# Supplementary material for: Patients with AML with WT TP53 but defective TP53-mediated apoptosis have a dismal survival
Source: JCI Insight. 2026 Jan 27;11(5):e197261. doi: 10.1172/jci.insight.197261 (PMC13041678; doi:10.1172/jci.insight.197261)
Supplement: Supplemental table 1 [file jciinsight-11-197261-s025.xlsx]

## Sheet: clinical and biomarkers
	Supplementary Table S1: Clinical and biomarker master table.
	Clinical Characteristics						Gene Data																	aCNA/cnLOH Data					Additional Clinical Data
Sample ID	Previously Treated for AML	De novo AML	Prior MDS	Treatment Related	Overall Survival (Dx to death as of 4/1/2013)	Overall Survival (Dx to censoring as of 4/1/2013)	ASXL1	TET2	CEBPA	DNMT3A	IDH1	IDH2	RUNX	NPM1	TP53	FLT3	KRAS	NRAS	BCORL1	MLL-PTD	MI219 IC50	p53 expression	Affymetrix exon ST 1.0 array	# of Losses	# of Gains	# of CN-LOH	Total Lesions	MDR Group*	WHO 2008 Diagnosis	Age	Sex	Treatment Intensity	Primary Refractory*	Secondary refractory	Intermediate	Notes	Monosomal Karyotype?	Complex Karytope?	SWOG risk group	Cytogenetics
MI-AML-012	UT	no	no	yes	2	-	wt	wt	wt	wt	wt	wt	wt	wt	mut	wt	wt	wt	wt	wt	20			0	2	1	3		AML-TR	64	f	None	-				no	no	unfavorable	48,XX,+8,+8,i(8)(q10)[13]/49,idem,+i(8)(q10)[6]
MI-AML-041	UT	no	no	yes	127	-	wt	wt	wt	wt	wt	wt	wt	wt	mut	wt	wt	wt	wt	wt	20			35	3	1	39		AML-TR	62	f	High	Yes1	No	No		yes	yes	unfavorable	45,XX,del(5)(q13q33),der(13;21)(q10;q10)[1]/43,sl,der(1)t(1;8)(p32;q21),+5,der(5;14)(q10;q10),-6,der(7)t(7;22)(p11.2;q11.2),der(8)t(1;8)(p32;q24),i(8)(q10),-der(13;21),+add(13)(p11.2),-16,-18,+21[18]
MI-AML-117	T	yes	no	no	518	-	mut	wt	wt	wt	wt	wt	wt	wt	mut	wt	wt	wt	wt	no data	20			25	2	1	28		AML-MRC-2	54	m	High	No	Yes2	No		yes	yes	unfavorable	44-46,XY,add(2)(q31),-3,add(5)(q22),add(6)(q13),der(16)t(13;16)(q12;p13.3)[7]/46,XY[13]
MI-AML-140	UT	yes	no	no	87	-	wt	wt	wt	wt	wt	R140	wt	wt	mut	wt	wt	wt	wt	no data	20			18	0	0	18		AML-MRC-2	71	m	High	Yes2	No	No		yes	yes	unfavorable	44,XY,dup(1)(p33p31),del(3)(p21p26),der(5)t(5;17)(q11.2;q11.2),add(6)(p23),-7,-10,-11,add(16)(q22),-17,add(18)(q21),?del(21)(q22q22),+1-3mar[3]/46,XY[14]
MI-AML-147	UT	yes	no	no	139	-	wt	wt	wt	wt	wt	R140	wt	wt	mut	D835	wt	wt	wt	no data	20			4	2	0	6		AML-MRC-2	55	f	High	Yes/No	No	No		yes	yes	unfavorable	45,XX,del(5)(q15q33),del(7)(q22q36),i(11)(q10),-17[20]
MI-AML-157	UT	no	no	yes	35	-	wt	wt	wt	wt	wt	wt	wt	wt	mut	wt	wt	wt	wt	wt	20			16	0	1	17		AML-TR	61	f	Low	-				yes	yes	unfavorable	42,XX,add(4)(q24),del(5)(q13q35),-6,-7,-12,add(12)(p11.2),-16,add(16)(q12),-17,-19,-22,+3mar[18]
MI-AML-176	UT	no	yes	no	2	-	wt	wt	wt	wt	wt	wt	wt	wt	mut	wt	mut	wt	wt	wt	20			0	0	0	0		AML-MRC-1,2	82	f	None	-				no	yes	unfavorable	50-52,XX,+4,+8,+18,+20,+22[cp2]/46,XX[15]
MI-AML-188	UT	yes	no	no	139	-	wt	wt	wt	mut	wt	wt	wt	wt	mut	wt	wt	wt	wt	wt	20			13	8	0	21		AML-MRC-2,3	80	m	Low	-				yes	yes	unfavorable	45,XY,-3,del(5)(q13q33),del(7)(q22q32),+8,-9,-12,add(18)(q23),-20,+der(?)t(?;12)(?;q13)[15]/42-44,XY,del(3)(p11.2p23),del(5),(q13q33),del(7)(q22q32),-12,-9,add(18)(q23),-20,+der(?*)t(?*;12)(?*q13)[4]/46,XY[1]
MI-AML-201	UT	no	yes	yes	292	-	wt	wt	wt	wt	wt	wt	wt	wt	mut	wt	wt	wt	wt	wt	20			12	0	0	12		AML-TR	58	f	High	Yes1*	No	No	CR after BMT	yes	yes	unfavorable	44,XX,t(1;2)(p32;p13),del(5)(q31q35),del(7)(q21q36),t(9;13)(q22;q14),del(12)(p11.2p13),-13,-19,-20,+mar[cp3][3]/44-45,sl,+16,del(16)(q21q24),+22,del(22)(q11.2q13)[cp3][15]/46,XX[2]
MI-AML-214	UT	yes	no	no	106	-	wt	wt	wt	wt	wt	R140	wt	wt	mut	wt	wt	wt	wt	wt	20			2	1	0	3		AML-NOS	58	m	High	Yes2	No	No		no	yes	unfavorable	46,XY,del(17)(q12q21)[1]/47,sl,+8,add(14)(q22)[18]
MI-AML-227	UT	no	yes	no	87	-	wt	wt	wt	wt	wt	wt	wt	wt	mut	wt	wt	wt	wt	wt	20			13	1	0	14		AML-MRC-1,2	69	f	High	-				yes	yes	unfavorable	44-45,XX,del(5)(q22q34),-6add(6)(p23),del(13)(q12q33),add(14)(q32),add(16)(q24),add(17)(p11.2),add(20)(q11.2)[cp13][13]/43-45,sl,+mar [cp2][2]/45,XX,del(5)(q22q34),der(6)t(6;17)(p24;q11.2),del(13)(q12q33),add(14)(q32),add(16)(q24),-17,del(20)(q11.2q13.3)[2]/44-45,XX,del(5)(q22q34)add(5)(p15),der(6)t(6;17)(p24;q11.2),del(13)(q12q33),add(14)(q32),add(14*)(q32),add(16)(q24),del(20)(q11.2q13.3)[cp2][…
MI-AML-250	UT	no	yes	no	50	-	wt	wt	wt	wt	wt	wt	wt	wt	mut	wt	wt	wt	wt	wt	20	4+		20	17	0	37		AML-MRC-1,2	71	m	High	-				yes	yes	unfavorable	44~45,XY,del(2)(q13),der(5)t(2;5)(q13;q13),del(7)(q22q36),dic(11;22)(p11.2;p11.2),-13,add(19)(p13.1),add(21)(p11.2),+0~1mar[cp10][10]/46,XY[9]
MI-AML-260	UT	no	no	yes	130	-	wt	mut	wt	wt	wt	wt	wt	wt	mut	wt	wt	wt	wt	no cDNA	20	low/absent		19	1	0	20		AML-TR	60	f	High	Yes1	No	No		yes	yes	unfavorable	43-45,XX,-5[4],-7,der(13;17)(q10;q10),der(14)t(7;14)(p13;p11.2),+1-2mar[cp5]/43-45,XX,-5,-7,der(13;17)(q10;q10),der(14)t(7;14)(p13;p11.2),add(15)(p11.2),+1-2mar[cp3]/43-46,XX,-3[9],-5,-7,+11[9],dup(12)(q13q24.3),der(13;17)(q10;q10),der(14)t(7;14)(p13;p11.2),add(15)(p11.2)[1],+0-1r,+0-6mar[cp11]/46,XX[1]
MI-AML-275	UT	no	yes	no	127	-	wt	wt	wt	mut	wt	wt	wt	wt	mut	wt	wt	wt	wt	wt	20			20	8	1	29		AML-MRC-1,2	78	m	High	No	No	No		yes	yes	unfavorable	46-48,XY,del(5)(q12q33),-6,-7,-18,add(21)(q22),+4-5mar[cp3][3]/42-45,sl,dic(12;?)(p13;?),-14,+18[cp6][6]/44-46,XY,del(5)(q22q31),-6,-7,add(21)(q22),+0-1r,+2-3mar[cp5][5]/46,XY,-5,-6,-7,add(19)(q21),add(21)(q22),+0-1r,+3-6mar[cp4][4]
MI-AML-153	UT	no	yes	no	271	-	wt	wt	wt	wt	R132	wt	wt	wt	mut	wt	wt	wt	wt	wt	16.7299			7	2	1	10		AML-MRC-1,2	73	m	Low	-				yes	yes	unfavorable	46,XY,-2,del(5)(q13q33),-7,+i(11)(q10),der(16)t(2;16)(p13;q22),-18,+22,+r[19]
MI-AML-284	UT	yes	no	no	49	-	mut	mut	wt	wt	wt	wt	wt	mut	mut	wt	mut	wt	wt	wt	16.7			2	1	1	4		AML-MRC-2	66	m	High	No	No	No		no	yes	unfavorable	48,XY,+8,+19[15]/48,sl,der(11)t(11;13)(q25;q12)[2]/48,sl,+13,der(13;15)(q10;q10)[2]
MI-AML-120	UT	no	yes	no	117	-	wt	wt	wt	wt	wt	wt	wt	wt	mut	wt	wt	wt	wt	no data	14.7012	low/absent		20	2	1	23		AML-MRC-1,2	80	m	High	Yes1	No	No		yes	yes	unfavorable	46-49,XY,der(1)t(1;3)(p36;q21),der(1)t(1;?7)(p22;p13),add(3)q12),add(4)(p16),-5,add(5)(q13),-7,add(7)(q32),der(8)t(7;8)(q11.2;p11.2)[cp18]
MI-AML-204	UT	no	yes	no	197	-	mut	wt	wt	wt	wt	wt	wt	wt	mut	wt	wt	wt	wt	wt	14.7			20	11	0	31		AML-MRC-1,2	73	m	Low	-				yes	yes	unfavorable
MI-AML-043	UT	no	no	yes	86	-	wt	wt	wt	wt	wt	wt	wt	wt	mut	wt	mut	wt	wt	wt	20			3	0	1	4		AML-TR	54	f	High	Yes2	No	No		yes	yes	unfavorable	45,XX,t(2;15),add(3)(q26),-7[12]/45,idem,del(5)(q31q35)[8]
MI-AML-047	UT	no	no	yes	31	-	wt	wt	wt	wt	wt	wt	wt	wt	mut	wt	wt	mut	wt	wt	20			7	0	0	7		AML-TR	60	f	High	-				yes	yes	unfavorable	44,XX,-3,dup(3)(q23q27),der(4)add(4)(p16)add(4)q31),-5,der(7)add(7)(p22)del(7)(q22q36),del(17)(q23q25)[18]
MI-AML-096	UT	yes	no	no	400	-	wt	wt	wt	wt	wt	wt	wt	wt	mut	wt	wt	wt	wt	wt	20			8	0	0	8		AML-MRC-2	53	f	High	Yes2*	No	No	CR after BMT	yes	yes	unfavorable	45-46,XX,-5,r(7)(p22q21),der(12)del(12)(p12p13)inv(12)(p13q13)[5]/45,sl,der(3)del(3)(p21p23)del(3)(p24p25)[12]/45,sl,del(3)(p14p26)[2]/46,XX[1]
MI-AML-165	UT	no	yes	no	234	-	mut	wt	wt	wt	wt	wt	wt	wt	mut	wt	wt	wt	wt	wt	20								AML-MRC-1,2	66	f	High	Yes/No	No	No		no	yes	unfavorable	58-63,XX,+1,+4,+5,del(5)(q13q33)x2,+6,+8,+8,+9,+11,+14,+15,add(19)(p13.1),+20,+20,+21,+21,+22,+0-3mar[17]/46,XX[3]
MI-AML-088	UT	no	no	yes	211	-	no data	no data	no data	no data	no data	no data	no data	wt	mut	wt	wt	wt	no data	wt	20			11	3	1	15		AML-MRC-2	57	m	High	No	No	Yes		yes	yes	unfavorable	43,XY,-3,add(5)(q13),add(6)(q25), -7,add(8)(q24.1),del(11)(p10),-18[6]/ 42,sl,-Y,-del(11)(p10), del(11)(p14p15)[5]/ 43,XY,-3,add(5)(q13),-7,add(8)(q24.1),dic(11;14)(p11.2;p11.2),t(17;22)(p12;q13),der(18)t(3;18) (p21;p11.2)[4]/ 42,XY,-3,add(5)(q13),add(6)(q25),-7,add(8)(q24.1), dic(11;12)(p11.2;p11.2),-18[3]/related NCA's[2]
MI-AML-222	UT	no	yes	no	17	-	wt	wt	wt	wt	wt	wt	wt	wt	mut	wt	wt	wt	wt	wt	20			16	10	0	26		AML-MRC-1,2	57	m	None	-				yes	yes	unfavorable	43,XY,add(2)(q37),del(5)(q13q33),-7,add(11)(q23),add(13)(q14),-16,-18[9]/42,idem,-17[8]/42,idem,-17,add(17)(q25)[2]
MI-AML-059			no	no	33	-	wt	mut	wt	mut	wt	wt	wt	wt	mut	wt	wt	wt	wt	wt	20			21	1	0	22		AML-MRC-2	77	m	High	Yes1	No	No		yes	yes	unfavorable	43,XY,t(2;4)(p13;p14),del(5)(q33q35),-7,-12,der(16)t(?12;16)(p11.2;q12),-17,der(21;22)(q10;q10),+mar[9]/46,XY[11]
MI-AML-217	UT	yes	no	no	494	-	wt	wt	wt	wt	wt	wt	wt	mut	wt	D835	wt	wt	wt	wt	>20	1+		0	0	0	0		AML-NOS	47	f	High	No	No	No		no	no	intermediate	46,XX[20]
MI-AML-238	UT	yes	no	no	-	1118	wt	wt	wt	mut	wt	wt	wt	mut	wt	ITD	wt	wt	wt	wt	>20	1+		0	0	0	0		AML-NOS	31	f	High	No				no	no	intermediate	46,XX[20]
MI-AML-263	UT	yes	no	no	178	-	wt	wt	wt	wt	wt	wt	wt	mut	wt	JM-PM	wt	wt	wt	wt	>20	4+		2	1	2	5		AML-NOS	59	m	High	No	No	Yes		no	no	intermediate	48,XY,+8,+8[17]/46,XY[3]
MI-AML-138	UT	yes	no	no	53	-	wt	wt	wt	wt	wt	wt	wt	wt	wt	wt	wt	wt	wt	no data	20	low/absent	yes	5	1	1	7		AML-NOS	76	f	None	-				no	no	unfavorable	46,XX,-9,+r(?9)(p24q12)[5]/47,+r(?9)[11]
MI-AML-255	UT	yes	no	no	-	1088	wt	wt	wt	wt	wt	wt	wt	wt	wt	wt	wt	wt	wt	wt	>20	4+		1	0	1	2		AML-RGA (8;21)	36	m	High	No				no	no	favorable	45,X,-Y,t(8;21)(q22;q22)[17]/46,XY[1]
MI-AML-007	T	yes	no	no	330	-	wt	wt	wt	mut	wt	wt	wt	mut	wt	wt	wt	wt	wt	wt	20	1+	yes	1	0	1	2		AML-MRC-3	53	m	High	No	Yes1	No		no	no	intermediate	46,XY[20]
MI-AML-009	UT	yes	no	no	426	-	wt	mut	wt	mut	wt	wt	wt	wt	wt	wt	wt	wt	wt	wt	20	3+	yes	1	0	1	2		AML-NOS	64	m	High	Yes/No	No	No		no	no	intermediate	46,XY[20]
MI-AML-036	UT	yes	no	no	193	-	wt	wt	wt	wt	wt	wt	wt	wt	wt	wt	wt	wt	wt	wt	20	1+	yes	0	0	0	0		AML-RGA (11q23)	55	m	High	No	No	Yes		no	no	unfavorable	46,XY,t(11;19)(q23;p13.1)[20]
MI-AML-040	UT	yes	no	no	946	-	wt	wt	wt	mut	wt	wt	wt	mut	wt	wt	wt	wt	wt	wt	20	low/absent		0	0	1	1		AML-NOS	57	m	High	No	No	No		no	no	intermediate	46,XY[20]
MI-AML-063	UT	yes	no	no	254	-	wt	wt	wt	wt	wt	wt	wt	wt	wt	wt	wt	wt	wt	wt	20	low/absent		0	0	2	2		AML-NOS	67	f	High	Yes1	No	No		no	no	intermediate	46,XY[20]
MI-AML-076	UT	no	no	yes	240	-	wt	wt	wt	wt	wt	wt	wt	wt	wt	wt	wt	wt	wt	wt	20			23	0	0	23		AML-TR	51	m	High	Yes/No	No	No		yes	yes	unfavorable	42,XY,add(5)(q11.2),-7,der(8)t(8;17)(p21;q11.2),der(12)t(12;22)(p13;q11.2),dic(16;19)(q24;p13),-17,del(18)(q12q23),-22[18]
MI-AML-098	UT	yes	no	no	-	2301	wt	wt	wt	mut	R132	wt	wt	mut	wt	wt	wt	wt	wt	wt	20	low/absent	yes	0	0	0	0		AML-NOS	46	m	High	No	No	No		no	no	intermediate	46,XY[20]
MI-AML-101	UT	yes	no	no	801	-	mut	wt	wt	wt	wt	R140	wt	wt	wt	wt	wt	wt	wt	mut	20	low/absent	yes	1	0	0	1		AML-NOS	59	f	High	No	No	Yes		no	no	intermediate	46,XY[20]
MI-AML-139	T	yes	no	no	255	-	wt	wt	wt	wt	wt	wt	wt	mut	wt	ITD	wt	wt	wt	no data	20	3+	yes	3	0	2	5		AML-NOS	30	f	High	Yes/No	Yes1*	No	Sample from relapse	no	no	intermediate	46,XX,[20]
MI-AML-180	UT	no	yes	no	556	-	wt	wt	wt	wt	wt	wt	wt	wt	wt	wt	wt	wt	wt	wt	20			1	0	0	1		AML-MRC-1	80	m	Low	-				no	no	intermediate	46,XY[20]
MI-AML-211	UT	yes	no	no	8	-	wt	wt	wt	mut	wt	wt	mut	mut	wt	wt	mut	wt	wt	no cDNA	20	low/absent							AML-NOS	56	m	High	-				no	no	intermediate	48,XY,+8,+mar[9]/46,XY[11]
MI-AML-221	UT	no	yes	no	229	-	wt	wt	wt	wt	wt	wt	wt	wt	wt	wt	wt	wt	wt	wt	20	3+		7	1	0	8		AML-MRC-1,2	81	m	Low	Yes/No	No	No		yes	no	unfavorable	45,XY,del(4)(q21q25),-7[18]/46,XY[2]
MI-AML-241	UT	yes	no	no	-	1117	wt	mut	wt	mut	wt	wt	wt	mut	wt	wt	wt	mut	wt	wt	20	3+		0	0	0	0		AML-NOS	56	m	High	No				no	no	intermediate	46,XY[20]
MI-AML-273	UT	yes	no	no	717	-	wt	wt	wt	mut	wt	wt	wt	wt	wt	ITD	wt	wt	wt	mut	20	low/absent		0	0	0	0		AML-NOS	75	m	High	No	No	No		no	no	intermediate	46,XY[20]
MI-AML-080	UT	yes	no	no	21	-	wt	wt	wt	wt	wt	wt	wt	wt	wt	wt	wt	wt	wt	wt	19.7087	low/absent	yes	18	1	0	19		AML-MRC-2,3	69	m	None	-				yes	yes	unfavorable	41-46,XY,-3,der(5)t(5;12)(q13;q11),+8,-12,del(16)(q22),-17,der(18)t(17;18)(q21;q23)[17]
MI-AML-100	UT	yes	no	no	16	-	wt	wt	wt	mut	wt	wt	mut	wt	wt	ITD	wt	wt	wt	mut	18.9754	1+		0	0	0	0		AML-NOS	77	m	High	-				no	no	intermediate	46,XY[20]
MI-AML-267	UT	yes	no	no	37	-	mut	mut	wt	wt	wt	wt	wt	wt	wt	wt	wt	wt	wt	wt	15.6977	3+		3	1	0	4		AML-MRC-2	84	f	High	Yes1	No	No		no	no	intermediate	46,X,idic(X)(q13)[5]/47,sl,+idic(X)(q13)[cp10][10]/46,XX[3]
MI-AML-099	UT	yes	no	no	21	-	wt	wt	wt	wt	wt	wt	wt	wt	wt	wt	wt	wt	wt	wt	13.5228	4+	yes	0	0	0	0		AML-RGA (11q23)	69	f	High	-				no	no	unfavorable	46,XX,t(6;11)(q27;q23)[19]
MI-AML-229	UT	no	yes	no	276	-	wt	wt	wt	mut	wt	wt	wt	wt	wt	ITD	wt	wt	wt	wt	12.3633	4+		2	1	0	3		AML-MRC-1	71	m	High	Yes2	No	No		no	no	intermediate	46,XY,add(18)(q23)[19]/46,XY[2]
MI-AML-253	UT	yes	no	no	-	1095	wt	mut	wt	wt	wt	R140	wt	mut	wt	wt	wt	wt	wt	wt	11.06	low/absent		0	0	0	0		AML-NOS	61	m	High	No	No	No*	CR after 2nd re-induction	no	no	intermediate	46,XY[30]
MI-AML-068	UT	no	no	yes	363	-	wt	wt	wt	wt	wt	wt	wt	wt	wt	wt	wt	wt	wt	wt	10.9	3+		0	0	0	0		AML-TR	58	f	High	No	No	No		no	no	unfavorable	46,XX,t(11;19)(q23;p13.1)[20]
MI-AML-195	UT	yes	no	no	-	1481	wt	wt	wt	wt	wt	wt	wt	mut	wt	wt	wt	wt	wt	wt	10.7283	low/absent		0	0	0	0		AML-NOS	62	f	Low	-				no	no	intermediate	46,XX[19]
MI-AML-191	UT	yes	no	no	648	-	mut	mut	wt	wt	wt	wt	wt	mut	wt	wt	mut	wt	wt	wt	10.1	low/absent		0	0	0	0		AML-NOS	68	m	High	No				no	no	intermediate	47,XY,+mar[2]/46,XY[30]
MI-AML-122	UT	yes	no	no	157	-	wt	mut	wt	mut	wt	wt	wt	mut	wt	ITD	wt	wt	wt	no data	10.0193	4+	yes	0	0	0	0		AML-NOS	71	m	High	Yes2	No	No		no	no	intermediate	46,XY[20]
MI-AML-077	UT	yes	no	no	211	-	mut	mut	wt	wt	wt	wt	wt	wt	wt	wt	wt	wt	wt	no cDNA	10			0	0	0	0		AML-NOS	58	m	High	No	No	No		no	no	intermediate	46,XY[20]
MI-AML-053	UT	yes	no	no	52	-	wt	wt	wt	wt	wt	wt	wt	wt	wt	wt	mut	wt	wt	wt	9.7			1	0	0	1		AML-RGA inv(3)(q21q26.2)	35	m	High	-				yes	no	unfavorable	45,XY,inv(3)(q21q26.2),-7[5]/46,XY[12]
MI-AML-233	UT	yes	no	no	211	-	wt	wt	wt	wt	wt	R140	wt	wt	wt	wt	wt	wt	wt	wt	8.91256	4+		0	0	0	0		AML-NOS	59	f	High	Yes2	No	No		no	no	intermediate	46,XX[20]
MI-AML-110	UT	yes	no	no	-	2212	wt	wt	wt	wt	wt	wt	wt	wt	wt	wt	wt	wt	wt	wt	8.70571	4+		0	0	0	0		AML-NOS	27	m	High	No	No	No		no	no	intermediate	47,XY,inv(9)(p11q13)c,+8[5]/46,XY,inv(9)(p11q13)c[20]
MI-AML-145	UT	yes	no	no	-	1951	mut	wt	wt	mut	wt	R172	wt	wt	wt	wt	wt	wt	wt	no data	8.4			0	0	0	0		AML-NOS	54	m	High	Yes/No	No	No		no	no	intermediate	46,XY[20]
MI-AML-274	UT	yes	no	no	413	-	wt	wt	wt	wt	wt	wt	mut	wt	wt	wt	wt	wt	wt	wt	8.11601	2+		2	0	0	2		AML-MRC-2	65	m	High	Yes/No	Yes2*	No	Sample taken before induction	no	no	intermediate	45,X,-Y,del(12)(p12p13)[18]/46,XY[2]
MI-AML-174	UT	yes	no	no	-	1712	wt	wt	wt	mut	wt	wt	wt	mut	wt	wt	wt	wt	mut	wt	8			0	0	0	0		AML-NOS	56	m	High	No				no	no	intermediate	46,XY[20]
MI-AML-124	UT	no	no	yes	-	2155	wt	mut	wt	wt	wt	wt	wt	wt	wt	wt	wt	wt	wt	no data	7.8392			0	0	0	0		AML-TR	43	f	High	No				no	no	unfavorable	46,XX,t(11;19)(q23;p13.1)[14]/46,XX[6]
MI-AML-061	T	yes	no	no	2099	-	wt	wt	wt	mut	wt	R172	wt	wt	wt	wt	wt	wt	wt	wt	7.7			0	0	0	0		AML-MRC-2	52	m	High	Yes/Yes/No	Yes/Yes/No	No	CR after study drug	yes	yes	unfavorable	47,XY,+4,inv(5)(p15q13)[14]/47,sl,-4,+22[6]
MI-AML-028	T	yes	no	no	712	-	no data	no data	no data	no data	no data	wt	no data	mut	wt	wt	wt	wt	no data	wt	7.5			0	0	1	1		AML-NOS	66	f	High	No	No	No		no	no	intermediate	46,XY[20]
MI-AML-226	UT	no	yes	no	299	-	wt	wt	wt	wt	wt	wt	wt	wt	wt	wt	wt	wt	wt	wt	7.3	3+							AML-MRC-1	63	f	Low	No	No	No		no	no	intermediate	46,XX,t(8;21)(q22;q22)[10]/46,XX[10] (no evidence by FISH for the AML/ETO gene fusion)
MI-AML-287	UT	yes	no	no	-	818	wt	wt	wt	mut	wt	wt	wt	mut	wt	ITD	wt	wt	wt	wt	6.9	3+		0	0	0	0		AML-NOS	57	f	High	No				no	no	intermediate	46,XX[30]
MI-AML-257	UT	yes	no	no	-	1092	mut	wt	wt	wt	wt	wt	mut	wt	wt	ITD	wt	wt	wt	wt	6.85711	1+		0	0	0	0		AML-NOS	63	f	High	Yes/No	No	No		no	no	intermediate	46,XX[20]
MI-AML-031	T	no	yes	no	652	-	mut	mut	mut-mono	wt	wt	wt	mut	wt	wt	wt	wt	wt	wt	wt	6.79768			1	0	1	2		AML-MRC-1	67	m	High	No	No	No		no	no	intermediate	47,XY,+8[4]/46,XY[16]
MI-AML-198	UT	yes	no	no	-	1448	wt	wt	wt	wt	wt	wt	wt	wt	wt	wt	wt	wt	wt	wt	6.74247	3+		0	1	1	2		AML-RGA (8;21)	45	m	High	No				no	no	favorable	47,XY,t(8;21)(q22;q22),+15[19]
MI-AML-232	UT	yes	no	no	54	-	wt	wt	wt	wt	wt	wt	mut	wt	wt	wt	wt	wt	wt	wt	6.57556			0	0	1	1		AML-NOS	90	f	None	-				no	no	intermediate	46,XX[20]
MI-AML-001	UT	yes	no	no	-	2921	mut	mut	wt	wt	wt	wt	wt	wt	wt	wt	wt	wt	wt	wt	6.36852								AML-NOS	57	m	High	No	No	No		no	no	unfavorable	47,XY,+11[2]/47,idem,i(11)(q10)[14]/46,XY,add(11)(q23)x2[2]
MI-AML-251	UT	no	yes	no	129	-	wt	wt	wt	mut	R132	wt	wt	wt	wt	ITD	wt	wt	wt	mut	6.26283	3+		0	0	1	1		AML-MRC-1,2	73	f	High	Yes2	No	No		no	no	intermediate	46,XX,i(17)(q10)[14]/46,XX[5]
MI-AML-252	UT	no	yes	no	315	-	wt	wt	wt	wt	wt	wt	mut	wt	wt	D835	wt	wt	wt	wt	6.22073	3+		0	0	0	0		AML-MRC-1	73	m	High	No	No	Yes		no	no	intermediate	46,XY[20]
MI-AML-095	UT	yes	no	no	1002	-	wt	wt	wt	mut	R132	wt	wt	wt	wt	wt	wt	wt	wt	wt	6.1			0	1	0	1		AML-NOS	65	m	High	Yes/No	No	No		no	no	intermediate	47,XX,+?4,del(?4)(q2?6q3?2)[2]/46,XX[15]
MI-AML-237	UT	yes	no	no	-	1120	wt	wt	wt	wt	wt	wt	wt	wt	wt	wt	mut	wt	wt	wt	5.39667	3+		1	1	0	2		AML-RGA (16p13q22)	29	m	High	No				no	no	favorable	46,XY,inv(16)(p13.1q22)[6]/47,sl,+8[14]
MI-AML-048	T	yes	no	no	499	-	wt	wt	wt	wt	wt	wt	mut	wt	wt	JM-PM	wt	wt	wt	wt	5.31751			0	1	1	2		AML-NOS	64	m	High	No	No	No		no	no	intermediate	47,XY,+Y[20]
MI-AML-006	UT	yes	no	no	-	2896	wt	wt	wt	wt	wt	R140	wt	wt	wt	wt	wt	wt	wt	wt	5.26432			0	0	0	0		AML-NOS	50	m	High	No	No	No		no	no	intermediate	46,XY[20]
MI-AML-243	UT	yes	no	no	307	-	mut	wt	wt	wt	wt	wt	mut	wt	wt	wt	wt	mut	wt	wt	5.1	1+		2	0	0	2		AML-MRC-2	55	f	High	Yes/No	Yes2*	No	Sample taken prior to start of inducton	yes	no	unfavorable	46,XX,del(5)(q15q33)[5]/45,sl,-7[10]/46,XX[4]
MI-AML-279	UT	yes	no	no	202	-	wt	mut	wt	mut	wt	wt	wt	wt	wt	wt	wt	wt	wt	mut	5	4+		1	0	0	1		AML-NOS	68	m	High	Yes/No	No	No		no	no	intermediate	46,XY[20]
MI-AML-223	UT	yes	no	no	23	-	wt	mut	mut-mono	wt	wt	wt	wt	mut	wt	wt	wt	wt	wt	wt	4.95894	3+		0	0	0	0		AML-NOS	58	m	High	-				no	no	intermediate	46,XY[20]
MI-AML-050	UT	yes	no	no	67	-	wt	wt	wt	wt	wt	wt	wt	wt	wt	wt	wt	wt	wt	wt	4.9421			8	0	0	8		AML-NOS	65	f	High	Yes2	No	No		no	no	intermediate	46,XX,t(2;13)(p23;q12)[2]/46,XX[17]
MI-AML-158	UT	no	yes	no	109	-	wt	wt	wt	wt	wt	wt	wt	wt	wt	wt	wt	wt	wt	wt	4.84483			1	0	0	1		AML-MRC-1,2	55	f	High	No				no	yes	unfavorable	46,XX,t(3;21)(q26.2;q22)del(11)(p11.2p15)[9]/49,sl,+11,-del(11),+13,+15,+21[11]
MI-AML-130	T	no	no	yes	554	-	no data	no data	wt	no data	no data	R140	no data	wt	wt	wt	wt	wt	no data	no cDNA	2.1			0	0	0	0		AML-TR	76	m	High	Yes/No	Yes2*	No	Sample not from relapse; Sample after induction 1	no	no	intermediate	46,XY[20]
MI-AML-254	UT	no	yes	no	145	-	mut	mut	wt	wt	wt	wt	wt	wt	wt	wt	wt	mut	wt	wt	4.80805	4+		0	0	0	0		AML-MRC-1	68	m	High	No	No	No		no	no	intermediate	46,XY[20]
MI-AML-087	UT	yes	no	no	224	-	wt	wt	wt	wt	wt	wt	wt	wt	wt	wt	wt	wt	mut	wt	4.58098			6	0	1	7		AML-NOS	55	f	High	Yes2*	No	No	CR after BMT	no	no	unfavorable	46,XX,t(3;9;22)(q21;q34;q11.2)[15]/46,XX[5]
MI-AML-056	UT	yes	no	no	345	-	wt	wt	wt	wt	wt	wt	wt	wt	wt	wt	wt	wt	wt	wt	4.16276			2	0	0	2		AML-NOS	71	m	High	No	No	Yes		no	no	intermediate	46,XY[20]
MI-AML-126	UT	no	yes	no	870	-	wt	wt	wt	mut	wt	R172	mut	wt	wt	wt	wt	wt	wt	wt	3.99734			0	0	0	0		AML-MRC-1	64	f	High	Yes/No	No	No		no	no	intermediate	47,XX,+8[4]/46,XX[16]
MI-AML-091	UT	yes	no	no	-	2342	wt	wt	wt	wt	wt	R140	wt	wt	wt	wt	wt	wt	wt	wt	3.7454			1	0	0	1		AML-MRC-2	51	m	High	Yes/No	Yes1*	No	Sample not from relapse	no	no	unfavorable	46,XY,del(7)(q22q36)[20]
MI-AML-248	UT	no	no	yes	-	1105	wt	wt	wt	wt	wt	wt	wt	wt	wt	wt	wt	wt	wt	wt	3.6			0	1	1	2		AML-TR	59	m	High	No				no	no	favorable	46,XY,add(7)(p22),t(8;21)(q22;q22)[13]/46,XY[7]
MI-AML-151	UT	no	yes	no	41	-	wt	wt	wt	wt	wt	wt	mut	wt	wt	wt	wt	mut	mut	wt	3.57255			1	1	0	2		AML-MRC-1,2	51	m	High	-				yes	no	unfavorable	45,XY,-7,i(21)(q10)[12]/46,XY,+i(21)(q10)[6]
MI-AML-289	UT	yes	no	no	538	-	wt	mut	wt	mut	R132	wt	wt	wt	wt	wt	wt	wt	wt	wt	3.5	3+							AML-NOS	50	m	High	Yes/No	No	No		no	no	intermediate	46,XY[20]
MI-AML-136	UT	no	yes	yes	205	-	wt	wt	wt	wt	wt	wt	wt	wt	wt	wt	wt	mut	wt	no data	3.4586			1	1	0	2		AML-TR	73	m	High	No	No	No	Unknown re-induction	no	no	intermediate	47,XY,+8,der(9)t(1;9)(q12;q34)[20]
MI-AML-163	UT	yes	no	no	227	-	wt	wt	wt	mut	wt	wt	wt	mut	wt	ITD	wt	wt	wt	wt	3.42274	3+		0	0	1	1		AML-NOS	55	m	High	Yes/No	No	No		no	no	intermediate	46,XY[20]
MI-AML-045	UT	no	no	yes	388	-	wt	wt	wt	wt	wt	wt	wt	wt	wt	wt	wt	wt	mut	wt	3.41103			1	0	0	1		AML-TR	63	f	High	No	No	No		no	no	intermediate	46,XY[20]
MI-AML-103	UT	yes	no	no	593	-	wt	wt	wt	mut	wt	R140	wt	wt	wt	wt	wt	wt	wt	mut	3.3			0	0	0	0		AML-NOS	59	f	High	No	No	Yes		no	no	intermediate	47,XX,dic(8;21)(q21;q22),+dic(8;21)(p21;q22)x2[2]/46,XX[20]
MI-AML-189	UT	yes	no	no	-	1581	wt	wt	wt	wt	wt	wt	wt	wt	wt	ITD	wt	wt	wt	wt	3.3			0	0	0	0		AML-RGA (11q23)	56	f	High	No				no	no	unfavorable	46,XX,t(6;11)(q27;q23)[20]
MI-AML-089	UT	yes	no	no	1033	-	mut	wt	wt	wt	wt	R172	wt	wt	wt	wt	wt	wt	wt	wt	3.25799			0	0	0	0		AML-NOS	78	m	High	No	No	Yes		no	no	intermediate	47,XY,+8[6]/46,XY[13]
MI-AML-074	T	yes	no	no	-	2944	wt	wt	wt	wt	wt	R140	wt	mut	wt	wt	wt	wt	wt	wt	3.2			4	0	0	4		AML-NOS	65	m	High	No	No	No		no	no	intermediate	46,XY[20]
MI-AML-160	UT	no	yes	no	56	-	mut	wt	wt	wt	wt	wt	wt	wt	wt	wt	wt	wt	wt	wt	3.2			0	0	0	0		AML-TR	85	m	Low	-				no	no	intermediate	46,XY[20]
MI-AML-064	UT	yes	no	no	23	-	wt	wt	wt	wt	wt	R140	wt	wt	wt	wt	wt	wt	wt	wt	3.16285			1	0	0	1		AML-MRC-2	62	m	High	-				no	no	intermediate	46,XY,del(11)(q23q25)[7]/46,XY[13]
MI-AML-132	UT	yes	no	no	129	-	wt	wt	wt	wt	wt	wt	wt	wt	wt	wt	wt	wt	wt	no data	3.12992			1	0	0	1		AML-MRC-2	71	m	High	Yes2	No	No		yes	no	unfavorable	46,XY,i(17)(q10)[13]/45,XY,i(17)(q10),-7[7]
MI-AML-285	UT	yes	no	no	129	-	wt	wt	wt	wt	wt	wt	wt	mut	wt	ITD	wt	wt	wt	wt	3.1	2+		0	0	1	1		AML-NOS	66	f	High	No	No	No	Death befrore re-evaluation	no	no	intermediate	46,XX[20]
MI-AML-137	UT	yes	no	no	542	-	wt	wt	mut-mono	mut	wt	R140	wt	mut	wt	ITD	wt	wt	wt	wt	3.08201	3+		0	0	0	0		AML-NOS	60	f	High	No	No	Yes		no	no	intermediate	46,XY[20]
MI-AML-123	UT	yes	no	no	-	2145	wt	wt	wt	wt	wt	wt	wt	wt	wt	JM-PM	wt	mut	wt	no data	3.06079			0	0	0	0		AML-RGA (16p13q22)	21	m	High	No	No	No		no	no	favorable	46,XY,inv(16)(p13.1q22)[19]/46,XY[1]
MI-AML-182	UT	yes	no	no	330	-	wt	wt	wt	mut	R132	wt	mut	wt	wt	ITD	wt	wt	mut	wt	3	2+		0	1	0	1		AML-NOS	59	m	High	Yes/No	Yes2*	No	Sample taken prior to start of inducton	no	no	intermediate	48,XY,+21,+21[15]
MI-AML-193	UT	yes	no	no	728	-	wt	wt	wt	mut	wt	wt	wt	mut	wt	wt	wt	wt	wt	wt	3	4+		0	0	0	0		AML-NOS	55	f	High	No				no	no	intermediate	46,XX[20]
MI-AML-062	UT	yes	no	no	475	-	wt	wt	wt	wt	wt	wt	wt	wt	wt	wt	wt	wt	wt	wt	2.99078			0	0	0	0		AML-NOS	27	m	High	Yes2*	No	No	CR after BMT	no	no	intermediate	47,XY,+8[20]
MI-AML-032	UT	yes	no	no	1232	-	wt	wt	mut-bi	wt	wt	wt	wt	wt	wt	wt	wt	wt	wt	wt	2.96175			0	0	0	0		AML-NOS	54	m	High	No	No	No		no	no	intermediate	47,XY,+21[4]/46,XY[16]
MI-AML-109	UT	yes	no	no	406	-	wt	mut	wt	wt	wt	wt	mut	wt	wt	wt	wt	wt	wt	wt	2.87352			0	0	1	1		AML-RGA (8;21)	66	f	High	No	No	Yes		no	no	favorable	46,XX,t(8;21)(q22;q22)[19]/46,XX[1]
MI-AML-245	UT	yes	no	no	242	-	mut	wt	wt	wt	wt	wt	mut	wt	wt	wt	wt	wt	wt	wt	2.80721	2+							AML-MRC-2	62	m	High	Yes2	No	No		yes	yes	unfavorable	45,XY,-7,del(12)(p11.2p13)[12]/46,sl,+13[6]/46,XY[2]
MI-AML-197	UT	yes	no	no	-	1455	wt	wt	wt	wt	wt	wt	wt	wt	wt	wt	wt	wt	wt	wt	2.77869	4+		0	0	0	0		AML-RGA (11q23)	44	m	High	No				no	no	intermediate	46,XY,t(9;11;11)(p22;q23;p11.2)[20]
MI-AML-295	UT	yes	no	no	3	-	wt	wt	wt	mut	R132	wt	mut	wt	wt	ITD	wt	wt	wt	no data	2.7	4+							AML-NOS (no cytogenetics)	72	f	None	-				-	-	-	cytogenetics test not performed b/c ptn died
MI-AML-113	UT	yes	no	no	-	2194	wt	wt	mut-bi	wt	wt	wt	wt	wt	wt	wt	wt	wt	wt	wt	2.60247			0	0	0	0		AML-NOS	32	f	High	No	No			no	no	intermediate	46,XY[20]
MI-AML-071	T	no	yes	no	683	-	mut	mut	mut-mono	mut	wt	wt	mut	wt	wt	wt	wt	wt	wt	wt	2.54693			1	0	1	2		AML-MRC-1,2	74	f	High	No	Yes1	No		no	no	unfavorable	45,XX,-7[20]
MI-AML-164	UT	yes	no	no	38	-	wt	wt	mut-bi	wt	wt	wt	wt	wt	wt	wt	wt	wt	wt	wt	2.43491			0	0	0	0		AML-NOS	35	f	High	No				no	no	intermediate	46,XY[20]
MI-AML-192	UT	yes	no	no	518	-	wt	wt	wt	wt	wt	wt	mut	wt	wt	wt	wt	mut	wt	wt	2.4			0	0	1	1		AML-NOS	54	m	High	Yes/No	No	No		no	no	intermediate	46,XY[20]
MI-AML-215	UT	yes	no	no	-	1329	wt	wt	wt	wt	wt	R140	mut	wt	wt	wt	wt	wt	wt	wt	2.35619	2+		1	1	0	2		AML-MRC-2	64	m	Low	No				yes	yes	unfavorable	86-91<4n>,XXYY,-5,der(6)t(6;9)(q23;q22),i(11)(q10),+13,+13,-21,-21[cp9][9]/78-89<4n>,XXYY,del(1)(p36.1p36.3),-5,der(6)t(6;9)(q23;q22),-10,+13,+13,add(14)(q32),-21,-21[cp7][7]/46,XY[3]
MI-AML-057	UT	yes	no	no	1924	-	wt	wt	wt	wt	wt	wt	wt	wt	wt	wt	mut	wt	mut	wt	2.35281			1	0	0	1		AML-RGA (16p13q22)	69	m	High	No	No	No		no	no	favorable	46,XY,inv(16)(p13q22)[14]
MI-AML-159	UT	yes	no	no	-	1871	wt	wt	wt	wt	wt	wt	wt	wt	wt	wt	wt	wt	wt	wt	2.30076			0	0	0	0		AML-RGA (16p13q22)	30	m	High	No	No	No		no	no	favorable	46,XY,inv(16)(p13q22)[19]
MI-AML-049	UT	yes	no	no	30	-	wt	mut	wt	mut	R132	wt	wt	wt	wt	ITD	wt	wt	wt	mut	2.22515			1	0	0	1		AML-MRC-2	72	f	High	-				no	no	unfavorable	46,XX,del(5)(q22q35)[20]
MI-AML-235	UT	yes	no	no	403	-	wt	wt	wt	wt	wt	wt	wt	mut	wt	ITD	wt	wt	wt	wt	2.0873	3+		0	0	0	0		AML-NOS	63	f	High	No	No	No		no	no	intermediate	46,XX[20]
MI-AML-106	T	yes	no	no	133	-	wt	wt	wt	wt	wt	wt	wt	mut	wt	ITD	wt	wt	wt	wt	2.02279	4+		0	0	1	1		AML-NOS	67	m	High	No	No	No*	Death without eval after Re-induction	no	no	intermediate	46,XY[20]
MI-AML-150	UT	yes	no	no	367	-	mut	mut	wt	mut	wt	wt	mut	wt	wt	wt	wt	wt	wt	wt	2	3+	yes	1	0	0	1		AML-NOS	60	m	High	No	No	no		no	no	intermediate	46,XY,del(6)(p21p25)[20]
MI-AML-268	UT	yes	no	no	16	-	wt	wt	wt	wt	wt	R140	mut	wt	wt	ITD	wt	wt	wt	wt	1.98549	3+							AML-NOS	86	m	High	-				no	no	intermediate	46,XY[20]
MI-AML-078	UT	yes	no	no	359	-	wt	wt	wt	wt	wt	wt	wt	wt	wt	wt	wt	wt	wt	wt	1.9			0	0	0	0		AML-RGA (16p13q22)	69	f	High	No	No	Yes		no	no	favorable	46,XX,inv(16)(p13q22)[13]/46,XX[6]
MI-AML-129	T	yes	no	no	762	-	wt	wt	wt	mut	R132	wt	wt	mut	wt	wt	wt	wt	wt	wt	1.9	3+		0	1	0	1		AML-NOS	75	f	High	No	No	No		no	no	intermediate	47,XX,+8[17]/46,XX[3]
MI-AML-067	UT	yes	no	no	916	-	no data	no data	wt	no data	no data	no data	no data	wt	wt	wt	wt	wt	no data	wt	1.9			1	0	0	1		AML-NOS	78	m	Low	-				no	no	intermediate	46,XY[20]
MI-AML-286	UT	yes	no	no	-	840	wt	wt	wt	wt	R132	wt	wt	wt	wt	wt	wt	wt	wt	wt	1.9	2+		0	0	0	0		AML-MRC-3	45	f	High	No				no	no	intermediate	46,XX[31]
MI-AML-115	UT	no	no	yes	72	-	mut	wt	wt	mut	R132	wt	wt	wt	wt	wt	wt	wt	wt	no data	1.8589			0	0	0	0		AML-TR	71	m	High	Yes1	No	No		no	no	intermediate	46,XY[20]
MI-AML-293	UT	yes	no	no	392	-	wt	wt	wt	wt	wt	wt	wt	mut	wt	ITD	wt	wt	wt	no data	1.8	3+							AML-NOS	22	f	High	No	No	Yes		no	no	intermediate	46,XX[20]
MI-AML-086	T	yes	no	no	149	-	wt	wt	wt	wt	wt	wt	mut	wt	wt	ITD	wt	wt	wt	wt	1.78498	4+	yes	0	1	0	1		AML-NOS	70	m	High	Yes2*	No	No	Sample collected after induction 1	no	no	intermediate	47,XY,+13[5]/46,XY[15]
MI-AML-225	UT	yes	no	no	39	-	wt	wt	wt	mut	wt	R172	wt	mut	wt	wt	wt	mut	wt	wt	1.75695	3+		0	0	0	0		AML-NOS	66	f	High	-				no	no	intermediate	46,XX[20]
MI-AML-073	UT	yes	no	no	258	-	wt	wt	wt	wt	wt	wt	wt	wt	wt	wt	wt	wt	wt	wt	1.7			2	1	0	3		AML-MRC-2	74	m	High	Yes1	No	No		no	no	unfavorable	46,XY,del(5)(q22q33)[19]/46,XY[1]
MI-AML-169	UT	no	yes	no	413	-	mut	wt	wt	wt	wt	wt	mut	wt	wt	JM-PM	wt	wt	wt	wt	1.7			0	0	0	0		AML-MRC-1	73	m	High	No	No	No		no	no	intermediate	46,XY[20]
MI-AML-019	T	yes	no	no	289	-	wt	wt	mut-mono	wt	wt	wt	wt	wt	wt	ITD	wt	wt	wt	wt	1.67487	4+		0	0	1	1		AML-NOS	33	f	High	No	Yes2	No		no	no	intermediate	46,XX[20]
MI-AML-035	UT	no	yes	no	230	-	wt	wt	wt	mut	wt	wt	wt	wt	wt	wt	wt	wt	mut	wt	1.64658		yes	0	2	0	2		AML-MRC-1	67	m	High	No	No	No		no	no	intermediate	47,XY,+14[16]/46,XY[4]
MI-AML-060	UT	yes	no	no	-	2543	wt	wt	mut-mono	wt	wt	wt	wt	wt	wt	ITD	wt	wt	wt	wt	1.64022	4+	yes	0	0	1	1		AML-NOS	51	m	High	No	No	No		no	no	intermediate	46,XY[20]
MI-AML-127	UT	yes	no	no	369	-	wt	wt	wt	wt	wt	wt	wt	wt	wt	wt	wt	wt	wt	no data	1.6			0	0	0	0		AML-NOS	19	f	High	Yes/No	No	No		no	no	intermediate	46,XY[20]
MI-AML-288	UT	yes	no	no	-	811	wt	wt	wt	wt	wt	wt	wt	wt	wt	wt	wt	wt	wt	wt	1.6	4+		1	2	0	3		AML-NOS	51	m	High	No				no	no	intermediate	48,XY,+13,+22[17]/46,XY[2]
MI-AML-292	UT	yes	no	no	-	780	wt	wt	wt	wt	wt	wt	wt	wt	wt	wt	wt	wt	wt	no data	1.6	2+							AML-RGA (8;21)	28	f	High	No				no	no	favorable	46,X,-X,+8,t(8;21)(q22;q22)[18]/46,XX[2]
MI-AML-008	T	yes	no	no	451	-	wt	wt	wt	mut	wt	R140	wt	mut	wt	ITD	wt	wt	wt	wt	1.55348	4+	yes	0	0	0	0		AML-NOS	79	f	High	No	No	No		no	no	intermediate	46,XY[20]
MI-AML-044	UT	yes	no	no	380	-	wt	wt	wt	wt	wt	wt	mut	wt	wt	wt	wt	wt	wt	wt	1.44349			0	0	1	1		AML-NOS	64	m	High	Yes/No	No	No		no	no	intermediate	46,XY[20]
MI-AML-184	UT	no	no	yes	254	-	wt	wt	wt	wt	wt	wt	wt	wt	wt	ITD	wt	wt	wt	wt	1.4			1	0	0	1		AML-TR	59	f	High	Yes/No	No	No		no	no	unfavorable	46,XX,t(6;9)(p23;q34)[14]/46,XX[4]
MI-AML-097	UT	yes	no	no	73	-	wt	wt	wt	wt	wt	wt	mut	wt	wt	wt	wt	wt	wt	wt	1.36083			3	0	0	3		AML-MRC-3	71	m	High	No	No	No		no	no	unfavorable	46,XY,del(20)(q11.2q13.1)[20]
MI-AML-090	UT	yes	no	no	863	-	wt	wt	wt	wt	R132	wt	wt	mut	wt	wt	wt	wt	wt	wt	1.31955	3+	yes	0	0	0	0		AML-NOS	70	f	High	No	No	No		no	no	intermediate	46,XY[20]
MI-AML-270	T	yes	no	no	593	-	wt	wt	wt	mut	R132	wt	wt	mut	wt	D835	wt	wt	wt	wt	1.3	3+							AML-NOS	57	m	High	No				no	no	intermediate	47,XY,+4[10]/46,XY[10]
MI-AML-079	T	yes	no	no	-	2421	wt	wt	mut-mono	wt	wt	R140	wt	mut	wt	wt	wt	wt	wt	wt	1.18639			3	1	0	4		AML-NOS	32	f	High	No	No	No		no	no	intermediate	48,XX,+4,+4[8]/46,XX[11]
MI-AML-212	UT	yes	no	no	-	1357	wt	wt	wt	wt	wt	wt	wt	mut	wt	ITD	wt	wt	wt	wt	1.17786	4+		0	0	0	0		AML-NOS	42	f	High	No				no	no	intermediate	46,XX,add(12)(p13)[19]/46,idem,del(16)(q22)[cp3][3]
MI-AML-092	UT	no	yes	no	42	-	mut	wt	wt	wt	wt	wt	wt	wt	wt	wt	wt	wt	wt	wt	1.14117			0	1	0	1		AML-MRC-1,2	66	m	High	Yes1	No	No		no	yes	unfavorable	55,XY,+5,+9,+10,+11,+12,+19,+21,+21,+22[10]/46,XY[9]
MI-AML-014	UT	yes	no	no	173	-	wt	wt	wt	wt	wt	R140	mut	wt	wt	wt	wt	wt	mut	wt	1.13506			0	1	0	1		AML-NOS	70	f	High	-				no	no	intermediate	47,XX,+8[19]
MI-AML-271	T	yes	no	no	4023	-	wt	wt	wt	mut	wt	R140	wt	mut	wt	D835	wt	wt	wt	wt	1.1	3+		2	0	0	2		AML-NOS	48	m	High	No				no	no	intermediate	46,XY[20]
MI-AML-283	UT	yes	no	no	116	-	wt	wt	wt	wt	wt	wt	wt	wt	wt	wt	wt	wt	wt	wt	1.1	2+		1	0	0	1		AML-RGA (8;21)	31	f	High	No				no	yes	favorable	45,X,-X,t(8;21)(q22;q22)[14]/46,sl,+10[6]
MI-AML-024	T	yes	no	no	3091	-	wt	wt	mut-bi	wt	wt	wt	wt	wt	wt	wt	wt	wt	wt	wt	0.912341	4+	yes	0	0	0	0		AML-NOS	28	f	High	Yes/No*	No	No	Sample from relapse which was sensitive	no	no	intermediate	46,XY[20]
MI-AML-162	T	yes	no	no	302	-	wt	wt	wt	mut	R132	wt	wt	mut	wt	ITD	wt	wt	wt	wt	0.9	2+	yes						AML-NOS	25	m	High	No	Yes2	No		no	no	intermediate	46,XY[20]
MI-AML-085	T	yes	no	no	286	-	wt	wt	wt	wt	R132	wt	wt	mut	wt	wt	wt	mut	wt	wt	0.8			1	0	0	1		AML-NOS	80	m	High	No	Yes1	No		no	no	intermediate	46,XY[20]
MI-AML-005	T	yes	no	no	367	-	wt	mut	wt	mut	wt	wt	wt	mut	wt	ITD	wt	wt	wt	wt	0.660425	4+	yes	0	0	1	1		AML-NOS	59	m	High	No	No	No		no	no	intermediate	46,XY[20]
MI-AML-210	UT	no	yes	no	936	-	wt	wt	wt	wt	R132	wt	wt	mut	wt	wt	wt	wt	wt	wt	0.612051	3+		0	0	0	0		AML-MRC-1	69	m	Low	-				no	no	intermediate	46,XY[20]
MI-AML-112	UT	no	no	yes	-	2197	wt	mut	wt	wt	wt	wt	wt	mut	wt	ITD	wt	wt	wt	wt	0.6	3+		0	0	0	0		AML-TR	23	m	High	No	No	No		no	no	intermediate	46,XY[20]
MI-AML-107	UT	yes	no	no	153	-	wt	wt	wt	wt	R132	wt	wt	wt	wt	wt	wt	wt	wt	mut	0.552828	2+		0	0	0	0		AML-NOS	77	m	High	No	No	No		no	no	intermediate	46,XY[20]
MI-AML-105	UT	yes	no	no	-	2260	wt	wt	wt	wt	wt	wt	wt	wt	wt	wt	wt	wt	wt	wt	0.4			0	0	0	0		AML-RGA (8;21)	47	m	High	No	No	No		no	no	favorable	46,XY,t(8;21)(q22;q22)[20]
MI-AML-128	UT	no	yes	no	67	-	mut	wt	wt	wt	wt	wt	wt	wt	wt	wt	wt	wt	wt	no data	0.260395			1	0	1	2		AML-MRC-1	77	m	High	Yes1	No	No		no	no	intermediate	46,XY[20]
MI-AML-179	UT	yes	no	no	-	1657	wt	wt	wt	wt	wt	wt	wt	wt	wt	ITD	wt	wt	wt	wt	2			1	0	0	1		AML-RGA (11q23)	30	m	High	No				no	no	unfavorable	46,XY,t(11;19)(q23;p13.1), i(17)(q10)[20]
MI-AML-131	UT	yes	no	no	769	-	wt	mut	wt	wt	wt	wt	wt	mut	wt	ITD	wt	wt	wt	wt	1.9	2+		0	0	1	1		AML-NOS	46	f	High	No	No	No		no	no	intermediate	46,XY[20]
MI-AML-081	UT	yes	no	no	-	2418	wt	wt	wt	wt	R132	wt	wt	mut	wt	wt	wt	wt	wt	wt	1.4	1+	yes	0	0	0	0		AML-NOS	76	f	High	No	No	No		no	no	intermediate	46,XY[20]
MI-AML-093	UT	yes	no	no	68	-	wt	wt	wt	wt	wt	R140	mut	wt	wt	ITD	wt	wt	wt	wt	0.7	2+		0	0	1	1		AML-NOS	64	m	High	No	No	No		no	no	intermediate	46,XY[20]

## Sheet: genomic complexity
												TP53	MI219 IC50	# of Losses	# of Gains	# of CN-LOH	Total Lesions
											MI-AML-012	mut	20	0	2	1	3
											MI-AML-041	mut	20	35	3	1	39
											MI-AML-117	mut	20	25	2	1	28
											MI-AML-140	mut	20	18	0	0	18
											MI-AML-147	mut	20	4	2	0	6
											MI-AML-157	mut	20	16	0	1	17
											MI-AML-176	mut	20	0	0	0	0
											MI-AML-188	mut	20	13	8	0	21
											MI-AML-201	mut	20	12	0	0	12
											MI-AML-214	mut	20	2	1	0	3
											MI-AML-227	mut	20	13	1	0	14
											MI-AML-250	mut	20	20	17	0	37
											MI-AML-260	mut	20	19	1	0	20
											MI-AML-275	mut	20	20	8	1	29
											MI-AML-153	mut	16.7299	7	2	1	10
											MI-AML-284	mut	16.7	2	1	1	4
											MI-AML-120	mut	14.7012	20	2	1	23
											MI-AML-204	mut	14.7	20	11	0	31
											MI-AML-043	mut	20	3	0	1	4
											MI-AML-047	mut	20	7	0	0	7
											MI-AML-096	mut	20	8	0	0	8
											MI-AML-165	mut	20
											MI-AML-088	mut	20	11	3	1	15
											MI-AML-222	mut	20	16	10	0	26
											MI-AML-059	mut	20	21	1	0	22
											MI-AML-217	wt	>20	0	0	0	0
											MI-AML-238	wt	>20	0	0	0	0
											MI-AML-263	wt	>20	2	1	2	5
											MI-AML-138	wt	20	5	1	1	7
											MI-AML-255	wt	>20	1	0	1	2
											MI-AML-007	wt	20	1	0	1	2
											MI-AML-009	wt	20	1	0	1	2
											MI-AML-036	wt	20	0	0	0	0
											MI-AML-040	wt	20	0	0	1	1
											MI-AML-063	wt	20	0	0	2	2
											MI-AML-076	wt	20	23	0	0	23
											MI-AML-098	wt	20	0	0	0	0
											MI-AML-101	wt	20	1	0	0	1
											MI-AML-139	wt	20	3	0	2	5
											MI-AML-180	wt	20	1	0	0	1
											MI-AML-211	wt	20
											MI-AML-221	wt	20	7	1	0	8
											MI-AML-241	wt	20	0	0	0	0
											MI-AML-273	wt	20	0	0	0	0
											MI-AML-080	wt	19.7087	18	1	0	19
											MI-AML-100	wt	18.9754	0	0	0	0
											MI-AML-267	wt	15.6977	3	1	0	4
											MI-AML-099	wt	13.5228	0	0	0	0
											MI-AML-229	wt	12.3633	2	1	0	3
											MI-AML-253	wt	11.06	0	0	0	0
											MI-AML-068	wt	10.9	0	0	0	0
											MI-AML-195	wt	10.7283	0	0	0	0
											MI-AML-191	wt	10.1	0	0	0	0
											MI-AML-122	wt	10.0193	0	0	0	0
											MI-AML-077	wt	10	0	0	0	0
											MI-AML-053	wt	9.7	1	0	0	1
											MI-AML-233	wt	8.91256	0	0	0	0
											MI-AML-110	wt	8.70571	0	0	0	0
											MI-AML-145	wt	8.4	0	0	0	0
											MI-AML-274	wt	8.11601	2	0	0	2
											MI-AML-174	wt	8	0	0	0	0
											MI-AML-124	wt	7.8392	0	0	0	0
											MI-AML-061	wt	7.7	0	0	0	0
											MI-AML-028	wt	7.5	0	0	1	1
											MI-AML-226	wt	7.3
											MI-AML-287	wt	6.9	0	0	0	0
											MI-AML-257	wt	6.85711	0	0	0	0
											MI-AML-031	wt	6.79768	1	0	1	2
											MI-AML-198	wt	6.74247	0	1	1	2
											MI-AML-232	wt	6.57556	0	0	1	1
											MI-AML-001	wt	6.36852
											MI-AML-251	wt	6.26283	0	0	1	1
											MI-AML-252	wt	6.22073	0	0	0	0
											MI-AML-095	wt	6.1	0	1	0	1
											MI-AML-237	wt	5.39667	1	1	0	2
											MI-AML-048	wt	5.31751	0	1	1	2
											MI-AML-006	wt	5.26432	0	0	0	0
											MI-AML-243	wt	5.1	2	0	0	2
											MI-AML-279	wt	5	1	0	0	1
											MI-AML-223	wt	4.95894	0	0	0	0
											MI-AML-050	wt	4.9421	8	0	0	8
											MI-AML-158	wt	4.84483	1	0	0	1
											MI-AML-130	wt	2.1	0	0	0	0
											MI-AML-254	wt	4.80805	0	0	0	0
											MI-AML-087	wt	4.58098	6	0	1	7
											MI-AML-056	wt	4.16276	2	0	0	2
											MI-AML-126	wt	3.99734	0	0	0	0
											MI-AML-091	wt	3.7454	1	0	0	1
											MI-AML-248	wt	3.6	0	1	1	2
											MI-AML-151	wt	3.57255	1	1	0	2
											MI-AML-289	wt	3.5
											MI-AML-136	wt	3.4586	1	1	0	2
											MI-AML-163	wt	3.42274	0	0	1	1
											MI-AML-045	wt	3.41103	1	0	0	1
											MI-AML-103	wt	3.3	0	0	0	0
											MI-AML-189	wt	3.3	0	0	0	0
											MI-AML-089	wt	3.25799	0	0	0	0
											MI-AML-074	wt	3.2	4	0	0	4
											MI-AML-160	wt	3.2	0	0	0	0
											MI-AML-064	wt	3.16285	1	0	0	1
											MI-AML-132	wt	3.12992	1	0	0	1
											MI-AML-285	wt	3.1	0	0	1	1
											MI-AML-137	wt	3.08201	0	0	0	0
											MI-AML-123	wt	3.06079	0	0	0	0
											MI-AML-182	wt	3	0	1	0	1
											MI-AML-193	wt	3	0	0	0	0
											MI-AML-062	wt	2.99078	0	0	0	0
											MI-AML-032	wt	2.96175	0	0	0	0
											MI-AML-109	wt	2.87352	0	0	1	1
											MI-AML-245	wt	2.80721
											MI-AML-197	wt	2.77869	0	0	0	0
											MI-AML-295	wt	2.7
											MI-AML-113	wt	2.60247	0	0	0	0
											MI-AML-071	wt	2.54693	1	0	1	2
											MI-AML-164	wt	2.43491	0	0	0	0
											MI-AML-192	wt	2.4	0	0	1	1
											MI-AML-215	wt	2.35619	1	1	0	2
											MI-AML-057	wt	2.35281	1	0	0	1
											MI-AML-159	wt	2.30076	0	0	0	0
											MI-AML-049	wt	2.22515	1	0	0	1
											MI-AML-235	wt	2.0873	0	0	0	0
											MI-AML-106	wt	2.02279	0	0	1	1
											MI-AML-150	wt	2	1	0	0	1
											MI-AML-268	wt	1.98549
											MI-AML-078	wt	1.9	0	0	0	0
											MI-AML-067	wt	1.9	1	0	0	1
											MI-AML-129	wt	1.9	0	1	0	1
											MI-AML-286	wt	1.9	0	0	0	0
											MI-AML-115	wt	1.8589	0	0	0	0
											MI-AML-293	wt	1.8
											MI-AML-086	wt	1.78498	0	1	0	1
											MI-AML-225	wt	1.75695	0	0	0	0
											MI-AML-073	wt	1.7	2	1	0	3
											MI-AML-169	wt	1.7	0	0	0	0
											MI-AML-019	wt	1.67487	0	0	1	1
											MI-AML-035	wt	1.64658	0	2	0	2
											MI-AML-060	wt	1.64022	0	0	1	1
											MI-AML-127	wt	1.6	0	0	0	0
											MI-AML-288	wt	1.6	1	2	0	3
											MI-AML-292	wt	1.6
											MI-AML-008	wt	1.55348	0	0	0	0
											MI-AML-044	wt	1.44349	0	0	1	1
											MI-AML-184	wt	1.4	1	0	0	1
											MI-AML-097	wt	1.36083	3	0	0	3
											MI-AML-090	wt	1.31955	0	0	0	0
											MI-AML-270	wt	1.3
											MI-AML-079	wt	1.18639	3	1	0	4
											MI-AML-212	wt	1.17786	0	0	0	0
											MI-AML-092	wt	1.14117	0	1	0	1
											MI-AML-014	wt	1.13506	0	1	0	1
											MI-AML-271	wt	1.1	2	0	0	2
											MI-AML-283	wt	1.1	1	0	0	1
											MI-AML-024	wt	0.912341	0	0	0	0
											MI-AML-162	wt	0.9
											MI-AML-085	wt	0.8	1	0	0	1
											MI-AML-005	wt	0.660425	0	0	1	1
											MI-AML-210	wt	0.612051	0	0	0	0
											MI-AML-112	wt	0.6	0	0	0	0
											MI-AML-107	wt	0.552828	0	0	0	0
											MI-AML-105	wt	0.4	0	0	0	0
											MI-AML-128	wt	0.260395	1	0	1	2
											MI-AML-179	wt	2	1	0	0	1
											MI-AML-131	wt	1.9	0	0	1	1
											MI-AML-081	wt	1.4	0	0	0	0
											MI-AML-093	wt	0.7	0	0	1	1
