# Supplementary material for: Patients with AML with WT TP53 but defective TP53-mediated apoptosis have a dismal survival
Source: JCI Insight. 2026 Jan 27;11(5):e197261. doi: 10.1172/jci.insight.197261 (PMC13041678; doi:10.1172/jci.insight.197261)
Supplement: Supplemental table 2 [file jciinsight-11-197261-s026.xlsx]

## Sheet: filtered_expression
Supplementary Table S2: GeneChipTM Human Gene 1.0 ST Arrays (Affymetrix) based expression values, primary human AML at 0h, 2h and 6h post MDM2 inhibitor treatment
ProbeID	Symbol	Name	EntrezGene	UniGene	RefSeq	Malek.Exon.101.2hr_.HuGene.1_0.st.v1..CEL	Malek.Exon.101.6hr_.HuGene.1_0.st.v1..CEL	Malek.Exon.101.u_.HuGene.1_0.st.v1..CEL	Malek.Exon.122.2hr_.HuGene.1_0.st.v1..CEL	Malek.Exon.122.6hr_.HuGene.1_0.st.v1..CEL	Malek.Exon.122.u_.HuGene.1_0.st.v1..CEL	Malek.Exon.138.2hr_.HuGene.1_0.st.v1..CEL	Malek.Exon.138.6hr_.HuGene.1_0.st.v1..CEL	Malek.Exon.138.u_.HuGene.1_0.st.v1..CEL	Malek.Exon.139.2hr_.HuGene.1_0.st.v1..CEL	Malek.Exon.139.6hr_.HuGene.1_0.st.v1..CEL	Malek.Exon.139.u_.HuGene.1_0.st.v1..CEL	Malek.Exon.150.2hr_.HuGene.1_0.st.v1..CEL	Malek.Exon.150.6hr_.HuGene.1_0.st.v1..CEL	Malek.Exon.150.u_.HuGene.1_0.st.v1..CEL	Malek.Exon.162.2hr_.HuGene.1_0.st.v1..CEL	Malek.Exon.162.6hr_.HuGene.1_0.st.v1..CEL	Malek.Exon.162.u_.HuGene.1_0.st.v1..CEL	Malek.Exon.24.2hr_.HuGene.1_0.st.v1..CEL	Malek.Exon.24.6hr_.HuGene.1_0.st.v1..CEL	Malek.Exon.24.u_.HuGene.1_0.st.v1..CEL	Malek.Exon.35.2hr_.HuGene.1_0.st.v1..CEL	Malek.Exon.35.6hr_.HuGene.1_0.st.v1..CEL	Malek.Exon.35.u_.HuGene.1_0.st.v1..CEL	Malek.Exon.36.2hr_.HuGene.1_0.st.v1..CEL	Malek.Exon.36.6hr_.HuGene.1_0.st.v1..CEL	Malek.Exon.36.u_.HuGene.1_0.st.v1..CEL	Malek.Exon.5.2hr_.HuGene.1_0.st.v1..CEL	Malek.Exon.5.6hr_.HuGene.1_0.st.v1..CEL	Malek.Exon.5.u_.HuGene.1_0.st.v1..CEL	Malek.Exon.60.2hr_.HuGene.1_0.st.v1..CEL	Malek.Exon.60.6hr_.HuGene.1_0.st.v1..CEL	Malek.Exon.60.u_.HuGene.1_0.st.v1..CEL	Malek.Exon.7.2hr_.HuGene.1_0.st.v1..CEL	Malek.Exon.7.6hr_.HuGene.1_0.st.v1..CEL	Malek.Exon.7.u_.HuGene.1_0.st.v1..CEL	Malek.Exon.80.2hr_.HuGene.1_0.st.v1..CEL	Malek.Exon.80.6hr_.HuGene.1_0.st.v1..CEL	Malek.Exon.80.u_.HuGene.1_0.st.v1..CEL	Malek.Exon.81.2hr_.HuGene.1_0.st.v1..CEL	Malek.Exon.81.6hr_.HuGene.1_0.st.v1..CEL	Malek.Exon.81.u_.HuGene.1_0.st.v1..CEL	Malek.Exon.8.2hr_.HuGene.1_0.st.v1..CEL	Malek.Exon.86.2hr_.HuGene.1_0.st.v1..CEL
7896756	FAM87A	family with sequence similarity 87, member A	157693	Hs.591390	XM_001719631//XM_001719709//XM_001721137//XP_001719683//XP_001719761//XP_001721189	4.59593	4.99101	5.41398	4.82422	5.25345	4.65402	4.29029	5.18755	5.49837	5.16062	5.43463	4.94422	4.80278	4.76972	4.60117	5.25414	5.08111	5.09158	5.04042	4.94629	4.83509	4.88155	4.67482	4.72036	4.23153	4.81522	5.23979	4.57583	4.88626	5.01709	5.04483	4.61997	4.85893	4.75228	5.10326	4.68578	4.96904	5.31142	5.3103	4.783	4.4743	4.88067	4.96522	4.78885
7896759	LOC643837	hypothetical LOC643837	643837	Hs.133183	NR_015368//XM_927114//XP_932207	4.52513	4.87997	4.49999	3.81505	4.09595	5.29735	5.18844	4.57664	4.01142	4.71962	4.95312	4.30282	4.55954	4.45478	4.46733	4.41119	4.01226	4.00571	4.8318	4.60388	4.51948	4.74488	4.32343	4.37546	4.2913	4.91498	4.19803	4.66702	4.25474	3.83677	4.31226	4.28654	4.5359	4.23321	3.54823	4.33693	4.74365	4.20954	4.58602	5.25628	4.56769	4.76958	4.26862	4.21011
7896761	SAMD11	sterile alpha motif domain containing 11	148398	Hs.335293	NM_152486//NP_689699	5.84141	6.22928	6.12499	5.77842	5.88539	6.39353	5.56195	6.35742	6.16347	5.87364	6.24483	5.99303	5.71245	5.90839	5.51699	6.3142	5.86685	6.11501	5.95337	5.72886	5.87892	6.24467	5.54053	6.12561	5.71786	6.19985	6.08313	6.04007	6.11113	6.34365	6.27671	6.36027	6.0127	5.91264	6.35877	6.12806	5.79844	6.31832	6.04074	5.89958	5.93239	6.31625	6.1584	6.01587
7896779	KLHL17	kelch-like 17 (Drosophila)	339451	Hs.109212	NM_198317//NP_938073	5.76761	6.13946	6.13087	5.50814	5.7041	6.10884	5.23222	6.15135	5.8754	5.7566	6.51241	5.78416	5.67161	5.83568	5.65795	5.79504	5.40651	6.04213	5.70206	5.33205	5.69773	5.80201	5.6531	5.9082	5.80034	6.15916	5.767	5.64649	5.79901	6.06574	5.88793	5.96737	5.53041	5.68684	5.93856	6.01357	5.61613	5.90306	5.87792	5.80126	5.85015	6.05092	5.74485	5.63373
7896798	PLEKHN1	pleckstrin homology domain containing, family N member 1	84069	Hs.528691	NM_032129//NP_115505	6.12018	6.37008	6.44244	5.95712	6.2165	6.42115	5.66126	6.73727	5.93878	6.11221	6.55468	6.15402	6.15795	5.87126	6.00682	6.17553	5.94035	6.21364	6.08586	5.82469	5.95755	6.06844	5.94588	6.08609	5.94486	6.4919	6.21245	5.89401	6.05263	6.32791	6.03542	6.33622	6.2448	5.98782	6.2798	6.08863	5.95121	6.16421	6.16858	6.30085	6.25642	6.39498	6.23111	6.0772
7896817	ISG15	ISG15 ubiquitin-like modifier	9636	Hs.458485	NM_005101//NP_005092	6.09677	6.78554	6.7291	5.99803	6.7863	7.15763	4.95856	6.53101	5.65734	5.73162	5.81962	5.53505	5.81117	6.74683	6.68457	5.75495	6.31513	6.29031	5.91914	6.50415	6.62793	6.29906	6.53491	7.33345	6.41819	9.05672	9.27534	5.2697	6.32564	6.22997	6.4133	6.74285	6.46091	7.1265	8.21772	8.53641	5.70952	8.00139	7.48899	5.78041	5.75204	6.01213	6.09382	6.15636
7896822	AGRN	agrin	375790	Hs.273330	NM_198576//NP_940978	4.95696	5.29703	5.37117	5.18746	5.48831	5.62846	4.58476	5.41918	5.14727	4.91228	5.84487	5.57792	4.86325	5.01139	4.90223	5.18052	5.28798	5.4041	4.825	4.90454	5.02617	5.20392	5.18644	5.28484	5.12946	5.59676	5.48168	5.20767	5.10373	5.35065	5.05301	5.38848	5.10724	5.12296	5.46891	5.59909	4.96658	5.26472	5.31264	5.18161	5.2267	5.6941	5.28169	4.93
7896865	TTLL10	tubulin tyrosine ligase-like family, member 10	254173	Hs.454835	NM_001130045//NM_153254//NP_001123517//NP_694986	6.11045	6.34358	6.13254	5.63162	5.91506	6.30943	5.47455	6.28255	5.87969	5.8143	6.39597	5.89436	5.51825	5.55969	5.50234	5.938	5.95857	5.87262	5.5444	5.82143	5.92513	5.98197	5.63099	5.80701	6.02519	6.30873	5.91334	5.52123	6.15814	6.16015	5.9713	6.4706	6.03277	5.59701	6.08158	6.03932	5.88782	6.24305	5.80572	5.61091	6.14794	6.28796	6.01196	5.7361
7896878	B3GALT6	UDP-Gal:betaGal beta 1,3-galactosyltransferase polypeptide 6	126792	Hs.284284	NM_080605//NP_542172	5.96169	5.61518	5.66782	5.93337	6.11983	6.14953	5.80195	6.09807	5.85739	6.1045	5.88836	5.82296	5.79737	5.85996	5.95347	6.04966	5.81524	6.28787	5.75927	5.48116	5.63168	6.3072	5.5748	6.27274	5.40451	6.02661	5.47318	5.81234	5.67754	5.75358	6.02251	5.76744	5.48105	5.92068	6.10125	5.93955	6.09536	6.53428	6.27709	5.8216	6.05706	5.93754	5.96703	5.96927
7896882	SCNN1D	sodium channel, nonvoltage-gated 1, delta	6339	Hs.512681	NM_001130413//NM_002978//NP_001123885//NP_002969	5.32829	5.76184	5.83853	5.59774	5.53834	5.53773	5.06684	5.56085	5.75808	5.63766	6.35138	5.41673	5.29719	5.16579	5.28403	5.44917	5.51977	5.61987	5.3521	5.40008	5.40667	5.27333	5.28217	5.42534	5.36697	5.88447	5.50468	5.28498	5.47687	5.71492	5.67544	5.7924	5.39886	5.38802	5.50096	5.65161	5.40981	5.66762	5.45428	5.34949	5.46957	5.63373	5.50833	5.38325
7896908	PUSL1	pseudouridylate synthase-like 1	126789	Hs.400659	NM_153339//NP_699170	5.98501	6.50084	6.05586	5.89276	5.70529	5.86069	5.89954	6.41478	5.84458	5.55262	6.56108	5.63294	5.96613	5.7872	5.80013	5.93208	6.22572	5.95921	5.64375	5.52578	5.70989	5.92878	5.87146	6.3212	5.61498	6.26876	5.88842	5.49462	6.07651	6.06941	5.92336	6.38255	5.88517	5.78504	5.88394	5.94636	5.89983	6.24002	6.00568	5.68181	6.1983	6.45527	6.01322	5.51727
7896917	GLTPD1	glycolipid transfer protein domain containing 1	80772	Hs.515689	NM_001029885//NP_001025056	5.29312	5.57525	5.35101	5.1051	5.4099	5.15178	5.00576	5.45519	5.31227	5.25341	5.55156	5.15555	5.23274	5.2237	5.08394	5.27754	4.75779	5.37222	5.12673	5.13062	5.17514	5.48373	4.96825	5.08393	5.2265	5.48057	5.40337	5.09154	5.18503	5.29695	5.31276	5.32438	5.07956	5.14835	5.29875	5.0897	5.11619	5.05689	5.1204	5.00019	5.38054	5.4214	5.46884	5.21346
7896921	TAS1R3	taste receptor, type 1, member 3	83756	Hs.718799	NM_152228//NP_689414	5.44575	5.78327	5.87046	5.46568	5.40446	6.02412	5.10003	5.98334	5.37713	5.28401	6.1053	5.21941	5.24543	5.22646	5.30308	5.53356	5.2182	5.57349	5.24557	5.21286	5.2086	5.32285	5.46051	5.28136	5.60547	5.77536	5.51973	5.26914	5.57615	5.52708	5.60343	5.85986	5.36794	5.22579	5.49269	5.59126	5.37546	5.55654	5.2603	5.44574	5.76239	5.60813	5.5907	5.34055
7896929	VWA1	von Willebrand factor A domain containing 1	64856	Hs.449009	NM_022834//NM_199121//NP_073745//NP_954572	5.8915	6.12067	6.09153	5.51417	5.7762	5.65701	5.24828	6.00742	5.51661	5.78507	6.46089	5.83896	5.59257	5.68685	5.49901	5.66622	5.62846	5.96425	5.53564	5.19719	5.7625	5.62174	5.65255	5.5655	5.69263	6.27235	5.72384	5.62069	5.69279	6.13996	5.87543	5.9447	5.89657	5.69171	5.96099	5.93876	5.58209	5.83167	5.71929	5.65094	5.82627	5.9706	5.97041	5.45153
7896937	ATAD3C	ATPase family, AAA domain containing 3C	219293	Hs.23413	NM_001039211//NP_001034300	4.1644	4.32998	4.24259	4.16443	4.04069	4.40324	4.13277	4.29321	4.15286	4.2099	4.76282	4.51151	4.02608	4.01344	3.94141	3.91403	4.13643	4.61488	4.35332	4.49919	4.51135	4.20015	4.35439	4.22263	4.48063	4.42489	4.29657	3.97287	4.4153	4.27292	4.44331	4.85452	4.29023	4.42482	4.26836	4.35754	4.39107	4.41005	4.42215	4.43653	4.28772	4.32099	4.44715	4.22098
7896952	ATAD3A	ATPase family, AAA domain containing 3A	55210	Hs.655253	NM_018188//NP_060658	6.1683	6.24319	5.83586	5.83152	5.78393	5.86582	5.97753	6.0793	5.88835	6.01098	6.13252	6.27819	5.66673	5.75298	5.52374	6.15866	5.90842	6.072	5.67337	5.8021	5.79174	5.66512	6.08946	5.82096	5.67081	5.86762	6.01224	5.75596	5.55804	5.80421	6.1002	6.39029	6.07659	5.65049	6.00056	6.07355	5.68657	5.96287	6.00226	5.77264	6.22301	6.41749	6.25522	5.61052
7896961	ATAD3B	ATPase family, AAA domain containing 3B	83858	Hs.23413	NM_031921//NP_114127	5.01118	5.08598	5.33962	4.9987	5.00191	5.23394	4.71139	5.18691	4.94341	4.83502	5.21741	4.96962	4.82675	4.84869	4.92556	5.07202	4.81312	5.0837	4.65937	4.65981	5.03675	4.82703	4.68336	4.7517	4.77682	5.04537	4.97371	4.80896	5.21994	5.22059	5.04878	5.48026	4.79345	4.84913	4.95606	5.0077	4.78416	5.24526	5.14638	4.85786	5.10457	4.97549	5.13188	4.65297
7896985	MIB2	mindbomb homolog 2 (Drosophila)	142678	Hs.135805//Hs.593430	NM_080875//NP_543151	5.48951	5.83351	5.64583	5.16464	5.41965	5.35212	4.96834	5.55687	5.48604	5.12285	6.24527	5.49318	5.03374	5.17947	4.94982	5.1215	5.38464	5.41404	5.29081	5.03614	5.24373	5.51113	5.1348	5.35799	5.11765	5.90365	5.39216	5.08905	5.24491	5.17303	5.33862	5.53584	5.28148	5.09069	5.40593	5.34129	5.08872	5.41116	5.18576	5.1302	5.69431	5.79116	5.44119	5.01757
7897006	MMP23B	matrix metallopeptidase 23B	8510	Hs.192316	NM_006983//NP_008914	6.46515	6.99214	7.09284	6.13248	6.36543	6.84806	6.04821	6.58474	6.35538	6.34562	6.90828	6.43451	5.934	5.99214	5.92647	6.47007	6.22374	6.69235	6.28527	6.19201	6.05472	6.26477	6.00627	6.41181	6.21195	6.50131	6.49453	6.17922	6.59486	6.40348	6.25924	6.42995	6.44463	6.28842	6.50218	6.52116	6.14049	6.55739	6.25007	6.39984	6.43831	6.63352	6.38646	6.11892
7897026	CALML6	calmodulin-like 6	163688	Hs.85902	NM_138705//NP_619650	4.27089	4.6042	4.44024	4.28816	4.15991	4.52579	4.03683	4.46682	4.27896	4.34606	4.53682	4.14662	4.23407	4.24334	3.83217	4.47833	4.13321	4.4064	4.22729	4.22925	3.90421	4.51508	4.14247	4.0199	4.48411	4.5714	4.42344	4.45031	4.66844	4.25159	4.89155	4.23784	4.3645	4.17485	4.38351	4.64453	4.17179	4.83327	4.90986	4.1998	4.2638	4.16132	4.53115	4.01195
7897034	GABRD	gamma-aminobutyric acid (GABA) A receptor, delta	2563	Hs.113882	NM_000815//NP_000806	5.94662	5.80674	5.86483	5.60775	5.71416	5.73959	5.18015	5.91163	5.4359	5.34746	6.37829	5.56917	5.77081	5.64079	5.16166	5.68537	5.57291	5.92372	5.60618	5.90746	5.93614	5.92442	5.81839	5.66282	5.50285	5.72417	5.60849	5.35275	5.58393	5.72849	5.63456	5.84387	5.82878	5.89423	5.70324	5.52476	5.49469	5.67102	5.27647	5.52592	5.74216	5.94891	5.68406	5.61894
7897044	PRKCZ	protein kinase C, zeta	5590	Hs.496255	NM_001033581//NM_001033582//NM_002744//NP_001028753//NP_001028754//NP_002735	4.70977	4.71641	4.71598	4.8626	4.43507	4.73235	5.04668	5.01345	4.85089	5.28428	5.32612	4.98492	3.95439	4.36596	4.41491	4.34856	4.27136	4.6047	4.32362	4.25817	4.30335	5.14286	4.80917	4.99645	4.75208	4.52538	4.40905	4.27733	4.83823	4.55836	4.33005	4.36816	4.45655	4.34066	4.82798	4.73139	4.78555	4.85663	5.30524	4.43271	4.48538	4.69463	4.9868	4.11143
7897066	LOC100128003	hypothetical protein LOC100128003	100128003	Hs.709629	NR_024445//XM_001715367//XM_001718749//XM_001724970//XP_001715419//XP_001718801//XP_001725022	5.21762	5.14847	5.50537	4.88061	5.13398	5.15248	4.93619	5.5048	5.61619	5.19399	5.3905	4.97636	4.84883	5.15865	4.97567	5.30126	5.12195	5.41878	5.29977	5.08019	5.00605	4.99497	4.70984	4.96506	4.60798	5.41351	4.96592	5.04613	5.03088	5.17165	5.40976	5.48013	5.07412	5.07294	5.31666	5.13611	4.76387	5.31441	5.10066	5.13091	5.20255	5.03845	5.32249	5.0768
7897068	SKI	v-ski sarcoma viral oncogene homolog (avian)	6497	Hs.663133	NM_003036//NP_003027	6.36877	6.43078	6.40131	6.19849	6.23348	6.12983	6.57736	6.13274	6.20496	6.59216	7.19715	6.2623	5.95655	5.79501	6.22824	6.11864	5.93954	6.5143	6.10352	5.89152	5.75993	6.67899	5.82479	6.17833	6.12733	6.07496	5.99687	6.62932	6.07125	6.23439	6.28254	5.82247	6.03615	6.51171	6.14853	6.14562	5.72625	6.13403	6.29551	6.26204	5.80311	6.40966	6.13049	6.11049
7897076	MORN1	MORN repeat containing 1	79906	Hs.642701	NM_024848//NP_079124	5.26855	5.62854	5.36864	5.45863	5.4565	5.35049	4.85332	5.57753	5.79973	5.39853	5.9491	5.58299	5.06968	5.01762	5.21671	5.15965	5.34067	5.30639	5.06802	5.28025	5.40098	5.33858	4.58318	5.35828	5.24818	5.48085	5.45666	5.6399	5.5007	5.30369	5.28858	5.17119	5.22679	4.94831	5.79292	5.74159	5.3006	5.27268	5.3573	5.18762	5.01234	5.75649	5.37818	5.19533
7897078	RER1	RER1 retention in endoplasmic reticulum 1 homolog (S. cerevisiae)	11079	Hs.525527	NM_007033//NP_008964	7.66624	7.73719	7.75549	7.76326	7.99377	7.49262	8.14986	7.83203	8.35126	8.3393	5.15207	8.17669	8.31401	8.614	8.66255	8.40275	8.0956	8.3822	8.06515	7.92205	7.9718	8.04447	7.97275	8.27639	7.25396	7.65079	7.85605	7.62972	8.08888	7.90621	8.00682	7.29988	7.46115	7.65001	8.20633	8.25152	8.60204	8.53839	8.57425	7.8532	6.95008	6.6594	7.65189	8.1273
7897089	PLCH2	phospholipase C, eta 2	9651	Hs.170156	NM_014638//NP_055453	6.05378	6.53466	6.67076	6.05086	6.13301	6.50186	5.93787	6.13552	6.34531	6.09303	6.61246	6.18642	6.09638	6.06531	6.08246	6.20694	6.21752	6.47365	6.17226	6.29047	6.0386	6.18184	5.98794	6.2552	6.11546	6.41114	6.46718	6.04033	6.5967	6.22307	6.40211	6.47848	6.227	6.17733	6.29422	6.23593	5.98771	6.35626	6.25562	6.24679	6.66129	6.57485	6.43989	6.10328
7897119	C1orf93	chromosome 1 open reading frame 93	127281	Hs.462033	NM_152371//NP_689584	6.59679	7.21268	6.99328	6.38212	6.53351	7.23285	6.06865	6.92923	6.6306	6.34046	7.5059	6.61924	6.23977	6.24084	6.21769	6.37662	6.36437	6.56655	6.45803	6.25436	6.34272	6.29263	6.49309	6.40789	6.71571	7.21557	6.6174	6.3027	6.86592	6.6234	6.83837	6.8418	6.86185	6.51689	6.65277	6.76223	6.5036	6.64595	6.53263	6.53361	6.8766	7.27544	6.61426	6.09603
7897128	ACTRT2	actin-related protein T2	140625	Hs.236635	NM_080431//NP_536356	4.87469	5.15781	5.28606	4.75438	4.75616	5.54326	4.32581	5.02971	4.97918	4.3137	5.62516	4.77014	4.80939	4.77695	4.63061	4.82109	4.66342	4.78649	4.59383	4.61983	4.7117	4.51266	4.733	4.5151	4.61786	5.21039	4.87306	4.79994	4.88835	4.76399	4.83172	5.04213	4.54371	4.50193	5.09113	4.61598	4.61468	4.62802	4.54209	4.86063	5.25682	5.23386	4.7443	4.74017
7897132	PRDM16	PR domain containing 16	63976	Hs.99500	NM_022114//NM_199454//NP_071397//NP_955533//XM_936932//XP_942025	4.85554	5.16962	5.33333	4.99396	5.03998	5.40867	4.60966	5.06259	5.45429	5.15793	5.79307	5.42315	4.90414	4.82046	4.59494	5.10141	5.32162	5.94352	4.77152	4.695	4.82071	5.13442	5.00994	4.64637	4.5891	4.84289	4.85376	5.02606	5.12991	5.48891	4.6916	4.91743	5.03853	4.96129	5.36743	5.46523	4.70639	5.06013	5.06259	5.00754	5.30473	5.00474	4.67495	4.82805
7897154	ARHGEF16	Rho guanine exchange factor (GEF) 16	27237	Hs.87435	NM_014448//NP_055263	4.67891	4.93102	5.58184	4.93744	4.61164	5.13193	4.2892	5.36263	4.8594	4.56709	5.27217	4.6781	4.7515	4.57959	4.78244	5.057	4.60832	4.97397	4.65728	4.46797	4.57742	4.88998	4.61467	4.7072	4.84165	5.14428	4.90198	4.64044	4.93623	4.54898	4.59408	4.89109	4.77572	4.52466	4.79232	4.77615	4.60748	4.84077	4.92976	4.91369	4.93604	5.11578	4.98767	4.71124
7897172	TPRG1L	tumor protein p63 regulated 1-like	127262	Hs.20529	NM_182752//NP_877429	6.55679	6.41782	6.37045	6.56759	6.28075	5.79101	6.53401	6.24492	6.42112	7.09857	6.82571	6.9398	6.4799	6.54742	6.25263	6.69343	6.30832	6.72895	6.52515	6.30198	6.67178	6.82279	6.64902	6.50459	6.33733	6.42701	6.32881	6.36657	6.3832	6.46329	6.52842	6.2365	6.13634	6.29242	6.35247	6.4316	6.52316	6.56857	6.49222	6.3267	5.75782	5.72781	6.52256	6.70733
7897179	TP73	tumor protein p73	7161	Hs.697294	NM_001126240//NM_001126241//NM_001126242//NM_005427//NP_001119712//NP_001119713//NP_001119714//NP_005418	4.96936	5.33293	5.2095	5.02779	5.04884	5.57502	4.52367	5.41775	5.33352	4.98195	5.68412	4.94448	4.89732	4.83732	4.89435	5.29626	4.93819	5.22599	4.86029	4.93729	4.81827	5.2005	4.73808	4.96881	4.68761	4.96868	5.01743	4.80269	4.81838	5.06128	4.94354	5.1469	5.01467	4.77169	5.33701	5.16458	4.89143	5.12092	5.2423	5.20907	5.18197	5.27173	5.14317	4.73274
7897196	CCDC27	coiled-coil domain containing 27	148870	Hs.348700	NM_152492//NP_689705	4.96933	5.14707	5.33022	4.78895	4.76232	5.34345	4.6075	5.30141	4.8466	4.59199	5.58056	4.99698	4.76723	4.61471	4.90544	4.90741	4.82995	5.10502	4.86642	4.75242	4.8128	4.85956	4.73494	4.91127	4.83885	4.96349	4.99533	4.76219	4.96938	4.92871	4.9236	5.19602	5.09612	4.68069	5.18529	5.04166	4.78744	5.15565	4.80577	4.95094	5.16229	5.34018	5.13661	4.71103
7897210	DFFB	DNA fragmentation factor, 40kDa, beta polypeptide (caspase-activated DNase)	1677	Hs.133089	NM_004402//NP_004393	5.36208	5.3675	5.23984	5.51702	4.90534	5.5907	4.8508	5.67499	5.50378	5.1934	5.63576	5.00259	5.11084	5.41655	5.43501	5.75258	5.42355	5.93836	5.14323	5.33998	5.72052	5.15709	5.20908	5.38868	5.02159	5.28446	5.28646	5.19448	5.26569	5.57696	6.35707	5.65983	5.81473	5.4479	5.76323	5.60299	5.38683	5.72291	5.46705	5.39658	5.41333	5.59482	5.58614	5.57873
7897227	AJAP1	adherens junctions associated protein 1	55966	Hs.25924	NM_001042478//NM_018836//NP_001035943//NP_061324	3.92048	4.47934	4.34867	3.98788	4.20038	4.76165	3.9774	4.43824	4.3016	3.7759	4.68077	4.10688	4.10817	4.44571	4.14879	4.10584	4.24858	4.41226	4.09298	4.02126	4.23174	4.08693	4.1962	3.73652	4.21959	4.86999	4.301	3.94982	4.46986	4.50774	4.31	4.23197	4.2568	4.05259	4.15975	4.21581	4.05687	4.22663	3.93933	4.29499	4.3989	4.27634	4.21177	4.15117
7897236	KCNAB2	potassium voltage-gated channel, shaker-related subfamily, beta member 2	8514	Hs.440497	NM_003636//NM_172130//NP_003627//NP_742128	5.61871	5.26202	5.32974	5.79966	5.08172	5.08693	6.5748	5.93814	6.12214	6.55765	5.93547	6.21699	6.20211	6.41026	5.87436	6.26654	6.19859	6.87393	6.35189	6.31959	6.3773	6.49241	5.0806	5.30297	5.35975	5.09846	5.19729	5.81871	5.93741	5.88351	5.75126	5.53288	5.7417	6.0728	5.04921	5.42493	6.272	5.71236	6.34921	6.51194	4.67318	5.54084	5.98763	6.04129
7897257	RNF207	ring finger protein 207	388591	Hs.716549	NM_207396//NP_997279//XM_001716213//XM_001718203//XM_001719665//XP_001716265//XP_001718255//XP_001719717	5.18716	5.92042	5.50451	4.8981	5.26071	5.42995	4.64382	5.46832	5.14492	5.07035	6.0252	5.18624	4.98006	4.91615	4.68241	4.99208	5.17064	5.50399	4.91921	4.64494	4.90394	4.95671	5.16115	5.3054	5.08024	5.70443	5.15644	4.92748	5.41342	5.30643	5.02106	5.41686	4.98894	4.83495	5.24774	5.08176	4.95377	5.39592	5.14839	4.86374	5.32521	5.67255	5.23738	4.79473
7897263	RNF207	ring finger protein 207	388591	Hs.716549	NM_207396//NP_997279//XM_001716213//XM_001718203//XM_001719665//XP_001716265//XP_001718255//XP_001719717	5.44806	5.53474	5.71106	4.80598	5.20767	5.67156	4.56579	5.35688	5.2568	5.29652	6.11794	4.6727	5.14646	4.91008	4.95647	5.13712	4.75877	5.00808	4.9524	4.94992	5.07388	5.45926	5.02789	5.26114	4.99704	5.47248	5.28545	4.84929	5.03933	5.45693	5.11927	5.24877	5.11722	4.93678	5.42532	5.37207	4.96827	5.35865	5.48234	4.90405	5.66488	5.43967	5.03898	5.05761
7897277	C1orf211	chromosome 1 open reading frame 211	148645	Hs.185688	XR_040929//XR_040930//XR_040931	4.29815	5.22504	5.65054	4.73235	4.57806	5.0328	4.80066	5.10988	4.85282	4.57002	5.4064	4.39192	4.54637	4.4788	4.44809	4.46789	4.87253	4.82841	4.4533	4.61203	4.53996	4.58813	4.52266	4.65446	4.43955	5.54137	4.99114	4.87521	4.87577	4.853	4.8431	5.06821	5.18267	4.61306	4.88427	4.69137	4.35137	5.13701	4.941	4.81474	5.30692	4.87588	5.09559	4.90482
7897280	HES3	hairy and enhancer of split 3 (Drosophila)	390992	Hs.532677	NM_001024598//NP_001019769	5.17803	5.14644	5.21854	4.6112	4.9158	4.9866	4.49584	5.08324	4.87262	4.88213	5.31576	4.77314	4.78379	5.33661	4.46791	4.93925	4.85054	5.30554	5.01075	4.62281	4.86097	4.9827	4.7025	5.20672	4.74783	5.13009	5.07199	4.89689	5.35962	5.1577	5.32041	5.15341	4.55854	5.06138	5.31216	5.30439	4.61973	4.96105	4.6342	4.72203	4.75267	5.44094	4.89138	4.94646
7897286	UNQ6193	GSQS6193	100130071	Hs.668606	XM_001716832//XM_001718579//XM_001719790//XP_001716884//XP_001718631//XP_001719842	6.30326	6.73402	6.43033	6.1677	6.20603	6.66339	5.54507	6.61293	6.50475	5.99468	7.0462	5.87066	5.80766	6.05957	5.83478	6.07028	6.19604	6.24624	5.97858	5.75082	5.95743	6.0517	6.26644	5.97104	6.23603	6.6003	6.59294	6.11287	6.44548	6.10747	6.3042	6.8212	6.41181	5.94286	6.53724	6.40437	6.22593	6.51206	6.22555	6.32958	6.84688	6.68698	6.30732	5.87257
7897288	ESPN	espin	83715	Hs.147953	NM_031475//NP_113663	5.81347	6.13993	6.26924	5.78556	5.91935	5.36687	5.13605	6.23714	5.46546	5.64723	6.21492	5.59659	5.78274	5.87629	5.40942	6.07887	5.58846	5.91008	5.38653	5.62716	5.34467	5.68306	5.0935	5.58437	5.4743	5.78948	5.92407	5.66888	5.89779	5.67077	5.56197	5.78469	5.21223	5.73788	5.92367	6.12424	5.5838	5.97148	5.93707	5.76861	5.7977	5.83878	5.90514	5.77066
7897295	TAS1R1	taste receptor, type 1, member 1	80835	Hs.124574	NM_138697//NM_177539//NM_177540//NM_177541//NP_619642//NP_803883//NP_803884//NP_803885	5.04889	5.51644	5.3499	4.62456	4.64708	5.47417	4.87219	5.42437	4.70999	4.7445	5.91689	4.66541	4.71259	4.8258	5.01252	4.85318	5.05214	4.79121	4.92467	4.78503	4.84693	4.92382	4.93496	4.55641	4.89857	5.51393	5.18548	4.81141	5.06764	4.95406	5.03478	5.3313	4.90983	4.61131	5.06025	5.04984	4.71706	4.84431	4.68358	4.83117	5.31931	5.57033	4.98566	4.56792
7897305	ZBTB48	zinc finger and BTB domain containing 48	3104	Hs.502330	NM_005341//NP_005332	5.5187	6.10775	5.9655	5.30788	5.62833	6.2309	5.24142	5.76574	5.79906	5.49569	6.1627	5.81122	5.0407	5.29194	5.32974	5.46846	5.65325	6.08906	5.23358	5.55819	5.88416	5.32374	5.32721	5.66395	4.74758	5.8883	5.14085	5.18687	6.00374	5.71314	5.55292	5.8444	5.66361	5.18758	5.74615	5.84882	5.27828	5.63423	5.74596	5.60223	5.69849	5.6799	5.93278	5.30172
7897322	PHF13	PHD finger protein 13	148479	Hs.516079	NM_153812//NP_722519	5.74757	6.05808	5.86576	5.42585	5.70636	6.23792	5.14611	5.87148	5.40319	5.3205	6.38445	5.60768	5.46311	5.51079	5.59399	5.65649	5.68162	5.78192	5.50325	5.25365	5.29775	5.63743	5.62977	5.44698	5.70515	6.0138	5.3437	5.56571	5.79016	5.98911	5.64185	5.62198	5.62252	5.37281	5.62536	5.79091	5.62467	5.51775	5.7439	5.64241	5.63597	5.3968	5.63289	5.4418
7897329	THAP3	THAP domain containing, apoptosis associated protein 3	90326	Hs.709655	NM_138350//NP_612359	5.18364	5.45209	5.1933	5.06248	5.54389	5.73402	4.7709	5.48112	5.29164	5.61331	5.36008	5.25343	5.33218	4.83623	5.36984	5.53652	5.2821	5.24992	4.88415	5.24172	5.31093	5.36497	5.08219	5.28893	5.09208	5.38282	5.39724	5.01073	5.77113	5.81818	5.4796	5.99835	5.36767	5.05658	5.84278	5.7086	5.30389	5.55252	5.54722	5.3528	5.33696	5.31913	5.58696	5.40404
7897339	CAMTA1	calmodulin binding transcription activator 1	23261	Hs.397705	NM_015215//NP_056030	4.42397	4.96548	4.97117	4.50059	4.38997	4.65042	3.91893	4.7797	4.08462	4.29515	5.46357	4.38896	4.75687	4.34921	4.27165	4.50411	4.32654	4.77513	4.33122	4.14285	4.21546	4.54639	4.09386	4.42303	4.37261	4.53017	4.49525	4.42827	4.50837	4.43883	4.6023	4.36708	4.35008	4.34332	4.1861	4.24336	5.01323	4.6339	4.68982	4.5725	4.88342	4.50244	4.36866	4.53605
7897370	VAMP3	vesicle-associated membrane protein 3 (cellubrevin)	9341	Hs.66708	NM_004781//NP_004772	8.55681	7.94291	7.64128	8.45691	8.40765	6.98487	8.77784	8.10968	8.14056	8.73478	6.36294	7.65383	8.98978	9.069	8.9095	8.58256	8.39969	8.54124	8.5947	8.43208	8.22565	8.43511	8.06079	8.21941	8.51026	8.32006	8.62848	8.45927	8.51326	8.17578	8.81885	7.94332	8.40328	8.79177	8.29243	8.25509	8.75424	7.95526	8.03056	8.43732	7.62478	7.84928	8.14409	8.81777
7897378	PER3	period homolog 3 (Drosophila)	8863	Hs.162200	NM_016831//NP_058515	4.31448	4.61073	4.26785	4.38719	4.45882	4.55794	3.79547	4.11563	4.16765	3.97296	5.0655	3.87519	4.05066	4.06572	3.74146	4.86596	4.63218	5.12688	4.89386	4.85163	5.05593	3.9785	4.46343	3.92505	4.21831	4.56222	4.4599	4.32683	4.633	4.54634	4.503	4.21414	4.32524	4.5013	4.32249	4.1694	4.30798	4.27293	4.0982	4.42441	4.79035	4.70751	4.03905	4.07463
7897404	PARK7	Parkinson disease (autosomal recessive, early onset) 7	11315	Hs.419640	NM_001123377//NM_007262//NP_001116849//NP_009193	9.51922	9.43803	9.19294	9.56166	9.85733	9.17982	9.26606	9.16605	9.78037	9.83315	9.01235	9.92557	9.8839	9.98776	9.95244	9.68003	9.86232	9.82257	9.65136	9.81852	10.0461	9.71654	10.0669	10.2734	9.7033	9.08227	9.69163	9.21219	9.72905	9.54143	9.78603	9.96753	10.0143	9.62411	9.78939	9.77491	9.64885	9.81825	9.55096	9.68508	9.60155	10.2656	9.73585	9.40082
7897416	SLC45A1	solute carrier family 45, member 1	50651	Hs.463036	NM_001080397//NP_001073866	4.3336	4.62833	4.60704	4.30229	4.49758	4.73502	4.30611	4.79389	4.39127	4.52861	5.12349	4.27232	4.09168	4.36577	4.31924	4.55007	4.56344	4.62773	4.41509	4.31572	4.38473	4.51793	4.23141	4.50736	4.19113	4.66613	4.24276	4.30908	4.45225	4.39723	4.52386	4.73936	4.41884	4.47727	4.48397	4.32959	4.40404	4.75071	4.45299	4.67363	4.67717	4.75725	4.56492	4.29209
7897426	CA6	carbonic anhydrase VI	765	Hs.100322	NM_001215//NP_001206	4.37178	4.41198	4.17081	3.78307	3.68803	4.09855	4.60308	4.04357	4.042	4.11671	4.33405	4.14087	3.97885	4.01754	4.03285	4.10849	3.98256	4.15535	4.2271	3.83594	4.10898	3.89784	4.04788	4.23477	4.44685	4.34843	3.82522	3.90521	3.74054	4.20724	4.06805	4.16915	4.08472	3.99952	4.15299	4.5793	4.01164	4.13321	4.27336	4.0729	3.7427	4.13276	4.05657	3.84309
7897441	H6PD	hexose-6-phosphate dehydrogenase (glucose 1-dehydrogenase)	9563	Hs.463511	NM_004285//NP_004276	3.99886	4.1774	3.78039	3.75926	4.35178	4.16236	3.5944	4.01904	4.10435	3.9319	4.70794	3.79447	4.43482	4.01913	4.3223	3.87439	3.86329	4.55001	3.97272	3.86879	3.92746	4.00432	3.80739	4.00594	4.08086	3.79823	3.98273	3.88084	3.84195	4.09909	3.87803	3.88683	3.85525	3.79105	3.81832	4.1718	3.95102	4.12494	3.99712	3.94042	3.79015	4.09641	3.86506	3.79502
7897449	SPSB1	splA/ryanodine receptor domain and SOCS box containing 1	80176	Hs.705454//Hs.8261	NM_025106//NP_079382	5.37156	5.63069	5.04839	5.12132	4.79812	5.05018	5.17537	4.73485	4.86347	4.77374	4.84546	4.99776	5.09852	5.06211	4.90946	5.11591	4.6958	4.55968	4.81879	4.37592	4.93104	5.28227	4.92566	4.92108	5.98967	5.25465	5.59982	5.34839	5.20174	4.59499	4.40223	4.66395	4.55494	5.02309	4.76913	4.8422	5.50547	5.22938	5.0909	4.95131	4.91342	4.86253	4.87118	4.5442
7897460	SLC25A33	solute carrier family 25, member 33	84275	Hs.568613	NM_032315//NP_115691	7.96319	8.0788	7.39301	7.80154	8.03146	7.8967	8.05975	8.07702	7.41335	7.54118	8.31151	7.65192	8.19469	8.2911	8.13639	8.11791	7.86761	7.87024	7.8441	7.55016	7.464	7.94506	7.27766	7.88136	7.93501	7.76203	7.42286	8.01722	7.91125	7.49004	7.80401	7.37844	7.32999	7.63495	7.64888	7.81433	7.96174	8.06705	7.75643	7.87118	7.36231	7.98744	7.95765	7.25822
7897469	TMEM201	transmembrane protein 201	199953	Hs.632365//Hs.706017	NM_001010866//NM_001130924//NP_001010866//NP_001124396	5.17844	5.31638	5.39296	4.75015	4.97571	5.26563	4.5585	5.25363	4.90142	4.91034	5.62884	5.1667	4.90202	4.65553	4.87652	4.85177	4.86908	4.84603	4.78522	4.75727	5.11007	4.93939	5.00011	5.119	5.00979	5.61264	5.12375	5.02535	5.18936	5.13643	5.41508	5.22792	4.88458	4.83784	4.95937	5.07371	4.6375	5.06524	4.96166	4.87022	5.47416	5.14027	5.07685	4.7381
7897482	PIK3CD	phosphoinositide-3-kinase, catalytic, delta polypeptide	5293	Hs.518451	NM_005026//NP_005017	6.03715	6.01804	6.22921	6.41518	6.97064	6.18363	6.04915	5.9948	5.85108	5.64674	6.2277	6.22817	5.29323	5.95277	5.96562	5.59022	5.62852	5.64098	5.89974	5.99837	6.10656	6.41098	6.26916	6.59795	5.73096	6.21985	6.0064	5.69392	5.76206	5.94059	6.05332	5.8333	5.7719	6.35874	6.12033	6.47341	5.79413	6.15373	6.30254	5.97725	5.83094	6.18612	5.60137	5.82681
7897509	NMNAT1	nicotinamide nucleotide adenylyltransferase 1	64802	Hs.633762	NM_022787//NP_073624	4.92269	4.80584	4.76839	5.57418	5.83313	4.61704	4.79839	4.371	5.13585	5.86386	4.75842	5.11024	5.54881	6.35774	6.3874	5.27119	5.60851	5.9162	5.42321	6.29409	5.43358	5.14067	5.22453	5.31035	4.53924	4.91913	5.16563	5.92402	6.0183	6.0378	5.56863	5.4973	5.54932	5.80361	5.73575	5.99715	4.96148	5.09945	5.38245	5.83229	5.31705	5.20421	6.09125	5.36683
7897522	RBP7	retinol binding protein 7, cellular	116362	Hs.422688	NM_052960//NP_443192	3.81999	3.8614	3.82047	3.92377	3.89735	4.02288	4.03768	3.46036	3.78662	4.27068	3.87265	4.10963	4.16691	3.79658	3.85852	3.96532	3.6102	3.94147	3.65056	3.79014	3.74609	4.14015	4.02288	3.70816	4.18833	3.89416	3.80547	3.54306	4.33232	3.51074	4.13585	3.92587	3.81494	3.7438	4.25568	3.97325	4.34449	3.67444	3.82154	3.90643	4.1342	4.17085	3.73805	3.66305
7897527	UBE4B	ubiquitination factor E4B (UFD2 homolog, yeast)	10277	Hs.632370	NM_001105562//NM_006048//NP_001099032//NP_006039	7.24184	6.69215	7.17213	7.65207	7.80482	6.6524	7.46875	7.38117	8.05819	7.76455	7.26978	8.00658	7.95694	8.05376	7.9891	7.75516	8.07902	8.02825	7.82038	8.11732	8.30489	7.55224	7.68571	7.98599	7.24867	6.67335	7.23683	7.69563	7.65538	7.68361	7.88157	7.61936	7.8121	7.73907	7.70752	7.86861	7.58249	8.07251	8.08239	7.87954	7.00698	6.91676	7.98978	7.72242
7897561	KIF1B	kinesin family member 1B	23095	Hs.97858	NM_015074//NM_183416//NP_055889//NP_904325	6.04673	5.59805	5.78402	6.37534	6.04673	5.8224	6.70155	6.1017	6.14447	7.3768	5.71138	6.56155	6.26	6.6572	6.89263	4.94036	5.11001	5.28333	5.99964	5.81226	5.74264	6.86804	6.27656	6.63362	5.79723	5.98894	6.11712	6.7118	5.88392	5.99464	5.82621	5.36561	5.50231	6.71882	6.30767	6.65377	5.82073	5.81623	5.80017	5.92277	5.64802	5.77075	5.38389	6.16068
7897620	PGD	phosphogluconate dehydrogenase	5226	Hs.464071	NM_002631//NP_002622	7.94643	8.36391	7.33328	7.79531	8.7954	5.78904	8.61937	8.56416	8.0219	8.79113	6.90609	8.63877	8.33667	8.80684	8.57914	7.80875	7.90992	8.42779	7.71279	8.28618	8.22822	8.6433	8.66973	9.34333	7.64543	7.79191	8.33934	7.84158	7.96942	8.12437	8.73576	8.96901	9.02745	7.72537	8.1908	8.10505	8.01789	7.75263	7.75502	8.09171	8.65003	8.94538	7.91993	7.96423
7897632	APITD1	apoptosis-inducing, TAF9-like domain 1	378708	Hs.412311	NM_198544//NM_199294//NM_199295//NP_940946//NP_954988//NP_954992	5.82939	5.35956	5.01645	5.39512	5.69181	5.23317	5.75307	5.22875	5.45571	5.78748	4.84599	5.72084	6.79738	6.28948	6.48172	5.53091	5.98627	5.62159	5.60969	5.88072	5.50171	5.44748	5.56661	5.59697	5.35372	5.29105	5.6159	5.51815	5.26857	5.67901	5.62922	5.20107	5.21604	5.62962	5.07922	5.20503	5.92397	5.79762	5.99848	5.20551	5.13452	4.93056	5.36317	5.59503
7897648	PEX14	peroxisomal biogenesis factor 14	5195	Hs.149983	NM_004565//NP_004556	6.08043	6.36073	6.51091	6.21418	6.13032	6.16843	5.69498	5.93887	6.32058	6.33072	7.1209	6.36842	6.07719	5.7346	5.89226	6.1231	6.23392	6.56615	6.20796	5.90514	5.86103	6.16598	5.99271	5.80808	6.10447	6.21585	6.06116	6.05002	6.23115	6.28797	6.06828	6.22243	6.04036	5.9796	6.08656	6.32246	6.06179	6.37562	6.46405	5.81252	6.32171	6.57	6.13896	5.70838
7897663	TARDBP	TAR DNA binding protein	23435	Hs.300624//Hs.635053	NM_007375//NP_031401	9.45007	9.0483	8.76489	9.56005	9.33342	8.76596	9.94212	9.40597	9.56337	9.49802	7.83814	9.66436	9.39985	9.47914	9.45259	9.95462	9.36387	9.45233	9.75512	9.42092	9.39149	9.83617	9.3662	9.45604	9.44593	8.8292	9.20185	9.68483	9.55588	9.32405	9.74355	9.14336	9.36578	9.87413	9.4056	9.52956	9.80032	9.59937	9.67453	9.6284	9.02928	8.99866	9.60563	9.99426
7897675	ANGPTL7	angiopoietin-like 7	10218	Hs.146559	NM_021146//NP_066969	3.90974	4.18769	4.10755	4.12181	4.10491	3.98188	3.69883	3.80993	3.98064	3.95691	3.78276	4.08694	4.03409	3.8578	3.80674	4.06248	3.55916	4.09025	3.88109	4.07551	3.72766	3.86906	3.45102	3.74764	3.88267	3.9898	3.95144	4.17382	3.74306	3.61428	4.02986	3.5966	3.85438	4.32556	3.79032	3.82601	3.58603	4.01158	4.3319	4.08877	3.59612	3.71352	3.83522	3.73009
7897685	UBIAD1	UbiA prenyltransferase domain containing 1	29914	Hs.522933	NM_013319//NP_037451	6.82254	7.39348	7.17372	6.19244	6.56	6.81801	6.35646	6.33697	6.33097	7.13233	7.18912	6.71352	6.61965	6.67093	6.92261	6.78562	6.27679	7.14737	6.62923	6.85251	7.00199	6.67886	6.74065	6.83526	6.7265	7.05159	6.48282	6.66926	7.25009	6.85729	6.93772	6.75886	6.44751	6.5896	6.358	6.81434	6.5529	7.08956	6.62696	6.66024	5.95883	6.99419	6.72703	6.75335
7897691	PTCHD2	patched domain containing 2	57540	Hs.202355	NM_020780//NP_065831	4.04682	4.40437	4.17029	3.77864	4.06517	4.21636	3.52882	4.69796	4.05814	3.65462	4.52309	3.78255	3.98528	3.76718	4.07936	4.56859	4.20186	4.29928	3.94541	3.98582	4.08217	4.00202	3.75726	3.85101	3.81991	4.08527	4.18568	3.76566	4.041	4.40651	4.35361	4.26095	4.32777	4.07359	4.39498	4.32239	3.72992	4.30107	4.1835	4.04024	4.08736	4.11676	3.99285	4.05092
7897714	FBXO44	F-box protein 44	93611	Hs.556006	NM_001014765//NM_033182//NM_183412//NM_183413//NP_001014765//NP_149438//NP_904319//NP_904320	5.66817	5.78774	6.09111	5.24516	5.44267	5.90869	5.35395	5.80719	5.55314	5.35081	5.76579	5.44359	5.31452	5.23895	5.36244	5.49245	5.24603	5.36221	5.45488	5.16365	5.23013	5.56089	5.36971	5.36581	5.15546	5.42693	5.46885	4.98052	5.50519	5.35084	5.48636	5.53489	5.28857	5.37656	5.75579	5.36141	5.51923	6.01109	5.56007	5.56168	5.75741	5.74526	5.35762	5.45376
7897728	FBXO6	F-box protein 6	26270	Hs.464419	NM_018438//NP_060908	4.95504	5.77354	5.24429	4.99788	5.48577	5.53706	5.16537	5.63767	5.16912	5.16771	5.9646	5.05734	4.93106	5.02794	5.09244	5.13313	5.04017	5.22735	5.20844	4.68755	5.20226	5.2471	5.13966	5.31137	5.03113	5.68151	5.71938	5.30266	5.27195	4.83479	5.22034	5.48401	5.70533	5.1175	5.57883	5.70442	5.07119	4.97347	5.33729	5.09392	4.98057	5.35809	5.15491	5.18051
7897737	C1orf187	chromosome 1 open reading frame 187	374946	Hs.371716//Hs.632364	NM_198545//NP_940947	5.88873	6.35123	6.7714	5.67314	5.96953	5.84769	5.78096	6.09573	5.98546	5.56546	6.92686	5.7718	5.59101	5.80149	5.89074	5.80307	5.79382	5.90077	5.69994	5.51197	5.69573	5.86329	5.6971	5.8056	5.95177	6.1645	5.73217	5.77472	6.10802	6.16134	5.93783	6.07594	5.89211	5.54339	5.67372	6.40513	5.9122	6.03656	6.00918	5.91489	5.88412	6.02028	5.8305	5.69987
7897745	AGTRAP	angiotensin II receptor-associated protein	57085	Hs.464438	NM_001040194//NM_001040195//NM_001040196//NM_001040197//NM_020350//NP_001035284//NP_001035285//NP_001035286//NP_001035287//NP_065083	6.9506	6.74619	6.60894	6.48378	6.50995	6.43242	6.4633	6.70473	6.3597	6.69154	7.07164	6.59302	6.69134	6.62517	7.00706	6.52983	6.44173	6.32805	6.19053	6.37888	6.43431	6.7172	6.49789	6.72083	6.49324	6.77343	6.94081	6.19215	6.68422	6.4428	6.59855	6.52371	6.51671	6.49022	6.71598	6.43032	6.58981	6.90346	6.95551	6.16021	6.46331	6.78547	6.59474	6.40272
7897753	C1orf167	chromosome 1 open reading frame 167	284498	Hs.585415	XM_001713965//XM_001714773//XM_001715322//XM_001715329//XM_209234//XM_938203//XP_001714017//XP_001714825//XP_001715374//XP_001715381//XP_209234//XP_943296	5.23986	5.67163	5.54789	5.26285	5.28794	5.30441	4.74159	5.43304	5.57715	5.10008	5.76124	5.10053	5.09446	5.17596	4.70618	5.40681	5.09266	5.62731	5.3233	5.31967	5.24644	5.17009	5.12073	5.09484	4.72846	5.41399	5.55173	5.27293	5.30993	5.20754	5.50182	5.81491	5.38161	5.11224	5.40403	5.44241	5.19819	5.15707	5.06836	5.33295	5.14574	5.44055	5.54638	5.18871
7897774	CLCN6	chloride channel 6	1185	Hs.193043	NM_001286//NM_021735//NM_021736//NM_021737//NP_001277//NP_068503//NP_068504//NP_068505	6.87589	6.23829	6.69862	7.00135	6.82673	6.25976	6.63922	6.29637	7.41668	6.66948	6.46611	7.52485	6.74215	6.34068	6.47144	6.5765	6.6474	7.33206	6.78468	6.59641	6.50244	6.45191	6.29422	6.52915	6.1758	6.31788	6.68197	6.89091	6.58522	6.57757	6.55226	6.4215	6.55237	6.35816	7.04427	6.83771	6.20992	6.51373	6.77209	6.69356	6.16815	6.42357	6.69423	6.6652
7897801	RNU5E	RNA, U5E small nuclear	26829	NA	NR_002754	4.76697	6.1385	5.69663	4.8717	4.48497	5.76679	6.27126	7.06039	4.29391	4.30635	5.00829	4.18074	4.87642	4.52239	4.76009	4.88406	4.34397	4.38762	4.8715	4.6309	4.5	5.27423	4.98873	4.64326	5.98455	6.98177	5.74654	5.37968	4.96967	5.02162	4.52804	4.70988	4.99581	4.66211	4.99563	4.55968	5.08184	4.30427	4.66971	5.34391	5.61257	5.7953	5.18828	5.28927
7897803	PLOD1	procollagen-lysine 1, 2-oxoglutarate 5-dioxygenase 1	5351	Hs.75093	NM_000302//NP_000293//XM_001715762//XM_001720424//XM_001721275//XP_001715814//XP_001720476//XP_001721327	5.43578	5.42556	5.75224	5.51101	5.83846	5.56047	5.47356	5.76964	6.05832	5.69137	6.09972	5.9857	5.75498	6.0074	5.86493	5.79385	5.91775	6.23687	5.30877	5.23081	5.52975	5.63807	5.38646	5.6829	5.6097	5.60539	5.53165	5.63931	5.85334	6.10294	5.40135	5.37294	5.4871	5.05854	5.44349	5.5253	5.51559	5.66394	5.46669	5.64245	5.7852	5.61544	5.57901	5.55626
7897824	MFN2	mitofusin 2	9927	Hs.376681	NM_001127660//NM_014874//NP_001121132//NP_055689	7.19298	6.73201	6.701	6.9285	6.74496	6.0895	7.94002	6.83243	6.50013	7.39865	6.29661	6.82573	7.26932	7.38804	6.8039	6.97656	6.31778	7.38544	6.88822	6.64259	6.79998	7.45467	6.78492	7.50109	6.83711	6.40277	7.15745	6.95837	6.43174	6.90757	7.02875	6.56259	6.32283	6.81546	6.78715	6.72865	7.14224	6.97744	6.9826	7.12762	6.20642	6.22242	7.0022	7.49518
7897849	RP5-1077B9.4	invasion inhibitory protein 45	60672	Hs.8595	NM_021933//NP_068752	5.6027	6.00379	5.96862	5.79778	5.68441	6.19738	5.17002	5.67492	5.79631	5.20068	6.27852	5.91443	5.64897	5.54949	5.46548	5.65509	5.51836	5.97368	5.44284	5.53529	5.67526	5.66159	5.38286	5.84941	5.13471	5.91807	5.89946	5.74656	5.68153	5.79542	5.73372	6.01894	5.64104	5.44985	5.46563	5.40757	5.61363	5.80144	5.80268	5.87844	5.87063	6.28167	5.69156	5.56212
7897860	TNFRSF8	tumor necrosis factor receptor superfamily, member 8	943	Hs.1314	NM_001243//NM_152942//NP_001234//NP_694421	5.8259	6.37794	5.93311	5.40701	5.7662	5.96794	5.06873	5.87734	5.70669	5.46399	6.7289	5.52713	5.41192	5.14688	5.30172	5.70555	5.53828	5.90477	5.63133	5.4497	5.4436	5.36304	5.5752	5.37031	5.52332	6.28055	5.74109	5.26314	5.98241	5.75542	5.564	5.96792	5.93171	5.16076	5.90812	5.65172	5.67278	5.64954	5.92896	5.56036	6.10155	6.08142	5.58589	5.41637
7897877	TNFRSF1B	tumor necrosis factor receptor superfamily, member 1B	7133	Hs.256278	NM_001066//NP_001057	6.02196	7.03429	6.82407	5.78722	6.12415	6.26733	5.86834	6.82773	6.16471	5.75476	6.7612	6.19652	6.10856	6.24224	7.00367	5.8457	5.58773	5.97694	5.41072	5.34733	5.58337	6.17606	5.5035	5.99821	5.55144	6.70752	6.71525	5.63056	5.79505	5.75963	5.38009	5.96685	5.94033	5.44766	6.24342	5.70732	5.81743	6.17821	6.33384	5.73603	6.204	6.14243	5.66774	5.3886
7897890	VPS13D	vacuolar protein sorting 13 homolog D (S. cerevisiae)	55187	Hs.439381	NM_015378//NM_018156//NP_056193//NP_060626	5.75462	5.2608	5.38674	5.8871	6.33205	5.33642	6.15744	5.38626	6.67115	6.41818	4.94958	6.6885	5.58679	5.84233	6.299	5.91937	5.54259	5.89534	6.08884	5.92794	5.62524	5.65192	5.80143	6.10304	5.15294	5.23152	5.63512	6.19983	5.50676	5.58208	5.4823	5.27239	5.72254	6.07473	5.7219	5.86537	6.10081	6.30758	6.93832	5.85293	5.1759	5.05972	5.82775	6.22559
7897955	AADACL4	arylacetamide deacetylase-like 4	343066	Hs.209954	NM_001013630//NP_001013652	3.09087	3.53046	3.48899	3.36178	3.33984	3.3178	3.02484	3.28783	3.21423	3.64132	3.64704	3.20682	3.40702	3.2841	3.07725	3.24423	2.94059	3.20162	3.04236	2.92337	3.04761	3.21923	2.91784	3.42274	3.0138	3.0612	3.63329	3.14676	3.04005	3.06542	3.17549	3.30654	3.13135	3.13013	3.3664	3.05566	3.27229	3.11077	2.94403	3.40339	3.17445	3.203	3.06831	2.99436
7897960	AADACL3	arylacetamide deacetylase-like 3	126767	Hs.464705	NM_001103169//NM_001103170//NP_001096639//NP_001096640	4.16413	3.80712	4.11592	4.1523	3.68695	4.01414	3.54108	4.14766	3.86598	3.79873	5.13062	3.79046	3.99524	4.01909	3.949	4.2243	4.03412	3.83935	3.57149	3.87531	3.63556	3.93146	3.8484	3.80426	4.09558	4.20329	3.48333	3.95272	4.0675	3.72319	4.03656	3.55781	4.3478	4.08418	3.98339	4.20354	4.00129	3.90685	4.15634	4.10915	4.93044	4.15775	3.83771	4.10297
7897966	C1orf158	chromosome 1 open reading frame 158	93190	Hs.98095	NM_152290//NP_689503	3.85059	3.68528	3.7616	3.49836	3.53864	4.42648	3.64876	3.78445	3.72914	3.54077	4.37443	3.67106	3.60154	3.46092	3.35431	3.92061	3.68865	3.90953	3.57116	3.58866	3.43331	3.53007	3.74906	3.71945	3.758	3.69255	3.64341	3.73108	3.6979	3.63988	3.59958	4.09971	3.50747	3.48272	3.85928	3.66547	3.38208	3.67787	3.52738	3.8378	3.72933	4.14472	3.61901	3.29167
7897974	PRAMEF12	PRAME family member 12	390999	Hs.156406	NM_001080830//NP_001074299	4.72663	4.74199	4.61643	4.41039	4.5858	4.64478	4.36096	4.58321	4.72287	4.4308	5.02853	4.31952	4.55596	4.24435	4.26117	4.58065	4.56216	4.37552	4.39244	4.2194	4.21249	4.49407	4.58577	4.63696	4.9929	5.14483	4.72246	4.47396	4.72027	4.66916	4.50171	4.89634	4.43138	4.50946	4.36119	4.91819	4.70612	4.34702	4.61414	4.39932	5.00932	5.00139	4.30758	4.23686
7897978	PRAMEF1	PRAME family member 1	65121	Hs.454859	NM_023013//NP_075389	3.98779	4.26164	4.50404	3.1364	3.42416	4.64764	3.1715	4.65669	3.34497	3.27988	5.69917	3.03878	3.41051	3.47605	3.42187	3.24757	3.6455	2.8911	3.66603	3.25522	4.03628	3.23398	3.55085	3.22632	4.22413	4.61981	3.79356	3.40085	3.45237	3.95854	3.26633	4.88569	4.64493	3.29606	3.19845	3.64196	3.99043	3.41112	3.54778	4.328	4.31654	4.66751	3.30507	3.02356
7897987	PRAMEF2	PRAME family member 2	65122	Hs.104991//Hs.454859	NM_023014//NP_075390	2.93054	3.1052	3.28507	2.74211	2.98697	3.32301	2.98856	3.11081	3.18391	2.95843	3.29583	2.99069	3.48227	3.08316	2.93401	3.10704	2.97513	2.93544	3.16669	2.84103	3.40264	2.91951	2.95469	3.0434	3.03313	3.46242	3.0763	2.66896	3.08729	2.73996	3.21262	3.1384	2.5948	3.33216	3.08741	2.99444	2.82553	3.28604	2.78848	2.94913	2.85668	2.96695	2.93704	2.98567
7898034	PRAMEF10	PRAME family member 10	343071	Hs.684629//Hs.715459	NM_001039361//NP_001034450	7.4973	8.48865	8.4747	7.43111	7.39795	8.11302	6.98677	8.19311	8.10284	7.86041	9.64668	8.37692	7.22153	7.55905	7.99974	7.73611	6.84933	7.35521	7.2508	7.12828	7.13373	7.12941	6.89408	7.41886	7.10299	7.82242	7.63863	7.19677	6.98141	7.77216	7.26542	7.80966	6.95603	6.95285	7.67036	8.07355	6.81614	7.5886	8.44396	7.76112	8.25857	8.24789	7.27966	6.86294
7898040	PRAMEF15	PRAME family member 15	653619	Hs.551617	NM_001098376//NP_001091846//XM_001713659//XP_001713711	4.0834	3.55576	3.68612	4.9654	3.82622	4.6714	2.51426	3.98422	4.16023	3.56111	4.62148	2.95129	3.74903	5.21807	3.0608	4.19926	2.96231	3.67024	5.11775	3.85587	3.15449	3.02427	2.49628	3.08402	3.72285	3.93842	4.24375	2.91886	3.40969	3.49457	4.92432	3.43518	3.20461	4.61971	4.31072	3.56929	3.61655	3.49863	3.42486	3.98035	3.4462	3.51484	3.98004	4.17445
7898048	PRAMEF17	PRAME family member 17	391004	Hs.684629	NM_001099851//NP_001093321	3.38313	3.90869	3.8089	3.58027	3.43949	3.73215	3.23841	3.99279	3.52757	3.48208	4.01395	3.68326	3.42468	3.44337	3.61465	3.6092	3.78203	3.46018	3.44629	3.30301	3.39335	3.49979	3.41395	3.36183	3.59027	4.15152	3.60017	3.34831	3.72578	3.53673	3.7685	3.89975	3.59687	3.25967	3.77534	3.43892	3.61466	3.46017	3.27605	3.82266	3.76664	3.72623	3.4468	3.40248
7898052	PRAMEF20	PRAME family member 20	645425	Hs.700561	NM_001099852//NP_001093322	4.32905	4.60679	4.53819	4.25243	4.95171	4.54109	3.77909	4.61477	4.61253	4.46653	4.46439	4.14438	4.80384	4.03682	4.20049	4.36103	4.86713	4.42959	4.63777	4.35491	4.43479	4.23221	3.86805	4.13153	4.06697	5.14631	4.91545	4.18876	4.38598	4.39771	4.5717	4.44309	4.65377	3.84669	4.46135	4.87723	4.80082	4.04235	4.82575	4.41926	4.39655	4.61012	4.33253	4.38569
7898057	PDPN	podoplanin	10630	Hs.468675	NM_001006624//NM_001006625//NM_006474//NM_198389//NP_001006625//NP_001006626//NP_006465//NP_938203	4.03862	4.21895	4.45168	4.36394	4.30041	4.36465	3.88972	4.60682	4.46751	4.63022	4.80659	4.3403	3.90834	4.03101	3.98928	4.21149	4.15913	4.29528	3.803	3.84103	3.9489	4.20719	3.95456	3.9732	3.94921	4.22913	4.26262	3.82863	4.02822	3.98905	4.33901	4.33652	4.25194	3.99267	4.13737	4.04315	4.09637	4.23672	3.94167	4.36473	3.95417	4.1332	4.21907	3.70357
7898070	PRDM2	PR domain containing 2, with ZNF domain	7799	Hs.371823	NM_001007257//NM_001135610//NM_012231//NM_015866//NP_001007258//NP_001129082//NP_036363//NP_056950	7.01369	6.68354	6.2135	7.7853	7.90828	6.62706	7.72992	6.7815	8.93805	8.71201	6.34169	8.93342	6.98369	7.01261	7.07901	6.92771	6.2928	6.45499	6.8105	7.13876	6.78443	7.50744	7.13909	7.35426	7.5026	6.5991	7.30026	7.394	6.99933	7.04985	7.20988	6.25774	6.77276	7.80157	8.10665	8.17778	6.97175	7.17805	7.34084	6.87224	6.14141	6.30486	6.7118	7.30449
7898084	RP1-21O18.1	kazrin	23254	Hs.368823	NM_001017999//NM_001018000//NM_001018001//NM_015209//NM_201628//NP_001017999//NP_001018000//NP_001018001//NP_056024//NP_963922	4.71959	4.92275	4.52411	4.62474	4.49366	4.834	4.52411	4.91896	4.69654	4.55471	5.12428	4.54406	4.50376	4.38261	4.37931	4.82532	4.83695	4.59985	4.42476	4.59615	4.58216	4.74812	4.62682	4.80574	4.52381	5.26646	4.79776	4.69588	4.60718	4.6087	4.50256	4.81786	4.51973	4.49979	4.7237	4.75253	4.45709	4.69238	4.85367	4.85465	4.84936	5.09702	4.9372	4.59623
7898102	RP1-21O18.1	kazrin	23254	Hs.368823	NM_001017999//NM_001018000//NM_001018001//NM_015209//NM_201628//NP_001017999//NP_001018000//NP_001018001//NP_056024//NP_963922	4.96534	5.35887	5.23171	4.69666	4.92586	5.67541	4.51398	5.14834	5.09747	5.08034	5.48232	4.91957	4.8819	4.85605	4.78914	5.12359	4.98036	5.20538	5.04745	5.06204	4.96613	5.31402	4.73979	4.88467	4.95457	5.2548	5.44395	4.49443	5.1374	5.11309	4.9682	5.14337	4.78374	4.75956	5.43151	4.80574	4.98251	5.15199	5.05384	5.06964	5.07211	5.27911	5.12585	5.06255
7898115	TMEM51	transmembrane protein 51	55092	Hs.465305	NM_001136216//NM_001136217//NM_001136218//NM_018022//NP_001129688//NP_001129689//NP_001129690//NP_060492	4.84555	5.04739	5.05254	4.94073	5.32209	5.35066	4.49357	5.11641	5.69629	6.24999	5.30254	5.96435	5.74491	6.14188	5.88603	4.89036	4.8927	4.87515	4.75425	4.40924	4.57301	5.15957	6.05962	6.81458	4.74507	4.93517	5.35708	5.70726	6.3232	5.73419	4.24395	4.81028	4.52009	5.33673	5.52786	5.932	5.7155	5.84809	6.46691	4.73305	4.21055	4.8388	5.20126	5.46755
7898124	FHAD1	forkhead-associated (FHA) phosphopeptide binding domain 1	114827	Hs.659997	NM_052929//NP_443161//XM_001714211//XM_934889//XM_946265//XP_001714263//XP_939982//XP_951358	3.8804	4.22656	4.10054	3.7926	3.91946	4.20287	3.55199	4.18147	4.13669	3.98282	4.26993	4.20207	4.08133	3.94355	3.87436	4.12086	3.89077	4.06761	4.03581	3.84419	3.74526	4.01087	4.00266	3.93457	3.96324	4.20911	3.93037	4.02524	4.18213	4.21351	4.17628	3.93079	4.01181	3.8267	4.17145	3.90983	3.83518	3.94018	4.27136	4.07027	4.27968	4.07892	3.94136	3.88994
7898161	EFHD2	EF-hand domain family, member D2	79180	Hs.465374	NM_024329//NP_077305	7.04366	7.49424	7.16335	6.86823	7.08531	6.22484	7.03477	7.52485	6.81701	6.75271	6.78171	7.04882	6.49256	7.3527	7.33017	6.57671	6.50456	7.26352	6.41177	6.09002	6.37274	7.66867	6.73011	7.28733	6.84955	7.182	7.21249	6.96746	6.66776	7.0408	6.45723	6.54555	6.20722	6.3094	6.86266	6.92559	6.59447	7.21546	7.44176	6.63516	6.12322	6.48466	6.71321	6.33945
7898167	CTRC	chymotrypsin C (caldecrin)	11330	Hs.631869	NM_007272//NP_009203	4.87047	4.6265	5.01816	4.12228	4.67544	5.4611	4.54912	4.65467	4.80941	4.45266	5.21006	4.62098	3.98392	4.46165	4.53916	4.15121	4.66215	4.63239	4.67995	4.72033	4.91219	4.65598	4.62245	4.70259	4.35183	5.13267	5.00746	4.37834	5.09555	4.52886	4.91073	5.15379	4.53391	4.39586	4.9134	4.75018	4.66442	4.7971	4.54725	4.71143	4.96762	5.15153	4.65149	4.50421
7898176	ELA2A	elastase 2A	63036	Hs.631866	NM_033440//NP_254275	4.50381	5.04806	4.85506	4.9201	4.55341	5.37446	4.73779	4.72339	5.27512	5.3499	5.05243	4.82534	4.44329	4.47071	4.47488	5.02045	4.50878	4.79575	4.73257	4.67215	4.5602	4.80549	4.79746	4.6235	4.63765	5.05521	4.80703	4.58797	4.68375	5.20745	4.7759	4.42616	4.70893	4.71709	4.84305	4.68513	4.07756	4.62032	4.56955	4.62026	4.69963	4.85494	4.67984	4.61947
7898184	RP11-265F14.2	elastase 2B	51032	Hs.631871	NM_015849//NP_056933	4.45361	4.03141	4.18105	4.3605	3.82342	4.54022	4.13442	4.1226	4.69942	4.3154	4.50739	4.75534	4.08446	4.31303	3.92567	4.36993	4.24271	4.49364	4.1271	4.457	4.09534	4.04176	4.04896	3.91812	4.23837	4.54931	4.01099	3.96836	4.24413	4.51262	4.56456	4.54868	4.40384	4.16198	4.23768	4.42507	3.9974	4.36302	4.08016	4.17309	4.36098	4.33575	4.24539	3.94907
7898192	DNAJC16	DnaJ (Hsp40) homolog, subfamily C, member 16	23341	Hs.655410	NM_015291//NP_056106	6.0367	5.46775	5.51388	6.13078	6.35878	5.78354	6.23145	5.49506	6.49165	6.81799	5.66327	6.52663	6.21017	6.50104	6.30652	6.67926	6.39303	6.78011	5.97282	6.45077	6.11055	5.78858	6.08537	5.99717	5.75386	5.29148	5.41305	6.04309	6.26473	6.21522	6.36614	5.96052	5.81377	6.37719	5.96068	6.28087	6.10695	5.90061	6.04887	5.89868	5.4019	5.11948	5.6607	6.40403
7898211	DDI2	DDI1, DNA-damage inducible 1, homolog 2 (S. cerevisiae)	84301	Hs.718857	NM_032341//NP_115717	7.8246	7.07665	7.32179	7.04312	6.64744	6.21712	7.03932	6.3018	6.95461	7.23115	6.37039	6.91348	8.39048	6.66898	6.30272	7.12371	6.56022	6.61244	7.45803	7.16652	6.97945	8.10579	6.53633	6.48842	6.80115	6.01365	6.58696	7.37506	6.53442	6.59513	6.98179	6.33152	6.41323	6.73607	6.44954	6.38907	8.27171	6.55997	6.74326	6.75542	6.62782	6.2001	7.07087	7.68389
7898227	PLEKHM2	pleckstrin homology domain containing, family M (with RUN domain) member 2	23207	Hs.646775	NM_015164//NP_055979	6.43196	6.39376	6.84276	6.1381	6.6314	5.83253	6.4549	6.41831	6.23872	6.55448	6.27229	6.36544	6.2251	6.71646	6.57498	5.86382	6.37295	6.60913	5.94929	6.11654	6.05923	6.74069	5.91659	6.67042	6.15227	5.9432	6.14958	6.28973	6.07859	6.02038	6.10005	5.50941	5.73747	5.87289	6.39144	6.4164	6.06796	6.45214	6.38657	5.78247	5.89018	6.28153	6.24907	6.06609
7898249	SLC25A34	solute carrier family 25, member 34	284723	Hs.631867	NM_207348//NP_997231	5.84682	6.04945	6.422	5.8718	5.79071	6.13048	5.62705	6.04377	5.88319	5.7466	6.81744	5.59716	5.75166	5.60394	5.67042	5.93214	6.02213	5.95764	5.86555	5.70676	5.72379	5.82578	5.66813	5.65229	5.68715	6.06654	5.85339	5.55918	6.00266	5.78625	6.08472	6.04332	6.10723	5.92104	5.95785	5.96158	6.10391	5.95024	5.94834	5.85418	6.10434	6.07443	6.06583	5.89016
7898256	TMEM82	transmembrane protein 82	388595	Hs.454828	NM_001013641//NP_001013663	5.55891	5.89115	5.76736	5.21389	5.56442	5.86531	4.81845	6.06248	5.37195	4.99794	5.96685	5.37798	5.08153	4.81419	5.153	5.37599	5.17167	5.43757	5.18809	5.24562	5.19417	5.1263	5.0661	5.10936	5.72045	6.30362	5.31223	5.32099	5.74516	5.73003	5.81925	5.42917	5.5239	5.36741	5.82606	5.57764	5.3564	5.78552	5.5873	5.79648	5.71892	6.28085	5.55607	5.37927
7898263	FBLIM1	filamin binding LIM protein 1	54751	Hs.530101	NM_001024215//NM_001024216//NM_017556//NP_001019386//NP_001019387//NP_060026	4.68245	5.22139	5.2118	4.86238	4.69204	5.02608	4.29408	4.98097	4.77213	4.65136	5.32719	4.6767	4.49145	4.40277	4.50206	4.66299	4.72059	4.59808	4.63474	4.41767	4.65391	4.81938	4.67626	4.53396	4.58818	5.06816	4.67271	4.6161	4.79004	4.94273	4.73919	5.31009	4.7355	4.51334	4.77228	4.65636	4.61557	4.72412	4.77594	4.72166	4.72722	5.06042	4.6738	4.60077
7898278	SPEN	spen homolog, transcriptional regulator (Drosophila)	23013	Hs.558463	NM_015001//NP_055816	7.78322	7.2394	7.54031	8.15184	8.1936	6.60559	7.97621	7.24336	7.84628	8.60222	7.15689	8.24732	7.68689	7.64231	7.92699	8.17451	7.69953	8.08966	7.71337	7.73253	7.85943	8.09179	7.57635	8.16719	7.22968	6.98902	7.46623	8.18763	7.4356	7.75744	7.44608	7.05075	6.95613	7.91006	8.04536	8.17171	7.63255	8.2544	8.2813	8.14883	6.90627	6.77582	7.73055	8.2265
7898296	C1orf64	chromosome 1 open reading frame 64	149563	Hs.29190	NM_178840//NP_849162	4.73413	4.87112	5.06435	4.53862	4.67851	4.90917	4.21539	4.93916	4.8314	4.57177	5.55101	4.99645	4.51735	4.51415	4.74743	4.83597	4.78627	4.86459	4.98556	4.75962	5.13074	4.73245	4.87118	4.9946	4.45898	4.90532	5.16521	4.80827	4.64406	5.00837	5.06946	4.67741	4.9149	4.49812	5.0131	4.76649	4.90471	4.83119	4.76478	4.97001	4.89651	5.05795	4.91202	4.73772
7898300	CLCNKA	chloride channel Ka	1187	Hs.591533	NM_001042704//NM_004070//NP_001036169//NP_004061	5.58677	5.98335	5.71478	5.48822	5.47268	5.66819	5.13129	5.585	5.39843	5.36047	6.33822	4.91567	5.3645	5.49575	5.27367	5.42371	5.76993	5.88476	5.49037	5.16414	5.38111	5.336	5.5723	5.63048	5.64115	5.66118	5.38967	5.49646	5.50943	5.82542	5.66153	5.94332	5.73204	5.09923	5.71415	5.74761	5.31136	5.70475	5.74802	5.36907	5.77014	6.04507	5.60669	5.22633
7898314	CLCNKB	chloride channel Kb	1188	Hs.352243	NM_000085//NP_000076	4.91374	5.34694	5.35341	4.3579	4.9149	5.42835	4.57667	5.34326	4.90983	4.73629	6.01841	4.38702	4.7285	4.71259	4.6145	4.45957	4.70776	4.94221	4.88271	4.33328	4.91076	4.39728	5.21472	4.80763	4.87779	5.80999	5.24773	4.88766	5.05494	4.71436	4.61018	5.21634	4.77263	4.70431	5.17311	5.15677	4.60299	4.91284	4.65293	4.76925	5.34124	4.8913	4.66279	4.44436
7898328	C1orf144	chromosome 1 open reading frame 144	26099	Hs.252967	NM_001114600//NM_015609//NP_001108072//NP_056424	7.46781	7.54474	6.9605	7.77129	7.78233	6.02983	8.25084	7.75893	6.93823	8.27187	7.08872	7.672	7.11594	7.91937	7.74412	7.1808	7.51409	7.54333	7.35031	7.45042	7.69048	8.01027	7.69168	8.43511	7.19161	7.66492	7.68709	7.56632	7.44103	7.64145	7.35511	7.33402	7.18446	7.51956	7.55499	8.10845	8.14486	8.35765	7.7359	7.88419	6.79199	7.18863	7.83065	7.66948
7898337	NECAP2	NECAP endocytosis associated 2	55707	Hs.437385//Hs.710158	NM_001145277//NM_001145278//NM_018090//NP_001138749//NP_001138750//NP_060560	7.73825	7.97875	7.79935	7.94314	8.38445	7.67392	7.60527	7.7838	8.34925	8.0493	6.38343	8.79118	7.62405	8.71596	8.60098	7.79787	7.37649	8.01213	7.79175	7.95478	7.92577	8.12108	8.11216	8.54064	7.07088	7.82844	8.27768	7.80153	7.69217	7.84374	7.88028	7.34684	7.86132	7.85681	8.21795	8.33245	8.14089	8.4548	8.44888	7.92688	7.14384	8.20664	7.68922	7.97051
7898357	MST1	macrophage stimulating 1 (hepatocyte growth factor-like)	4485	Hs.349110//Hs.512587	NM_020998//NP_066278	4.78276	4.55471	5.04791	4.16785	4.21875	4.30736	3.91235	4.51358	3.91395	4.90526	4.74908	4.74332	4.61952	4.42341	4.45564	4.37262	4.31615	3.85547	4.44818	4.11686	4.70742	4.34717	3.97878	4.25265	4.60362	4.62413	4.06662	4.05098	3.69795	4.7759	4.31388	4.25458	4.24908	4.34475	4.04759	4.40146	4.17789	3.96897	4.0186	4.19528	4.22792	4.58633	4.66218	4.18321
7898377	CROCC	ciliary rootlet coiled-coil, rootletin	9696	Hs.309403	NM_014675//NP_055490	5.39471	5.76718	5.7006	5.17437	5.37677	5.40403	4.91893	5.68208	5.6939	5.36457	6.09801	5.38428	5.11843	5.1383	5.17367	5.49618	4.87796	5.28533	5.10637	5.39181	5.19307	5.40887	5.17962	5.25414	5.38379	5.95013	5.5937	5.18767	5.49976	5.42193	5.19095	5.18494	5.59213	4.96053	5.314	5.5549	5.09628	5.78613	5.22268	5.30354	5.44597	5.56548	5.57533	4.94462
7898407	LOC440570	LOC440570	440570	Hs.645945//Hs.710283	XR_041951//XR_041952	3.52669	3.11435	3.97655	3.55293	3.76965	3.91896	3.29389	4.04912	2.92905	3.70144	4.11908	3.66664	3.42992	3.84892	3.75794	3.2525	3.3244	3.70137	3.44216	3.50285	3.40699	3.34554	3.31306	3.24695	3.03131	3.85769	3.60085	3.22728	3.27606	3.91549	3.76141	3.58872	3.78414	3.71032	3.6524	3.26464	3.24778	3.74787	3.35477	3.19551	3.43411	4.03872	3.80042	3.42451
7898413	PADI1	peptidyl arginine deiminase, type I	29943	Hs.412941	NM_013358//NP_037490	4.10084	4.73922	4.51098	4.0356	4.51105	4.68401	4.30315	4.4524	4.14829	4.12658	4.6162	4.15581	4.00322	4.06791	4.21789	4.30645	4.13442	4.37951	4.26389	4.07397	4.08876	4.53685	4.24264	4.1423	4.2457	4.4607	4.03747	4.55674	4.32605	4.09911	3.94449	4.61375	4.23264	3.88854	4.41471	4.20621	4.02981	4.32425	4.36879	4.23541	4.73473	4.66599	4.28872	4.01485
7898431	PADI3	peptidyl arginine deiminase, type III	51702	Hs.149195	NM_016233//NP_057317	4.53959	5.19439	5.06967	4.64643	4.77274	4.59731	4.36938	5.18362	4.78732	4.67002	5.31111	4.52499	4.67203	4.59617	4.67838	4.65524	4.5651	4.97259	4.51802	4.51063	4.58339	4.56466	4.7077	4.76711	4.24957	4.80605	4.63971	4.49412	4.85157	4.84442	4.72709	4.85511	4.60096	4.83329	5.08574	4.94177	4.50594	4.80038	4.68249	4.952	5.05799	4.75834	4.7968	4.67437
7898448	PADI4	peptidyl arginine deiminase, type IV	23569	Hs.522969	NM_012387//NP_036519	4.51807	4.68631	4.77418	4.16241	4.43372	4.51051	4.77972	4.87586	4.56224	4.70841	4.96379	4.54879	4.34661	4.44903	4.09033	4.50442	4.65406	5.04486	4.29901	4.14842	4.04629	4.03762	4.19397	4.3732	4.57039	4.53242	4.20512	4.64425	4.67591	4.74792	4.3724	4.70772	4.69143	4.09277	4.5241	4.38341	4.33921	4.42486	4.23229	4.40627	4.50426	4.63142	4.29309	4.4041
7898466	PADI6	peptidyl arginine deiminase, type VI	353238	Hs.531598	NM_207421//NP_997304	3.95271	4.43305	4.60438	4.30725	4.05077	4.5649	3.56417	4.47407	4.00876	4.02987	4.51498	3.81382	4.36857	4.17993	4.02939	4.29695	4.0601	3.96133	4.07208	4.16771	4.01463	4.23979	4.2167	4.22732	4.01573	4.45293	4.27407	4.08931	4.17188	4.12184	3.98204	4.58208	4.16197	4.15889	4.54913	4.31381	4.00283	4.45213	4.14547	4.1939	4.45594	4.4691	4.12108	3.80054
7898483	ARHGEF10L	Rho guanine nucleotide exchange factor (GEF) 10-like	55160	Hs.443460	NM_001011722//NM_018125//NP_001011722//NP_060595	5.78538	5.4794	5.47921	5.14177	5.33093	5.37463	4.82376	5.25746	5.12089	4.96769	5.92665	4.96991	4.92289	4.70418	5.0089	4.88582	5.1344	4.98058	5.25712	4.75828	5.2019	4.803	4.88709	4.94289	4.93333	5.51329	4.8715	4.47943	5.50056	5.27157	5.16647	5.53453	5.05941	5.24756	5.28598	5.45376	4.87025	5.23183	5.0937	4.84982	5.50408	5.50607	5.11779	4.66601
7898516	ACTL8	actin-like 8	81569	Hs.2149	NM_030812//NP_110439	4.53617	4.83919	4.93738	4.22529	4.32852	4.47644	3.70165	4.29397	4.14253	4.34447	4.84521	4.08596	3.7767	4.33674	4.11542	4.28404	4.17766	4.13472	4.27677	4.21072	4.18912	4.13511	4.66567	4.02128	4.20767	5.03675	4.33309	3.84133	4.07072	4.47762	4.41849	4.78896	4.46923	4.4393	4.57638	4.3302	4.35854	4.32399	4.14397	4.52734	4.57937	4.69444	4.11437	3.95149
7898521	IGSF21	immunoglobin superfamily, member 21	84966	Hs.212511	NM_032880//NP_116269	4.72129	5.22839	4.83228	4.59121	4.76562	4.84037	4.40411	5.2621	4.47667	4.83603	4.88739	4.4982	4.50685	4.56835	4.74788	4.87363	4.71332	4.84575	4.41581	4.44453	4.95452	4.64926	4.50597	4.72144	4.51805	5.29891	4.66619	4.61112	4.54446	5.14733	4.84944	5.15121	4.63948	4.5932	4.72838	4.83515	4.66976	4.87576	4.62455	4.6894	5.27359	4.67803	4.75587	4.70536
7898533	KLHDC7A	kelch domain containing 7A	127707	Hs.406913//Hs.710799	NM_152375//NP_689588	6.10947	6.0923	6.25092	5.91511	6.07644	6.29982	5.57807	6.17157	5.81132	5.78531	6.42629	5.65397	5.80435	5.53464	5.47106	6.16777	5.96134	6.12354	5.8983	5.48436	5.70746	5.7284	5.8553	5.78533	5.76851	6.13726	5.76928	5.88304	5.96111	5.98398	6.00007	6.05148	5.86694	5.96043	6.03748	6.07331	5.87591	5.93212	5.69172	5.88641	5.80916	6.42834	6.00443	5.82206
7898537	PAX7	paired box 7	5081	Hs.113253	NM_001135254//NM_002584//NM_013945//NP_001128726//NP_002575//NP_039236	4.88899	4.81329	4.79475	4.44481	4.6424	5.25012	4.42786	4.6774	4.63684	4.60929	5.17608	4.65268	4.64078	4.65667	4.48696	4.21596	4.6424	4.61609	4.55084	4.37787	4.65253	4.51739	4.19392	4.23316	4.46452	4.69055	4.4987	4.19301	4.86167	4.77208	4.36459	4.81133	4.40297	4.52954	4.65812	4.48816	4.46295	4.50533	4.60914	4.77846	4.89523	4.95109	4.68785	4.42435
7898549	MRTO4	mRNA turnover 4 homolog (S. cerevisiae)	51154	Hs.463797	NM_016183//NP_057267	5.03893	4.70204	4.77407	4.26334	4.36071	5.05806	5.48935	5.28103	4.68113	5.63055	4.68171	5.06097	5.63466	4.95434	4.66936	5.24276	4.04174	4.96677	4.81403	4.78884	5.07037	4.83347	4.51827	4.86905	4.89591	4.32897	4.73464	5.04236	5.04008	5.11685	4.75334	4.1192	4.53669	4.85237	4.11812	4.30988	5.55972	5.12551	5.18042	4.47887	4.50486	4.84898	4.78566	5.2595
7898556	PQLC2	PQ loop repeat containing 2	54896	Hs.647620	NM_001040125//NM_001040126//NM_017765//NP_001035214//NP_001035215//NP_060235	5.74078	5.95869	5.55713	5.48062	5.46294	5.813	5.19246	5.73669	5.537	5.31472	6.19637	5.73877	5.43817	5.33432	5.33365	5.61712	5.5086	5.87202	5.3086	5.2166	5.71973	5.75617	5.5407	5.84394	5.65241	5.97802	5.85219	5.95279	6.09559	5.79911	5.89282	5.64166	5.39215	5.37797	5.76688	5.62185	5.48608	5.67152	5.39284	5.78897	6.01232	5.8285	5.76777	5.61501
7898568	LOC644083	hypothetical LOC644083	644083	Hs.689353//Hs.711763	XR_039931//XR_039932//XR_039933	4.29371	4.30406	5.05828	4.76813	4.74901	4.74456	4.45608	4.78584	4.29383	4.61907	5.22828	4.18116	4.34971	3.8227	4.43709	4.146	4.27944	4.27583	4.13038	4.25272	4.48325	4.73686	4.51469	4.48624	4.25524	4.90276	4.30853	4.36566	4.28895	4.33028	4.43293	4.68043	4.58108	4.5497	5.29078	4.66284	4.26956	4.40498	4.76209	4.46743	5.13156	4.57387	4.67205	4.22777
7898574	C1orf151	chromosome 1 open reading frame 151	440574	Hs.466662	NM_001032363//NP_001027535	10.4914	10.1848	10.3329	10.1705	10.1129	9.78699	10.6504	10.5144	9.60366	9.85136	9.80438	9.60231	11.0777	10.812	10.7708	10.5618	10.7957	10.5124	10.3378	10.3187	10.7402	9.85178	9.80678	10.1081	10.65	10.3502	10.3535	10.2769	10.6435	10.604	10.402	10.401	10.5136	10.2429	10.3322	10.113	10.9104	10.4059	9.75983	10.4593	10.3275	10.4357	10.5966	10.0859
7898582	RPS14P3	ribosomal protein S14 pseudogene 3	644068	Hs.660760	XM_001720055//XM_930106//XM_942712//XP_001720107//XP_935199//XP_947805	7.47681	7.71092	7.15774	7.75088	7.51283	6.37626	7.01156	7.07274	7.59089	8.11224	7.42671	7.96351	7.43803	7.3472	7.63021	7.53377	7.68514	7.76466	8.2694	8.43422	8.31651	8.18094	8.23187	8.27045	7.5155	7.25702	7.26702	7.54218	7.69949	7.7894	7.86319	7.93926	8.01506	8.168	8.06008	7.93888	7.27012	7.01215	7.31804	7.39028	6.95277	7.36542	7.95775	8.13715
7898585	NBL1	neuroblastoma, suppression of tumorigenicity 1	4681	Hs.654502	NM_005380//NM_182744//NP_005371//NP_877421	5.5798	6.0566	6.25717	5.49212	5.81039	5.82164	5.32828	6.56051	5.81548	5.57873	6.23219	5.3163	5.45648	5.77139	5.17343	5.77705	5.48758	5.86181	5.88518	5.62062	5.62369	5.93756	5.90653	5.60375	5.5694	5.94353	5.7479	5.6178	5.9716	6.20664	5.5273	5.83208	5.8352	5.7535	6.25459	6.04731	5.51476	6.09548	5.68107	5.5494	5.50986	5.94075	5.72249	5.41263
7898594	HTR6	5-hydroxytryptamine (serotonin) receptor 6	3362	Hs.22180	NM_000871//NP_000862	5.41079	6.13516	5.66463	5.08918	5.39227	6.09208	4.99731	5.53849	5.21767	5.53702	5.98101	5.25946	5.31977	5.18438	4.98187	5.22211	5.36728	5.4235	5.30648	5.47331	5.17495	4.97356	5.24351	5.26492	5.03399	5.67887	5.09811	4.97678	5.47705	4.78886	5.27173	5.914	5.53322	5.36786	5.17391	5.16122	5.22598	5.35655	5.16685	5.4493	5.47934	5.45753	5.34543	4.9562
7898602	OTUD3	OTU domain containing 3	23252	Hs.374987	NM_015207//NP_056022	7.15052	6.811	6.63194	7.05976	6.69816	6.31422	7.14569	7.02131	6.77851	7.3852	7.17889	6.8283	6.7411	6.92946	7.27585	7.03712	7.15036	7.33776	6.85909	6.60424	6.69285	6.50593	6.40413	5.84207	6.52158	6.1489	6.55017	6.6463	6.21535	6.67632	6.87044	6.88933	6.32748	6.90168	6.9649	7.00955	7.51677	7.3287	7.52529	6.82083	6.82948	6.66534	7.10486	6.82411
7898609	PLA2G5	phospholipase A2, group V	5322	Hs.319438	NM_000929//NP_000920	4.10915	4.78496	4.55081	4.65525	4.52528	4.98066	4.35133	4.90363	4.54265	4.59077	5.33684	4.13673	4.49625	4.42059	4.2983	4.81876	5.00627	4.50412	4.50289	4.55825	4.24854	4.36376	4.33152	4.47386	4.58458	4.7687	4.86448	4.36101	4.58011	4.65984	4.61813	4.85958	4.46214	4.5804	4.56964	4.96249	4.56419	4.58485	4.46539	4.54392	4.57842	5.09016	4.63463	4.34546
7898616	PLA2G2F	phospholipase A2, group IIF	64600	Hs.302034	NM_022819//NP_073730	4.57652	5.28756	4.92376	4.87592	4.83445	5.04163	4.4172	4.94362	4.95843	4.43461	5.58238	4.80133	4.66505	4.70737	4.73831	5.07048	4.48103	4.80811	4.61676	5.0337	4.78493	4.80143	4.58743	4.91647	4.82795	4.87229	4.81872	4.98845	4.94959	5.13952	5.03066	4.7603	4.87614	4.48651	4.83798	4.89955	4.66007	4.84401	4.73672	4.9293	5.23528	5.20228	4.6673	4.67261
7898623	UBXN10	UBX domain protein 10	127733	Hs.432503	NM_152376//NP_689589	4.49528	4.10205	4.06471	4.53696	3.6393	4.66851	3.56976	4.33175	3.78108	3.64425	4.26073	3.68808	3.53417	3.59301	3.58977	4.14922	3.47101	3.7757	3.26943	3.7392	3.85665	3.89988	3.63352	4.03436	4.01605	3.81994	3.90101	3.92528	3.99568	3.83543	3.54551	4.36692	3.65143	3.92893	3.65237	3.67562	3.56425	3.40019	3.4777	3.43939	4.10111	4.03492	3.56792	3.70203
7898627	VWA5B1	von Willebrand factor A domain containing 5B1	127731	Hs.205178	NM_001039500//NP_001034589//XM_001720309//XM_001722222//XM_001722706//XP_001720361//XP_001722274//XP_001722758	4.35514	4.46918	4.09821	3.94176	4.25746	4.18956	4.01181	4.38185	3.93037	3.85594	5.27973	3.63301	4.1313	3.94092	3.96335	4.61412	4.38749	4.54512	4.28142	3.96519	3.96977	4.40281	4.00797	4.03685	3.85228	4.57465	4.14226	4.16625	4.5909	4.13789	4.26615	4.18342	4.1602	4.11007	4.50513	4.15834	4.04975	4.42264	4.07779	4.14425	4.28038	4.52812	4.44555	3.94511
7898653	FAM43B	family with sequence similarity 43, member B	163933	Hs.429179	NM_207334//NP_997217	7.03165	7.38021	7.27774	6.72375	6.99008	6.84194	6.30525	7.2788	6.80768	7.02429	7.66874	6.82543	6.59443	6.65058	6.62628	6.95853	6.68357	7.2256	6.61133	6.69678	6.7171	6.84338	6.29295	6.70953	6.69347	7.13627	6.77245	6.58476	7.09067	7.0676	6.8632	7.00597	6.84616	6.48061	6.94884	6.80756	6.41888	7.07635	6.79843	6.73049	7.11399	7.24917	6.89517	6.36101
7898655	CDA	cytidine deaminase	978	Hs.466910	NM_001785//NP_001776	4.64887	4.69926	4.75865	4.01162	4.49678	4.66031	3.77495	4.59234	4.2327	4.04728	5.02659	4.11561	4.33821	4.15075	4.42988	4.56483	4.31667	4.45907	4.06616	4.21064	4.09624	4.01696	3.96652	4.32226	4.667	4.87571	4.86975	4.19339	4.51383	4.4354	4.33077	4.29993	4.27664	4.21132	4.31794	4.32651	4.94871	4.3092	4.27169	4.32545	4.5668	4.62913	4.48232	4.07006
7898663	PINK1	PTEN induced putative kinase 1	65018	Hs.389171	NM_032409//NP_115785	6.75397	7.01916	6.97365	7.18274	6.90434	6.57623	6.83906	6.60592	6.86948	7.21097	6.75729	7.10577	6.57727	7.13519	6.86545	6.80825	7.30745	7.29924	6.32642	6.69923	6.85229	6.89094	6.69433	7.3848	6.47275	6.83079	6.72748	6.79626	6.97052	6.89096	6.79265	6.95626	6.94571	6.52861	6.92188	6.74661	6.70128	6.8168	6.78333	7.2095	6.64469	6.5733	7.04283	7.19436
7898677	HS6ST1	heparan sulfate 6-O-sulfotransferase 1	9394	Hs.512841	NM_004807//NP_004798	2.5409	5.98155	6.37834	5.70132	3.83542	4.78926	4.16597	4.1746	4.51723	5.60538	4.48307	4.33405	4.06813	5.82977	3.75359	3.33218	5.86461	5.43699	3.51384	4.22878	4.48153	5.12048	3.83965	4.15299	4.5416	4.09977	4.99367	7.0207	4.17793	4.52874	4.57142	4.67375	3.39237	5.31637	4.46135	3.76083	5.95517	6.08074	5.35308	5.12376	3.36036	4.83532	5.45613	6.11744
7898679	NBPF3	neuroblastoma breakpoint family, member 3	84224	Hs.325422	NM_032264//NP_115640	5.44739	5.07877	5.46861	5.14336	5.27051	5.45075	5.5172	5.30627	5.67243	5.05372	5.58012	5.71181	5.06181	5.18822	5.09065	5.30534	5.05167	4.98814	5.34258	5.24951	5.28701	5.24852	5.28097	5.46459	5.45219	5.34725	5.26782	5.17441	5.10778	5.27727	5.2561	5.71485	5.19842	5.16788	5.56558	5.17398	5.2756	5.58056	5.73556	5.04322	5.3943	5.24497	5.65391	5.18061
7898693	ALPL	alkaline phosphatase, liver/bone/kidney	249	Hs.75431	NM_000478//NM_001127501//NP_000469//NP_001120973	4.38589	4.43393	4.78596	3.93234	4.14846	4.56571	4.01467	4.21099	4.30892	3.98455	4.88094	4.01109	4.21297	4.12376	3.82162	4.05495	4.47708	4.811	3.84496	3.98835	3.87466	4.45252	4.0563	4.08841	4.33443	4.65195	4.50576	4.49303	4.59138	4.6514	4.32796	4.38393	4.38204	4.37341	4.45567	4.59906	3.72051	4.32781	4.37299	4.38582	4.52469	4.66509	4.47231	4.15827
7898707	LDLRAD2	low density lipoprotein receptor class A domain containing 2	401944	Hs.710255	NM_001013693//NP_001013715	5.06183	5.70073	5.61995	5.46331	5.37188	5.14831	5.02058	5.76374	5.27411	5.40368	5.52989	5.35893	5.12587	5.17696	5.07566	5.52592	5.45345	5.624	5.21526	5.12567	5.07057	5.54171	5.04045	5.3342	5.02533	5.45284	4.9939	5.20662	5.57884	5.98583	5.3125	5.36218	5.33749	5.3179	5.6217	5.44702	5.17245	5.53215	5.44418	5.3395	5.3732	4.9594	5.50102	5.43507
7898713	ELA3B	elastase 3B, pancreatic	23436	Hs.181289	NM_007352//NP_031378	6.56671	6.62424	6.17196	6.33579	6.33796	6.73301	6.33117	6.95711	6.14403	6.01972	6.7368	6.03852	6.27138	5.94839	6.02648	6.47196	6.13901	6.33371	6.26374	6.14185	6.28432	6.27686	5.98203	6.42697	6.0564	6.60631	6.34103	6.36117	6.24871	6.60799	6.09944	6.58925	6.17712	6.38469	6.45835	6.56889	6.06119	6.39622	6.35486	6.57129	6.78728	6.73281	6.51996	6.17106
7898725	ELA3A	elastase 3A, pancreatic	10136	Hs.654349	NM_005747//NP_005738	5.52496	6.17865	6.01649	5.71325	5.63182	6.08618	5.49706	6.1139	5.62269	5.32095	6.36633	5.44422	5.28706	5.54218	5.59786	5.94672	5.8109	5.40444	5.63957	5.08026	6.07312	5.86302	5.85114	5.74064	5.61584	6.38609	5.83714	5.47019	6.02797	5.3099	6.18518	5.80073	5.89132	5.56672	6.01477	5.80854	5.57579	5.68115	5.44613	6.0164	6.25912	6.21837	5.67122	5.28076
7898736	HSPC157	hypothetical LOC29092	29092	Hs.279842//Hs.718537	NR_023918//NR_023919	4.96354	4.64651	5.06759	5.11401	5.18652	4.81869	5.16594	4.93174	5.364	4.72473	5.25393	5.04019	6.63585	5.59287	5.63456	5.06598	5.25737	5.23912	5.75941	6.24723	6.25543	5.15611	4.53593	4.98609	5.2483	5.00797	4.9206	5.12988	4.68869	5.36696	5.27689	5.26019	4.92982	5.10346	4.39646	4.83163	5.32845	5.29399	5.37823	4.89625	5.4327	4.87545	5.2204	5.02269
7898739	CDC42	cell division cycle 42 (GTP binding protein, 25kDa)	998	Hs.690198	NM_001039802//NM_001791//NM_044472//NP_001034891//NP_001782//NP_426359	8.06115	7.57555	7.27786	8.5187	7.80886	6.69673	8.24359	7.8494	7.43477	8.03678	6.24881	7.45262	7.89138	7.75277	7.93173	9.08841	7.95432	7.4921	8.43523	7.64202	7.5218	8.35943	7.66671	7.59133	8.32606	8.22986	7.93972	8.80569	7.68237	7.38484	8.20433	7.16765	7.82021	8.8025	7.62188	8.03809	8.78207	7.88625	7.99077	8.23243	7.35531	7.60267	7.84345	8.75851
7898750	ZBTB40	zinc finger and BTB domain containing 40	9923	Hs.418966	NM_001083621//NM_014870//NP_001077090//NP_055685	5.05325	5.73946	4.99285	5.61079	5.73668	5.06926	5.76447	4.87126	6.04176	5.97264	5.49069	6.395	5.05981	5.30235	5.58118	5.45201	5.72246	5.62534	5.51829	5.78753	5.70575	5.30509	5.64297	5.7938	4.9381	4.8662	4.9763	5.95789	5.71327	5.62146	5.45007	5.20985	5.32593	5.24368	5.40989	5.56403	5.52374	5.88484	6.00977	5.45321	5.13298	5.27053	5.66345	5.69217
7898773	EPHA8	EPH receptor A8	2046	Hs.283613	NM_001006943//NM_020526//NP_001006944//NP_065387	4.61416	4.90897	4.77745	4.38138	4.84458	4.91783	4.35164	4.9928	4.76705	4.44306	4.72641	4.4174	4.38426	4.55628	4.30315	4.73858	4.45112	5.03553	4.27673	4.44142	4.5221	4.62735	4.27289	4.44483	4.28392	4.81557	5.0351	4.06545	4.72321	4.9362	4.87462	4.60912	4.53715	4.73679	4.79548	4.55782	4.62307	4.83594	4.59089	4.70576	4.87585	4.76112	4.76828	4.63326
7898793	C1QA	complement component 1, q subcomponent, A chain	712	Hs.632379	NM_015991//NP_057075	4.21646	4.2605	4.08105	4.07267	4.24393	4.52015	3.67719	4.47978	4.06534	4.04243	4.35309	4.10186	4.0863	4.33942	3.89993	4.43478	4.12982	4.02189	4.09482	3.86492	3.75758	4.26002	4.12901	4.23356	4.15338	4.70969	4.12523	3.95439	3.97036	4.44472	4.27	4.11635	3.94066	3.91202	4.41206	3.9963	3.94848	4.25562	3.86833	4.24867	4.63381	4.46853	4.06545	4.02217
7898799	C1QC	complement component 1, q subcomponent, C chain	714	Hs.467753	NM_001114101//NM_172369//NP_001107573//NP_758957	5.04325	5.98952	6.01278	5.30185	5.29759	6.09814	5.2442	5.88208	5.63793	5.23017	5.96648	5.3447	5.64068	5.31196	5.39138	5.42133	5.63776	5.81313	5.38554	5.11929	5.36742	5.51521	5.3074	5.12885	5.56798	5.4391	5.4763	5.54476	5.80946	5.55524	5.721	5.85022	5.87174	5.56699	5.46234	5.75205	5.1394	5.44982	5.38275	5.54839	5.53222	5.55539	5.53001	5.21603
7898805	C1QB	complement component 1, q subcomponent, B chain	713	Hs.8986	NM_000491//NP_000482	4.5937	4.83658	5.01499	4.41653	4.65311	4.40637	4.54102	4.90536	4.95928	4.20329	5.28952	4.48775	4.64109	4.41406	4.52406	4.82592	4.57102	4.45566	4.19628	4.53521	4.35667	4.53648	4.73538	4.51097	4.9515	5.16402	4.56316	4.94727	4.57033	4.53394	4.831	4.88932	4.70225	4.6029	4.67465	4.69748	4.56102	5.0706	4.4249	4.69662	5.18992	5.05253	4.76421	4.46804
7898809	EPHB2	EPH receptor B2	2048	Hs.523329	NM_004442//NM_017449//NP_004433//NP_059145	4.72332	5.54067	5.26251	4.55321	5.10534	5.3563	4.5908	5.23951	4.89976	4.91779	5.89053	4.86439	4.66608	4.68324	4.45894	5.09771	5.09673	5.36133	4.77048	4.39743	4.7318	4.871	4.78076	5.0097	5.06995	5.68081	5.33342	5.02032	5.081	5.26649	5.03084	5.02331	5.26061	5.10901	5.39921	5.13198	4.53297	5.16578	4.85237	5.1625	5.27037	5.13957	4.90011	4.7189
7898833	AOF2	amine oxidase (flavin containing) domain 2	23028	Hs.591518//Hs.656420	NM_015013//NP_055828	8.51578	7.15527	7.63908	8.6528	8.26772	6.32055	8.58459	7.68018	8.74771	8.97834	6.20888	8.72816	8.14385	8.25492	8.11481	8.36078	8.90641	8.83292	8.61068	8.93636	9.00275	8.39243	8.52089	8.63532	8.51336	7.69077	8.3613	8.42017	8.36949	8.64669	8.43451	8.43918	8.5057	8.34289	8.1763	8.48013	8.45758	8.34241	8.25699	8.68439	7.86954	7.92862	8.81066	8.12063
7898858	C1orf213	chromosome 1 open reading frame 213	148898	Hs.61884	NM_001008896//NM_138479//NP_001008896//NP_612488	4.12538	4.93852	4.63569	4.0235	4.40737	4.47961	3.75344	4.65144	4.42174	4.64693	4.32637	4.91103	4.29138	4.20148	4.15788	4.31172	4.35806	4.66165	4.492	4.51307	4.53506	4.32341	4.18752	4.37574	4.09975	4.54003	4.61324	4.47974	4.56768	4.46526	4.54952	4.44705	4.56767	4.33241	4.67888	4.56671	4.25007	4.48503	4.12001	4.43238	4.41392	4.07106	4.59156	4.51216
7898869	MDS2	myelodysplastic syndrome 2 translocation associated	259283	Hs.523369	NR_027042	4.53431	4.72633	4.65836	4.6831	4.85916	4.93815	3.94158	5.04141	4.67892	4.30551	5.47344	4.23097	4.26677	4.35645	4.11753	4.56218	4.99124	4.51408	4.64779	4.40974	4.59148	4.18004	4.47651	4.22292	4.57767	4.64392	4.25333	4.21781	4.75392	4.6513	4.49956	5.00107	4.86935	4.46771	4.79478	4.38458	4.30408	4.62179	4.69114	4.28427	4.63391	4.95281	4.23825	4.25685
7898875	RPL11	ribosomal protein L11	6135	Hs.15535	NM_000975//NP_000966	11.1616	10.8264	10.5791	11.0894	11.3258	10.2487	11.0121	10.8783	11.1697	11.3533	10.5685	11.1721	11.2177	11.3447	11.249	11.4006	11.3944	11.1678	11.3848	11.5459	11.5684	11.3857	11.4021	11.5589	11.0728	10.8859	10.5643	11.2282	11.378	11.2812	11.28	11.4936	11.207	11.5532	11.5557	11.4232	11.286	10.9157	10.5879	11.3451	10.7692	11.1204	11.5167	11.4286
7898881	TCEB3	transcription elongation factor B (SIII), polypeptide 3 (110kDa, elongin A)	6924	Hs.15535	NM_003198//NP_003189	5.71102	4.78182	5.37179	5.52201	6.18042	5.14375	6.30309	6.02287	5.53005	5.94571	4.93751	5.52495	5.29461	6.48307	6.39969	5.6699	5.14809	5.67515	4.9724	5.4159	5.22604	5.96726	5.64763	6.01244	5.74394	5.56273	5.33079	5.18193	5.34079	5.49834	5.36048	4.69145	5.39496	5.42998	5.63046	6.09281	5.63385	6.09427	6.20112	5.26907	4.93843	5.27141	5.5054	5.39171
7898894	C1orf128	chromosome 1 open reading frame 128	57095	Hs.31819	NM_020362//NP_065095	7.12343	5.79345	6.90749	6.83497	5.82304	5.64862	6.03586	6.07081	6.26449	7.05927	5.20523	6.31274	6.44373	6.5919	6.05599	6.19525	5.94609	5.92687	6.40034	6.04615	5.88603	6.43148	6.46382	6.22694	6.13395	5.36997	6.37869	6.21185	6.06076	6.28061	6.76049	5.93846	6.10099	6.28442	5.69102	6.02356	6.90775	6.27596	6.30503	6.92538	5.99703	5.25767	6.53798	6.3699
7898902	LYPLA2	lysophospholipase II	11313	Hs.533479	NM_007260//NP_009191	7.71115	7.98936	8.0999	7.09422	7.49148	7.15424	6.53857	7.73634	7.18585	7.59238	8.26959	7.66617	7.44175	7.33452	7.3179	7.3994	7.20946	7.93903	7.09778	7.18589	7.14721	6.94209	7.06996	7.15148	7.22969	7.46612	7.52431	7.4025	7.83426	7.89208	7.62991	7.42961	6.88631	6.8158	7.47328	7.6279	6.75008	7.67012	7.07512	7.79594	7.48746	7.75968	7.4025	7.19348
7898916	GRHL3	grainyhead-like 3 (Drosophila)	57822	Hs.657920	NM_021180//NM_198173//NM_198174//NP_067003//NP_937816//NP_937817	4.94958	5.26774	5.23701	4.8421	4.83011	5.70565	4.80143	5.34908	5.01443	4.61219	5.87906	4.74819	4.65178	4.78166	4.60272	4.65746	5.0535	4.8326	4.71182	4.71469	5.03028	4.9696	4.68608	4.77962	5.05801	5.24257	5.04351	4.67168	5.20079	4.93503	4.73378	5.33908	5.13084	4.81333	4.92907	5.07656	4.81973	5.21899	5.12879	5.0565	5.2093	5.16654	4.93314	4.71585
7898939	NPAL3	NIPA-like domain containing 3	57185	Hs.523442	NM_020448//NP_065181	4.43079	4.14347	3.93241	4.51817	5.02553	4.51765	4.78209	4.36123	4.85679	5.00557	4.23052	5.27172	4.64034	4.83432	4.75017	5.10773	5.8648	5.83318	4.93587	5.78886	5.36447	4.32718	4.88606	5.17215	4.24607	4.00847	4.47061	4.69621	5.26032	4.9616	5.41573	5.14003	5.3927	4.33025	5.04083	4.62886	4.70374	4.70917	4.79034	4.46066	4.89951	4.13511	4.72018	5.02826
7898957	RCAN3	RCAN family member 3	11123	Hs.656799	NM_013441//NP_038469	6.98613	5.62874	5.34215	6.7517	5.94158	5.96302	4.98973	5.7817	5.71549	6.57524	5.61867	6.02943	7.90175	7.37934	7.0015	7.01988	6.92542	6.64016	7.14415	6.70598	6.94309	6.93613	6.41526	6.04054	6.70112	6.24235	6.40579	7.35827	6.88236	6.63772	6.99516	6.51234	6.81421	6.71173	5.80084	5.58404	6.31256	5.95198	5.4768	6.37693	6.65757	5.82701	6.34794	7.48168
7898967	C1orf130	chromosome 1 open reading frame 130	400746	Hs.200253	NM_001010980//NP_001010980	5.33164	5.68762	5.67675	5.12409	5.19805	5.55317	4.82087	5.44304	5.24501	5.05509	5.88455	5.05615	5.21206	5.34484	4.97559	5.02561	5.3295	5.42238	5.31477	5.24476	5.19117	5.21527	5.15691	5.15534	5.50469	5.59352	5.39513	5.12276	5.39424	5.67879	5.38329	5.74447	5.36984	4.89159	5.42365	5.41921	5.2624	5.28367	5.08846	5.45281	5.82484	5.79743	5.35778	5.1523
7898975	SRRM1	serine/arginine repetitive matrix 1	10250	Hs.18192	NM_005839//NP_005830	8.91852	8.62021	8.14435	8.60572	8.65903	8.84278	9.0762	8.70796	8.59351	8.6637	8.13656	8.57061	8.9862	8.83244	8.85101	8.64172	8.62392	8.62208	8.6469	8.40438	8.73522	8.92251	8.55083	8.51692	8.84257	8.62041	8.80232	8.82408	8.96069	8.51196	8.69159	8.35328	8.65481	8.84329	8.58065	8.82761	8.96404	8.76068	8.69158	8.71198	8.30482	8.28377	8.71922	8.70104
7898988	CLIC4	chloride intracellular channel 4	25932	Hs.440544	NM_013943//NP_039234	9.28116	9.62612	9.1833	9.5935	9.93884	8.52999	9.96732	9.58306	8.90716	10.0492	8.09528	8.86909	9.67363	10.0714	10.1858	8.93789	7.36871	7.23064	9.24385	7.87183	8.05787	9.78542	9.34798	9.3552	9.62833	9.53119	9.76086	9.13222	8.74541	8.97214	8.48867	7.80454	8.08861	9.60815	9.09988	9.30226	9.81223	9.7201	9.21734	9.27462	9.30989	8.76064	9.4413	9.90153
7898998	RHD	Rh blood group, D antigen	6007	Hs.647623	NM_001127691//NM_016124//NP_001121163//NP_057208	7.78654	7.23267	7.49075	3.96532	3.94743	4.13156	5.01154	4.75244	4.44863	4.91971	4.85844	4.34546	4.45372	4.54827	4.42495	4.75859	3.88032	4.25852	5.31283	5.1285	4.25996	4.4989	4.68419	4.31665	6.89274	6.35247	5.89303	3.85154	4.36539	5.00857	4.09919	4.89158	4.84222	4.85524	4.66538	5.43341	4.01102	4.39842	4.29279	4.40143	4.34273	4.27768	4.49809	3.91705
7899005	TMEM50A	transmembrane protein 50A	23585	Hs.523054	NM_014313//NP_055128	9.61969	9.32042	9.00058	9.85556	9.65253	8.31964	9.83978	9.38092	9.03447	9.72433	6.83756	8.95087	9.98573	10.0008	10.1346	9.85239	9.88229	9.58184	9.99403	9.74777	9.61357	9.66661	9.81113	9.66309	9.47041	9.67292	9.83319	9.78446	9.74151	9.70526	9.92744	9.28683	9.62936	9.88702	9.80365	9.83195	9.94559	9.83613	9.19776	9.77664	9.22924	9.35724	9.67274	9.99665
7899016	SDHD	succinate dehydrogenase complex, subunit D, integral membrane protein	6392	Hs.356270	NM_003002//NP_002993	8.96076	8.86987	7.72534	8.34609	8.39369	5.15561	8.33669	7.81294	7.80518	9.00845	8.73053	8.0975	9.21557	9.11942	8.92153	8.82182	8.30994	8.63172	8.41561	8.78523	8.93231	8.78828	8.63333	8.32355	8.08558	6.45837	8.5969	8.38516	8.75275	8.25632	8.51481	8.28119	8.48526	8.5747	8.36526	8.12928	9.27119	8.86669	8.03031	8.44186	8.3931	7.64383	8.71906	8.39456
7899018	TMEM57	transmembrane protein 57	55219	Hs.189782	NM_018202//NP_060672	7.09189	6.39091	5.99741	7.5143	6.94585	4.81474	6.91459	6.40135	6.55802	7.52592	5.64046	6.57801	6.78606	6.22245	6.1066	7.04614	6.6792	6.13323	6.91657	6.81501	6.91712	6.77046	6.50052	6.8099	6.31251	5.24486	6.28631	6.83372	6.57311	6.65098	6.78187	6.87135	6.64952	7.09088	5.95601	6.24847	6.71434	6.25995	6.32936	6.32488	5.38829	4.40254	6.27364	7.24243
7899023	LDLRAP1	low density lipoprotein receptor adaptor protein 1	26119	Hs.590911	NM_015627//NP_056442	4.19568	3.99426	4.41071	3.84613	4.06061	4.52568	4.29503	4.45005	4.21387	3.91401	4.21216	4.07326	4.28405	4.12464	3.61816	4.38732	4.03261	4.41013	4.31761	4.04419	4.02209	4.60274	4.1922	4.08693	4.13605	4.12148	4.06271	4.06453	4.3524	4.18885	4.63057	4.35759	4.08393	3.93253	4.15067	4.20059	3.99736	4.63857	4.09611	3.95916	4.18289	4.06221	4.15303	3.96486
7899029	MAN1C1	mannosidase, alpha, class 1C, member 1	57134	Hs.197043	NM_020379//NP_065112	5.38359	5.55646	5.89003	5.18047	5.10058	5.51951	4.86764	5.52148	5.52506	5.3657	6.11361	5.35999	5.63657	5.21196	5.35463	5.60418	5.24487	5.61275	5.47402	5.3293	5.35362	5.33465	5.18758	5.56672	5.19591	5.69539	5.43196	5.38251	5.65941	5.58755	5.47146	5.61139	5.31025	5.37264	5.65843	5.73664	5.17716	5.36036	5.14028	5.30894	5.75854	5.62789	5.27791	5.24448
7899043	SEPN1	selenoprotein N, 1	57190	Hs.568578	NM_020451//NM_206926//NP_065184//NP_996809	5.59747	6.04924	5.73426	5.51418	5.73987	5.95773	6.20085	6.01773	5.77621	6.13139	6.25876	5.91254	6.1677	6.21667	6.18517	5.93623	5.69761	6.16173	5.85734	5.79059	5.77874	6.43418	5.68037	6.46543	5.76041	5.75872	5.58585	5.65725	5.86209	6.03946	6.01472	5.7037	5.67657	5.70138	5.93717	5.7402	6.18171	6.20278	5.57465	5.75708	5.7955	5.83539	5.94316	6.17694
7899057	FAM54B	family with sequence similarity 54, member B	56181	Hs.323396	NM_001099625//NM_001099626//NM_001099627//NM_019557//NP_001093095//NP_001093096//NP_001093097//NP_062457	5.31262	4.70792	5.04696	5.26609	4.99354	4.55929	4.73708	5.36716	5.82548	5.3446	4.3932	6.29273	5.10945	5.92389	5.69042	4.97209	5.57158	6.04843	5.34862	5.87386	5.64138	5.0723	4.88539	5.56942	4.61767	5.55348	5.59516	5.23388	5.29631	5.85437	5.5974	4.91274	5.66545	5.394	5.45583	5.59865	5.33341	5.62562	5.86232	5.1324	4.8716	5.40804	5.51314	5.49087
7899075	EXTL1	exostoses (multiple)-like 1	2134	Hs.150956	NM_004455//NP_004446	4.93843	5.50982	5.38919	5.05859	5.17198	5.42758	4.70733	5.47793	5.27442	5.04798	5.3606	4.97801	4.94134	4.89471	5.03992	5.18202	4.93865	5.31856	4.82952	5.09066	5.0188	5.45246	5.03365	5.28616	5.16953	5.45442	5.26492	5.08542	5.45197	5.30454	5.46229	5.66496	5.42796	5.04878	5.44021	5.42026	5.26041	5.25071	5.25099	5.17722	5.28832	5.14039	5.41732	4.96588
7899087	PDIK1L	PDLIM1 interacting kinase 1 like	149420	Hs.468801	NM_152835//NP_690048//NR_026685//NR_026686	6.01341	4.95667	5.1235	4.96016	5.27542	5.13292	5.32626	5.28706	5.39632	5.32043	5.66918	4.81938	5.4338	5.15097	4.88662	5.48809	5.62297	5.67428	5.94764	6.37896	6.3741	5.23351	5.04645	4.67425	5.18448	5.11292	5.40876	5.73735	5.93542	5.87248	6.9738	5.74553	6.46542	5.25093	5.0348	5.14734	5.53895	5.4092	4.77682	6.17296	5.78825	5.82673	5.56506	5.74891
7899093	GRRP1	glycine/arginine rich protein 1	79927	Hs.694119	NM_024869//NP_079145	5.51378	5.66246	5.85942	5.36306	5.34839	5.38675	5.22401	5.52567	5.32171	5.75714	6.24092	5.40079	5.39593	5.29003	5.24183	5.2534	5.24751	5.62201	5.34385	5.13832	5.2689	5.27805	5.30855	5.63123	5.05092	5.76373	5.35577	5.41487	5.61029	5.57908	5.43719	5.46589	5.40385	5.2374	5.62353	5.51556	5.03105	5.52077	5.39557	5.48231	5.45254	5.77114	5.38583	5.25586
7899096	ZNF593	zinc finger protein 593	51042	Hs.477273	NM_015871//NP_056955	5.64085	5.66675	4.76512	5.70985	5.40949	5.29427	4.57053	5.55676	5.8422	6.19634	6.26389	5.82667	5.72733	5.90706	5.59578	5.95187	5.7036	6.86801	5.89584	5.84154	5.97316	5.9326	5.70903	6.56897	5.32264	5.25519	5.14775	5.49446	5.71953	6.14633	5.96997	5.27529	5.32093	5.08816	5.4559	5.58563	5.54429	5.91601	5.83208	5.72771	5.20427	5.64375	5.6485	5.71982
7899101	CNKSR1	connector enhancer of kinase suppressor of Ras 1	10256	Hs.16232	NM_006314//NP_006305//NR_023345	4.69524	5.09043	4.97881	4.44075	4.43961	5.14298	3.89596	4.78631	4.70494	4.36742	5.46992	4.45889	4.43783	4.26046	4.27083	4.29213	4.6605	4.64812	4.34344	4.35013	4.69299	4.2116	4.2718	4.42392	4.45284	4.73293	4.3307	4.48987	4.50453	4.54938	4.78378	4.67851	4.59638	4.62458	4.59928	4.7429	4.46637	4.65473	4.44554	4.3741	4.5738	4.6909	4.48339	4.20097
7899124	CATSPER4	cation channel, sperm associated 4	378807	Hs.123532	NM_198137//NP_937770	3.94784	3.92287	3.99727	3.71752	4.1283	3.93206	3.72277	4.44492	3.60759	3.30842	4.09868	3.64456	3.85886	3.55282	3.57994	3.59672	3.74944	3.76226	3.40412	3.70936	3.92486	3.67942	3.85647	3.5794	3.84385	4.44381	4.14867	3.54204	3.75101	3.78394	3.7896	3.91276	3.79164	3.6197	3.90156	3.73011	3.61737	3.90663	3.78514	3.64785	3.75757	4.33289	3.79088	3.34264
7899134	CCDC21	coiled-coil domain containing 21	64793	Hs.63795	NM_022778//NP_073615	6.02558	5.06386	5.70731	5.91656	5.74588	5.54969	5.39835	5.1906	6.44598	6.01819	5.54407	6.50042	6.17053	6.0057	6.2745	6.16919	6.46522	7.1318	6.02344	6.68117	6.56101	6.0854	5.99509	6.16482	5.5884	5.37411	5.35247	6.12868	6.35382	6.53165	6.58525	5.90133	6.23847	5.84918	5.94037	6.41043	6.34804	6.48834	7.15067	6.0111	5.6507	5.19254	6.27744	5.80729
7899153	SH3BGRL3	SH3 domain binding glutamic acid-rich protein like 3	83442	Hs.109051	NM_031286//NP_112576	9.162	9.70917	9.42045	9.00968	9.22973	8.2405	8.91285	9.60868	8.87311	9.34818	9.18466	9.35491	8.76283	9.26225	8.95982	9.06454	9.47665	9.49563	8.56798	8.99354	9.06518	9.26892	9.07213	9.58661	8.95792	9.39438	9.25392	9.06783	9.51681	9.36542	9.36605	9.30237	8.79834	8.8405	9.03143	9.22545	8.93646	9.55839	8.83218	9.32642	9.32329	9.4822	9.35028	9.06286
7899160	CD52	CD52 molecule	1043	Hs.276770	NM_001803//NP_001794	8.16481	7.279	6.8929	8.89214	8.10152	6.61133	7.23007	6.43734	8.71996	8.88058	8.41583	8.79027	10.0238	9.42602	8.86205	10.3391	10.711	11.1186	7.84181	8.14351	8.17716	10.2016	9.08927	9.83347	9.28045	8.68551	8.60809	10.0855	9.97327	10.2727	9.05315	8.42423	8.43455	10.6468	9.51962	9.49345	10.8233	9.77436	9.01414	7.49736	6.90223	7.07359	7.96049	10.2447
7899167	LIN28	lin-28 homolog (C. elegans)	79727	Hs.86154	NM_024674//NP_078950	4.90901	5.3068	5.50748	4.81033	5.06697	5.85212	4.36365	4.95576	4.68128	4.3487	5.68882	4.72023	3.94659	4.4035	4.75407	4.774	4.69444	4.89967	4.86315	4.8195	4.90665	4.95153	5.05352	4.58494	4.70752	5.32824	4.9537	4.66233	4.69032	4.99424	5.09412	5.50283	4.66122	4.70538	4.99851	4.68023	4.76107	4.87332	4.82419	4.68161	5.5752	4.92037	5.06397	4.48871
7899173	DHDDS	dehydrodolichyl diphosphate synthase	79947	Hs.369385	NM_024887//NM_205861//NP_079163//NP_995583	5.85466	5.84964	5.09411	6.14803	5.93924	5.41207	5.94639	5.52313	5.69213	6.58175	5.37113	6.33095	5.67433	5.73979	6.22956	5.96038	5.77264	6.12027	5.70461	6.37831	5.82951	5.96375	5.49121	6.07175	5.37224	5.32147	5.16649	5.76971	5.69489	6.01198	5.91961	5.97086	5.68248	5.75775	5.4954	5.50783	5.90031	6.06814	6.41393	5.48892	5.23999	5.35011	5.83965	5.762
7899187	HMGN2	high-mobility group nucleosomal binding domain 2	3151	Hs.181163	NM_005517//NP_005508	9.43981	9.48472	9.70217	9.539	9.37386	8.8651	9.51878	9.53605	8.89548	9.5227	9.36178	9.27127	9.50472	9.41873	9.61974	9.51442	9.05275	9.41176	9.79387	9.37125	9.25167	9.41919	8.85238	9.17837	9.54777	9.29608	9.58213	9.33548	8.94774	8.90152	9.22522	8.92156	8.69363	9.08596	8.89186	8.60585	9.39768	9.64566	9.52066	9.14889	9.21454	8.76387	9.223	8.8437
7899192	RPS6KA1	ribosomal protein S6 kinase, 90kDa, polypeptide 1	6195	Hs.149957	NM_001006665//NM_002953//NP_001006666//NP_002944	6.23541	6.65544	6.46234	6.17798	6.684	6.528	6.33015	6.75406	6.70186	6.44298	6.62145	6.67167	6.33331	7.281	6.76158	6.47649	6.93425	7.25218	6.05737	6.3012	6.66948	6.18233	6.0661	6.2516	5.89345	6.20666	6.24971	6.21911	6.55323	7.2194	6.59779	6.24563	6.22436	5.96981	6.83189	6.48152	6.12993	6.73244	6.76215	6.03876	6.2682	6.85057	6.49693	6.20594
7899220	ARID1A	AT rich interactive domain 1A (SWI-like)	8289	Hs.468972	NM_006015//NM_139135//NP_006006//NP_624361	6.3557	6.59533	6.48358	6.75329	7.05439	6.21027	6.71881	6.44058	6.84647	6.53755	6.49709	7.26469	6.39382	6.60281	6.80666	6.5533	6.54642	7.12911	6.39155	6.62991	6.84266	6.67677	6.41065	7.20656	6.27298	6.14802	6.58234	6.63918	6.426	6.81389	6.37602	6.65976	6.73887	6.30197	6.31004	6.75791	6.38363	7.17642	7.0915	6.45904	6.35289	6.55275	6.57362	6.50868
7899244	PIGV	phosphatidylinositol glycan anchor biosynthesis, class V	55650	Hs.259605	NM_017837//NP_060307	6.11906	6.08776	6.14721	5.65568	6.86905	5.51957	5.88533	6.30706	5.84792	5.95051	5.63654	5.69487	6.03665	5.70612	5.82053	5.62598	6.02174	6.18142	5.97231	5.90717	6.30054	5.95051	5.9154	6.6131	7.01448	6.0628	6.11258	5.3909	6.19393	6.31831	6.58591	6.69578	6.58898	5.73046	6.29594	6.55689	5.81178	5.99595	5.58309	5.85279	5.87525	5.84536	5.80396	5.63008
7899253	ZDHHC18	zinc finger, DHHC-type containing 18	84243	Hs.523710	NM_032283//NP_115659	5.98515	5.97947	5.98992	5.84559	5.81024	6.14254	5.85233	6.37144	5.8102	5.83443	6.36971	5.83685	5.4086	5.90067	5.99537	6.06598	5.75636	6.12257	6.06247	6.10245	6.07712	6.24688	6.05248	6.33188	5.70254	5.76093	5.96684	6.11019	6.2469	6.36322	5.97145	6.11394	5.62979	5.89026	5.8803	6.16082	6.1346	6.33907	6.41597	5.92132	6.10822	6.13194	5.96576	6.00482
7899265	SFN	stratifin	2810	Hs.523718	NM_006142//NP_006133	5.44687	5.87049	5.77655	5.36564	5.43037	6.38453	4.94812	6.06285	5.78211	5.25932	6.17537	5.74841	5.47303	5.31784	5.26761	5.20891	5.24608	5.39577	5.46346	5.49863	5.27255	5.7615	5.59539	5.59009	5.36039	6.11504	5.96462	5.46182	5.49976	5.55097	5.61379	6.12714	5.67689	5.40978	5.8341	6.02686	5.50822	5.53078	5.33405	5.57757	6.1496	5.96741	5.92335	5.46799
7899273	NUDC	nuclear distribution gene C homolog (A. nidulans)	10726	Hs.263812	NM_006600//NP_006591	8.35525	7.92165	7.67265	8.12573	7.90291	6.32174	8.39009	7.60261	7.1966	8.48585	7.24041	7.59041	8.38466	8.51263	8.34058	8.18454	7.94781	7.79571	8.62981	8.21212	8.27741	8.27937	7.86816	8.54716	7.88692	6.8875	7.16917	8.48711	7.8216	8.0424	7.94024	7.73907	7.0731	7.95088	7.54981	7.97516	8.07083	8.17291	8.00717	7.79041	7.3205	7.53323	8.12355	7.81912
7899284	TRNP1	TMF1-regulated nuclear protein 1	388610	Hs.355747	NM_001013642//NP_001013664	5.59349	5.78746	5.41259	5.63204	5.53805	5.60808	5.15428	6.12147	5.4934	5.86633	6.40935	5.88393	5.59469	5.83558	5.83752	5.84807	5.46501	6.00953	5.44479	5.46655	5.48857	6.27328	5.48817	5.78114	5.76086	5.82999	5.22622	5.78889	5.8192	5.89392	5.73386	5.68601	5.52527	5.62458	5.74853	5.94799	5.32001	5.80082	5.61187	5.74719	5.54482	5.61353	5.79157	5.63603
7899289	WDTC1	WD and tetratricopeptide repeats 1	23038	Hs.469154	NM_015023//NP_055838	5.15404	4.97737	5.15579	4.60886	4.80729	4.77797	4.33857	4.7293	5.18145	4.92146	4.43998	5.05122	4.13978	4.58014	4.67051	4.63432	5.02526	5.11051	4.56627	4.73574	5.07232	4.46992	4.79084	5.70748	4.50003	4.8497	4.89627	4.97138	4.88491	4.82332	5.32135	4.88613	4.74493	4.42615	4.72673	4.90857	4.20079	4.86369	4.71587	4.69268	4.94137	4.62775	5.09879	4.35217
7899310	TMEM222	transmembrane protein 222	84065	Hs.469171	NM_032125//NP_115501	4.91589	5.11112	5.01372	4.62711	4.896	5.18575	4.23977	4.92767	5.51987	4.53191	4.86652	5.43003	4.91036	5.0207	4.8497	5.38788	4.87137	5.11999	4.96865	4.51297	5.00569	5.14874	4.72342	4.91572	4.91348	4.92919	4.69454	5.01915	4.99483	5.05156	4.9868	4.81412	4.83545	5.11292	5.21718	5.21046	5.13768	4.86963	4.85993	4.81576	4.59472	4.6976	5.20293	5.0334
7899323	SYTL1	synaptotagmin-like 1	84958	Hs.469175	NM_032872//NP_116261	5.44579	5.60108	5.72119	5.48054	5.56612	5.66493	5.07872	5.59467	5.74206	5.35041	5.96671	5.58912	5.07683	5.19627	5.21367	5.53386	5.4895	5.80974	5.19311	5.14063	5.37262	5.38059	5.24643	5.33675	5.35651	5.68361	5.63157	5.32331	5.71063	5.4495	5.82239	5.7192	5.45337	5.29005	5.37882	5.53419	5.20089	5.27737	5.42277	5.37458	5.24526	5.77209	5.60126	5.3953
7899343	GPR3	G protein-coupled receptor 3	2827	Hs.66542	NM_005281//NP_005272	5.86657	6.22143	6.1483	5.67405	5.44536	5.97178	5.35728	6.02278	5.74803	5.81607	6.72439	5.70692	5.52937	5.58804	5.40824	5.06906	5.73136	6.09935	5.66358	5.3624	5.8829	5.83341	5.52573	5.41585	5.88122	6.13521	5.57813	5.4157	5.67959	5.74474	5.49447	5.51964	5.77595	5.73485	5.51036	5.89471	5.6685	5.96633	5.82699	5.84932	6.07459	6.19982	5.77784	5.41282
7899346	CCDC72	coiled-coil domain containing 72	51372	Hs.356440	NM_015933//NP_057017	6.04837	5.78597	5.95881	9.47776	6.72323	4.43442	5.86631	7.08705	5.60348	6.14385	4.38355	6.28855	6.73202	6.4821	7.15512	6.6691	7.16642	6.19631	8.31084	7.99161	6.96682	7.16327	7.64966	7.51338	6.17477	6.87384	6.63194	6.71381	6.86852	6.44568	5.33777	4.36264	5.67901	7.76297	5.79689	4.96177	7.624	5.7906	6.69838	7.49386	5.62652	7.31202	7.00588	6.77667
7899350	FAM76A	family with sequence similarity 76, member A	199870	Hs.596510//Hs.705845	NM_001143912//NM_001143913//NM_001143914//NM_001143915//NM_152660//NP_001137384//NP_001137385//NP_001137386//NP_001137387//NP_689873	4.87316	4.3869	4.45901	4.80823	4.26951	4.02761	4.83088	4.6781	4.8788	4.81095	5.15829	5.38006	5.34494	4.9343	4.77649	5.20679	4.49939	4.57856	5.24919	5.00034	4.49969	4.21261	4.77708	4.42309	4.74308	4.20821	4.00744	4.79587	4.72464	4.67474	4.97423	4.26181	4.07083	5.45748	4.52901	4.44723	4.94853	4.52202	5.21579	4.68179	4.07036	4.63032	4.81998	5.35154
7899361	STX12	syntaxin 12	23673	Hs.523855	NM_177424//NP_803173	7.87956	7.74519	7.1859	8.06533	8.21204	6.9396	8.05562	7.7606	7.65033	7.929	5.64171	7.4791	8.39848	8.56726	8.62535	8.43922	7.82538	7.26816	7.61981	7.8733	7.88684	7.66107	8.07687	7.9679	7.50377	7.31557	8.39189	8.08589	7.60025	7.15554	7.8776	7.34203	7.77656	8.18204	7.75429	8.1119	7.89547	7.77548	7.86128	7.62424	7.33457	6.95036	7.38681	7.994
7899377	PPP1R8	protein phosphatase 1, regulatory (inhibitor) subunit 8	5511	Hs.533474	NM_002713//NM_014110//NM_138558//NP_002704//NP_054829//NP_612568	6.17609	6.29908	5.83603	6.07482	6.31372	6.06735	6.24374	5.85107	6.20539	6.36265	5.37708	6.72663	6.06428	6.35835	6.40673	6.35635	6.14998	6.67389	6.14469	6.01641	6.33742	6.50865	6.10506	6.64195	6.0641	6.11395	6.17978	6.18536	6.16941	6.4727	6.35376	5.66169	6.11383	6.3258	5.89076	6.27946	6.0104	6.36102	6.38815	6.28509	5.92415	5.79543	5.85918	6.37584
7899392	SCARNA1	small Cajal body-specific RNA 1	677774	Hs.689694	NR_002997	3.69912	3.69953	3.49455	3.59664	3.28651	3.39379	3.43341	3.34358	3.50295	3.78071	3.44556	3.5024	3.42529	3.23594	3.71914	3.63605	3.43083	3.46082	3.34467	3.56283	3.65475	3.456	3.23964	2.97361	3.35334	3.64047	3.6601	3.81278	3.99827	3.43483	3.95592	3.21403	3.66411	4.25247	3.49034	3.71082	3.66775	3.63576	3.4795	3.60844	3.21142	3.24955	3.48294	3.75732
7899394	C1orf38	chromosome 1 open reading frame 38	9473	Hs.10649	NM_001039477//NM_001105556//NM_004848//NP_001034566//NP_001099026//NP_004839	6.9025	6.57417	6.39709	6.19383	5.76478	5.47017	7.4281	6.99059	6.09131	5.74704	5.75824	6.08115	6.46649	6.96443	6.87716	6.16243	5.86287	6.00242	5.63865	5.50323	5.61481	6.52931	5.6879	6.23449	6.50611	6.94263	7.19997	6.45357	6.29939	6.34049	5.8975	5.48884	5.48713	6.12653	6.19444	6.75986	6.70776	6.71956	6.73745	5.90644	4.86115	5.64076	5.972	6.19014
7899407	SMPDL3B	sphingomyelin phosphodiesterase, acid-like 3B	27293	Hs.123659	NM_001009568//NM_014474//NP_001009568//NP_055289	4.68483	4.51041	4.71826	4.58924	4.49448	4.56512	4.4801	4.64084	4.68724	4.65647	5.7594	4.80774	4.15872	4.72682	4.3182	4.91154	4.60509	5.31412	4.4385	4.49598	4.66961	4.41971	4.33381	4.61289	4.8738	4.55929	4.55609	4.32653	4.79561	4.62893	4.68947	4.64171	4.58626	4.78106	4.82556	4.86406	4.81106	4.47596	4.54824	4.34173	4.65356	4.69316	4.41417	4.70897
7899417	XKR8	XK, Kell blood group complex subunit-related family, member 8	55113	Hs.55024	NM_018053//NP_060523	5.04522	5.72507	5.13673	5.04319	5.12589	4.93958	5.33466	5.62476	5.26148	5.35209	5.35677	5.5032	5.28746	5.18014	5.31955	4.91702	5.22908	5.56671	5.142	5.53543	4.8997	5.17084	4.9086	5.13748	5.10123	5.18131	5.26372	5.68996	5.26619	5.30519	5.10861	5.19481	5.08286	5.23407	5.19033	5.39667	5.24359	5.50829	5.26372	5.21261	5.31651	5.3613	5.13528	5.17436
7899422	LOC100129624	hypothetical LOC100129624	100129624	NA	XM_001722419//XM_001723959//XM_001724355//XP_001722471//XP_001724011//XP_001724407	7.39041	6.77335	6.90711	7.41654	7.38263	6.29231	8.00497	7.82839	7.1536	7.91858	6.77557	7.38798	7.85438	8.02671	7.81835	7.99013	7.95314	8.10356	7.43128	7.61348	7.98334	7.92354	7.51002	8.01681	6.86174	6.92986	7.43625	7.56783	7.75604	7.68843	7.86604	7.51799	7.45907	7.52377	7.84459	7.71026	7.91116	8.00813	7.55029	7.57707	6.5466	6.53326	7.46988	7.78089
7899424	ATPIF1	ATPase inhibitory factor 1	93974	Hs.590908	NM_016311//NM_178190//NM_178191//NP_057395//NP_835497//NP_835498	8.12621	7.76374	7.8604	7.7505	7.95671	7.7439	7.55838	7.78616	8.02386	7.64668	7.12371	7.78402	8.12578	7.97164	7.91577	7.79355	7.86626	7.97192	7.94916	7.95883	7.96366	7.42104	7.6172	7.69541	8.25942	7.45153	7.89274	7.77197	8.06656	7.87721	7.9133	7.79708	7.86423	7.59753	7.76293	7.77855	8.00095	7.79934	7.57995	7.65377	7.6112	7.9366	8.00769	7.69586
7899436	SESN2	sestrin 2	83667	Hs.469543	NM_031459//NP_113647	5.11562	5.02203	4.41749	4.36301	4.96931	4.67505	4.49	4.85716	4.41971	5.13306	5.10375	4.82659	4.49878	5.03792	4.62239	4.74781	4.56921	4.96685	4.39584	4.26258	4.3348	5.23641	4.58873	5.39385	4.75511	4.97679	4.89039	4.50951	4.51948	4.49656	4.62499	4.39659	4.39234	4.46372	4.58004	4.54004	4.49874	4.77544	4.71581	4.75897	4.69407	4.52064	4.75137	4.47942
7899448	MED18	mediator complex subunit 18	54797	Hs.479911	NM_001127350//NM_017638//NP_001120822//NP_060108	4.86058	4.56251	4.81021	4.94631	5.20013	4.99462	4.95989	4.72397	5.0196	5.1205	4.47726	5.42072	4.73392	5.19737	4.82527	5.13478	4.94348	5.15951	5.00811	4.84169	5.16474	5.01865	4.47518	4.81545	5.0608	4.81578	4.75425	5.40965	5.48431	5.34474	5.56391	4.90336	4.963	5.15113	4.96328	4.84112	5.16353	5.00238	5.25329	4.91032	4.62216	5.00485	5.03675	5.16897
7899455	PHACTR4	phosphatase and actin regulator 4	65979	Hs.225641	NM_001048183//NM_023923//NP_001041648//NP_076412	7.1241	6.40467	6.29811	8.30308	8.327	7.09441	7.68416	5.65378	7.51751	8.62579	5.54525	8.31024	7.32291	7.79964	8.02264	8.19949	8.19428	8.43559	7.68898	7.70352	7.64587	7.6036	7.77513	7.69686	7.24029	5.16571	7.54303	8.19746	7.82526	7.46237	7.24536	6.99036	7.63815	8.31562	8.24289	8.44751	7.6245	7.94057	8.54303	8.2374	6.19587	7.09043	8.21782	8.0984
7899462	RCC1	regulator of chromosome condensation 1	1104	Hs.469723	NM_001048194//NM_001048195//NM_001269//NP_001041659//NP_001041660//NP_001260	6.45379	7.00724	6.16458	6.33262	6.3474	6.1792	6.8248	6.95224	6.68453	6.71799	6.83837	6.98284	6.08977	6.32451	6.53584	5.89476	6.19704	6.50662	6.5309	7.04264	7.1396	6.94161	6.30969	6.62852	6.04726	6.08583	5.99118	6.03752	6.13088	6.55783	6.11766	6.13225	6.49504	6.2445	6.61183	6.78774	6.15662	6.44367	6.66452	6.66827	6.01578	6.34488	6.74477	6.15135
7899480	SNORA73A	small nucleolar RNA, H/ACA box 73A	6080	NA	NR_002907	6.38314	4.98298	3.77565	6.89368	5.31175	4.53523	7.32405	8.26518	5.17657	7.40241	7.10615	6.63411	5.74331	6.65123	6.69618	6.65086	6.18015	6.12777	6.94898	6.39419	6.64513	7.53847	6.4469	6.52194	6.78098	5.77775	5.80104	6.81954	5.82948	6.39193	6.2183	3.83977	6.23194	7.46563	5.80305	6.58522	6.7786	6.19866	4.80241	6.49461	4.20466	5.50433	6.72798	7.0891
7899486	TRNAU1AP	tRNA selenocysteine 1 associated protein 1	54952	Hs.533626	NM_017846//NP_060316//NR_003109	7.09043	6.77399	6.78449	7.08666	6.88827	6.67983	6.91583	6.91242	6.8251	7.14731	5.86005	7.31607	7.36372	7.71275	7.97515	7.04095	6.61227	7.5592	7.31416	7.18117	6.90808	7.42497	6.59272	7.26586	6.42759	6.40442	6.0858	7.02402	7.08075	7.1308	6.99799	7.06755	6.91246	6.99106	7.4325	6.95401	7.38647	7.48443	7.49085	7.20983	7.23022	7.30997	7.40953	6.92439
7899499	RAB42	RAB42, member RAS oncogene family	115273	Hs.652321	NM_152304//NP_689517	3.27739	3.30778	3.42292	3.31918	3.8167	3.58586	3.17625	3.77473	3.73676	3.4177	3.83516	3.68689	3.68113	3.38221	3.40983	3.54334	3.87854	3.16091	3.42896	3.76439	3.58836	3.73213	3.79006	3.57461	3.8746	4.15426	3.33985	4.3857	3.58651	3.43009	3.87087	3.74746	4.06501	3.66375	3.67085	3.47866	3.46689	4.169	3.27382	3.40058	3.91191	3.86514	4.05036	3.49158
7899502	RNU11	RNA, U11 small nuclear	26824	Hs.640266	NR_004407	7.69201	8.35783	7.66031	7.86821	7.66262	8.10385	8.11554	9.19622	6.24001	5.97153	5.88754	6.46401	7.42489	7.98956	7.70961	6.53944	6.19613	6.4484	6.77641	6.89444	6.76544	7.84738	6.29125	7.14853	7.18881	7.66933	7.56255	7.35342	7.28351	6.49457	5.98713	5.22415	6.16348	6.81908	6.70803	6.93959	7.17823	6.91427	6.13339	8.3873	7.36207	8.39324	7.92061	7.8697
7899504	GMEB1	glucocorticoid modulatory element binding protein 1	10691	Hs.632373	NM_006582//NM_024482//NP_006573//NP_077808	7.06229	6.67499	6.61485	7.43003	7.60757	5.48191	7.39521	6.60014	6.91423	7.94334	5.42677	6.99853	7.28647	7.60787	7.23738	7.4105	6.2918	6.80597	7.33363	7.21513	7.33233	7.16443	7.33845	7.21255	6.59728	6.63225	7.44415	7.17512	6.26238	6.86733	6.5873	6.52327	6.82602	7.35473	6.98284	7.40814	7.43566	7.84498	8.224	7.18088	5.74783	6.09208	6.61254	7.23729
7899519	YTHDF2	YTH domain family, member 2	51441	Hs.532286	NM_016258//NP_057342	6.2726	5.89267	5.51952	6.47096	6.44685	5.75637	6.40723	5.98014	5.96703	6.62703	5.76574	6.22451	6.24423	6.15254	6.33847	6.15478	6.18302	6.27249	6.22597	6.20304	6.44513	6.41348	6.49158	6.27027	6.09427	5.70414	6.16608	6.50329	5.89898	6.03979	6.28807	6.1048	6.29816	6.69919	6.28343	6.27828	6.35657	6.24873	6.33609	6.19146	5.74397	5.54242	6.28954	6.39772
7899528	OPRD1	opioid receptor, delta 1	4985	Hs.372	NM_000911//NP_000902	5.99181	6.59137	5.99685	5.78471	5.85926	6.02897	5.21288	6.359	5.9192	5.6035	7.01657	5.56874	5.65713	5.54989	5.54242	5.50493	5.97085	5.81164	5.84373	5.56595	5.78893	5.63263	5.81922	5.86839	5.80127	6.55752	5.95899	5.38139	6.12101	5.85729	5.69352	5.88065	6.32047	5.62403	5.77593	5.78833	5.4213	5.92418	5.92051	5.93685	6.51308	6.42453	5.71377	5.52438
7899534	EPB41	erythrocyte membrane protein band 4.1 (elliptocytosis 1, RH-linked)	2035	Hs.175437//Hs.708933//Hs.712722	NM_004437//NM_203342//NM_203343//NP_004428//NP_976217//NP_976218	8.52519	8.04809	8.22959	7.26353	7.32671	6.90688	8.0376	6.9546	7.64353	7.52343	6.27062	7.89242	7.71363	7.52362	7.24837	7.66473	7.5478	7.28781	8.39942	7.87424	7.9206	8.11027	7.78071	8.36127	8.00747	7.24519	7.78087	7.92799	7.57005	7.59956	8.00314	7.65122	7.97598	8.22811	7.10857	7.29795	7.9058	7.92633	7.96123	8.35544	7.08668	7.39557	7.6742	8.25937
7899562	PTPRU	protein tyrosine phosphatase, receptor type, U	10076	Hs.19718	NM_005704//NM_133177//NM_133178//NP_005695//NP_573438//NP_573439	4.51989	4.92027	5.1152	4.66808	5.13838	4.68396	4.52926	4.7753	4.85918	4.90714	5.31823	4.73677	4.58319	4.43844	4.70617	5.11184	4.59902	5.01855	4.51037	4.57007	4.50577	4.71837	4.18246	4.8418	4.44338	5.26573	5.06992	4.56629	5.03973	4.78467	4.72691	4.90408	4.74485	4.57333	4.6186	4.70463	4.61441	5.09576	4.74638	4.54602	4.48576	5.17315	4.61305	4.402
7899595	LOC100129196	similar to hCG2033298	100129196	Hs.659751	XM_001724260//XM_001724594//XM_001724756//XP_001724312//XP_001724646//XP_001724808	4.26766	4.39089	4.49756	4.18423	4.05194	4.70008	3.96792	4.39851	4.11453	4.1424	4.53763	4.21401	4.31486	4.21194	4.39858	4.57282	4.63361	4.35435	4.19121	4.26591	4.51599	4.26861	4.08469	4.25242	4.17924	4.64888	4.70694	4.07497	4.55344	4.4189	4.57393	4.51318	4.36727	4.42645	4.338	4.48213	4.53014	4.38491	4.0221	4.49256	4.56374	4.39831	4.70004	4.06785
7899604	ZCCHC17	zinc finger, CCHC domain containing 17	51538	Hs.524094	NM_016505//NP_057589	6.80289	6.35063	6.63066	7.64528	7.2613	5.88678	7.25026	6.55835	6.96277	7.64696	5.91504	6.88361	7.3843	7.52175	7.54695	7.58456	7.68226	7.4504	7.44722	7.1701	7.67851	7.62701	6.89074	7.04634	6.81676	5.85482	6.73468	7.37991	7.18018	7.48927	7.38688	6.95554	6.85887	7.91895	7.25922	6.96919	7.0002	7.17118	6.9615	7.01567	6.56421	6.97976	7.07606	7.12623
7899615	SERINC2	serine incorporator 2	347735	Hs.270655	NM_178865//NP_849196	5.90196	6.31753	6.02158	5.77413	5.62155	6.09552	5.13064	5.86971	5.80126	5.52946	6.36411	5.43476	5.4878	5.77965	5.41703	5.69968	5.98102	5.99893	5.53557	5.26552	5.56024	5.42582	5.30731	5.55852	5.58346	6.13717	5.49302	5.40507	5.93699	5.94455	5.59128	5.77267	5.74381	5.43739	5.65195	5.48151	5.52714	5.7828	5.40128	5.91133	6.10327	6.09387	5.77835	5.35246
7899627	TINAGL1	tubulointerstitial nephritis antigen-like 1	64129	Hs.199368	NM_022164//NP_071447	4.25213	4.72969	4.85745	4.10251	4.44566	4.75233	4.25472	4.58843	4.78799	4.25208	5.2153	4.10827	4.14583	4.42109	3.87837	4.36226	4.50983	4.68133	4.39886	4.45596	4.20951	4.54249	4.23119	4.29315	4.1995	4.83957	4.43064	4.19327	4.41908	4.6219	4.59016	4.80209	4.3249	4.18516	4.59566	4.39796	4.06362	4.439	4.39548	4.75751	4.90573	4.67057	4.42751	4.39
7899643	HCRTR1	hypocretin (orexin) receptor 1	3061	Hs.388226	NM_001525//NP_001516	5.66657	6.27581	6.06813	5.74552	5.51769	6.35862	5.46439	5.98522	5.67724	5.68083	6.23786	5.64408	5.50467	5.42942	5.43108	5.54618	5.51107	5.73614	5.49521	5.19116	5.71462	5.73399	6.00992	5.73223	5.71494	6.16824	5.82824	5.70797	5.70639	5.56906	5.78122	5.8143	5.34844	5.50984	5.65315	5.58164	5.63172	5.55315	5.50705	5.44653	6.26133	5.94315	5.62231	5.49151
7899654	KHDRBS1	KH domain containing, RNA binding, signal transduction associated 1	10657	Hs.709204	NM_006559//NP_006550	7.05552	6.48366	6.83513	7.4119	7.37917	6.65371	7.33448	6.79333	7.37817	7.70056	6.14534	7.28392	7.32688	7.46833	7.48789	7.2207	6.98954	6.99587	7.19368	7.24948	7.04102	7.47539	7.28711	7.36282	6.76258	6.62716	7.00804	7.218	6.93398	6.97589	7.27748	7.11886	7.32772	7.2443	7.02507	7.21328	7.50458	7.49911	7.38104	7.44262	6.33562	6.68187	7.19329	7.32246
7899675	TMEM39B	transmembrane protein 39B	55116	Hs.25544	NM_018056//NP_060526	4.7965	5.0722	5.32218	5.06481	5.15157	5.48563	5.26188	5.27624	5.40952	5.40696	5.62521	5.95785	5.59949	5.41902	5.70656	5.4503	5.19023	5.87049	5.32892	5.42943	5.05385	4.9673	4.8284	5.60412	4.92877	5.39102	5.11044	5.25602	5.5262	5.78197	5.24578	5.57336	5.2225	4.9094	5.20704	5.22522	4.93582	5.37223	5.41399	5.03807	5.03827	5.50144	5.30587	5.34725
7899688	KPNA6	karyopherin alpha 6 (importin alpha 7)	23633	Hs.470588//Hs.711019	NM_012316//NP_036448	5.95393	5.17971	5.40275	6.27665	6.70071	5.23258	6.90506	5.78642	6.4776	6.94065	4.9788	6.80793	5.91666	6.84752	6.54598	6.9261	6.44471	6.32807	6.48304	6.27466	6.39857	6.68368	6.26525	6.55651	5.85543	5.23811	6.14146	7.13492	6.06825	6.46071	6.02862	5.72657	5.89488	6.5382	6.30649	6.35487	6.2584	6.80937	6.32976	6.31129	5.56319	5.32303	6.37236	6.48475
7899703	TXLNA	taxilin alpha	200081	Hs.699306	NM_175852//NP_787048	6.97661	6.51064	6.70315	7.10553	7.18211	6.86288	7.3438	7.1526	7.21185	7.44741	6.84108	7.58338	6.93233	7.15683	7.24687	6.79243	6.90391	7.14445	7.2481	6.79058	6.90087	7.04276	6.56022	7.13292	6.55939	6.67227	6.8877	7.31852	6.83988	7.27321	7.03474	6.40324	6.76475	6.66372	6.88122	7.13127	7.01467	7.29489	7.51595	6.94212	6.61356	7.06706	7.26151	7.23027
7899719	CCDC28B	coiled-coil domain containing 28B	79140	Hs.718470	NM_024296//NP_077272	6.11302	6.34834	6.2554	6.29289	6.5076	6.63972	6.39326	6.41775	6.25289	6.2465	6.6737	6.57343	6.4166	6.74344	6.51617	6.36684	6.52254	6.85561	6.4882	6.48354	6.83486	6.50161	5.9496	6.27183	6.47571	6.20441	6.6543	6.43907	6.79101	6.50124	6.42358	6.44665	6.71274	6.3153	6.27797	6.50016	6.21891	6.28666	6.38752	6.2515	6.40452	6.78085	6.4308	6.80673
7899727	IQCC	IQ motif containing C	55721	Hs.274356	NM_018134//NP_060604	5.5972	5.51034	5.79437	4.92594	5.58428	5.54798	5.04183	5.4127	5.57075	5.45056	6.03171	5.73553	4.94542	5.08982	5.0135	5.22981	5.25926	5.38732	5.48245	5.3555	5.33508	5.43549	5.68864	5.39422	5.89151	5.78421	5.0546	5.40073	5.54564	5.50597	5.25047	5.89925	5.40227	5.14807	5.27255	5.55454	5.48391	5.73032	5.57802	4.99066	5.5502	5.74968	5.29482	5.34007
7899737	EIF3I	eukaryotic translation initiation factor 3, subunit I	8668	Hs.530096	NM_003757//NP_003748	9.29443	8.84688	7.91847	9.09156	8.59664	6.91123	9.65173	8.73918	8.19994	10.2571	7.25911	8.66798	9.42079	9.62532	9.29691	9.51846	8.81538	9.26311	9.07415	9.07709	8.80301	9.90493	8.87965	9.50176	8.72635	8.11369	8.72554	9.31829	9.07189	8.88643	9.02319	8.59607	8.13316	8.9125	8.50289	8.75199	9.27071	8.8119	8.25526	8.92933	7.94868	7.65711	9.06629	9.30437
7899750	FAM167B	family with sequence similarity 167, member B	84734	Hs.18449	NM_032648//NP_116037	4.44974	5.03733	4.92917	4.73585	4.57282	5.51292	4.88259	5.1806	5.09052	4.4912	5.54327	4.74295	4.82799	4.7495	4.86281	5.12647	4.87124	4.69991	5.01314	4.94517	4.69157	5.16271	4.89834	4.9076	4.78574	5.01165	4.94765	5.06437	4.94955	5.0876	5.17118	4.38905	4.81859	4.66208	4.96048	5.23684	4.96824	5.10367	4.81921	5.18645	4.68363	5.10931	4.76834	4.70433
7899753	LCK	lymphocyte-specific protein tyrosine kinase	3932	Hs.470627	NM_001042771//NM_005356//NP_001036236//NP_005347	5.53655	5.9505	5.54075	5.10048	5.27981	5.55958	4.83411	5.71578	5.45048	6.00226	5.85441	5.32543	4.97408	5.29412	5.16053	5.40716	5.33049	5.43372	5.33605	5.01067	5.05616	5.34453	5.44976	5.70092	5.44185	5.55915	5.18013	5.28381	5.35067	5.10863	5.38527	5.59133	5.38871	4.99555	5.48769	5.2617	5.01852	5.45547	5.31753	5.16519	5.38898	5.73016	5.08911	5.05116
7899774	HDAC1	histone deacetylase 1	3065	Hs.88556	NM_004964//NP_004955	8.58105	8.13367	7.33096	8.60155	8.36432	7.56566	8.94117	7.83429	8.23159	9.23669	6.20339	8.19799	8.25607	9.03279	8.56564	8.34098	8.56116	9.15572	8.88356	8.84135	8.76677	8.27543	8.58141	9.09046	7.90796	7.91668	7.74658	8.3673	8.50975	8.78907	9.04284	7.78723	8.37774	8.10616	8.13526	8.37828	8.70194	8.95139	8.40664	8.59258	7.79214	7.92894	8.8029	8.51793
7899790	TSSK3	testis-specific serine kinase 3	81629	Hs.512763	NM_052841//NP_443073	6.14714	5.30397	6.61518	5.05433	5.39175	5.00882	5.71995	6.27465	6.40495	6.00409	5.78617	6.22428	5.05453	5.16808	5.30173	5.1329	5.0832	5.71219	5.49019	5.17292	5.43998	5.11675	4.77944	5.61017	4.60788	5.24666	5.11122	5.64088	5.20703	5.07354	5.17096	5.10748	5.00017	5.67937	6.27135	5.8249	4.9289	5.77006	6.3068	5.98387	4.93934	5.14802	5.51078	5.63175
7899797	ZBTB8	zinc finger and BTB domain containing 8	653121	Hs.546479	NM_001040441//NP_001035531	5.30383	5.66014	5.28904	5.36705	5.15926	5.42566	5.40688	5.54843	5.61963	5.56722	6.04752	5.61862	5.15289	5.07537	4.96221	5.31738	5.45046	5.56826	5.44365	5.71175	5.54698	5.54462	5.39757	5.20981	5.27256	5.57762	5.37537	5.63518	5.79603	5.80824	6.14457	6.15449	6.1101	5.46608	5.58699	5.53173	5.65976	5.64558	5.53093	5.32238	5.2801	5.34131	5.27655	5.40067
7899813	RBBP4	retinoblastoma binding protein 4	5928	Hs.16003	NM_001135255//NM_001135256//NM_005610//NP_001128727//NP_001128728//NP_005601	7.87042	7.52012	7.47533	8.63108	8.60167	7.51981	8.7509	7.88761	8.48873	8.61051	6.77576	8.9102	8.86494	8.6137	8.84264	8.32567	8.54892	8.12936	8.73479	8.91199	8.85008	8.18998	8.37833	8.69632	7.70462	7.05954	8.07429	8.50307	8.43793	8.21394	8.54018	8.37368	8.66524	8.60339	8.0761	8.64926	8.79173	8.43045	8.65545	8.32409	7.04259	8.20841	8.73822	8.79455
7899821	KIAA1522	KIAA1522	57648	Hs.591502	NM_020888//NP_065939	5.42637	5.67785	5.65979	5.24587	5.45495	5.58866	4.83424	5.55082	5.63621	5.36419	5.82586	5.72877	5.25939	5.40108	5.26214	5.70161	5.35756	5.69753	5.60921	5.05062	5.49455	5.59082	5.10965	5.36593	5.09244	5.70723	5.34525	5.37376	5.60958	5.51088	5.58561	5.65925	5.54203	5.38701	5.74885	5.69273	5.2838	5.80807	5.47579	5.75163	5.55469	5.56776	5.59917	5.61898
7899829	S100PBP	S100P binding protein	64766	Hs.440880	NM_001017406//NM_022753//NP_001017406//NP_073590	7.36661	6.79168	7.06926	7.00864	7.27833	7.03582	7.79692	6.68335	7.68224	7.55352	6.02962	7.64504	7.9647	7.68113	7.59705	7.65776	7.40801	7.93747	7.83958	8.02529	7.90159	7.45041	7.54239	7.79885	6.24594	6.0917	6.77418	7.36685	7.22248	7.71129	7.37593	7.09153	7.62101	7.64816	7.13848	7.48789	7.87315	7.88195	7.73458	7.66476	6.29505	6.73253	7.67496	7.94876
7899841	HPCA	hippocalcin	3208	Hs.632391	NM_002143//NP_002134	5.0136	5.24086	5.52277	4.65675	5.21856	5.91996	5.08233	5.58806	5.31942	4.83175	5.72834	4.59478	5.44721	4.87651	4.78174	4.80481	4.92699	5.02152	5.05029	4.93446	4.95213	4.60023	4.82657	4.86663	5.4727	5.37637	4.88791	4.7771	5.13773	5.49348	4.73653	5.71537	5.16975	5.08675	5.17584	5.20901	5.10289	5.21789	5.00175	4.90164	5.85194	5.44285	5.24072	4.67481
7899851	ADC	arginine decarboxylase	113451	Hs.101807	NM_052998//NP_443724	4.94929	5.14954	5.35338	4.88893	4.84034	5.38775	4.51062	5.23067	4.71863	4.67306	5.52595	4.60341	4.49045	4.42324	4.5206	4.70904	4.81319	4.70619	4.61905	4.65613	4.66493	4.62801	4.93898	4.63578	4.82348	5.04299	5.07523	4.38722	4.94819	5.00302	4.77618	4.98811	4.82072	4.47663	4.83025	4.74913	4.70965	4.8085	4.72719	4.74621	5.02672	5.05778	5.06926	4.36426
7899870	ZNF362	zinc finger protein 362	149076	Hs.524248	NM_152493//NP_689706	4.60085	4.83852	4.8477	5.07262	4.57317	4.79753	5.2858	5.27287	5.25332	4.92892	5.5773	5.36088	4.78266	4.74935	4.68253	4.73661	4.79162	5.45215	4.93216	5.3842	5.1033	4.58377	4.67185	4.72031	4.81854	4.67147	4.8142	4.89958	4.7822	4.98588	5.16023	5.4679	4.93478	4.66806	4.71756	4.88134	5.04797	5.14139	4.89464	4.77805	5.00201	4.74813	4.64942	5.06463
7899882	ZNF362	zinc finger protein 362	149076	Hs.524248	NM_152493//NP_689706	4.60505	4.81384	4.14298	3.94599	4.17466	5.31127	3.58336	4.33738	3.98978	3.73284	4.56993	4.11782	3.81966	3.67948	4.15364	4.02651	3.93414	3.9716	4.02496	4.18694	4.5733	4.14298	3.70184	4.04166	4.23708	4.0331	4.77099	4.11845	3.93614	4.31557	4.69623	4.71314	4.15819	3.87031	3.9582	3.93758	3.80689	4.02469	3.85806	4.009	4.26266	4.31803	4.21136	4.18108
7899884	ZSCAN20	zinc finger and SCAN domain containing 20	7579	Hs.442705	NM_145238//NP_660281	4.30329	4.36439	4.23748	4.01092	4.23997	4.35311	3.86499	4.25062	4.30754	4.47314	4.68754	4.18543	4.24896	4.09923	4.35035	4.40783	4.18401	4.08005	4.05096	3.84706	4.08248	4.13325	3.98956	3.95016	3.89558	4.27976	4.29578	4.08139	4.18112	4.13985	4.03184	4.49562	4.20015	3.90347	4.14149	4.27082	4.14598	4.41997	4.46653	3.92225	4.27411	4.47794	4.01672	3.9219
7899898	HMGB4	high-mobility group box 4	127540	Hs.568628//Hs.667683	NM_001008728//NM_145205//NP_001008728//NP_660206	3.24839	3.84857	3.23866	2.84351	2.87067	3.36857	2.98903	3.21558	3.69232	3.01557	3.06711	3.15433	3.01326	2.62003	2.89323	3.18601	3.1385	3.0271	2.94945	2.82813	3.0038	3.01221	3.32616	3.16247	3.40038	3.07815	2.97606	3.12839	3.38297	2.9941	3.21308	2.98902	2.9192	3.34309	2.98472	2.99325	3.01124	2.96823	3.09214	3.12143	2.99246	3.13267	3.05678	3.05614
7899905	HMGB4	high-mobility group box 4	127540	Hs.568628//Hs.667683	NM_001008728//NM_145205//NP_001008728//NP_660206	4.79179	4.66432	4.88447	4.6814	4.82021	5.18508	5.06865	4.9445	4.71311	4.44569	5.37519	4.7767	4.66684	4.7596	4.36755	4.98171	5.10023	5.23861	4.72607	4.2783	4.509	4.66161	4.72448	4.36144	5.36668	4.64243	4.56597	5.02654	4.44711	4.86327	4.58507	4.77903	4.95331	4.49823	4.55451	4.76931	4.58976	5.05345	4.55303	4.6639	5.05084	4.98464	4.76882	4.36603
7899911	C1orf94	chromosome 1 open reading frame 94	84970	Hs.194610	NM_001134734//NM_032884//NP_001128206//NP_116273	4.1779	4.36752	4.59719	4.38276	4.15519	4.56614	4.26735	4.85308	4.50505	4.18085	4.86691	4.31371	4.28051	4.28764	4.25386	4.70852	4.44446	4.70796	4.39425	3.94749	4.34372	4.02542	4.21597	4.19494	4.47194	4.72823	4.91186	3.95607	4.42824	4.19416	4.12392	4.27095	4.03217	4.06595	4.55294	4.34118	4.1776	4.38783	4.18371	4.4854	4.6339	4.74282	4.482	4.2883
7899921	GJB5	gap junction protein, beta 5, 31.1kDa	2709	Hs.198249	NM_005268//NP_005259	4.37462	5.22697	4.79414	4.49905	4.68779	5.02156	4.17299	5.16347	4.77353	4.56039	5.18582	4.62821	4.4892	4.583	4.78451	5.02621	4.41237	4.2687	4.76699	4.65343	4.62007	4.43924	4.61777	4.46043	4.81529	4.70368	4.65733	4.63488	4.40985	4.78284	5.17734	4.98531	4.77992	4.3979	4.91064	4.70259	4.84832	4.49121	4.7309	5.02242	5.05771	5.11958	4.68458	4.74462
7899927	GJB4	gap junction protein, beta 4, 30.3kDa	127534	Hs.351203//Hs.715288	NM_153212//NP_694944	4.73574	5.18818	5.11773	4.75027	4.60211	4.98937	4.56332	5.00389	4.6555	4.57787	5.14023	4.67938	4.4321	4.10948	4.50495	4.5382	4.28289	4.71678	4.65146	4.53561	4.44226	4.1908	4.71801	4.29961	4.50272	4.80909	4.90998	4.65661	4.70048	4.94554	4.51565	5.07076	4.47347	4.58688	4.38679	4.74049	4.56989	4.66963	4.92384	4.53318	5.22851	4.81435	4.91301	4.68957
7899932	GJB3	gap junction protein, beta 3, 31kDa	2707	Hs.522561	NM_001005752//NM_024009//NP_001005752//NP_076872	3.85182	4.14188	4.13304	4.23694	4.29747	4.43239	3.56102	4.12109	4.21125	3.44469	3.89958	3.77941	3.8158	4.21715	4.12915	4.24049	3.85074	4.27366	4.21086	3.85343	3.79833	3.71447	3.52291	3.91615	4.48569	4.05295	3.56904	3.72833	3.82163	4.04674	3.75298	4.42669	4.04358	4.14942	4.08654	4.11215	3.80545	4.04522	4.06015	4.08531	3.62076	4.17283	4.1462	4.14661
7899939	GJA4	gap junction protein, alpha 4, 37kDa	2701	Hs.296310	NM_002060//NP_002051	5.80144	6.32892	6.02704	5.69217	6.13298	6.32696	5.53578	6.2047	5.96435	5.9532	6.54758	6.07776	5.50205	5.94536	5.80396	6.05107	5.67088	6.13603	5.4933	5.63141	5.95399	5.94907	5.97084	6.20376	5.6655	6.52177	6.07146	5.73615	6.44404	5.67525	5.97529	6.05571	5.68124	5.68426	6.38608	6.1921	5.58991	6.12283	5.62168	5.89846	5.83332	6.21867	5.89512	5.72825
7899943	ZMYM1	zinc finger, MYM-type 1	79830	Hs.471243	NM_024772//NP_079048	4.72273	3.98869	4.35885	4.9945	4.79077	4.74641	4.97524	4.5145	5.51958	4.95274	3.88078	5.32783	5.47382	5.27192	5.42012	5.18625	5.71129	5.00962	5.44668	5.73374	5.40171	4.07656	5.22486	4.56506	3.77484	3.51285	4.65661	5.51273	5.58574	5.28707	5.24187	4.81032	5.41737	5.50743	5.34277	5.00362	5.64291	5.77594	5.32892	4.70128	4.54896	3.91512	4.92602	5.41519
7899957	ZMYM4	zinc finger, MYM-type 4	9202	Hs.269211	NM_005095//NP_005086	7.83964	7.23631	7.56973	8.24983	8.60824	7.43001	8.55839	8.07672	8.60945	8.52736	5.79803	8.57883	7.84898	8.43045	8.27003	8.51592	8.72385	8.23012	8.49068	8.53863	8.50172	7.8957	8.02755	7.99458	7.44214	7.14722	8.12505	8.65748	8.36159	8.41619	8.26055	7.74953	8.17088	8.59	8.36997	8.29461	7.9835	8.16468	8.25446	8.40217	7.18133	7.11668	8.48316	8.44323
7899990	NCDN	neurochondrin	23154	Hs.121870	NM_001014839//NM_001014841//NM_014284//NP_001014839//NP_001014841//NP_055099	6.12746	6.28614	6.12277	6.35304	6.2537	6.2432	5.64106	6.57493	6.63512	6.39672	5.98172	6.57089	5.76103	5.8654	6.13903	5.99276	5.94128	6.32947	6.13526	6.43048	6.04856	6.20885	5.95956	6.01516	5.99704	6.32641	5.88925	5.99785	6.09344	6.38403	5.67084	6.4357	5.84924	5.86207	6.16041	6.16925	6.02751	6.19562	6.68617	6.37069	6.28486	6.52602	6.38013	5.8062
7900001	TFAP2E	transcription factor AP-2 epsilon (activating enhancer binding protein 2 epsilon)	339488	Hs.567844	NM_178548//NP_848643	6.46488	6.7671	6.62547	6.13199	6.27533	6.01789	5.80825	6.61194	6.06813	6.19176	6.62669	6.20932	5.87133	5.98445	6.14132	6.26186	5.91745	6.5837	6.09594	5.87532	6.06025	6.28938	5.68086	6.03472	5.75753	6.4907	6.24805	6.25168	6.35066	6.38024	6.34773	6.43503	6.17048	6.11991	6.50443	6.53608	6.01384	6.43925	6.01928	6.03024	6.35398	6.34852	6.30433	5.80864
7900009	EIF2C4	eukaryotic translation initiation factor 2C, 4	192670	Hs.471492	NM_017629//NP_060099	6.61996	6.06603	6.29569	7.04707	6.83169	6.44997	6.85354	6.06451	6.73051	6.98722	5.267	7.11997	7.79244	7.33114	7.65115	6.89904	6.65707	6.82963	6.85184	7.03286	6.88711	6.97843	7.10706	7.1014	6.56178	6.277	6.97005	7.0309	6.60804	6.95063	7.07009	6.29324	6.97417	7.17079	6.73035	7.02064	6.85546	6.59891	7.04772	6.28397	5.74519	5.5491	6.5998	7.30641
7900030	EIF2C1	eukaryotic translation initiation factor 2C, 1	26523	Hs.22867	NM_012199//NP_036331	5.76806	5.19112	5.1147	5.3744	5.68244	5.28034	5.11084	5.0757	6.25567	5.39327	5.36804	6.0724	5.89557	5.70477	5.84801	5.23232	5.26876	6.01962	5.52901	5.45926	5.89904	5.08934	5.12163	5.38258	4.94983	5.36657	5.08572	5.35682	5.05854	5.44433	5.73075	5.77296	5.44832	5.07777	5.45796	5.62614	5.00135	5.29915	5.53605	5.49654	4.67069	5.11039	5.31688	5.28158
7900051	EIF2C3	eukaryotic translation initiation factor 2C, 3	192669	Hs.657659	NM_024852//NM_177422//NP_079128//NP_803171	7.25909	6.23923	6.92901	7.57304	7.53101	6.53647	7.85827	6.88458	7.57599	8.1646	5.81467	7.90995	7.54393	7.31157	7.58734	8.22526	6.84417	7.38369	7.74952	7.33405	7.00917	7.41606	6.89434	6.37168	6.11762	5.34349	7.18109	8.06189	7.26015	6.71296	7.15775	6.45387	6.70524	8.135	7.50898	7.71246	7.25943	7.21828	8.18219	7.36849	5.69484	6.0189	7.23673	8.19373
7900076	TEKT2	tektin 2 (testicular)	27285	Hs.127111	NM_014466//NP_055281	4.45215	4.93611	5.01163	4.85376	4.77437	4.86798	4.62914	5.46208	4.81509	4.38645	5.4124	4.85739	4.40694	4.30378	4.30182	4.55995	4.57671	4.75925	4.959	4.35818	4.70315	4.78957	4.54324	4.59744	4.80969	5.0485	4.81847	4.90639	4.61672	4.71075	4.62993	5.19737	4.78402	4.3585	4.96615	4.80667	4.55927	4.70479	4.45953	4.63949	4.81696	4.73796	4.91654	4.55152
7900087	ADPRHL2	ADP-ribosylhydrolase like 2	54936	Hs.18021	NM_017825//NP_060295	4.95183	5.36237	5.54808	4.82129	4.99827	5.17903	4.54961	4.99625	5.11894	5.07498	5.25952	5.15143	5.12107	5.18785	5.21198	5.01606	4.92591	4.97252	5.01247	4.94854	5.06986	4.79383	4.93484	5.30053	5.36207	5.56962	5.27087	5.43335	5.47699	5.32808	5.29238	4.89931	4.82731	5.16507	5.40834	5.49391	5.26331	5.28646	5.15222	5.16164	4.8747	5.2373	5.13262	5.38397
7900095	MAP7D1	MAP7 domain containing 1	55700	Hs.700595	NM_018067//NP_060537	7.62637	7.8384	7.86738	7.85843	7.36892	7.95919	7.27707	7.90374	7.38844	7.44622	8.67058	7.9587	7.41025	7.60895	7.62959	7.30383	7.47783	7.82425	7.21953	7.22896	7.31996	7.58202	7.30074	7.49341	7.43157	7.65551	7.76932	7.71489	7.73332	7.8426	7.29446	7.74074	7.22634	7.28125	7.54049	7.64435	7.08953	7.59272	7.64413	7.69528	7.49658	7.76125	7.71274	7.4239
7900119	THRAP3	thyroid hormone receptor associated protein 3	9967	Hs.160211	NM_005119//NP_005110	8.30817	7.7404	7.63848	8.61181	8.66711	6.78204	8.49811	8.38652	8.13688	9.21197	7.26276	8.77922	8.50736	8.89979	9.02079	8.37502	8.54159	8.87067	8.49969	9.09052	9.03879	8.42755	8.55256	8.89957	7.73125	8.05898	8.42458	8.64375	8.4604	8.72	8.34308	8.08497	8.26657	8.40133	8.39587	8.61838	8.29744	8.9179	8.7344	8.50172	7.68158	7.57354	8.59588	8.2068
7900129	C1orf113	chromosome 1 open reading frame 113	79729	Hs.524496	NM_024676//NP_078952	5.229	5.60449	5.55516	5.27386	5.53534	5.54731	5.01315	5.59167	5.16896	5.00125	5.51873	4.98857	5.25104	5.07311	5.17025	5.28592	4.93555	5.63774	5.19059	5.02283	5.17928	5.49451	5.31023	5.28974	5.40538	5.65525	5.15979	5.56451	5.53149	5.42783	5.54257	5.65148	5.01873	5.10645	5.5156	5.23463	5.26768	5.36394	5.06835	5.1432	5.31578	5.50216	5.25475	5.25802
7900146	ZC3H12A	zinc finger CCCH-type containing 12A	80149	Hs.656294	NM_025079//NP_079355	6.60132	6.97981	6.65244	6.36461	6.7329	6.40949	6.63775	7.34385	6.53664	6.08003	6.70425	6.80319	6.13679	6.31918	6.6855	6.10491	6.22837	6.52903	5.81044	5.85075	6.36159	7.03558	6.32377	6.877	6.60173	6.40123	6.99157	6.52096	6.19269	6.37001	6.14815	6.30745	6.25476	6.368	6.42394	6.34418	6.41474	6.58684	6.69937	6.50786	6.65776	6.65833	6.38288	6.44869
7900157	RPS27	ribosomal protein S27	6232	Hs.546291//Hs.654475	NM_001030//NP_001021	8.32412	7.87334	8.20184	8.59451	8.02995	7.43268	7.619	8.43948	8.73091	8.50131	6.83842	8.92871	8.19842	8.13545	8.48784	8.77539	9.22372	8.4708	9.61062	9.57196	9.81039	9.01105	9.45033	9.63729	7.71684	8.22396	8.17171	9.31671	8.93034	8.55834	8.63204	8.34839	8.879	9.43822	8.86432	8.99379	8.92219	7.63708	7.6623	8.85295	8.17255	9.30522	9.01417	8.79305
7900159	DNALI1	dynein, axonemal, light intermediate chain 1	7802	Hs.406050	NM_003462//NP_003453	4.00935	4.09775	3.70209	4.10354	3.91362	3.90233	3.71966	4.08041	4.06363	4.01644	4.12287	4.38357	3.45597	3.73549	3.77904	3.7387	3.70179	3.7576	3.67314	3.8035	4.01116	3.82752	3.6985	3.67743	4.00744	3.6877	3.97991	3.53093	4.03817	3.96674	3.86144	4.03783	3.75989	3.66272	4.02195	3.90796	4.11365	4.08093	3.99306	3.79967	4.09338	3.93068	3.84179	3.64673
7900167	CDCA8	cell division cycle associated 8	55143	Hs.524571	NM_018101//NP_060571	5.84698	6.27356	6.08097	5.01377	5.07465	5.05267	5.21674	5.45608	4.68819	5.24516	5.00906	5.37179	6.60277	7.4331	7.26509	5.21674	5.48408	5.46374	5.40831	5.48083	5.24563	5.07252	4.99454	4.97532	5.18137	5.57139	5.31387	5.27786	4.79905	5.23136	5.16717	5.18834	4.49659	5.27911	5.03729	5.16808	6.6066	7.2427	6.99262	4.80512	5.27561	4.87105	5.06074	4.75299
7900183	MANEAL	mannosidase, endo-alpha-like	149175	Hs.534562//Hs.713176	NM_001031740//NM_001113482//NM_152496//NP_001026910//NP_001106954//NP_689709	5.37844	5.83662	5.57918	5.38208	5.08731	5.97958	5.09144	5.85758	4.72954	4.54555	6.18746	4.75058	5.28363	5.13362	5.42676	4.94901	5.48055	5.32567	5.26498	4.88324	5.52292	5.06136	5.45215	5.02223	5.35143	6.01091	5.5209	4.87037	4.636	5.57853	5.48523	5.57699	5.66501	5.17302	5.35528	5.40967	5.28898	5.02374	5.01769	5.6567	5.52791	6.10914	5.25842	5.31323
7900192	C1orf122	chromosome 1 open reading frame 122	127687	Hs.532749	NM_001142726//NM_198446//NP_001136198//NP_940848	6.20079	7.07207	6.82541	6.15073	6.21699	6.26483	6.17932	6.64872	5.96727	5.88516	6.31712	6.38894	6.72332	6.66461	6.31944	6.22403	6.16948	6.43027	5.93634	5.87855	6.03544	6.61815	6.03708	6.43289	6.27707	7.06429	6.72296	5.92478	6.07525	6.18538	6.12698	6.4363	6.17121	6.04355	6.47826	5.99432	6.44967	6.71428	6.53192	6.02202	6.64529	6.29171	6.3332	6.35507
7900201	UTP11L	UTP11-like, U3 small nucleolar ribonucleoprotein, (yeast)	51118	Hs.472038//Hs.637686	NM_016037//NP_057121	8.1014	7.68853	6.9892	8.2113	8.17299	7.72427	9.06379	8.44614	7.87229	8.30765	6.48217	7.91825	8.87503	8.3763	8.51024	9.05836	8.57949	8.0903	8.85793	8.63707	8.44259	8.32396	8.16812	8.37612	7.75046	7.08127	7.70822	8.87517	8.38793	8.1483	8.06943	7.33718	8.0083	8.88434	8.36642	7.97952	8.8523	8.7274	8.32231	8.53282	7.8508	7.78225	8.48586	9.04497
7900216	AKIRIN1	akirin 1	79647	Hs.293563	NM_001136275//NM_024595//NP_001129747//NP_078871	7.41878	7.61655	7.41431	7.55654	7.68995	6.84193	7.3059	7.12278	6.98633	7.43346	6.56852	7.48414	7.18679	7.54395	7.6239	7.18544	6.84013	6.77195	7.43757	7.07613	6.85387	7.68052	7.12689	6.96717	6.8993	6.98384	7.05655	7.82129	6.96376	7.05394	6.86558	6.67767	6.65841	7.43387	7.34178	7.55358	7.17892	7.01753	7.45007	7.49659	6.91114	7.06686	7.35806	7.49494
7900228	NDUFS5	NADH dehydrogenase (ubiquinone) Fe-S protein 5, 15kDa (NADH-coenzyme Q reductase)	4725	Hs.632385	NM_004552//NP_004543	10.547	9.90117	9.89008	10.6563	10.2796	9.44491	10.7408	10.5577	9.92886	10.4232	8.26194	9.95569	10.9993	10.4648	10.6367	10.7597	10.5732	10.5265	10.9984	10.4754	10.7681	10.5821	10.4982	10.6335	9.85356	9.41718	9.58744	10.5553	10.225	10.3622	10.2393	10.5419	10.4204	11.0732	10.4542	10.2924	10.4817	10.1274	9.54396	10.7997	10.5252	10.8769	10.7768	10.3118
7900235	MACF1	microtubule-actin crosslinking factor 1	23499	Hs.580782	NM_012090//NM_033044//NP_036222//NP_149033	7.11315	7.18757	7.4144	8.14932	9.07269	7.7349	8.57225	8.06814	9.05491	8.99046	6.79467	9.38668	8.08151	8.10339	8.3262	8.91493	8.92568	9.09162	8.31546	9.04888	9.00889	8.11318	8.26805	8.67359	6.61643	7.03152	8.00148	8.97533	9.13845	9.2558	8.38836	8.37363	8.74886	8.41498	8.11665	8.14614	8.2546	8.85718	9.47213	8.27971	7.39202	7.18084	8.65832	8.60672
7900340	BMP8A	bone morphogenetic protein 8a	353500	Hs.472497	NM_181809//NP_861525	4.93647	5.75118	5.82913	4.82435	5.52155	5.73185	4.9517	5.37555	5.83985	4.98019	5.7254	5.34902	5.23595	4.84632	4.97076	5.07585	5.10471	5.56325	4.99602	5.04914	5.1603	5.41801	5.17294	4.94375	5.18873	5.61745	5.17425	5.27573	5.1569	5.60022	5.53732	5.26208	5.51246	4.94242	5.42909	5.46467	5.17936	5.07963	4.97123	5.51639	5.44131	5.5185	5.45161	5.05088
7900354	PPIE	peptidylprolyl isomerase E (cyclophilin E)	10450	Hs.524690	NM_006112//NM_203456//NM_203457//NP_006103//NP_982281//NP_982282	5.7226	5.8316	6.05701	6.07971	5.90873	5.52468	5.75439	5.73913	5.49305	6.41591	5.17621	6.05411	6.00842	6.16839	6.02127	6.12564	6.48201	6.22106	6.01156	6.2044	6.40115	5.77277	6.05493	5.7573	5.79529	6.11001	5.22009	6.14252	6.3507	5.89907	5.82898	6.12845	6.06952	5.94785	5.74021	5.91539	6.04518	6.04512	6.11745	6.27899	5.58455	4.95019	5.96302	5.83425
7900365	MFSD2	major facilitator superfamily domain containing 2	84879	Hs.655177	NM_001136493//NM_032793//NP_001129965//NP_116182	5.90022	5.50406	5.44358	5.0359	5.62687	5.41174	6.47787	6.38886	4.91752	5.00743	5.63498	5.07358	5.09635	5.73068	5.93066	5.04533	4.92134	5.15183	4.97522	4.66899	4.84059	5.58434	5.49924	5.73211	6.51508	5.95411	6.0543	5.34993	5.04514	5.24663	5.16739	5.04253	5.08011	5.2411	5.34646	5.63725	5.22769	5.45353	5.60217	5.23396	5.56613	5.29265	5.0721	4.84119
7900382	CAP1	CAP, adenylate cyclase-associated protein 1 (yeast)	10487	Hs.370581//Hs.713078	NM_001105530//NM_006367//NP_001099000//NP_006358	10.0323	10.1931	9.68929	10.2441	10.2411	7.95717	10.5555	10.1355	9.54787	10.3797	8.60184	10.0766	10.192	10.6386	10.568	10.6143	10.8121	10.6944	10.1328	10.0674	10.1495	9.96695	9.90179	10.0988	9.7729	9.97735	10.2555	10.6912	10.2972	10.6217	10.5424	9.82244	9.94601	10.1104	9.81193	10.0089	9.97759	10.2326	9.78263	10.51	9.54371	9.9774	10.4262	10.5209
7900395	RLF	rearranged L-myc fusion	6018	Hs.205627	NM_012421//NP_036553	7.19899	6.55188	6.32167	7.58993	6.96035	5.71126	7.67592	6.11719	6.93746	7.66583	5.00467	6.57993	7.09263	6.8728	6.94211	7.98905	6.80207	6.34571	7.19881	6.80909	6.32805	7.62198	7.02379	7.09238	7.07636	6.09999	6.80228	7.97447	6.97232	6.64397	6.56145	5.93818	6.18728	7.88995	7.1201	7.12038	7.53752	7.31512	7.13537	7.47503	6.26256	5.81894	7.23345	7.35586
7900409	TMCO2	transmembrane and coiled-coil domains 2	127391	Hs.406265	NM_001008740//NP_001008740	4.0518	3.68533	4.55382	3.30078	3.51828	3.72963	3.14628	3.6547	4.00193	3.59937	3.31772	3.58855	3.63696	3.4418	3.35372	3.85406	3.79679	3.49117	3.51676	3.51748	3.66625	3.81572	3.42959	3.78632	3.91304	3.61443	3.62374	3.61953	3.84653	3.51133	3.85187	3.87331	3.82397	3.24508	3.65524	3.51984	3.91383	3.50256	3.68515	3.72872	4.3848	3.7734	3.71289	3.56783
7900413	ZMPSTE24	zinc metallopeptidase (STE24 homolog, S. cerevisiae)	10269	Hs.132642//Hs.591501	NM_005857//NP_005848	7.30405	6.3133	6.50027	7.76919	7.86094	6.36641	7.83072	7.22392	6.33847	7.59728	5.46792	6.50835	7.86039	7.88915	7.71846	7.82392	7.47515	6.6164	7.90999	7.6939	7.83813	7.45953	7.77868	7.98282	6.83045	6.05449	7.28402	7.52866	7.83974	7.63474	7.78581	6.55371	7.09612	7.9155	7.41674	7.43638	7.94366	7.68858	6.90384	7.30651	6.76964	6.90579	8.21069	7.91475
7900426	SMAP2	small ArfGAP2	64744	Hs.15200	NM_022733//NP_073570	8.20031	8.28694	8.39611	7.87362	8.45956	8.0432	7.78051	8.04978	8.05786	8.29492	6.6926	8.04489	9.01798	9.21971	9.13472	7.99768	8.02877	8.17104	7.81901	8.21116	8.08103	8.01844	8.2499	8.81727	7.94334	8.27662	9.43936	7.47543	7.70912	8.12923	8.05195	7.64524	7.96606	7.73278	8.4093	8.75648	7.82601	8.29959	8.33311	8.38859	6.68212	8.34806	8.14274	8.40598
7900438	ZNF643	zinc finger protein 643	65243	Hs.133034	NM_023070//NP_075558	4.59872	4.6527	4.63098	4.80297	4.52876	4.61849	4.95942	3.98516	4.75053	5.68387	4.7376	4.94283	4.6352	4.61321	5.03416	4.80397	3.98615	4.58109	4.18463	4.04016	4.49745	6.39208	5.24524	5.5945	4.9201	4.46765	4.82639	5.12251	4.97008	5.01286	5.08611	4.61008	5.04835	5.28049	4.63346	4.37618	4.07999	4.46062	4.68191	4.60844	4.36254	4.32287	4.30769	5.65905
7900446	ZNF642	zinc finger protein 642	339559	Hs.434385	NM_198494//NP_940896	4.7757	4.28537	4.30774	4.39468	4.38997	4.12973	4.51795	4.66017	4.80528	4.87184	4.51845	4.65343	5.26445	4.9293	4.42733	4.53117	4.40624	4.3474	4.82068	4.72795	4.85021	4.84758	4.43818	4.89683	4.25634	4.33192	4.33057	4.81069	4.62576	4.75843	5.00573	5.07941	5.03946	4.16513	4.2451	4.31514	4.26827	4.32198	4.32059	4.29084	4.14682	4.22197	4.56202	6.00969
7900454	DEM1	defects in morphology 1 homolog (S. cerevisiae)	64789	Hs.59584	NM_022774//NP_073611	6.87159	5.94658	6.07888	6.22645	6.87394	5.86441	7.60078	6.66078	6.51244	7.06833	5.41356	6.48755	7.66742	7.64725	7.71193	6.78736	6.43602	6.84459	6.48829	7.36507	6.89967	7.73166	7.28031	7.30099	6.41039	5.51357	6.22993	6.83375	7.01153	7.06604	6.53621	6.44473	6.53248	6.42431	6.3946	6.2111	7.11558	6.53574	7.0806	5.90926	5.36596	6.34941	5.69805	7.60671
7900461	ZNF684	zinc finger protein 684	127396	Hs.524767	NM_152373//NP_689586	3.48073	3.44421	3.25514	4.61941	4.1859	3.4979	4.46419	3.66517	3.54775	4.18104	3.20984	3.94554	5.06872	4.47822	4.33537	4.45692	3.98065	3.77069	3.96451	4.34164	3.96189	4.29574	3.86053	4.83521	3.92141	3.45801	3.40702	4.58477	4.49299	4.41389	4.20542	3.63986	4.35083	4.8312	3.9462	3.61372	4.78296	3.85895	4.30024	3.31938	3.28783	3.5551	3.58393	4.01813
7900468	NFYC	nuclear transcription factor Y, gamma	4802	Hs.233458//Hs.713051	NM_001142587//NM_001142588//NM_001142589//NM_001142590//NM_014223//NP_001136059//NP_001136060//NP_001136061//NP_001136062//NP_055038	7.11985	6.55272	6.71536	6.92107	7.36503	6.67991	7.1936	6.96858	6.68731	7.61202	6.95359	6.42859	7.72796	7.85267	7.55119	7.29489	7.20216	7.32005	7.42039	7.32087	7.45896	6.73511	7.13796	7.4878	6.59778	6.81181	7.13528	7.25599	7.17113	7.05702	7.25234	7.25683	7.35647	7.09602	7.4051	7.32777	7.06738	7.2771	7.1391	6.94121	6.76772	6.86722	7.22434	7.64607
7900492	KCNQ4	potassium voltage-gated channel, KQT-like subfamily, member 4	9132	Hs.473058	NM_004700//NM_172163//NP_004691//NP_751895	4.71393	4.97889	4.93603	4.3227	4.67936	4.78157	4.08889	4.96336	4.55517	4.4861	5.11623	4.32672	4.45394	4.27652	4.25823	4.75149	4.44852	4.60228	4.39763	4.43501	4.46023	4.33506	4.11547	4.43175	4.23762	4.56387	4.26572	4.0077	4.30507	4.38924	4.13889	4.67559	4.41594	4.29845	4.44113	4.29073	4.13179	4.82045	4.65399	4.23142	4.76608	4.45952	4.42044	4.12179
7900510	CTPS	CTP synthase	1503	Hs.473087	NM_001905//NP_001896	6.58617	5.79173	5.84748	6.69976	5.9054	6.48941	7.4145	6.16995	6.74203	6.92387	5.85168	6.59774	7.84046	6.98198	7.21752	6.4339	5.95134	6.2736	6.51481	6.76031	6.61339	6.85655	6.33215	7.05339	6.70119	5.7362	6.49695	6.54341	6.42604	6.05259	6.64766	5.66013	6.21925	7.22996	6.17028	6.57282	7.63029	7.19849	7.41635	6.72705	5.83479	6.35724	6.73517	6.46988
7900531	GUCA2B	guanylate cyclase activator 2B (uroguanylin)	2981	Hs.32966	NM_007102//NP_009033	5.87066	6.41346	6.16384	5.68453	5.78686	5.95682	5.55298	6.27078	5.76562	5.73995	6.51851	5.75592	5.56821	5.59905	5.323	5.70896	5.42824	5.77807	5.65548	5.451	5.7144	5.66311	5.39579	5.39152	5.84688	6.18622	5.63532	5.51706	5.57835	5.8359	6.09134	6.15876	5.86249	5.45572	5.96026	5.70171	5.53924	5.83748	5.79477	5.70932	6.20442	6.22451	5.60088	5.55575
7900540	RIMKLA	ribosomal modification protein rimK-like family member A	284716	Hs.420244	NM_173642//NP_775913	4.95257	5.23153	4.97532	4.95105	4.77252	4.67589	3.9711	5.13014	4.57619	4.62284	5.21169	4.8603	4.07895	4.50383	4.4116	4.64313	4.48048	5.02844	4.39923	4.39918	4.51596	4.32284	4.75249	4.81284	4.67389	5.04817	4.37031	5.05807	4.88788	4.77558	4.84803	4.78622	4.78138	4.71271	5.11344	5.24703	4.73186	4.8898	4.85408	4.89288	4.86767	5.24046	4.98941	4.56185
7900546	PPCS	phosphopantothenoylcysteine synthetase	79717	Hs.710166	NM_001077447//NM_024664//NP_001070915//NP_078940	6.63175	6.50075	6.06719	7.33092	7.14947	6.11587	7.0307	6.84248	7.10634	7.4645	6.39158	6.91626	7.65343	7.29262	7.30018	7.54951	7.76121	7.41485	7.35215	7.53893	7.36133	6.73007	6.75559	6.93117	6.62265	6.18416	6.71607	7.58495	7.6298	7.85692	7.79773	7.10261	7.35711	7.25441	7.11021	7.29554	7.2615	7.08519	6.65116	7.60586	6.44907	7.30322	7.32813	7.17376
7900555	RP4-692D3.1	hypothetical protein LOC728621	728621	Hs.473495	NM_001080850//NP_001074319	4.68715	4.2605	4.47065	4.75094	4.96757	5.06543	4.86654	4.27833	5.53856	4.23919	4.26124	5.13589	4.50225	4.76844	4.70706	4.77269	5.41397	4.88487	5.7146	5.96208	5.60001	4.19368	4.44919	4.39771	4.31863	4.25113	3.88497	4.95508	5.12407	5.02145	5.04984	4.49732	5.286	5.32863	4.98296	4.69422	4.82153	4.48466	4.99466	5.55671	5.0367	5.18551	4.96406	4.74419
7900576	PPIH	peptidylprolyl isomerase H (cyclophilin H)	10465	Hs.256639	NM_006347//NP_006338	6.44609	5.20323	5.0351	7.12689	6.22295	5.19777	6.92454	6.70615	6.68918	6.8921	5.15576	6.27104	7.78209	7.19565	7.30266	7.13838	6.6581	6.9204	7.25451	7.45972	7.44445	6.49056	5.88055	6.3114	6.30971	5.72805	5.958	6.77442	6.63488	6.785	6.8383	6.14231	6.63242	6.90311	6.74208	6.80708	8.02278	7.0996	6.89271	6.53413	4.60109	6.8908	6.56882	6.8244
7900585	YBX1	Y box binding protein 1	4904	Hs.473583	NM_004559//NP_004550	11.4874	11.2409	11.1235	11.3212	11.1919	10.8233	11.6733	11.4625	10.8584	11.62	11.0006	11.1087	11.4233	11.4161	11.4462	11.1893	11.0924	11.2334	11.335	11.3062	11.3542	11.366	11.1315	10.9956	11.5111	11.0812	11.3187	11.4178	11.188	11.1482	11.3204	11.25	11.1237	11.2786	11.0256	11.1285	11.5779	11.5635	11.4544	11.4714	10.9805	11.135	11.3092	11.2629
7900597	C1orf50	chromosome 1 open reading frame 50	79078	Hs.148845	NM_024097//NP_077002	5.25852	5.07603	5.82127	5.78831	5.55752	5.14084	5.60816	5.5167	5.95802	6.55039	6.54041	5.88072	5.37243	5.82918	5.48645	5.7935	6.0555	5.85385	5.88475	5.94745	5.50381	5.52375	5.60632	5.82482	5.19397	5.62514	5.00304	5.86153	5.60014	5.4527	5.38323	6.17298	5.58701	5.7351	5.79703	5.58095	5.55717	5.52563	5.98714	5.52773	5.48663	5.29381	5.75937	6.00933
7900603	C1orf50	chromosome 1 open reading frame 50	79078	Hs.148845	NM_024097//NP_077002	4.799	4.71821	5.02261	4.66509	4.33936	4.81083	4.82437	4.88133	4.80937	4.55563	5.37619	4.69744	4.44699	4.22425	4.60879	4.53024	4.66521	4.58766	4.91288	4.40935	4.58768	4.66374	4.52064	4.38227	4.89629	5.2689	4.80469	4.78456	4.42656	4.41686	4.86457	4.91786	4.71945	4.84364	4.50185	4.54715	4.29253	4.66685	4.45536	4.32376	4.79326	4.86704	4.57167	4.51075
7900609	ERMAP	erythroblast membrane-associated protein (Scianna blood group)	114625	Hs.439437	NM_001017922//NM_018538//NP_001017922//NP_061008	6.52429	6.49167	6.24286	5.30665	5.06078	5.5044	4.99712	5.52581	5.3285	5.38176	5.58721	5.18812	5.27356	5.49813	5.7129	5.39347	5.56722	5.65001	5.76237	5.4106	5.61397	5.05094	4.97681	5.21726	6.08586	5.66016	6.09349	5.78019	5.52309	5.84054	5.3954	5.08167	5.15464	5.42136	5.57474	5.62423	5.18894	5.64007	5.26233	5.11417	4.6637	5.16565	5.17528	5.1724
7900624	ZNF691	zinc finger protein 691	51058	Hs.20879	NM_015911//NP_056995	5.80402	5.73881	5.88442	5.57838	5.91473	6.03398	5.57787	5.70827	6.13007	6.21613	5.84178	6.18764	6.07943	5.83204	6.01463	6.0205	6.06265	6.37555	6.02181	6.41302	6.12602	5.88782	5.68215	6.16951	5.92006	5.63694	5.97908	6.01428	6.11029	6.10253	6.11151	5.9721	5.84844	5.94499	5.91761	6.12446	6.04302	6.21384	6.02949	5.69244	5.82482	6.16832	6.00112	5.83733
7900635	FAM183A	family with sequence similarity 183, member A	440585	Hs.657614	NM_001101376//NP_001094846	4.51557	4.79149	4.82039	4.78648	4.76097	5.04024	4.77634	4.97217	4.7555	4.46326	4.91849	4.37175	3.93617	4.2253	4.18111	5.02926	4.7877	4.24272	4.46955	4.55039	4.51891	4.91709	4.53286	4.36323	4.62698	5.12514	4.58717	4.76048	4.57792	4.59094	4.43102	4.96227	4.98525	4.65392	4.5714	4.51339	4.80076	4.48587	4.59682	4.68678	5.02103	5.38218	4.81913	4.25731
7900639	WDR65	WD repeat domain 65	149465	Hs.647644	NM_152498//NP_689711	3.81384	4.22436	4.41805	3.66386	3.69771	4.49213	3.521	4.11229	3.8708	3.6372	4.40296	3.69247	3.71351	3.48851	3.37799	3.83646	3.82017	3.65552	3.55794	3.74365	3.6252	3.62268	3.75508	3.55987	3.95656	4.20428	3.92522	3.7255	3.88233	3.78173	3.64921	4.13154	3.82289	3.40634	3.69975	3.81705	3.43643	3.8969	3.52719	3.9796	4.37774	4.08474	3.95255	3.38074
7900654	TMEM125	transmembrane protein 125	128218	Hs.104476	NM_144626//NP_653227	5.67427	6.1378	6.13858	5.5822	5.75305	5.97718	5.3286	6.10985	6.03112	5.62747	6.60683	5.5584	5.71985	5.64659	5.80767	5.5855	5.72389	5.60964	5.58736	5.76434	5.61683	5.92026	6.0311	5.63883	5.53004	6.4002	5.80515	5.68391	5.56486	5.84328	5.78908	6.02155	5.71304	5.86161	5.91433	6.01003	5.74985	5.77852	5.88963	5.87754	5.95031	6.21198	5.87631	5.68338
7900658	TIE1	tyrosine kinase with immunoglobulin-like and EGF-like domains 1	7075	Hs.78824	NM_005424//NP_005415	4.11706	4.4493	4.51887	4.55371	4.57746	4.50181	4.32282	4.88687	4.66589	4.71036	5.17399	5.0684	3.88783	4.05902	3.92749	4.42819	4.41553	4.62124	4.08189	4.2265	4.31379	3.97412	3.88227	4.04549	3.92411	4.29649	4.03667	4.25938	3.96005	4.66327	4.74488	4.77883	4.13505	4.08449	4.58692	4.17409	3.69864	4.21845	3.76861	3.71459	4.35376	4.62714	4.17894	4.41906
7900683	MPL	myeloproliferative leukemia virus oncogene	4352	Hs.82906	NM_005373//NP_005364	5.0491	5.3716	5.18296	4.62976	4.90643	5.254	4.83998	5.14672	4.83093	4.55265	5.58137	4.56261	4.62334	4.5011	4.70971	4.62586	4.75091	4.81979	4.8942	4.97869	4.87535	4.56119	4.60988	4.71268	4.73193	4.96798	4.84274	4.35092	4.63289	4.80443	4.62899	5.06579	4.73814	4.89591	4.79798	4.65481	4.78022	4.74212	4.69746	4.81672	4.86117	5.20957	4.70423	4.71173
7900699	CDC20	cell division cycle 20 homolog (S. cerevisiae)	991	Hs.524947	NM_001255//NP_001246	5.76231	6.13643	6.26895	4.81123	5.70416	6.16767	4.64619	5.27481	5.32853	4.89213	5.96174	5.3267	5.49349	7.23092	7.08794	5.47562	5.34346	5.20773	5.34196	5.38392	5.27753	5.04028	5.78774	5.48699	5.7601	5.82444	6.05667	4.78099	5.29747	5.47134	5.61194	5.83381	5.28662	4.80354	5.3473	5.43425	6.11433	6.21632	6.35669	5.43033	5.1366	5.66693	5.35445	5.02351
7900710	C1orf84	chromosome 1 open reading frame 84	149469	Hs.711213//Hs.711258	NM_001012961//NP_001012979	4.68891	5.10392	5.09947	4.61443	4.91023	5.13469	4.61174	4.96816	5.15675	5.02112	5.49398	5.57862	4.70084	4.79668	4.96244	4.82586	4.8979	4.9614	4.73223	4.8505	4.93742	4.8402	4.72836	4.91239	4.64951	5.12395	4.98774	4.72606	5.11852	4.94811	4.94509	4.90991	4.84479	4.6033	5.01448	5.23106	4.51851	4.99559	5.36644	4.69761	5.09379	4.82393	4.99938	4.83297
7900792	PTPRF	protein tyrosine phosphatase, receptor type, F	5792	Hs.272062	NM_002840//NM_130440//NP_002831//NP_569707	4.9854	5.48264	5.29112	4.76178	5.13161	5.11883	4.59493	5.33925	5.00264	4.98336	5.89482	4.81862	4.84652	4.77521	4.76784	4.89027	4.89481	4.81663	4.7997	4.68121	4.9678	4.81902	4.90013	4.59899	4.99311	5.40836	4.99848	4.74388	5.21524	4.94855	5.10949	5.34049	5.12568	4.85422	5.07742	5.03099	4.78903	4.97208	4.81301	4.92178	5.2267	5.31773	4.87992	4.7934
7900833	JMJD2A	jumonji domain containing 2A	9682	Hs.155983	NM_014663//NP_055478	6.40013	5.51764	6.38935	7.20552	6.85909	5.79701	6.84109	5.93402	7.17431	7.79534	6.04369	7.52913	6.42688	6.62993	6.5601	7.3234	6.55218	6.90131	6.63088	6.62898	6.93658	6.63877	6.33482	6.83863	5.96158	5.82065	6.04204	6.7126	6.17936	6.39882	6.66843	6.24488	6.40905	6.86204	6.56644	6.89484	6.60007	6.48678	6.83738	6.70219	5.31986	5.8716	6.8906	7.14864
7900857	ST3GAL3	ST3 beta-galactoside alpha-2,3-sialyltransferase 3	6487	Hs.597915	NM_006279//NM_174963//NM_174964//NM_174965//NM_174966//NM_174967//NM_174968//NM_174969//NM_174970//NM_174971//NP_006270//NP_777623//NP_777624//NP_777625//NP_777626//NP_777627//NP_777628//NP_777629//NP_777630//NP_777631	5.00685	5.21367	4.9363	4.89986	4.88955	4.56825	4.5414	4.95737	5.3637	5.07472	5.57455	5.79811	4.83966	5.0707	5.33763	4.84427	5.03393	5.60452	5.11608	5.25373	5.27484	4.71366	4.81282	4.76767	5.13574	4.78049	4.79516	4.54579	5.13751	5.1251	5.5787	5.34362	5.23522	5.00808	4.99386	5.26547	4.82005	5.35866	5.41542	4.32441	4.5336	5.20529	5.14769	5.01012
7900878	ARTN	artemin	9048	Hs.632404	NM_001136215//NM_003976//NM_057090//NM_057091//NM_057160//NP_001129687//NP_003967//NP_476431//NP_476432//NP_476501	6.00504	5.96136	6.01585	5.56536	5.8114	5.68919	5.25592	5.77907	5.79698	5.71391	5.90876	5.46812	5.89216	5.39135	5.44593	5.70523	5.74707	5.60085	5.61571	5.71156	5.69325	6.06413	5.56399	5.40323	5.61567	5.80836	5.66858	5.52481	5.96844	5.88799	5.75888	5.67876	5.42242	5.59873	5.69056	6.03902	5.45051	5.67457	5.62253	5.71313	5.78244	5.91647	5.8495	5.65177
7900888	IPO13	importin 13	9670	Hs.158497	NM_014652//NP_055467	4.27014	4.64973	4.82245	4.36276	4.39871	4.49638	4.19582	4.72947	4.95631	4.99794	5.19517	4.9318	4.08897	4.31132	4.3492	4.29856	4.66301	4.80158	4.25049	4.57167	4.55409	4.4484	4.34378	4.73938	3.96733	4.47602	4.31075	4.22532	4.71253	4.41135	4.40166	4.84842	4.52589	4.29343	4.2508	4.40844	4.3857	4.69882	4.902	4.37206	4.27771	4.80935	4.71425	4.20784
7900911	DPH2	DPH2 homolog (S. cerevisiae)	1802	Hs.632398	NM_001039589//NM_001384//NP_001034678//NP_001375	4.22067	4.80568	4.42429	4.35234	4.54591	4.92297	3.6981	4.62441	4.43741	4.2379	4.86343	4.63483	4.21066	3.99365	4.10011	4.43407	4.58066	4.25546	4.19543	4.29701	4.47427	4.08703	3.97151	4.27571	4.25708	4.50762	4.40429	4.28044	4.65275	4.63126	4.42543	4.59826	4.56654	4.4305	4.402	4.4912	4.47206	4.64993	4.16318	4.40888	4.47785	4.32396	4.46289	4.00546
7900922	ATP6V0B	ATPase, H+ transporting, lysosomal 21kDa, V0 subunit b	533	Hs.596514	NM_001039457//NM_004047//NP_001034546//NP_004038	7.49175	7.13295	7.27517	7.42025	7.41265	7.09821	7.7764	7.40267	7.10821	7.52229	5.93245	7.74919	7.14482	7.64907	7.7968	6.93388	6.97517	7.47718	7.19533	7.25671	7.1733	7.0685	7.29815	7.76241	6.97135	6.78098	7.61082	7.3451	7.28908	7.64294	7.219	6.84361	6.85435	7.12155	7.41245	7.89119	7.18873	7.13283	6.87347	7.85171	6.59911	7.68576	7.65513	7.21304
7900931	B4GALT2	UDP-Gal:betaGlcNAc beta 1,4- galactosyltransferase, polypeptide 2	8704	Hs.632403	NM_001005417//NM_003780//NP_001005417//NP_003771	6.78724	6.78573	7.01077	6.06382	6.29265	6.75054	5.87718	6.73767	6.62802	6.32407	6.97021	6.4024	6.1863	6.28521	6.11084	6.33103	6.38253	6.56823	6.35957	5.93465	6.31323	6.28531	6.32255	6.53879	6.72409	6.6326	6.59114	6.53868	6.898	6.95701	6.52851	6.71529	6.47138	6.34462	6.699	6.64895	6.45001	6.70202	6.76791	6.52784	6.75316	6.79862	6.74426	6.34692
7900944	CCDC24	coiled-coil domain containing 24	149473	Hs.632394	NM_152499//NP_689712	6.16524	6.52983	6.43211	5.92093	6.25322	6.30308	5.94553	6.67442	6.01636	5.88185	6.36872	5.79377	5.88895	5.84045	5.39627	6.21269	6.03784	6.26902	5.7458	5.63767	5.64815	5.71539	5.81322	5.76968	5.88799	6.40134	6.16449	5.82861	6.10342	6.26479	6.25469	6.2985	5.99696	5.62499	6.27669	6.04091	5.7985	6.19528	5.68563	5.92311	6.38182	6.61591	6.07169	5.8982
7900957	KLF17	Kruppel-like factor 17	128209	Hs.567674	NM_173484//NP_775755	5.10793	5.54086	5.06561	4.94164	5.04061	5.41403	5.24359	5.54925	4.93019	4.76654	5.63012	5.0466	5.31764	4.8299	4.90521	4.98373	4.95697	5.06404	5.02981	4.78655	5.15274	5.35322	4.66277	5.05981	4.84332	5.32703	5.43453	4.55952	5.05038	5.41605	5.3087	5.30841	5.05186	4.93852	5.35385	5.10212	5.16041	5.17151	4.98238	5.04898	5.4331	5.28561	5.00694	4.84655
7900962	DMAP1	DNA methyltransferase 1 associated protein 1	55929	Hs.8008	NM_001034023//NM_001034024//NM_019100//NP_001029195//NP_001029196//NP_061973	5.22757	5.53753	5.77216	5.18997	5.37919	5.06689	4.86269	5.57802	5.60251	5.54311	6.07632	6.30132	4.92997	4.97884	5.33064	5.08348	5.34188	5.9665	5.30095	5.07489	5.40681	5.05695	5.08635	5.4955	5.34345	4.96163	5.38675	4.98603	5.31965	5.47673	5.3218	5.59992	5.22313	5.1234	5.64164	5.35774	4.97149	5.38431	5.51846	5.37567	5.29982	5.40338	5.55597	4.90768
7900979	RNF220	ring finger protein 220	55182	Hs.456557	NM_018150//NP_060620	6.6521	6.42534	6.40505	7.32356	7.28031	6.12445	6.82874	6.39806	8.30933	8.40869	7.53344	8.62486	6.54495	7.19199	6.95918	7.15308	7.6333	8.60637	7.01679	7.62465	7.64443	6.88414	6.55381	7.21898	5.88211	5.79928	5.38235	7.56121	7.83671	7.92345	7.51614	7.01123	7.31967	7.09667	7.38017	7.64843	6.96964	6.85939	7.14787	7.45127	6.79994	7.24918	7.67196	7.24757
7900999	NCRNA00082	non-protein coding RNA 82	339541	Hs.173679	NM_001145636//NP_001139108//XR_039961//XR_039962//XR_039963	4.94181	5.23116	5.0355	4.98049	4.91121	4.88533	4.60502	4.76241	5.17122	5.18941	5.28477	5.75249	4.97428	4.90031	4.82953	4.83093	4.61924	4.76553	5.17911	4.99213	4.70367	4.61683	4.65104	4.71811	5.09022	5.06669	4.8337	4.8296	4.99758	4.98667	5.25954	4.7421	4.57125	5.2816	5.13789	5.1519	5.17407	4.88006	4.88493	5.1162	4.79167	5.03894	5.31748	4.6183
7901010	KIF2C	kinesin family member 2C	11004	Hs.69360	NM_006845//NP_006836	4.66753	4.38808	4.62104	3.92837	3.97512	4.47756	4.48403	4.22457	3.9832	4.01565	3.96414	3.94599	6.3464	5.95875	6.50486	4.23173	4.83828	4.30563	4.00765	3.90054	3.99328	3.90927	3.57351	3.94615	4.37312	3.95985	4.83877	4.43489	3.97223	4.00281	4.37056	3.84122	3.95901	4.34704	4.09234	4.00618	6.03525	5.70015	5.78619	4.05479	4.13352	4.00636	3.87412	4.02867
7901038	RPS8	ribosomal protein S8	6202	Hs.512675	NM_001012//NP_001003	10.8142	10.7208	10.5478	10.9859	10.9045	9.91595	10.7214	10.4994	11.0602	11.2311	10.4375	11.2054	11.044	11.1084	11.0929	11.0417	11.3138	11.0265	11.4645	11.6201	11.5346	11.3498	11.4534	11.3407	10.8908	10.586	10.5772	11.1315	11.0827	10.9983	11.0669	11.1477	11.0886	11.46	11.3055	11.1991	11.1393	10.7305	10.5383	10.7384	10.3285	10.553	11.2527	11.3378
7901046	SNORD55	small nucleolar RNA, C/D box 55	26811	NA	NR_000015	5.69903	5.5652	5.98629	5.21047	5.2823	5.98474	4.98802	6.15474	5.30837	5.39103	6.5352	5.36595	5.12561	4.93136	4.92198	5.28804	5.15731	5.47602	5.21358	5.0576	5.19564	5.09207	5.00418	5.24604	5.05938	5.96138	5.60328	5.27741	5.47134	5.77552	5.31198	5.53803	5.34887	5.19293	5.54451	5.45845	5.38022	5.44703	5.51872	5.41907	5.99133	6.03371	5.56147	4.90328
7901048	SNORD46	small nucleolar RNA, C/D box 46	94161	NA	NR_000024	8.12079	9.87996	8.83251	8.88772	9.09281	9.72064	9.42844	10.9205	9.88782	8.53199	8.73751	9.79123	8.49469	9.06356	8.48173	8.3541	8.61626	9.1109	9.23033	9.20996	10.053	9.79658	8.86502	10.2427	9.77341	10.2712	9.5348	10.4687	10.9526	11.283	9.63639	8.43769	9.60748	9.92221	10.1153	10.6544	8.87324	9.46118	8.58503	9.85328	9.39501	10.1413	9.72289	9.52488
7901050	SNORD38A	small nucleolar RNA, C/D box 38A	94162	NA	NR_001456	3.81446	4.06866	4.14944	4.16432	4.51727	3.95408	4.80588	4.70055	4.2565	4.55362	3.77387	4.61357	4.03971	4.17049	4.75629	4.94655	4.29468	5.16351	4.59188	4.51032	4.25916	3.83659	4.30854	4.19437	4.06562	4.08342	4.74985	4.28693	3.89528	4.06692	4.68555	3.80162	4.3053	4.48968	4.70166	4.25856	4.13586	4.23745	4.45675	4.56836	3.89044	4.19136	4.38577	3.95234
7901052	SNORD38B	small nucleolar RNA, C/D box 38B	94163	NA	NR_001457	5.87874	5.71269	3.86373	6.81696	6.26298	5.27181	7.1849	6.52205	7.22606	7.88462	3.25165	6.63192	6.46723	6.93292	6.62475	6.64886	6.49416	6.51713	7.36173	7.24774	6.66192	7.92124	7.17128	7.41285	5.6005	6.49501	5.52601	6.9876	6.15623	6.35699	6.52842	5.28383	6.26447	6.93757	6.64476	6.28194	7.21921	5.45635	7.40068	7.32324	5.0711	4.23716	7.32302	7.12305
7901054	PLK3	polo-like kinase 3 (Drosophila)	1263	Hs.632415	NM_004073//NP_004064	6.05858	6.12816	5.44527	5.92731	5.67181	5.15522	6.06013	5.67786	5.00101	5.03621	5.53513	4.94091	5.29472	5.3673	5.15724	5.60257	4.84074	5.01324	5.01103	4.99011	5.00946	7.16341	5.20524	5.89419	5.49514	5.42342	5.74561	5.81297	5.51201	5.45941	5.03617	5.55229	4.96677	5.62732	5.27402	5.15962	5.90205	5.43627	5.54707	5.43518	5.41906	5.51905	5.05058	6.14389
7901073	UROD	uroporphyrinogen decarboxylase	7389	Hs.78601	NM_000374//NP_000365	7.70979	7.53769	7.65957	6.11498	6.32487	6.04298	6.07047	6.31076	6.39367	6.62157	6.34736	7.07937	6.2909	6.68413	6.31571	6.68389	7.23111	7.56703	6.76032	6.95666	7.42897	6.35956	6.63279	6.87779	7.15458	6.85274	7.15768	6.55445	7.24642	7.32915	6.27955	6.75574	6.43512	6.67351	6.92204	6.71568	6.4781	6.27987	6.47931	6.32165	5.80604	6.34634	6.30763	6.25723
7901087	HPDL	4-hydroxyphenylpyruvate dioxygenase-like	84842	Hs.162717	NM_032756//NP_116145	4.17628	4.51212	4.54027	4.06319	4.20908	4.34085	4.61101	4.28915	4.50781	4.39541	4.53751	4.41656	4.49342	4.43234	4.28735	4.52334	4.28516	4.82543	4.17083	4.4056	4.13305	4.47707	3.98642	4.32487	4.23896	4.21492	4.28735	4.65233	4.1556	4.32283	4.63203	4.58592	4.43393	4.46185	4.87027	4.44318	4.36057	4.53754	4.37022	4.2552	4.76182	4.51826	4.75461	4.09546
7901091	TOE1	target of EGR1, member 1 (nuclear)	114034	Hs.525091	NM_025077//NP_079353	5.98285	6.02804	5.86794	6.03992	5.58126	6.36227	6.03992	6.26532	5.80658	5.96721	6.24705	5.71424	5.75167	5.54089	5.91259	5.73349	5.53466	6.0434	5.94099	5.62631	5.8137	6.14958	5.83541	6.0129	5.7064	5.60673	5.83101	5.91493	6.10137	5.88953	5.92275	5.9065	5.99647	5.7601	5.89115	5.72438	5.88563	5.803	5.99351	6.00515	5.90594	5.94416	6.10393	5.87516
7901102	MMACHC	methylmalonic aciduria (cobalamin deficiency) cblC type, with homocystinuria	25974	Hs.13024	NM_015506//NP_056321	4.64957	4.81526	4.82591	4.45983	4.49081	5.22842	4.25826	4.63842	4.64522	4.5959	4.90227	4.26627	4.22483	4.28859	4.49444	4.48603	4.59271	4.8468	4.65882	4.35561	4.73452	4.6122	4.5988	4.51239	4.71874	4.67364	4.8822	4.36881	4.66797	4.60165	4.63142	4.79862	4.72687	4.48913	4.78119	4.69818	4.58496	4.59096	4.59848	5.20021	4.71032	4.76379	4.97618	4.48015
7901110	AKR1A1	aldo-keto reductase family 1, member A1 (aldehyde reductase)	10327	Hs.654435	NM_006066//NM_153326//NP_006057//NP_697021	6.19287	6.65588	6.30019	6.64294	7.24578	6.36983	6.20557	5.72165	7.02863	7.1859	6.60629	6.81781	6.89246	6.9711	7.11957	7.25409	6.9252	7.57008	6.74798	7.18542	7.49785	6.7818	6.16255	6.98727	6.13458	6.41228	6.3855	6.90836	6.68359	7.04578	6.53867	6.98232	6.97096	7.00966	7.33865	7.17926	6.98627	6.75164	6.72537	6.94482	6.61112	7.09157	6.68499	7.02471
7901123	NASP	nuclear autoantigenic sperm protein (histone-binding)	4678	Hs.319334	NM_002482//NM_152298//NM_172164//NP_002473//NP_689511//NP_751896	8.57206	7.01843	7.89926	8.23608	7.51582	7.31267	9.0689	7.55708	7.76986	8.12895	6.95317	7.97836	9.42145	8.75897	8.97922	8.43048	8.18916	7.95199	8.66104	8.31149	8.34724	8.971	8.25407	8.00722	8.34198	6.95633	7.63961	8.43199	7.41237	7.76152	7.83667	7.5152	7.82943	8.43248	7.5113	7.69859	9.0644	8.44788	8.89405	8.39328	6.9626	7.72602	8.36849	8.71641
7901135	TMEM69	transmembrane protein 69	51249	Hs.694081//Hs.714376	NM_016486//NP_057570	6.01977	5.53567	5.89337	6.05623	6.29259	6.41561	6.52827	6.12929	5.81927	6.44426	5.15155	6.30705	6.98013	6.52357	6.59859	6.41986	6.53323	6.58714	6.32987	6.68945	6.47723	6.40762	6.53609	6.4725	6.20693	5.77267	5.75249	6.33562	6.5238	6.4494	6.44436	5.63559	6.28619	6.41377	6.37815	6.83494	6.7044	6.43007	6.47032	6.13624	5.85869	6.15797	6.20895	6.98727
7901140	MAST2	microtubule associated serine/threonine kinase 2	23139	Hs.319481	NM_015112//NP_055927	5.64186	5.78472	5.60805	5.58583	5.78993	5.93443	5.50608	5.85547	6.14227	6.19296	6.47054	6.05199	5.88179	5.86489	6.12828	5.87246	5.80914	6.21726	5.44011	5.59197	5.52902	6.24129	5.61341	6.10918	5.49315	5.90931	5.59694	5.70681	5.79291	6.14355	5.73137	5.52055	5.33204	5.68694	5.55901	5.97091	5.64774	6.18014	6.44619	5.92288	5.65746	5.78257	5.50206	5.62675
7901175	TSPAN1	tetraspanin 1	10103	Hs.38972	NM_005727//NP_005718	3.51957	3.5998	3.73808	3.18168	3.36549	4.0947	2.95491	3.73837	3.62482	3.27287	4.36966	3.38034	3.46912	3.21357	3.12651	3.71257	3.52801	3.2898	3.37759	3.38011	3.39687	3.45884	3.42034	3.39148	3.61279	3.51712	3.5776	3.45179	3.56608	3.39826	3.59386	3.66982	3.44188	3.51066	3.33623	3.5737	3.30221	3.49402	3.3012	3.41879	3.74385	3.3373	3.55875	3.30718
7901187	C1orf190	chromosome 1 open reading frame 190	541468	Hs.568642	NM_001013615//NP_001013633	5.57508	5.44336	5.86255	5.26378	5.26898	5.47028	4.91451	5.4265	5.41901	5.59942	5.5643	5.86161	5.26892	5.45103	5.07287	5.15627	5.28475	5.65105	5.25095	4.97056	5.18768	5.36015	5.1653	5.45548	5.17313	5.26397	5.45397	5.36587	5.53931	5.6519	5.5208	5.49894	5.30287	5.15924	5.33741	5.28203	4.976	5.48889	5.29708	5.568	5.39405	5.49093	5.27255	5.2796
7901192	RAD54L	RAD54-like (S. cerevisiae)	8438	Hs.642042	NM_001142548//NM_003579//NP_001136020//NP_003570	5.26325	4.93445	5.33599	4.77261	4.80701	4.46027	4.89111	5.03433	4.85196	4.86963	5.2595	4.65518	5.67183	5.55712	5.92028	5.20109	4.67655	5.25365	5.04675	4.75791	4.84035	4.55692	4.30021	4.21382	4.72748	4.5736	5.09093	4.9819	4.77126	4.41205	4.66325	4.84802	4.61614	5.0969	4.93855	5.10196	5.53577	5.59262	6.10901	4.90715	4.73165	4.56992	4.81754	4.62891
7901212	UQCRH	ubiquinol-cytochrome c reductase hinge protein	7388	Hs.481571	NM_006004//NP_005995	8.32798	7.35756	6.89263	7.79059	7.58894	6.53562	8.02135	7.38826	7.26632	7.76694	5.19317	6.71175	8.52851	8.06716	8.03994	8.46089	8.133	8.14147	8.50254	8.35378	8.41162	8.42646	7.46752	8.47425	8.01337	7.01357	7.55183	8.04272	7.57695	8.21009	8.06565	7.84887	7.45428	8.53499	7.95329	8.00579	8.35697	7.20189	6.98627	7.84596	7.69998	7.07805	8.05865	8.08035
7901219	NSUN4	NOL1/NOP2/Sun domain family, member 4	387338	Hs.163424	NM_199044//NP_950245	6.02538	5.83838	5.98414	6.43969	6.28414	5.80723	6.72468	6.09064	6.40424	7.08613	5.47605	6.89282	6.47543	6.31892	6.61578	6.50289	6.30361	6.54637	5.96289	6.45336	6.30932	6.41798	5.93608	6.37439	5.53363	5.42307	5.88468	6.55271	6.19797	6.05803	6.01796	5.85453	5.51976	6.28779	6.19151	6.51308	6.50454	6.56478	6.67117	5.57467	5.34256	6.2748	6.1079	6.40899
7901229	FAAH	fatty acid amide hydrolase	2166	Hs.163424	NM_001441//NP_001432	5.2211	5.30021	5.1246	4.73209	4.87407	5.12276	4.52209	5.17432	4.66462	4.98113	5.26446	5.12443	4.99093	5.02417	4.92429	5.04024	4.95297	5.07992	4.79224	4.80936	4.96804	5.01371	4.99228	5.25524	5.22283	5.12714	5.05004	4.70388	5.07831	4.89612	5.04012	5.28622	5.03459	4.82139	5.14464	4.89094	4.85227	4.95445	4.76314	4.96126	5.21849	5.24266	4.96791	4.76272
7901247	DMBX1	diencephalon/mesencephalon homeobox 1	127343	Hs.375623	NM_147192//NM_172225//NP_671725//NP_757379	5.61108	6.20634	6.11215	5.53342	5.63574	6.53438	5.40128	6.06902	5.93078	5.42779	6.53387	5.77764	5.46311	5.57631	5.57586	5.73311	5.87503	5.7692	5.88784	5.45461	5.85353	5.77917	5.63311	5.70384	6.04125	6.2011	5.73951	5.46987	5.73902	5.93097	5.74398	5.71737	5.73522	5.66899	5.83677	5.91401	5.64683	5.90411	5.70319	5.672	6.30549	6.07333	5.82979	5.60947
7901253	C1orf223	chromosome 1 open reading frame 223	374973	Hs.443299	NM_001145474//NP_001138946//XM_001717622//XM_371248//XM_941516//XP_001717674//XP_371248//XP_946609	4.81401	4.67526	5.03883	5.12464	5.08787	5.30879	5.07906	5.07653	4.67805	5.12337	5.83151	5.07423	5.03307	4.85586	5.0426	4.93723	5.03185	5.25516	5.28248	5.05101	5.06935	5.05142	4.58145	4.36903	5.05914	5.28262	5.12836	4.66989	4.95376	4.67016	4.61917	4.98967	5.25974	5.09271	4.96435	5.35371	4.66845	4.95529	4.68293	4.59572	5.26841	4.60538	5.12123	4.87216
7901256	CYP4B1	cytochrome P450, family 4, subfamily B, polypeptide 1	1580	Hs.436317	NM_000779//NM_001099772//NP_000770//NP_001093242	3.63037	4.05454	4.28989	3.63252	3.6983	4.19578	3.83913	3.92422	3.72441	3.80805	4.18732	3.77101	3.74208	3.54482	3.59874	3.92208	3.74759	3.82138	3.7546	3.68658	3.61657	3.7513	3.63091	3.86924	3.9552	3.95244	3.7839	3.6933	3.66153	3.59883	3.88398	3.79745	3.92467	3.72206	3.86384	3.88504	3.66535	3.86555	3.64835	3.8156	3.85874	4.10459	3.78469	3.65193
7901272	CYP4X1	cytochrome P450, family 4, subfamily X, polypeptide 1	260293	Hs.439760	NM_178033//NP_828847	3.74103	4.18901	3.78885	3.89205	3.6934	3.73968	3.90434	3.91881	3.77907	3.70974	4.44066	3.81028	3.82208	3.90326	3.68062	4.01086	3.57044	4.22126	3.63004	3.57059	3.34786	3.49884	3.74006	3.58995	3.86425	4.30886	3.81745	3.48404	3.94317	4.00324	3.93074	3.81952	3.8707	3.82566	3.80349	4.08168	4.07318	3.68387	3.97257	4.16055	4.05031	4.13605	3.69661	3.6819
7901287	CYP4Z1	cytochrome P450, family 4, subfamily Z, polypeptide 1	199974	Hs.176588	NM_178134//NP_835235	3.80673	3.95739	3.26935	3.69548	4.45554	4.199	3.4749	4.11168	3.61305	4.05562	4.35675	3.71801	4.01749	3.28983	3.26987	3.77051	3.9647	5.22982	3.49285	3.51609	3.96882	3.38122	4.39028	3.5678	3.91376	4.62113	4.92569	3.88289	4.35394	4.16979	4.06326	4.78898	4.34485	3.75784	3.56019	3.76626	3.56236	3.61725	3.31254	3.44093	4.00091	3.54487	3.31484	3.99739
7901293	CYP4A22	cytochrome P450, family 4, subfamily A, polypeptide 22	284541	Hs.1645	NM_001010969//NP_001010969	3.5687	3.97453	4.23323	3.27885	3.96277	4.07273	3.8065	3.40065	3.85948	3.83249	4.56624	3.51501	3.48473	3.60979	3.63094	3.57245	3.25982	4.02925	3.78512	3.55981	3.56173	3.71155	4.30904	3.57318	4.0129	4.37236	3.80353	3.47759	4.11056	3.75778	3.76739	4.53442	4.02327	3.76006	3.86876	4.00796	3.68642	3.45759	3.32899	3.77677	4.09035	4.15719	3.62115	3.19484
7901299	CMPK1	cytidine monophosphate (UMP-CMP) kinase 1, cytosolic	51727	Hs.714325	NM_001136140//NM_016308//NP_001129612//NP_057392	7.36979	6.85821	6.90749	7.98371	7.85963	7.90598	7.89633	7.43482	8.17012	7.91708	6.07809	7.99812	8.14682	8.07344	8.08317	7.95632	8.02796	7.25579	8.42508	8.45424	8.03595	8.04983	8.44016	7.95231	7.38208	7.19002	7.54865	7.95418	8.04133	7.79219	7.70593	7.77781	8.30855	8.62779	7.91008	7.82839	8.26336	8.01474	7.91192	8.05826	6.891	7.95159	7.76421	7.86293
7901309	FOXE3	forkhead box E3	2301	Hs.112968	NM_012186//NP_036318	5.78644	6.10915	5.82865	5.36936	5.82675	5.75824	5.3641	6.14905	5.56885	5.77915	6.79991	5.98704	5.43447	5.71294	6.0034	5.85147	5.55785	6.04691	5.49332	5.59852	5.81824	6.16868	5.2873	5.70356	5.67985	5.85886	5.83046	5.54006	5.97796	6.14191	5.66304	5.88618	5.34464	5.3569	5.84591	5.94612	5.2716	5.92468	5.48741	5.66357	5.86518	6.02514	5.81408	5.72519
7901311	FOXD2	forkhead box D2	2306	Hs.166188	NM_004474//NP_004465	4.48942	4.97794	5.14587	4.5116	4.80174	5.02729	4.26455	5.10704	4.28706	4.3051	4.65951	4.46134	4.4508	4.56254	4.14265	4.65222	4.36971	4.4815	4.43196	4.32644	4.37992	4.85846	4.43009	4.48193	4.51826	5.05322	4.57568	4.53329	4.7692	4.77633	4.69966	4.76782	4.6101	4.62516	4.56363	4.7162	4.48977	4.7678	4.45749	4.51285	4.88713	4.90133	4.73207	4.35515
7901316	SLC5A9	solute carrier family 5 (sodium/glucose cotransporter), member 9	200010	Hs.37890	NM_001011547//NM_001135181//NP_001011547//NP_001128653	4.01723	4.664	4.37545	3.87216	4.06461	4.62599	4.11928	4.14221	4.26985	4.0787	5.08362	4.30678	3.97852	3.91495	4.22048	3.97046	4.49119	4.05762	4.04573	3.80008	4.10075	4.43321	3.78457	4.50454	4.03281	4.92315	4.04013	4.00035	4.33994	4.09062	4.66881	4.34763	4.14676	4.02176	4.39402	4.22223	4.2312	4.17516	4.16244	4.186	4.37052	4.64845	4.25443	3.99445
7901336	STRADB	STE20-related kinase adaptor beta	55437	Hs.652338	NM_018571//NP_061041	4.63779	4.42746	5.64756	3.59042	4.00461	3.90861	3.67238	3.34844	3.2988	4.00027	3.14541	3.90671	4.41203	3.95743	4.23503	4.75548	4.73551	3.36323	4.46321	4.83164	4.90511	4.58208	4.39211	3.89199	4.87951	4.16309	4.88234	4.02178	3.85557	3.50663	4.25255	2.88326	3.99768	3.99443	4.50206	3.72001	3.34306	2.90656	3.56665	2.92326	2.50942	3.90407	4.4047	3.83408
7901342	ELAVL4	ELAV (embryonic lethal, abnormal vision, Drosophila)-like 4 (Hu antigen D)	1996	Hs.213050	NM_001144774//NM_001144775//NM_001144776//NM_001144777//NM_021952//NP_001138246//NP_001138247//NP_001138248//NP_001138249//NP_068771	4.04279	4.57816	4.41927	4.10966	3.97068	4.34595	3.56963	4.38087	3.75845	3.74914	5.17038	3.73613	3.85499	3.81422	3.29679	3.52888	3.88232	3.95448	3.7329	3.64194	4.20865	3.93009	4.13727	3.92419	4.22695	4.48227	4.34046	3.69705	3.83295	4.59848	3.8487	3.89049	4.09016	3.68151	3.88115	3.61217	3.72297	3.68561	3.71887	3.86305	4.72967	3.59969	3.75888	3.82442
7901363	CDKN2C	cyclin-dependent kinase inhibitor 2C (p18, inhibits CDK4)	1031	Hs.525324//Hs.716664	NM_001262//NM_078626//NP_001253//NP_523240	3.90715	4.36382	4.40267	5.00619	4.98112	4.33878	3.51	4.27163	3.66707	3.48817	3.85596	3.51175	4.27822	4.18898	4.22022	3.88817	4.10255	4.071	3.76059	4.41969	4.62537	3.7646	3.71911	3.86848	3.39834	4.05289	4.0417	3.80961	4.28708	3.68162	3.74807	4.14614	4.30989	3.35627	3.70099	3.94103	4.00038	4.47009	4.31286	3.61835	4.02407	4.09236	3.69505	3.34456
7901376	RNF11	ring finger protein 11	26994	Hs.309641	NM_014372//NP_055187	6.83749	6.65409	6.73835	7.12974	7.6257	5.95843	6.96975	6.24356	6.82729	7.36972	5.35775	7.062	6.95116	6.68555	6.70553	6.82903	6.34003	5.78753	6.86332	6.41743	6.47315	7.24191	7.23115	7.01055	6.85186	6.60212	7.08164	7.39637	6.75755	7.07793	6.64223	6.12246	6.16602	7.35543	7.46271	7.63514	7.06304	7.00936	7.0503	6.91635	6.00457	5.63973	6.92835	7.49996
7901385	OSBPL9	oxysterol binding protein-like 9	114883	Hs.21938	NM_024586//NM_148904//NM_148905//NM_148906//NM_148907//NM_148908//NM_148909//NP_078862//NP_683702//NP_683703//NP_683704//NP_683705//NP_683706//NP_683707	7.69684	7.06442	7.09254	8.38085	7.85743	7.01495	8.20519	7.21943	8.07338	8.48069	6.17612	8.01013	8.09912	8.08937	7.79892	8.62715	7.73797	7.93148	8.10537	7.94193	8.03729	7.94574	7.94637	7.53315	7.70038	7.60594	7.82284	8.44887	8.24977	7.8446	7.86634	7.3207	7.61166	8.45389	7.98658	7.89438	8.22133	8.0713	7.97867	8.10346	7.08519	7.13263	8.33599	8.40639
7901418	BTF3L4	basic transcription factor 3-like 4	91408	Hs.538093	NM_001136497//NM_152265//NP_001129969//NP_689478//NR_024350	9.82232	8.73214	8.59311	10.1912	9.6373	8.83615	10.0525	9.66807	8.8115	9.66456	7.86507	8.6267	10.1209	9.74456	9.71953	9.74913	9.89988	9.34599	10.4355	10.3655	10.3638	9.9406	10.0561	9.83399	10.0392	9.35593	9.65398	9.94436	10.0596	9.96246	10.3885	10.2884	10.5241	10.3469	9.77315	9.71901	10.4201	9.89818	8.71829	10.0966	9.57136	10.1878	10.3435	9.95225
7901426	ZFYVE9	zinc finger, FYVE domain containing 9	9372	Hs.532345	NM_004799//NM_007323//NM_007324//NP_004790//NP_015562//NP_015563	3.83817	3.3507	3.50151	3.8546	3.42549	3.40466	3.88589	3.41482	3.20267	3.03715	3.35907	3.21828	3.25961	3.18378	3.27226	3.3158	3.18804	3.18836	3.18961	3.13583	3.25593	3.25659	3.45172	3.27642	3.26256	3.26297	3.35583	3.3615	3.43896	3.18633	3.129	3.30542	3.11311	3.08724	3.17615	3.13586	3.13957	2.96252	3.01473	3.72933	4.23473	3.51848	3.77256	3.03898
7901447	PRPF38A	PRP38 pre-mRNA processing factor 38 (yeast) domain containing A	84950	Hs.5301	NM_032864//NP_116253	8.30866	8.43722	7.09493	8.30566	8.21869	6.6261	8.71381	8.03873	7.21093	8.85026	7.16021	8.06474	8.60824	8.61888	8.40824	8.60461	8.09226	8.07124	8.67697	8.35209	8.22606	8.66487	8.17542	8.479	8.24107	7.19089	8.13734	8.38905	7.94163	8.02611	8.41193	7.49279	7.49623	8.46161	8.01254	7.90195	8.08799	7.88064	8.10651	8.36463	6.74461	7.73234	8.09422	8.60122
7901460	GPX7	glutathione peroxidase 7	2882	Hs.43728	NM_015696//NP_056511	5.00537	4.61183	5.16372	4.86737	4.50562	4.26932	5.83508	5.5362	4.39871	5.04109	4.79895	5.04618	6.72279	5.60419	5.31389	5.69439	5.05799	5.68762	5.98283	5.53321	5.5906	5.61414	5.27694	5.76605	4.86506	4.80506	4.4637	4.90074	4.87832	5.61234	5.25501	4.81868	4.7714	5.07763	5.24627	4.96757	5.27409	5.08214	4.71713	5.02311	4.41008	4.80749	5.2569	5.84294
7901466	FAM159A	family with sequence similarity 159, member A	348378	Hs.424589	NM_001042693//NP_001036158	3.9642	4.20645	3.73759	3.80452	3.93976	3.85996	3.80397	4.04942	3.72032	4.04515	4.3592	4.04601	4.27597	4.0506	3.80156	3.90721	3.97175	4.12261	3.9481	3.91789	3.98756	4.1818	3.63836	3.89975	3.55371	3.93765	3.63274	3.80037	4.02937	3.96887	3.8729	4.06297	3.66061	3.988	4.07807	3.4904	3.54126	4.08374	3.87151	3.97074	4.17897	4.05997	4.16211	3.81356
7901479	ZYG11B	zyg-11 homolog B (C. elegans)	79699	Hs.476280	NM_024646//NP_078922	5.92888	5.53156	5.59483	6.19666	6.3766	5.77536	6.37923	5.87556	6.54679	6.8054	5.51002	6.3813	6.4627	6.56176	6.56916	6.54246	6.33546	6.55424	6.27886	6.27659	6.21879	6.12663	6.0679	6.05701	5.5398	5.86674	5.9792	6.33994	6.36111	6.62048	6.56148	6.10683	6.15268	6.2903	6.12658	6.23617	6.34636	6.30934	6.59348	6.2552	5.95556	5.50858	6.62052	6.53767
7901497	ZYG11A	zyg-11 homolog A (C. elegans)	440590	Hs.658458	XM_001133615//XM_001718774//XM_941659//XP_001133615//XP_001718826//XP_946752	3.88871	4.20463	4.47286	3.7618	4.1006	4.43328	3.65149	4.22823	4.23118	3.86749	4.51312	3.9163	4.17035	4.10347	4.16117	3.93292	4.22181	3.86581	4.10301	4.06359	4.04673	3.96688	4.28148	3.79562	4.45389	4.50688	4.47687	3.76562	3.79345	4.11591	4.24424	4.46561	4.36852	4.06603	4.14623	3.81971	3.95678	3.94906	3.91234	4.0713	4.68152	4.66327	4.06961	3.68157
7901513	SCP2	sterol carrier protein 2	6342	Hs.476365//Hs.709369	NM_001007098//NM_001007099//NM_001007100//NM_001007250//NM_002979//NP_001007099//NP_001007100//NP_001007101//NP_001007251//NP_002970	5.5431	5.05592	4.57865	5.68638	5.40874	4.26247	6.27023	5.12282	6.17458	6.31917	5.049	5.99065	6.88974	6.63497	6.44309	6.80157	6.86995	6.40254	5.8774	6.32574	6.05307	5.35702	5.00081	5.18065	5.58475	5.04263	4.54462	6.36241	6.22389	6.2306	6.1288	6.04402	6.24202	5.54701	5.29557	5.1082	6.16514	5.35925	5.05713	5.62778	4.83258	5.43588	6.34261	6.34522
7901535	PODN	podocan	127435	Hs.708197	NM_153703//NP_714914	5.46103	5.67953	5.25255	5.07266	5.39807	5.68356	4.78956	5.62249	5.38191	5.26646	6.17596	4.79155	5.44927	5.43843	5.0907	5.60816	4.9789	5.69615	5.2615	5.33452	5.18164	5.53281	5.31699	5.20935	5.2345	5.63135	5.35212	5.04182	5.47872	5.31306	5.40685	5.61816	5.3402	5.3784	5.5411	5.13344	5.51777	5.49368	5.30707	5.2472	5.91747	5.42971	5.6075	5.44533
7901549	CPT2	carnitine palmitoyltransferase 2	1376	Hs.713535	NM_000098//NP_000089	5.12571	5.19827	4.91487	4.63683	5.20033	4.90876	5.12434	4.7237	5.01464	5.64785	5.10153	5.04736	5.56591	5.41907	5.4329	5.36036	4.93775	5.5792	4.68411	5.24357	4.84258	5.2231	4.43975	5.09275	4.45372	4.83917	4.70229	5.12502	5.28482	5.13882	5.17749	4.68723	4.73126	4.93833	5.38103	5.26593	4.98674	5.30919	5.01274	5.02394	4.86017	5.03722	5.20487	4.9173
7901557	DMRTB1	DMRT-like family B with proline-rich C-terminal, 1	63948	Hs.131654	NM_033067//NP_149056	5.55663	6.08799	5.92663	5.59406	5.78558	5.57542	4.7936	5.97613	5.7532	5.73436	6.20157	5.56234	5.31352	5.62025	5.333	5.80887	5.57138	5.95927	5.35871	5.44495	5.41836	5.65908	5.38149	5.62127	4.98342	5.77332	5.83604	5.69172	5.69801	5.92241	5.84365	5.7813	5.59863	5.69667	6.02157	5.74101	5.60445	6.02211	5.62838	5.50254	5.98552	5.79954	5.6618	5.71803
7901565	DIO1	deiodinase, iodothyronine, type I	1733	Hs.251415	NM_000792//NM_001039715//NM_001039716//NM_213593//NP_000783//NP_001034804//NP_001034805//NP_998758	4.06794	3.59441	3.89899	4.08903	3.58777	3.654	3.92679	3.80081	3.84869	3.88111	4.17534	3.68899	4.02787	3.65944	4.09713	4.2589	3.99589	4.02224	3.64071	3.74214	3.93703	4.14966	3.72097	3.75597	3.8517	4.0023	3.61762	3.74582	3.66158	3.76188	4.10502	4.11074	3.94548	3.51768	4.15439	3.75303	3.80077	3.92001	3.82238	3.96303	4.09578	3.80651	3.79243	3.78202
7901577	LRRC42	leucine rich repeat containing 42	115353	Hs.40094	NM_052940//NP_443172	6.51409	6.11831	6.08227	6.30799	6.27347	6.39385	6.34208	6.73956	6.93692	6.97955	6.0141	6.45194	6.71395	6.97832	6.84926	6.95825	6.85944	6.42638	6.27006	5.90412	6.14825	6.46616	6.41153	6.73546	6.49189	6.36093	6.41298	6.6354	6.46697	6.11995	6.47106	6.21956	6.21041	6.50862	6.4055	6.65271	6.98722	6.49665	6.42748	6.3826	6.39401	6.02157	6.35078	7.30666
7901592	C1orf83	chromosome 1 open reading frame 83	127428	Hs.558618	NM_153035//NP_694580	6.22093	6.33084	6.28616	6.1512	6.57839	6.0116	5.76495	6.33259	7.23262	6.38473	6.1585	7.28816	6.89774	7.04359	6.70426	6.82241	6.90819	7.618	6.29587	7.07953	7.04228	6.19505	6.4035	6.52471	5.62942	6.56437	6.60165	6.2105	6.59855	6.597	7.05998	6.95236	6.63579	6.24788	6.81024	6.94554	6.72595	6.55188	7.14506	6.95288	5.93249	6.34813	6.69749	6.45013
7901601	MRPL37	mitochondrial ribosomal protein L37	51253	Hs.584908	NM_016491//NP_057575	7.56481	6.7501	6.82722	7.2196	7.1775	5.88641	7.13859	7.19136	7.0549	7.76149	6.38349	7.36566	7.90003	7.89124	7.78396	7.38513	7.40528	7.53653	7.33481	7.52578	7.41648	7.28548	6.92872	7.95685	6.85205	6.41869	6.76723	7.38909	7.05495	7.26369	7.25484	6.72572	6.95575	7.16414	7.29202	7.28484	7.90202	7.44182	7.67507	7.19103	6.40124	6.86284	7.16912	7.17574
7901613	ACOT11	acyl-CoA thioesterase 11	26027	Hs.234786	NM_015547//NM_147161//NP_056362//NP_671517	4.42835	4.99657	4.76437	4.71731	4.46159	4.84346	4.68186	4.82322	4.47518	4.41124	4.8625	4.15886	4.43777	4.33647	4.46046	4.50961	4.29375	4.5903	4.15939	4.40068	4.49446	4.49032	4.26973	4.42542	4.39596	4.67229	4.78085	4.50749	4.80738	4.56382	4.07503	4.50265	4.43286	4.30371	4.79977	4.64642	4.42588	4.53687	4.50752	4.35824	4.66264	4.35128	4.32135	4.38249
7901634	C1orf175	chromosome 1 open reading frame 175	374977	Hs.709710	NM_001039464//NP_001034553//NR_026782	5.12193	5.19305	5.30744	4.88833	4.93652	5.08353	5.09811	5.31337	4.85644	4.89242	5.68105	4.96844	5.01365	4.775	4.88375	5.08376	5.35723	5.39657	5.00911	4.94073	5.36637	5.08333	4.90764	4.71377	4.91053	5.20914	5.09412	5.00304	4.94531	5.37235	5.10816	5.39874	4.90811	4.99099	5.06131	4.80953	5.06752	5.03268	5.03365	5.06146	5.23874	5.474	5.12308	4.92625
7901662	TTC4	tetratricopeptide repeat domain 4	7268	Hs.412482	NM_004623//NP_004614//XM_001726392//XM_001726400//XM_001726506//XP_001726444//XP_001726452//XP_001726558	6.47067	5.75473	6.24736	5.22106	6.13549	4.97766	5.99907	6.41313	6.19429	6.58135	5.8764	6.65473	6.6232	6.30338	6.5705	6.84735	5.76805	6.29196	6.09156	6.35298	6.61402	6.11984	6.1207	7.05327	6.01061	6.03665	5.82893	6.0789	6.47449	6.31246	6.55641	5.43392	5.84456	6.27203	6.14369	5.86809	6.18772	6.31368	6.33358	5.84231	5.33244	5.49105	6.13917	6.50336
7901675	C1orf177	chromosome 1 open reading frame 177	163747	Hs.376018	NM_001110533//NM_152607//NP_001104003//NP_689820	3.56876	3.7269	4.1068	3.30009	3.41466	3.87296	3.75116	3.73582	3.48486	3.40491	3.78821	3.43564	3.49687	3.38827	3.38645	3.7588	3.4931	3.55434	3.46917	3.48165	3.31362	3.53764	3.34559	3.46532	3.73433	3.61648	3.33387	3.51735	3.74817	3.44746	3.25438	3.63055	3.23962	3.20975	3.77119	3.94247	3.39592	3.63815	3.29455	3.54188	3.64601	3.68244	3.42889	3.2003
7901687	TMEM61	transmembrane protein 61	199964	Hs.663950	NM_182532//NP_872338	5.67944	6.2305	6.32219	5.68772	5.67073	6.01957	5.21995	5.98106	5.42038	5.39139	6.61129	5.74783	5.45208	5.47331	5.47172	5.50508	5.44276	5.8039	5.4145	5.18127	5.52186	5.64666	5.34294	5.42894	5.60439	5.96297	5.49032	5.22242	5.78956	6.01249	5.46876	5.784	5.72528	5.54598	5.86657	5.93041	5.43078	5.84467	5.31363	5.69063	5.86677	5.80861	5.60933	5.32788
7901691	BSND	Bartter syndrome, infantile, with sensorineural deafness (Barttin)	7809	Hs.151291	NM_057176//NP_476517	4.44135	4.86897	4.88771	4.13305	4.3148	4.52411	4.08391	4.82132	4.40582	4.33016	5.16875	3.94199	4.31774	4.25821	4.36987	4.41413	4.5227	4.29614	4.35659	4.15512	4.34543	4.11084	4.24146	4.22241	4.56737	4.88482	4.36544	4.20387	4.51441	4.37581	4.63304	4.33933	4.28513	4.04378	4.09159	4.46486	4.52583	4.28903	4.01815	4.43769	4.41558	4.89424	4.64889	3.94877
7901696	PCSK9	proprotein convertase subtilisin/kexin type 9	255738	Hs.18844	NM_174936//NP_777596	5.2272	5.47194	5.43793	4.92945	5.35607	5.60474	4.69283	5.80243	5.39107	5.23083	5.90937	5.21012	4.77967	5.2172	4.95231	5.64628	5.49489	5.27096	5.18713	4.96146	5.24254	5.22389	5.20165	5.31086	5.00364	5.54425	5.44804	5.19686	5.18995	5.30224	5.20125	5.44665	4.7643	5.03976	5.30001	5.14548	5.00008	5.46552	5.22568	5.31659	5.34236	5.37695	5.41787	5.01823
7901720	PRKAA2	protein kinase, AMP-activated, alpha 2 catalytic subunit	5563	Hs.437039	NM_006252//NP_006243	3.51009	3.65913	3.89649	3.44816	3.41351	4.20446	3.84687	4.30106	3.24306	3.37237	4.01488	3.43272	3.60699	3.68721	3.24627	3.53831	3.66823	3.51053	3.58546	3.79862	3.46403	3.46327	3.54011	3.46335	3.75723	3.68575	3.71707	3.52149	3.53659	3.34844	3.49367	4.06589	3.41001	3.43744	3.58808	3.39943	3.72213	3.41857	3.44835	3.80905	4.48417	3.85414	3.62344	3.55565
7901732	C8A	complement component 8, alpha polypeptide	731	Hs.93210	NM_000562//NP_000553	3.85343	3.93196	4.10407	3.64961	3.84329	4.12425	3.78831	4.09673	3.90606	3.42484	4.86797	3.73243	3.82861	3.69713	3.47152	3.79074	3.94181	3.69779	3.77281	3.76854	3.86822	3.78403	3.88864	3.53571	4.07664	4.22993	3.73283	3.9346	3.84914	3.90293	4.08594	4.13886	3.93021	3.71402	3.64837	3.9006	3.72544	3.7889	3.71947	3.90311	4.11653	4.23555	3.7738	3.44726
7901748	FGGY	FGGY carbohydrate kinase domain containing	55277	Hs.444301	NM_001113411//NM_018291//NP_001106882//NP_060761	4.88636	5.09674	4.76762	5.08372	4.91133	5.16029	4.84271	4.85454	5.37064	5.31685	5.32611	5.28207	5.41444	5.52257	5.53547	5.23216	5.0953	5.38932	4.9375	4.89334	5.1198	5.18212	4.82013	4.74012	4.68994	4.99315	4.66976	5.19111	5.08055	5.32186	5.1788	5.13112	5.27505	4.96905	4.90145	4.61112	5.15598	4.96828	4.95492	4.86044	5.27871	4.95877	4.72428	4.96687
7901765	HOOK1	hook homolog 1 (Drosophila)	51361	Hs.378836	NM_015888//NP_056972	3.72042	3.37736	4.10852	3.19414	3.01742	4.0545	3.08761	3.17947	3.37475	2.96702	3.71972	2.86586	3.16393	3.15346	2.89822	3.21102	3.05555	3.15787	3.24692	3.25806	3.05871	2.98976	3.54721	2.96316	3.29633	3.34711	3.09652	3.05703	3.45222	3.0725	2.73589	3.18269	2.98022	3.03145	3.0503	3.00153	3.11372	3.09169	2.94126	3.01513	3.48721	3.45246	3.0982	2.98962
7901788	NFIA	nuclear factor I/A	4774	Hs.191911//Hs.594180//Hs.710546//Hs.716442	NM_001134673//NM_001145511//NM_001145512//NM_005595//NP_001128145//NP_001138983//NP_001138984//NP_005586	6.25891	5.3678	6.39553	4.63412	3.83279	4.89108	3.90802	4.32891	4.02772	3.6529	5.52211	4.01545	3.96387	3.79928	4.18517	4.02009	4.2793	3.86072	4.30221	4.24265	4.49336	5.01158	4.47423	4.22489	5.21122	5.30043	5.75092	3.94479	3.99047	4.2342	3.81872	4.67996	4.51893	3.75449	4.21665	4.08577	3.9155	4.37014	3.87471	4.21975	4.99487	4.57142	3.83823	3.68764
7901802	MGC34796	SPR pseudogene	414927	Hs.371864	NA	4.444	5.22502	5.17991	4.43294	4.62101	5.04685	4.19621	4.98021	4.24855	4.30132	4.94926	4.43848	4.52986	4.48822	4.47859	4.722	4.52367	4.57752	4.47253	4.35851	4.61465	4.74244	4.6243	4.5951	4.41528	4.72055	4.77785	4.37837	4.69414	4.74753	4.54358	4.79186	4.62409	4.80501	4.66102	4.46354	4.39693	4.65188	4.27257	4.52522	5.17344	5.19329	4.63028	4.4349
7901804	INADL	InaD-like (Drosophila)	10207	Hs.478125	NM_176877//NP_795352	4.01932	4.06318	4.1869	4.72475	4.64642	4.72409	3.64848	4.05206	3.88139	3.67806	4.2686	3.84539	3.80685	3.95423	3.79643	3.70003	4.11035	3.74915	3.8151	4.01888	3.69999	4.56385	4.99318	4.7642	3.76967	3.8986	4.00143	4.11986	4.04915	3.84471	4.50702	4.55644	4.48567	3.70799	3.62173	3.63323	4.26078	3.99611	3.65084	3.9717	4.54754	4.25252	3.64136	3.52065
7901860	L1TD1	LINE-1 type transposase domain containing 1	54596	Hs.685462	NM_019079//NP_061952	2.96076	2.86343	3.07378	3.07749	2.98127	3.31291	2.81029	3.19032	2.87452	3.06835	3.17989	2.92645	2.89147	2.91559	2.82104	2.94045	3.00467	2.82925	2.7761	3.06576	3.00185	2.83891	2.99587	2.97509	2.93964	3.03718	2.89139	2.87346	2.86144	2.9873	3.03039	3.01523	3.06931	2.7294	3.05224	2.76646	2.93921	2.89109	2.83594	2.99383	3.10488	2.88433	2.65485	2.77375
7901867	USP1	ubiquitin specific peptidase 1	7398	Hs.35086	NM_001017415//NM_001017416//NM_003368//NP_001017415//NP_001017416//NP_003359	6.92708	6.39613	6.29385	6.79834	6.23451	6.35381	7.38533	6.49948	5.84271	6.77772	5.64168	6.04208	7.99985	7.29776	7.45667	7.18721	7.07251	6.14714	6.5532	6.65825	6.67878	6.84746	6.5862	6.32525	6.86016	6.16578	6.58488	7.23733	6.68168	6.48261	6.62481	5.81176	5.91556	6.90434	6.51902	6.09056	8.3046	7.31663	7.20016	6.71407	6.15561	6.21885	6.53725	7.07926
7901883	ANGPTL3	angiopoietin-like 3	27329	Hs.209153	NM_014495//NP_055310	2.8269	2.67773	2.85466	3.11358	3.00042	2.88346	3.63742	3.10319	2.91994	3.03026	3.01964	2.99406	2.9494	2.67191	2.6745	2.94455	2.72632	2.72203	2.78857	2.84614	2.80227	2.95549	3.29842	2.60231	3.02587	2.86969	3.106	3.27523	3.0462	2.91918	2.98919	2.98369	2.78647	3.0773	2.91659	2.73735	2.88099	3.1289	2.77371	2.83707	3.49755	3.14011	2.92238	3.24675
7901895	ATG4C	ATG4 autophagy related 4 homolog C (S. cerevisiae)	84938	Hs.7353	NM_032852//NM_178221//NP_116241//NP_835739	4.96575	4.39166	5.44154	5.37351	6.29403	5.20163	5.31075	5.46305	6.02933	4.97187	4.15107	5.70707	5.8789	6.22743	5.86806	6.25295	7.38268	6.69193	6.09487	7.27421	6.85396	5.01761	5.54138	4.80592	4.408	4.6975	4.55495	5.88999	7.23951	6.69005	6.50988	5.96668	6.80376	5.5152	5.54813	5.5199	5.72806	5.84777	5.50094	6.11592	5.86203	5.38364	6.33506	5.55576
7901913	FOXD3	forkhead box D3	27022	Hs.546573	NM_012183//NP_036315	4.22433	4.87671	4.51683	4.04714	4.31709	4.6008	3.99276	4.52161	4.09181	4.36707	4.86821	4.29086	4.30134	4.20179	4.16889	4.18573	4.25878	4.70474	4.07922	3.95808	3.91518	4.31908	4.17045	4.09574	3.99675	5.00371	4.34947	4.14589	4.32564	4.44404	4.49181	4.5468	4.22161	3.8414	4.35132	4.38307	4.28677	4.82691	4.24573	4.39835	4.63915	4.74455	4.61251	4.18962
7901915	ALG6	asparagine-linked glycosylation 6, alpha-1,3-glucosyltransferase homolog (S. cerevisiae)	29929	Hs.258501	NM_013339//NP_037471	5.41581	4.87106	4.95945	5.60995	5.84258	5.32596	4.97322	4.642	5.99203	5.0246	4.49077	5.14796	5.1126	5.33793	5.52043	6.11126	6.46103	5.78687	5.79472	6.77743	6.55938	5.31413	5.44704	5.85612	5.71114	4.89147	5.56704	5.6459	5.64439	5.58608	6.66999	5.78755	6.49413	5.84919	5.53194	5.479	6.722	5.83337	6.62661	5.43756	5.2267	5.41897	5.19014	6.55945
7901931	EFCAB7	EF-hand calcium binding domain 7	84455	Hs.652324	NM_032437//NP_115813	4.52395	4.27064	4.08809	4.76431	4.7579	4.39429	4.10375	3.90081	5.65234	4.974	3.57361	5.27108	4.71943	4.73554	4.53879	5.50018	5.44222	4.93776	4.97628	5.46911	5.20162	4.38532	4.72932	5.01159	4.2729	3.93418	4.27822	4.74774	5.09984	4.71932	5.64084	4.55763	5.32756	5.04479	4.46377	4.62326	5.74692	4.94923	5.10286	4.71645	4.30219	4.5641	4.70938	4.93442
7901948	DLEU2L	deleted in lymphocytic leukemia 2-like	79469	Hs.659291	NR_002771	2.69686	2.50907	2.31321	3.39976	3.19423	3.02098	3.25433	2.50263	2.77136	2.76938	2.89686	2.84067	2.59207	2.39124	3.0063	2.87658	3.12726	3.00455	2.72477	2.82343	3.19419	2.92855	2.733	2.37211	2.79064	2.78168	3.07511	3.25347	3.21574	2.81529	2.61877	2.51056	3.02548	3.56963	2.95343	3.07376	2.70843	2.77729	2.88107	3.34955	2.83283	2.89031	2.65269	2.87821
7901951	PGM1	phosphoglucomutase 1	5236	Hs.1869	NM_002633//NP_002624	4.51935	3.9562	4.38391	4.38375	4.02545	4.2209	4.04686	4.01158	4.5314	5.14921	4.49336	4.95638	4.63934	4.43978	4.03597	4.93587	4.84718	5.53286	4.15169	4.12992	4.04414	4.61137	4.17258	4.33141	4.52652	4.32283	4.11	4.23395	4.68483	4.6009	4.53431	4.61056	4.56172	4.18097	4.12142	4.23684	3.93697	4.18635	3.92832	4.1484	3.92107	4.12986	4.25026	3.91878
7901969	ROR1	receptor tyrosine kinase-like orphan receptor 1	4919	Hs.654491	NM_001083592//NM_005012//NP_001077061//NP_005003	4.63041	5.10723	5.43762	4.79365	4.96675	5.20601	4.43807	5.24154	4.76691	4.69756	5.88995	4.69782	4.47042	4.99983	4.73037	4.46394	5.16838	5.09322	4.48591	4.53723	4.57432	4.71497	4.70912	4.89821	4.76038	5.1875	4.94279	4.50644	5.11465	4.59793	4.82	5.0265	4.92834	4.88796	5.1851	4.72477	4.77553	5.07223	4.74151	4.89695	5.46921	5.236	4.56605	4.43184
7901982	UBE2U	ubiquitin-conjugating enzyme E2U (putative)	148581	Hs.388746	NM_152489//NP_689702	3.30161	2.91842	3.0662	2.87749	2.69934	3.17304	2.96207	2.69327	2.67533	2.80324	3.2809	2.63827	2.84657	2.75175	2.60037	2.67571	2.67497	2.71466	2.63046	2.62966	2.62892	2.66858	2.74387	2.65488	2.86221	2.67009	2.72718	2.75751	2.80765	2.73378	2.78455	2.6607	2.72919	2.68743	2.72972	2.83215	2.73881	2.55677	2.64235	2.89733	3.00209	2.74407	2.7099	2.7079
7901993	CACHD1	cache domain containing 1	57685	Hs.708156	NM_020925//NP_065976	5.03503	4.51164	4.94582	5.0031	5.15064	4.99642	4.17865	4.515	4.59845	4.80695	5.00221	4.04588	4.10761	3.96486	3.88965	3.80462	4.22125	3.9271	4.14883	4.03846	4.02016	4.4538	4.29686	4.0852	4.47444	4.5127	4.53186	4.39241	4.41113	4.55059	4.07873	4.71352	3.73865	4.05668	4.34749	4.36117	4.44005	3.99419	3.70146	5.44756	4.85585	4.62098	4.82884	3.88998
7902023	RAVER2	ribonucleoprotein, PTB-binding 2	55225	Hs.591443	NM_018211//NP_060681	5.37313	5.41288	4.97584	5.70934	5.06379	5.40702	6.44135	5.12572	5.08538	5.2792	5.15835	5.10387	5.55074	4.99798	5.06263	5.5139	5.04642	5.2959	6.10159	6.00614	5.92315	6.06452	5.45529	5.39659	5.12372	4.54738	4.75668	5.43504	5.09916	5.17062	5.74193	5.43756	5.23604	5.3484	4.97534	5.10499	5.95294	5.42072	5.05398	5.27143	5.03937	5.25254	6.09042	5.95443
7902038	AK3L1	adenylate kinase 3-like 1	205	Hs.10862//Hs.592601	NM_001002921//NM_001005353//NM_013410//NM_203464//NP_001002921//NP_001005353//NP_037542//NP_982289	6.05912	6.16167	5.78981	5.53631	5.84676	5.85701	5.64312	6.29334	5.70516	5.97646	6.12611	6.54973	5.60517	5.64289	6.31127	6.2015	5.25318	6.23153	5.4714	6.11206	6.04921	6.27318	5.48842	5.94919	5.57871	6.13532	6.24444	5.16704	5.70089	5.54729	6.09751	5.91697	5.44542	5.54451	5.69052	5.8367	5.8967	6.4184	6.09316	6.83168	5.95178	6.09531	6.15978	5.66289
7902043	DNAJC6	DnaJ (Hsp40) homolog, subfamily C, member 6	9829	Hs.647643	NM_014787//NP_055602	5.40942	5.14308	5.01049	4.40533	4.58563	5.34836	4.58432	4.24191	5.27247	4.9415	4.79458	5.73609	4.22172	4.42819	4.24728	4.33523	4.34148	4.07619	4.31986	4.34495	4.41351	5.78172	4.573	4.96312	4.71276	4.3609	4.53672	4.44533	4.319	4.49256	3.96501	3.91219	4.41365	5.20624	4.92112	4.86459	4.371	4.38668	4.14542	4.25035	4.85155	4.32012	4.30448	4.61145
7902072	BPA-1	brain peptide A1	100131534	Hs.684094	XM_001726020//XM_001726623//XM_001726673//XP_001726072//XP_001726675//XP_001726725	3.30798	3.46413	4.25596	3.27562	3.53699	3.7922	3.17421	3.27502	4.52948	3.42592	3.77733	5.12881	2.93376	3.28185	3.06545	3.04172	3.30923	3.1374	3.06198	3.0017	3.22351	3.80894	3.67807	3.33936	3.18098	3.38062	3.3524	3.18215	3.00872	3.12096	3.0632	3.20121	3.18729	3.02173	3.8371	3.52748	3.38704	3.41166	3.4684	3.73649	3.61594	3.52394	3.06981	3.25015
7902074	LEPR	leptin receptor	3953	Hs.705413	NM_001003679//NM_001003680//NM_002303//NP_001003679//NP_001003680//NP_002294	6.11171	5.32246	5.69511	6.00649	5.93838	5.32874	5.18545	4.51795	7.09516	6.86066	5.52685	7.30486	5.96297	5.97207	5.86273	5.72744	5.92998	5.83404	5.34107	5.67435	5.58484	4.92789	5.60392	5.22185	5.29919	5.36825	5.53346	5.62018	5.95743	6.00721	5.65573	5.2319	5.69457	6.54989	6.15676	5.93079	5.84234	5.87208	5.72074	5.64474	5.30314	5.68867	5.84293	5.61827
7902104	PDE4B	phosphodiesterase 4B, cAMP-specific (phosphodiesterase E4 dunce homolog, Drosophila)	5142	Hs.198072	NM_001037339//NM_001037340//NM_001037341//NM_002600//NP_001032416//NP_001032417//NP_001032418//NP_002591	7.967	8.17282	7.45011	7.13597	7.63657	6.24147	8.71268	8.22778	5.60388	6.26969	5.60979	5.15297	6.55901	7.42136	7.68776	4.37443	5.04924	5.34158	6.11205	6.12349	6.04261	8.74866	7.82157	8.1055	7.69374	7.86593	8.51292	5.4748	5.34349	5.97361	6.35249	6.68477	6.24257	6.65148	6.88269	6.93023	6.95673	7.22779	7.26088	6.26005	5.73065	6.52203	4.75328	6.75083
7902127	SGIP1	SH3-domain GRB2-like (endophilin) interacting protein 1	84251	Hs.132121	NM_032291//NP_115667	4.21358	4.43044	5.49973	4.32262	4.05298	4.57268	4.4334	4.6439	4.16646	4.17835	4.82909	4.02862	4.19689	4.13486	4.17155	4.41927	4.26653	4.33614	3.93428	4.21679	4.30174	4.37292	4.26983	4.30376	4.51276	4.60091	4.67311	4.18726	4.40952	4.25058	4.33486	4.62355	4.24199	4.07401	4.32203	4.17258	4.30462	4.30675	4.0345	4.07438	4.60891	4.50432	4.42831	4.32773
7902158	TCTEX1D1	Tctex1 domain containing 1	200132	Hs.479226	NM_152665//NP_689878	4.71314	4.19616	4.52607	4.35826	4.25038	4.46737	7.24904	5.63888	4.37505	4.46849	4.85718	4.61303	7.77481	6.62295	6.7614	4.58323	4.81028	4.43275	6.54488	6.52902	6.11707	5.24356	5.87208	4.95051	5.02017	4.77976	4.7954	4.7386	5.88326	5.49115	4.20966	4.90096	4.22877	4.97182	4.99453	5.26258	5.94241	6.17567	5.98333	4.58568	4.66377	4.62205	4.04079	5.08847
7902166	MIER1	mesoderm induction early response 1 homolog (Xenopus laevis)	57708	Hs.652983	NM_001077700//NM_001077701//NM_001077702//NM_001077703//NM_001077704//NM_020948//NP_001071168//NP_001071169//NP_001071170//NP_001071171//NP_001071172//NP_065999	8.14846	7.00906	7.27082	8.06047	7.94421	6.69274	8.72228	7.86518	7.55411	8.00521	5.07713	7.65324	8.21401	7.84952	7.98923	8.5249	7.98742	7.48607	8.13959	7.96147	7.88888	7.75656	7.63803	7.75904	7.84377	7.41032	7.84999	8.49223	8.16836	7.9969	7.88213	7.25925	7.60204	8.61504	7.71169	7.7368	8.33134	7.85758	7.82188	8.16124	6.93785	7.18904	7.91187	8.63364
7902189	IL23R	interleukin 23 receptor	149233	Hs.677426	NM_144701//NP_653302	3.3485	3.09215	3.26905	3.58477	3.20464	3.74506	3.88076	3.18422	3.13046	3.09366	3.34697	3.27582	3.12801	2.96971	3.19274	3.19901	3.55485	3.32437	3.14385	3.18537	3.33325	3.10312	3.3483	3.04122	3.08191	3.49606	3.14212	2.97119	3.28214	2.99209	3.51562	3.81553	3.19096	3.04764	3.11999	3.14424	3.5471	3.27388	3.11107	3.06422	3.33127	3.44049	3.19502	3.07534
7902205	IL12RB2	interleukin 12 receptor, beta 2	3595	Hs.479347	NM_001559//NP_001550	4.6885	4.24974	4.45964	4.63861	4.27883	4.49036	6.81219	4.97104	4.33301	4.32163	4.60183	4.62737	6.09877	5.00702	5.55135	4.52207	4.33662	4.53037	4.68398	4.23454	4.19656	5.07529	4.94344	4.95359	4.27199	4.50077	4.42199	3.9239	4.42248	4.189	3.95689	4.49385	4.19885	5.30157	5.27269	4.89832	4.95466	4.27761	4.53256	4.09542	4.34769	4.13837	4.62286	5.68698
7902227	GADD45A	growth arrest and DNA-damage-inducible, alpha	1647	Hs.80409	NM_001924//NP_001915	8.04698	7.75465	7.6332	6.91143	7.19595	7.1041	7.11411	7.49068	6.98748	7.25581	6.52187	7.09073	7.43337	7.57046	6.42511	7.16909	8.18309	6.87866	7.15039	8.1085	6.86595	7.62504	7.75756	6.92735	7.60796	7.14315	7.20711	7.00716	7.54924	6.76162	7.36602	7.88768	6.66874	6.84867	7.25801	5.97118	7.83893	6.79236	7.18542	6.96454	7.29348	7.04534	7.08159	7.39358
7902235	LRRC7	leucine rich repeat containing 7	57554	Hs.479658	NM_020794//NP_065845	3.34882	3.39536	3.3674	3.32577	3.47298	3.78403	3.34354	3.35035	3.33064	2.9687	3.54484	3.31775	3.182	3.16405	3.04653	3.28669	3.37585	3.39884	3.17642	3.24258	3.32801	3.44383	3.35917	3.21441	3.21064	3.65702	3.17707	3.30011	3.26306	3.43536	3.52322	3.36069	3.64406	3.30654	3.39876	3.45448	3.20059	3.26874	3.2289	3.27962	4.07292	3.79049	3.37192	3.47818
7902267	PIN1L	peptidylprolyl cis/trans isomerase, NIMA-interacting 1-like (pseudogene)	5301	Hs.654711	NR_023916//XR_017802//XR_017814//XR_040597	5.09915	5.53555	5.76439	5.08593	5.66547	5.73232	5.09395	5.54218	5.32909	5.39004	6.07158	5.16315	5.23314	5.01643	4.78178	5.47474	5.08502	5.57992	5.16783	5.25109	5.1851	5.15589	5.05756	5.45703	5.24341	5.19245	5.14657	5.08643	5.64663	5.21124	5.25203	5.58261	5.22845	5.09958	5.45728	5.38446	4.80156	5.32832	5.52109	5.34766	5.47067	5.44069	5.15799	4.92805
7902269	SFRS11	splicing factor, arginine/serine-rich 11	9295	Hs.479693	NM_004768//NP_004759	9.6293	9.07656	9.24098	9.73736	9.70162	9.67088	10.1458	9.51455	10.1542	9.75159	8.35876	10.2457	9.75602	9.6892	9.68563	10.1988	9.86748	9.84426	9.976	9.97414	9.67924	9.72084	9.71038	9.38383	9.39246	8.75533	9.51932	10.2402	9.91087	9.80386	9.66996	9.41261	9.72664	10.1276	9.77388	9.54982	9.68495	9.85739	10.7335	9.79129	9.19843	9.22638	10.0414	10.1999
7902282	HHLA3	HERV-H LTR-associating 3	11147	Hs.142245	NM_001031693//NM_001036645//NM_001036646//NM_007071//NP_001026863//NP_001031722//NP_001031723//NP_009002	5.17502	5.04336	5.40773	5.23633	5.23785	5.73831	4.88591	5.21262	5.17105	5.05923	6.06605	5.2893	5.33023	5.36699	5.21114	5.11393	5.41854	5.21362	5.24782	5.73855	5.34955	4.77406	5.89596	5.03331	5.87187	5.08212	4.87905	4.89398	5.33269	5.51032	5.15255	5.41629	5.48324	5.46749	5.11291	4.8949	5.67464	4.95446	5.22661	5.46389	5.39872	5.72822	5.76912	4.96831
7902290	CTH	cystathionase (cystathionine gamma-lyase)	1491	Hs.19904	NM_001902//NM_153742//NP_001893//NP_714964	4.16573	4.01734	3.48674	3.66917	3.77154	3.86711	4.15718	3.65964	3.65244	3.94992	3.91123	3.54179	3.68014	3.53037	3.37892	4.08487	3.48701	3.42318	3.67126	3.48834	3.85234	4.04422	3.83649	3.73579	4.56289	3.89653	4.21787	3.82214	3.62146	3.52007	3.5573	3.83239	3.62365	3.37354	3.53536	3.08631	3.94636	3.70817	3.63063	3.80205	3.53448	3.9729	3.5115	3.3642
7902308	FPGT	fucose-1-phosphate guanylyltransferase	8790	Hs.632389	NM_003838//NP_003829	4.95208	4.96393	5.20516	5.23767	5.40466	4.78019	4.90241	4.70986	5.00048	5.4138	5.07114	4.95535	5.7845	5.4299	5.5008	5.38406	5.97964	5.86735	5.35163	6.15456	5.66308	4.84588	5.35041	5.46492	4.76496	4.57775	4.83707	5.21378	6.27203	5.62369	6.78933	5.4699	5.97614	5.18703	5.32051	4.906	5.63193	5.41342	5.22942	5.07095	4.7414	4.77801	5.15318	6.09562
7902317	TNNI3K	TNNI3 interacting kinase	51086	Hs.480085	NM_001112808//NM_015978//NP_001106279//NP_057062	3.27598	3.32826	3.33541	3.00682	3.14257	3.73808	3.09775	3.64751	3.22851	3.09096	3.44685	3.07292	3.24923	3.07491	3.08935	3.12251	3.29441	3.2362	3.38407	3.28728	3.23534	3.26278	3.6143	3.00505	3.50953	3.16577	3.20979	3.41746	3.31992	3.26799	3.26621	3.49667	3.33178	3.07963	3.07461	3.29978	3.21149	3.07227	2.92083	3.13986	3.44661	3.38577	3.07976	3.19713
7902345	TYW3	tRNA-yW synthesizing protein 3 homolog (S. cerevisiae)	127253	Hs.348411	NM_138467//NP_612476	7.95578	5.84983	6.61782	8.86937	8.80755	8.07542	8.43914	8.31238	8.46607	8.98131	6.59761	8.10467	8.99246	9.05811	8.98299	9.31486	9.30553	8.76097	9.39489	9.50283	9.35271	8.82138	8.72819	8.79228	8.33886	7.45348	7.55296	8.9445	9.04067	9.10955	9.05271	8.51542	8.85992	9.15439	8.82577	8.22414	9.12007	8.90224	8.2916	8.80466	7.66892	8.14261	9.07854	8.5834
7902353	LHX8	LIM homeobox 8	431707	Hs.403934	NM_001001933//NP_001001933	3.59039	3.65996	3.77702	3.3359	3.45275	3.97109	3.67783	3.94543	3.50463	3.6432	4.29582	3.40737	3.40903	3.12482	3.22777	3.39199	3.52918	3.45753	3.37016	3.44464	3.43556	3.44068	3.51324	3.52271	3.61549	3.7627	3.58084	3.33627	3.44562	3.51688	3.50631	3.83087	3.3831	3.58728	3.50625	3.41742	3.4851	3.46557	3.50714	3.78347	3.81414	3.49135	3.56934	3.53466
7902367	ACADM	acyl-Coenzyme A dehydrogenase, C-4 to C-12 straight chain	34	Hs.445040	NM_000016//NM_001127328//NP_000007//NP_001120800	8.36001	7.66172	7.50947	8.84869	8.95254	7.1473	9.03728	7.95562	8.83734	8.92601	5.67932	8.50739	9.46858	9.15097	9.10544	9.36729	9.38216	8.65669	9.24786	9.50402	9.48904	8.50779	8.87241	8.56653	8.08748	7.43087	8.09191	8.7916	9.412	9.07093	9.17604	8.98102	9.32507	9.08039	9.09071	8.7613	9.35306	8.89959	8.39053	8.73875	7.23957	8.40271	9.10186	9.38118
7902382	RABGGTB	Rab geranylgeranyltransferase, beta subunit	5876	Hs.78948	NM_004582//NP_004573	8.55159	7.67076	7.90322	8.78514	8.71372	8.42749	9.24779	8.94558	8.57645	8.79504	6.4083	8.20357	9.01944	8.6847	8.99735	9.24955	8.74399	7.93408	9.1747	9.20054	8.97128	8.70513	8.80627	8.53175	8.51418	7.77811	8.3957	9.00596	8.86368	8.66316	9.07369	8.72172	9.02822	9.02728	8.55934	8.39978	9.07765	8.60101	8.88508	9.11882	8.58958	8.85648	9.14608	9.15545
7902396	SNORD45C	small nucleolar RNA, C/D box 45C	692085	NA	NR_003042	4.69724	5.13751	4.22037	5.37615	4.96518	4.465	5.35649	5.78558	5.3951	5.19612	3.68313	5.18061	5.14564	4.90296	5.57639	5.53535	4.83741	4.56578	5.74052	5.84267	4.92887	5.15988	5.03093	4.94602	4.6742	4.63585	5.13513	5.35508	4.95585	4.77512	5.16946	4.6288	4.87227	5.79051	5.05184	4.573	5.49914	5.25979	5.22274	5.39775	5.313	5.22636	5.84258	5.51704
7902398	SNORD45A	small nucleolar RNA, C/D box 45A	26805	NA	NR_002749	5.44707	5.23792	5.05983	6.17668	5.66792	5.5141	6.57518	6.01293	5.40299	6.2667	4.83913	5.52784	6.09777	5.82404	6.4001	5.70979	5.65078	4.84127	6.35429	6.56277	6.20736	6.10874	5.39546	5.85476	5.63621	5.54596	5.3526	6.35102	5.88464	5.71394	6.78346	5.63226	6.34791	6.71458	5.64279	5.36699	5.88983	6.0099	5.1507	6.83869	4.88837	5.44402	5.8649	8.2481
7902400	SNORD45B	small nucleolar RNA, C/D box 45B	26804	NA	NR_002748	5.56225	3.28967	5.06694	6.29493	5.73739	3.26854	6.46109	6.79031	5.31139	6.15291	3.84067	5.69594	5.23887	5.51613	6.15549	6.0781	5.43205	4.37735	6.47554	6.71156	5.73404	5.97132	5.90765	5.28062	5.35269	3.97271	5.58928	6.62622	5.70052	4.58849	5.77534	4.7684	6.17585	6.73459	5.39287	4.6056	6.39713	5.61273	6.15286	6.09201	5.75147	4.64849	6.14056	7.43725
7902402	MSH4	mutS homolog 4 (E. coli)	4438	Hs.216639	NM_002440//NP_002431	3.04021	2.94191	2.88395	2.88144	2.87656	2.94636	2.95392	2.99355	2.77574	2.98259	3.05131	2.85167	3.13699	3.13068	2.98771	3.14531	3.00257	2.98921	4.08931	4.83356	3.39623	2.91281	3.05068	2.83069	2.90568	3.08447	3.08176	2.85904	2.95138	2.94438	3.17261	3.15285	2.85554	3.09187	2.93812	3.12344	3.21632	2.9972	2.87367	2.91661	3.03276	2.9792	2.94997	2.94355
7902425	ST6GALNAC3	ST6 (alpha-N-acetyl-neuraminyl-2,3-beta-galactosyl-1,3)-N-acetylgalactosaminide alpha-2,6-sialyltransferase 3	256435	Hs.337040	NM_152996//NP_694541	3.74692	3.77666	3.39658	3.2463	4.27205	4.30254	3.61989	4.15492	3.30707	3.12917	4.58427	3.88187	3.52098	3.83256	3.20384	3.6314	3.95037	3.64307	3.91316	4.14062	4.68821	3.49049	3.52091	3.33509	3.85053	3.92834	4.31525	3.1999	3.50869	3.44499	4.47409	4.83245	5.24103	3.36265	3.75557	3.73812	3.51308	3.55236	3.50473	3.60797	3.8819	4.67513	3.29331	3.37429
7902441	ST6GALNAC5	ST6 (alpha-N-acetyl-neuraminyl-2,3-beta-galactosyl-1,3)-N-acetylgalactosaminide alpha-2,6-sialyltransferase 5	81849	Hs.303609	NM_030965//NP_112227	3.87485	6.27839	6.21695	3.81317	5.24627	5.71129	3.21071	4.49912	3.49239	4.04601	5.77451	3.22791	3.57199	3.9056	3.8307	4.89901	4.0964	4.38168	4.87695	4.39212	4.84616	4.23284	5.37838	4.80259	3.48444	5.40463	6.50566	3.51468	4.62942	3.51097	3.93628	6.02978	4.58391	4.05725	5.09658	6.13609	3.71545	4.54949	3.58663	3.99491	4.41666	4.23181	4.99964	3.38651
7902448	RPL17	ribosomal protein L17	6139	Hs.293653//Hs.374588//Hs.485090	NM_000985//NM_001035006//NP_000976//NP_001030178//XM_001713653//XP_001713705	10.6494	9.94009	10.0764	11.004	10.7447	8.66761	10.3522	10.4496	10.8773	10.8065	9.67045	10.6134	10.6112	10.4668	10.4792	10.8771	11.0401	10.8152	11.1402	11.219	11.0396	10.8265	10.9968	10.9427	10.6522	9.99907	10.4417	10.9877	10.8679	10.7409	10.9651	10.9607	11.0999	11.1176	10.8608	10.8122	11.0786	10.5258	9.99611	10.8801	10.6899	10.4869	11.1104	10.7645
7902452	AK5	adenylate kinase 5	26289	Hs.559718	NM_012093//NM_174858//NP_036225//NP_777283	3.21805	3.34271	3.11594	3.0482	3.11974	3.28926	3.50457	3.16666	3.23764	2.79243	3.36583	3.4051	3.15348	3.4145	2.89458	4.21971	3.64456	3.60961	3.17321	3.10484	3.09922	3.68291	3.20515	2.96449	3.24277	3.03935	2.95836	3.4623	3.41973	3.16121	3.24244	3.20992	3.03273	3.07009	3.35528	3.33977	3.27024	3.02413	3.15446	3.94784	3.13457	3.38183	3.10815	3.5391
7902476	FAM73A	family with sequence similarity 73, member A	374986	Hs.632419	NM_198549//NP_940951	5.62833	5.35399	4.94239	6.08254	6.24565	5.69488	6.42269	5.68809	6.57727	6.83742	5.29921	6.35107	6.17205	5.86051	5.98123	6.34786	6.20524	5.88216	6.47	6.90644	6.69962	5.60366	6.34795	5.68018	5.48859	5.40531	5.6103	6.45011	6.56277	5.90419	6.59798	5.87324	6.14029	6.6911	6.12885	6.11805	6.57232	6.10113	6.63081	5.78623	5.78965	5.28182	6.03855	6.56788
7902495	NEXN	nexilin (F actin binding protein)	91624	Hs.632387	NM_144573//NP_653174	4.85766	4.90762	5.36571	5.45766	5.49525	5.89387	5.35464	5.07473	5.5417	4.90143	4.94138	5.18053	5.98779	5.29785	5.32257	5.75333	5.61265	5.1178	6.24404	6.83051	6.6047	5.02503	5.48151	6.09513	5.24019	5.99509	6.24354	5.41993	5.49637	5.39793	5.9649	6.36784	7.04291	8.37027	8.01551	7.94566	5.17791	5.09786	5.76228	5.44903	5.58283	5.23863	5.19541	5.85237
7902512	DNAJB4	DnaJ (Hsp40) homolog, subfamily B, member 4	11080	Hs.13852	NM_007034//NP_008965	8.29448	8.02696	8.06129	7.85233	8.18477	6.5453	7.5629	7.00644	6.42705	7.25571	4.52281	6.75686	6.93769	6.89144	6.98803	7.73675	7.70104	6.8444	7.90273	7.43277	6.8845	7.45882	7.54168	7.24516	7.54917	7.3851	8.25519	8.84115	7.29151	7.35179	6.84374	6.1769	6.67994	7.86117	7.61018	7.59614	7.27568	6.619	6.79648	8.37917	7.81009	7.48049	8.17269	7.49874
7902518	GIPC2	GIPC PDZ domain containing family, member 2	54810	Hs.659356	NM_017655//NP_060125	3.85208	4.001	4.43412	3.86053	3.96118	4.44709	3.84052	4.15816	4.05506	3.91762	4.87083	3.74767	3.93099	3.9428	3.90234	3.98465	4.15681	3.81043	4.33882	3.89758	3.83339	3.97748	4.19254	3.88312	4.26389	4.50816	4.11118	4.09316	3.74906	3.92438	4.04443	4.08646	4.04177	3.93673	3.96924	3.80621	4.26846	4.14229	3.85015	3.93066	4.66689	4.16944	4.06799	3.8168
7902527	PTGFR	prostaglandin F receptor (FP)	5737	Hs.654365	NM_000959//NM_001039585//NP_000950//NP_001034674	3.57306	3.82025	4.09135	3.50183	3.62844	3.84641	3.68512	4.13398	3.60816	3.59788	3.94823	3.63602	3.53579	3.47897	3.25636	3.70123	3.52851	3.83572	3.56991	3.49051	3.58189	3.52113	3.68214	3.7433	4.0681	3.93017	3.50352	3.55987	4.01366	3.56535	4.06951	3.94772	3.86744	3.36561	3.85623	3.55405	3.74181	3.98959	3.28508	3.57786	3.60911	3.95723	3.88624	5.3435
7902541	IFI44L	interferon-induced protein 44-like	10964	Hs.715563	NM_006820//NP_006811//XM_001725615//XM_001726761//XM_001726800//XP_001725667//XP_001726813//XP_001726852	4.18368	5.87113	7.36723	5.6579	8.15614	6.47069	5.04153	4.38216	3.36504	3.82142	4.24858	3.76104	4.25964	7.4864	7.85016	4.1192	5.19841	3.7648	4.92691	7.84903	7.65015	4.66531	7.49674	7.62268	4.99721	9.40144	9.92259	4.31969	3.82334	4.10218	5.56188	5.92475	7.41737	9.86542	10.2935	10.1498	5.1347	9.65891	10.0215	4.34171	4.88252	4.45538	4.2492	5.73638
7902553	IFI44	interferon-induced protein 44	10561	Hs.82316	NM_006417//NP_006408	6.71004	7.01428	7.62482	6.96212	8.67607	7.00319	6.37731	6.06479	4.51719	5.36317	4.16408	4.47164	7.01897	8.06611	8.4968	6.99846	7.20827	6.07772	7.41901	8.81839	8.62232	6.74087	8.30367	7.82602	7.25363	9.50927	9.9955	6.47739	6.94993	6.72135	6.75936	7.54249	8.05364	10.1223	9.80225	9.69841	7.63172	9.64753	9.79483	5.77841	5.21844	5.75155	5.31419	7.89925
7902565	LPHN2	latrophilin 2	23266	Hs.24212	NM_012302//NP_036434	3.5916	3.72323	3.92251	3.49284	3.44471	4.24134	4.82296	6.00831	3.40485	3.36492	3.91278	3.50684	3.37125	3.06307	3.25951	3.47137	3.77596	3.56218	3.60053	3.33248	3.53734	3.51943	3.86226	3.68486	3.97915	4.22897	4.05421	3.37933	3.72901	3.5922	3.33971	4.06402	3.70731	3.25711	3.50571	3.37863	3.40022	3.41092	3.40615	3.29475	3.99196	4.23332	3.44424	3.2548
7902592	ARID3B	AT rich interactive domain 3B (BRIGHT-like)	10620	Hs.655532	NM_006465//NP_006456	7.01428	6.94479	6.95255	7.36493	7.04254	7.15633	7.49065	7.557	7.60715	7.81037	7.52813	8.17877	7.04884	6.37448	7.07598	7.67472	7.64418	7.69151	7.02659	7.17017	6.83316	6.72052	6.40778	6.85188	7.03657	7.24173	6.68363	8.28922	7.46578	7.6639	6.92712	6.55302	6.57721	7.12453	7.00493	6.63368	6.62086	6.57145	7.64251	7.21156	7.16709	7.02829	7.39411	7.5572
7902594	PRKACB	protein kinase, cAMP-dependent, catalytic, beta	5567	Hs.487325	NM_002731//NM_182948//NM_207578//NP_002722//NP_891993//NP_997461	7.25703	5.64826	6.03689	8.08202	7.82503	6.25243	6.79272	5.24178	8.30588	8.4681	5.92985	8.16938	7.9476	7.0021	6.74801	9.07141	9.15705	8.4726	8.10337	8.63229	8.62936	7.99774	8.34257	7.77768	7.75881	6.6179	7.19648	8.54752	9.03302	8.80304	8.1494	7.48191	8.1563	8.44372	7.56648	7.46071	8.7483	7.8589	7.62986	8.24437	6.44891	7.11948	8.9718	9.13344
7902617	SAMD13	sterile alpha motif domain containing 13	148418	Hs.591445	NM_001010971//NM_001134663//NM_001134664//NP_001010971//NP_001128135//NP_001128136	3.43786	3.08354	3.65215	3.26217	3.34474	3.20988	3.23015	3.33225	3.3061	2.93304	3.21054	3.21955	3.46775	3.08986	3.24542	3.15908	3.33437	3.31071	4.24832	4.37852	4.46346	3.47871	3.42134	3.11958	3.49499	3.46122	3.48656	3.11925	3.4777	3.47838	3.78158	3.59556	3.7766	3.81528	3.25138	3.08912	3.25074	3.39194	3.25481	3.10891	3.75739	3.30287	3.59543	3.54002
7902623	DNASE2B	deoxyribonuclease II beta	58511	Hs.129142	NM_021233//NM_058248//NP_067056//NP_490649	3.16543	3.30134	3.34061	3.31778	3.0701	4.04472	3.60845	3.48138	3.10053	3.14592	3.65126	3.12464	2.99111	2.9954	3.17481	3.12954	3.37726	3.44444	3.37571	2.99051	3.17717	3.118	3.25397	3.00501	3.57846	3.55463	3.18277	3.24982	3.34419	3.29678	3.15531	3.2337	3.22844	3.22824	3.24227	3.51779	3.3628	3.03853	3.15753	3.08261	3.9601	4.00023	3.33013	3.143
7902634	BXDC5	brix domain containing 5	80135	Hs.481202	NM_025065//NP_079341	8.51494	7.87032	8.07387	8.15059	8.22897	7.23776	8.70437	8.43884	8.53644	8.40916	6.15913	8.07857	8.99905	8.79203	8.75268	8.9799	9.05204	8.48632	8.53394	8.69732	8.65935	8.56303	8.63074	8.71484	8.58344	7.78212	8.44616	8.85616	8.56449	8.51331	8.66198	7.7753	8.42008	8.62658	8.33341	8.47081	9.40509	8.58921	8.45389	9.18181	7.82524	8.48243	8.9407	9.21927
7902645	SPATA1	spermatogenesis associated 1	64173	Hs.584956	NM_001081472//NP_001074941	4.07302	3.96112	4.0304	3.95598	4.04139	4.08618	4.18467	4.09021	4.3568	4.04931	3.90928	4.03127	4.70798	4.46227	4.42988	4.80479	4.47189	4.31606	4.02428	4.35731	3.87108	3.97165	4.08259	4.31384	3.99095	3.92919	4.45371	4.14009	4.12795	4.06819	4.64612	4.0532	4.88777	4.73074	4.53102	4.48274	4.27453	4.18184	4.33851	4.2503	4.29886	4.03686	3.91411	4.62158
7902660	WDR63	WD repeat domain 63	126820	Hs.97933	NM_145172//NP_660155	3.89589	3.76625	3.96255	3.72897	3.69951	3.64409	3.88897	3.76617	3.41514	3.85618	4.1919	3.66967	3.7079	4.73663	4.29753	3.88359	4.02252	3.63764	3.741	3.55243	3.64978	3.86018	3.94157	3.52666	4.28289	3.77799	4.02872	3.65412	4.24054	3.80113	3.83046	3.78285	3.94301	3.53171	3.75174	3.94411	3.69234	3.62917	3.4565	3.86109	3.75165	4.19579	3.63782	3.7982
7902687	CYR61	cysteine-rich, angiogenic inducer, 61	3491	Hs.8867	NM_001554//NP_001545	4.49099	4.85603	4.84953	4.24648	4.25003	4.61443	4.20151	4.39173	4.11605	4.35542	5.15125	4.51465	4.25237	4.14153	4.12205	4.3858	4.34956	4.63965	4.42634	4.35499	4.43984	4.31862	4.3089	4.09153	4.31341	4.81157	4.40102	4.71938	4.32543	4.31003	3.97815	4.11172	4.21933	4.46018	4.26541	4.34015	4.41018	4.28871	4.29159	4.25373	4.64125	4.75976	4.42511	4.18234
7902702	CLCA2	chloride channel accessory 2	9635	Hs.241551	NM_006536//NP_006527	3.45973	3.57412	3.70197	3.29968	3.1794	3.80878	3.31533	3.32951	3.59255	3.24789	3.84533	3.32058	3.39894	3.29895	3.33441	3.16634	3.61935	3.17876	3.22754	3.284	3.47009	3.31558	3.27999	3.41575	3.41039	3.30754	3.36954	3.33568	3.41033	3.51329	3.44149	3.39847	3.19161	3.17837	3.46758	3.38303	3.71205	3.12485	3.35911	2.98851	3.42831	3.31774	3.23456	3.36295
7902721	CLCA1	chloride channel accessory 1	1179	Hs.194659	NM_001285//NP_001276	3.06728	3.1521	3.50291	3.02137	2.94344	3.05783	2.86324	3.1109	2.89668	3.0422	3.37057	3.08733	3.02074	3.21305	2.91832	3.12999	3.13308	2.93735	2.88135	2.91915	2.87642	3.18208	3.231	2.7928	3.36709	3.06608	3.23138	2.89091	3.5202	3.04374	2.98049	3.3594	2.96748	2.90394	2.81194	2.84643	3.20349	3.34084	3.07309	2.92573	3.47789	3.32392	3.05955	2.89677
7902738	CLCA4	chloride channel accessory 4	22802	Hs.567422	NM_012128//NP_036260//NR_024602	3.04813	3.07954	3.21842	3.40298	3.19975	3.97951	3.52278	3.34721	3.06346	3.0241	4.00864	3.06483	3.02731	2.83634	2.94733	3.35414	3.16219	2.97547	3.11649	3.29974	3.48321	2.9569	3.27707	3.05349	3.44473	3.26579	3.17725	3.0952	3.39173	3.18134	3.28374	3.49793	3.05473	3.10525	3.08654	3.10517	3.30327	3.15483	2.85563	3.29838	3.48875	3.22004	2.95722	3.24509
7902754	CLCA3P	chloride channel accessory 3 (pseudogene)	9629	NA	NM_004921//NP_004912//NR_024604	3.3096	3.36131	3.50511	3.30734	3.20497	3.86894	3.26969	3.52183	3.04635	3.17512	3.9175	2.89113	3.35154	3.11406	3.10027	3.16074	3.06486	3.27589	3.29447	3.1441	3.22431	3.15064	3.47382	3.1502	3.79938	3.65863	3.00554	3.67823	3.24132	3.23934	3.43594	3.58101	3.54529	3.07392	3.19111	3.18696	3.39863	3.05997	3.26821	3.34882	3.72451	3.5864	3.15369	3.0459
7902771	SH3GLB1	SH3-domain GRB2-like endophilin B1	51100	Hs.136309	NM_016009//NP_057093	9.34659	8.61807	8.4793	9.56903	9.32195	8.64328	9.71795	9.22561	9.11259	9.27463	6.71633	8.98344	9.50305	9.37926	9.40805	9.74531	9.41335	8.79776	9.55972	9.34992	9.15457	9.46196	9.36232	9.27309	9.37133	8.83637	9.19493	9.95122	9.48419	9.25869	9.31924	8.62777	9.01125	9.81764	9.02938	9.17168	9.74234	9.22742	9.30326	9.4715	8.58296	8.50548	9.1817	9.89049
7902789	HS2ST1	heparan sulfate 2-O-sulfotransferase 1	9653	Hs.48823	NM_001134492//NM_012262//NP_001127964//NP_036394	6.38952	5.8858	5.70277	6.28223	6.59267	6.39459	7.75388	6.94355	6.34825	6.89304	6.16113	6.59395	7.1636	6.98365	6.62141	6.89704	7.46583	7.15989	6.37083	6.32877	6.36967	7.18204	6.84878	6.30689	5.81076	5.95409	6.00978	6.80531	6.72968	6.93408	6.41388	6.05392	6.03527	6.67922	5.91333	5.96294	7.62234	7.20361	6.81506	6.77227	5.60801	5.86272	6.82458	7.59646
7902799	LOC339524	hypothetical LOC339524	339524	Hs.306423	NR_026985//NR_026986//NR_026987//NR_026988//NR_026989//XR_039940//XR_039941//XR_039942	3.58569	4.27437	4.24172	3.73519	3.92813	3.84354	3.66711	4.24502	4.06037	3.95923	4.42373	4.67986	3.88028	3.68621	3.87	3.56349	3.79399	3.812	3.95015	3.52825	3.69118	3.76497	3.70898	3.61935	4.18624	4.08285	3.79856	3.74091	3.90947	4.07093	3.59563	4.13806	3.67829	3.62248	3.84017	4.02235	3.83901	4.21536	4.05292	3.68925	3.97472	4.3122	3.89033	3.7872
7902810	LMO4	LIM domain only 4	8543	Hs.436792	NM_006769//NP_006760	5.49282	5.24648	5.03107	5.169	5.17274	5.78787	5.66661	5.4428	6.06827	6.18476	5.14663	6.98254	5.57392	5.3851	5.42895	4.78382	5.4435	5.06138	4.68271	4.39836	4.5357	5.74103	6.15201	6.58615	5.29372	5.40316	5.47426	4.98285	5.26293	5.17751	5.6067	6.20666	6.3848	4.57863	4.80608	4.07768	5.39874	5.38569	5.74259	6.28828	5.56856	6.13115	5.51868	5.93032
7902822	PKN2	protein kinase N2	5586	Hs.440833	NM_006256//NP_006247	8.21322	7.1852	7.15079	8.73145	8.49624	6.88191	8.77845	7.80281	8.54663	8.46333	5.52506	8.45538	8.45872	8.26608	8.20342	8.88845	8.5052	7.85743	8.36938	8.58482	8.26919	8.23367	8.26892	7.92476	7.71463	7.13822	8.2704	8.56276	8.28678	7.86265	8.45908	7.91523	8.30463	8.99577	8.37038	8.01167	8.94747	8.59495	8.81418	8.0622	7.45691	6.80194	8.46202	9.02523
7902850	GBP6	guanylate binding protein family, member 6	163351	Hs.254338	NM_198460//NP_940862	3.34629	3.25998	3.79337	3.15192	3.2303	4.1139	3.87235	3.38652	3.16609	3.21574	3.83841	3.17936	3.3453	3.38133	3.32974	2.81461	3.45938	3.33255	3.2821	3.10893	3.12873	3.3986	3.51384	3.13741	3.3555	3.27616	3.94895	2.9106	3.28359	3.31822	3.4923	3.57603	3.37368	3.34548	3.64491	3.41825	3.40773	3.69097	3.43073	3.2724	3.69955	3.32192	3.2804	3.25717
7902861	LRRC8B	leucine rich repeat containing 8 family, member B	23507	Hs.482017//Hs.632420	NM_001134476//NM_015350//NP_001127948//NP_056165	7.13194	5.53654	6.46708	6.54737	7.01909	6.14302	6.88501	6.25059	6.7889	7.90264	5.6299	6.95171	6.69563	6.52766	6.44677	7.66219	6.51442	6.29736	6.5251	6.62823	6.34978	7.41059	7.09383	6.86851	5.89999	5.62102	6.37065	6.98851	6.17537	6.21443	5.36743	5.41632	5.90914	7.00806	6.58244	6.45768	8.11387	7.92152	8.17063	6.1787	6.20438	5.53735	6.8381	8.30948
7902874	LRRC8C	leucine rich repeat containing 8 family, member C	84230	Hs.412836	NM_032270//NP_115646	8.0328	7.92722	7.18494	7.24749	7.10496	6.54073	8.47618	7.08673	7.13098	7.39121	6.58595	7.00537	8.65889	7.40114	7.58118	8.02754	6.73713	6.91158	7.24342	6.90056	6.90804	8.73385	7.299	7.23019	8.05635	6.89974	7.50899	8.41814	7.03497	7.18618	6.55883	6.35851	6.53545	7.39216	6.9554	6.96792	8.28966	7.33691	7.29509	7.71633	6.92903	7.34423	7.33286	8.79088
7902883	LRRC8D	leucine rich repeat containing 8 family, member D	55144	Hs.588647	NM_001134479//NM_018103//NP_001127951//NP_060573	7.1814	5.66142	6.87365	7.19491	7.57177	7.07495	8.08104	7.44836	8.09275	7.92403	5.97072	7.82339	8.82551	7.87271	8.00244	8.47722	7.95483	7.74674	7.81133	7.99038	8.18661	7.10564	7.49387	7.69842	7.1313	5.89679	6.46122	7.67716	7.61414	7.7732	7.90775	7.24405	7.63866	7.75218	7.32115	7.52583	7.69463	7.48278	7.25977	7.65195	6.8146	6.95728	7.7184	8.58166
7902891	ZNF326	zinc finger protein 326	284695	Hs.306221	NM_182975//NM_182976//NP_892020//NP_892021	7.83515	6.93347	6.86899	8.12216	8.31276	7.60295	8.01111	7.23316	8.11553	7.95009	5.7349	8.00507	7.88945	7.37224	7.66745	8.14926	7.42525	6.973	8.43402	8.04244	7.72986	7.89636	7.54239	7.45773	7.74414	7.0713	7.64152	8.33782	7.69954	7.15673	7.67335	6.96337	7.73777	8.64519	7.62647	7.31698	8.32011	7.63175	8.42529	7.99908	7.02272	7.01551	8.18829	8.72611
7902913	CDC7	cell division cycle 7 homolog (S. cerevisiae)	8317	Hs.533573	NM_001134419//NM_001134420//NM_003503//NP_001127891//NP_001127892//NP_003494	6.80976	5.49532	6.21354	5.20841	4.94141	4.83732	6.73462	5.49796	4.81763	4.78636	4.49865	4.96526	7.2951	6.21087	6.2368	5.87284	6.15845	5.91754	5.75731	5.48819	5.79815	5.38914	4.7639	5.41866	5.56915	5.72738	5.84701	5.59319	5.5318	5.42309	5.55967	4.85631	4.62889	5.11144	5.03561	5.43183	7.24843	6.20472	6.37143	5.68865	5.52638	5.16516	4.33188	5.51652
7902930	HSP90B3P	heat shock protein 90kDa beta (Grp94), member 3 (pseudogene)	343477	Hs.591435	NR_003130//XR_017728//XR_017811	4.11266	4.04753	4.24098	4.08233	4.14691	4.6247	4.14725	4.08265	3.92586	4.47706	4.54321	4.04202	3.99961	4.03703	3.81153	3.9213	3.80507	3.92519	4.12257	3.95904	4.22845	4.47501	4.34914	4.07608	4.25837	4.61953	4.34983	4.13821	4.33808	3.82277	4.03752	4.48764	4.07466	4.02348	4.13866	3.9085	4.47385	4.18987	4.29539	4.01513	3.89043	4.37461	4.1276	4.20127
7902934	BRDT	bromodomain, testis-specific	676	Hs.482520	NM_001726//NM_207189//NP_001717//NP_997072	3.43843	3.44227	4.07094	3.57361	3.6742	3.83459	3.52646	3.47663	3.64825	3.20235	4.15092	3.29558	3.65956	3.5292	3.35253	3.62584	3.54607	3.77582	3.4819	3.16542	3.67822	3.51239	3.43617	3.35563	3.55201	3.86047	3.79566	3.69194	3.5588	3.60106	3.33303	3.79182	3.49386	3.41807	3.57108	3.38992	3.28202	3.17342	3.03522	3.59743	3.55132	3.75297	3.5218	3.48537
7902957	ABHD7	abhydrolase domain containing 7	253152	Hs.201555	NM_173567//NP_775838	4.47477	4.30923	4.68969	4.28085	3.99728	4.27276	4.27198	4.23028	4.18798	4.16007	4.53095	3.95795	4.21169	4.19629	4.20852	4.36	4.26851	4.22792	4.15919	4.36325	4.10318	4.34083	4.42312	4.51521	4.87226	4.41492	4.53224	4.71561	4.53356	4.63955	4.27476	4.51779	4.70023	4.14709	4.27174	4.4058	4.32743	4.34459	4.27141	4.2915	4.50854	4.80249	4.14383	4.17051
7902965	BTBD8	BTB (POZ) domain containing 8	284697	Hs.676102	NM_183242//NP_899065	3.2293	3.50701	3.57958	3.33173	3.59463	3.34756	3.32918	3.80458	3.78535	3.80934	3.61531	4.11041	4.0317	3.76281	3.58217	3.38099	3.87032	3.83343	3.27502	4.16054	3.83967	3.27274	3.38075	3.36495	3.06683	3.47711	3.24402	3.55829	4.43078	3.43322	3.81815	3.66587	4.12338	3.57437	3.59371	3.11974	3.82543	3.55383	3.80872	4.00065	3.79261	3.73261	3.847	3.66046
7902977	KIAA1107	KIAA1107	23285	Hs.21554	NM_015237//NP_056052//XM_034086//XM_937137//XP_034086//XP_942230	3.89389	3.59148	3.78861	4.378	4.41785	4.32715	3.81482	3.69342	5.53328	4.44055	3.83313	4.36044	5.69627	5.41608	4.40936	4.61569	5.15963	4.94554	3.65116	4.70057	3.89492	3.3345	3.88821	3.6949	3.70275	4.10809	4.04185	4.77798	5.36629	4.92126	5.08198	4.60733	4.97829	4.49561	4.18255	3.94303	3.90935	4.4925	4.35274	4.47111	4.20698	3.97462	4.30967	4.55008
7902984	C1orf146	chromosome 1 open reading frame 146	388649	Hs.558823	NM_001012425//NP_001012425	2.743	2.63763	2.74666	2.68305	2.85026	2.74431	2.87395	2.92976	2.70883	3.01399	2.6729	2.82784	3.10014	2.68509	2.82611	2.96998	2.8444	2.8737	3.00801	2.81167	3.06332	2.87194	2.85417	2.8011	2.89692	2.86044	2.7423	3.02304	2.86451	3.05574	2.74317	2.73721	2.98282	2.70714	2.84982	2.91006	2.7046	2.88862	2.90751	2.72146	2.8215	2.75515	2.87268	2.90161
7902992	RPAP2	RNA polymerase II associated protein 2	79871	Hs.444421	NM_024813//NP_079089	6.30295	6.49579	5.61685	7.02417	7.48022	6.22887	6.15009	5.74602	8.52375	8.17992	5.62755	8.29815	7.13461	7.18367	6.76343	8.06189	8.8069	8.16421	7.26219	8.01338	7.6174	6.9177	7.26699	7.16883	6.10044	5.18645	6.141	7.35934	7.73148	7.35018	7.16426	6.42926	7.21347	7.88523	7.55963	7.4293	7.08843	7.31178	7.19791	6.93523	6.34629	5.64266	7.50711	7.76976
7903010	RPL5	ribosomal protein L5	6125	Hs.180946//Hs.532359	NM_000969//NP_000960	7.64872	7.4533	7.59994	8.02124	7.91301	7.31863	8.06643	7.55703	7.96429	8.00125	6.68887	8.08222	8.02653	7.80793	7.93621	7.98259	8.06527	7.72637	8.32484	8.35637	8.35328	8.23088	8.34303	8.18831	7.5484	7.32127	7.52715	7.99855	7.9358	7.58227	8.12027	7.92337	8.09188	8.50117	8.10401	7.93584	8.01985	7.9143	7.6773	7.94957	7.44802	7.60357	8.21364	8.59333
7903022	SNORD21	small nucleolar RNA, C/D box 21	6083	NA	NR_000006	5.18804	3.66252	5.76468	5.17422	4.54958	4.55165	4.63933	5.02601	6.15929	5.78454	4.53387	5.1706	5.10503	5.08305	5.33742	4.73791	4.94672	4.65558	5.8518	6.15795	5.52553	4.95847	5.97023	5.45508	5.33559	4.43557	4.87234	5.8837	5.43708	5.46818	5.2041	4.6987	4.78542	5.77208	5.32049	5.0758	4.82097	5.06147	6.38062	4.86299	3.76979	5.53151	5.86349	6.23914
7903032	MTF2	metal response element binding transcription factor 2	22823	Hs.31016	NM_007358//NP_031384	8.1982	7.23005	7.21713	8.70623	8.50174	6.27085	9.48499	8.12666	8.52096	8.82042	6.89312	8.72423	9.08708	8.53684	8.77731	8.98765	8.55677	7.97728	9.18417	9.0541	8.94138	8.30995	8.50095	8.38229	8.22443	7.2929	7.70026	8.93993	8.27952	8.48967	8.47526	8.30723	8.73216	9.04857	8.54182	8.3727	9.27155	8.69434	8.25602	8.84374	7.58966	7.12248	8.75542	9.29649
7903049	CCDC18	coiled-coil domain containing 18	343099	Hs.716682	NM_206886//NP_996769	6.86121	5.84854	5.37378	5.75788	5.70733	5.16277	6.09943	5.47533	6.13215	6.16298	4.01735	6.03284	7.74089	7.46458	7.42351	7.28317	7.14548	6.49764	6.75862	6.97902	6.44788	5.80654	5.84072	5.46185	6.04791	5.34836	5.56434	6.59138	6.14405	5.58431	6.03566	5.64499	6.09592	7.01623	6.24847	5.46692	6.98588	6.84167	7.65109	6.23071	5.0938	5.12403	6.22864	6.82933
7903079	DR1	down-regulator of transcription 1, TBP-binding (negative cofactor 2)	1810	Hs.348418	NM_001938//NP_001929	6.55948	6.59491	6.61283	6.62349	6.29969	6.45661	7.13676	6.92488	6.46963	7.01929	5.55253	6.73935	7.18382	7.22293	7.4042	6.85266	6.90074	6.89921	6.47463	6.45233	6.77926	6.61436	6.8243	6.42495	6.24782	6.22373	6.40481	6.86289	6.76354	6.53062	6.4878	6.36998	6.45406	7.10014	6.43371	6.74107	7.03197	6.88748	6.75461	6.7693	5.90756	6.278	6.6995	6.90111
7903092	FNBP1L	formin binding protein 1-like	54874	Hs.134060	NM_001024948//NM_017737//NP_001020119//NP_060207	7.85843	7.2601	7.53707	8.32948	8.37609	7.17228	8.34117	7.6442	8.47184	8.57706	6.31995	8.71506	8.52508	8.29582	8.10539	4.41173	4.85264	3.95364	8.50078	8.21039	8.1426	8.10042	8.0451	7.8835	5.85211	4.6487	5.20159	5.24529	4.95254	4.36646	4.41682	5.40624	4.74484	8.88716	8.33244	7.90506	7.53187	7.49876	8.05768	8.15978	8.00138	8.05507	8.15592	8.78158
7903119	ABCD3	ATP-binding cassette, sub-family D (ALD), member 3	5825	Hs.700576	NM_001122674//NM_002858//NP_001116146//NP_002849	6.81968	5.44242	5.61927	6.62008	5.91819	5.11885	5.98756	5.18435	6.32822	6.63111	5.00201	6.28317	7.37045	6.97966	6.75294	5.90829	6.36165	5.78334	6.27789	6.49412	6.64425	6.15707	6.04499	5.69024	6.7016	5.80386	6.33317	6.30899	6.35172	5.93728	6.44814	5.67679	6.55432	7.71213	6.13063	5.86678	7.50182	7.47947	6.80001	6.32684	5.76263	5.39747	6.43771	6.81695
7903144	SLC44A3	solute carrier family 44, member 3	126969	Hs.483423	NM_001114106//NM_152369//NP_001107578//NP_689582	4.26926	4.541	4.64197	4.22196	4.512	4.51641	4.48681	4.59779	4.39202	4.31989	5.19573	4.21829	4.33729	4.2633	4.27433	4.43515	4.50185	4.47673	4.28566	4.5229	4.56633	4.43947	4.59705	4.50569	4.54869	4.76786	4.4966	4.49668	4.54284	4.79009	4.50041	4.67105	4.36538	4.40993	4.59881	4.6832	4.64296	4.43846	4.37444	4.5454	4.76968	4.41696	4.52365	4.50739
7903162	TMEM56	transmembrane protein 56	148534	Hs.483512	NM_152487//NP_689700	6.52493	5.67673	6.28917	3.60066	3.5273	3.98262	3.53669	3.54545	3.58236	3.52035	4.83958	3.88186	3.64361	3.82444	3.60777	4.03621	4.08552	3.60035	5.45035	5.01848	4.86023	4.09507	4.2147	3.95581	5.96156	5.37152	5.41945	3.73636	3.95691	3.89279	3.87209	4.18287	4.12971	3.72924	3.86371	3.90253	4.28533	3.82445	3.8507	4.00465	4.08041	4.35857	3.83328	4.37788
7903171	RWDD3	RWD domain containing 3	25950	Hs.709591	NM_001128142//NM_015485//NP_001121614//NP_056300	6.8882	6.47893	6.57507	7.26602	6.86112	6.80918	6.57291	6.63395	6.9138	7.25233	6.53607	6.26772	7.52749	7.34697	7.29701	7.02066	7.14786	6.68316	7.18505	7.34945	7.16084	6.95953	7.37496	6.99759	6.98379	6.34641	6.948	6.87716	7.15119	6.94876	7.20807	6.92962	7.21878	6.92525	6.94769	6.73479	7.65502	7.08517	6.76663	7.03672	6.60646	7.08701	7.3155	7.416
7903188	PTBP2	polypyrimidine tract binding protein 2	58155	Hs.596061//Hs.718552	NM_021190//NP_067013	7.11788	6.6123	7.0099	7.56742	7.75202	7.59189	7.07065	6.51414	8.16328	7.43746	4.826	7.68112	7.09729	6.11787	6.27575	7.7142	6.88944	6.86176	7.4774	7.54765	7.15415	7.11432	6.7646	6.59316	7.07758	6.96559	7.4669	7.38607	7.43466	6.84934	6.94155	6.33241	7.06507	8.14374	7.22125	7.1783	7.38422	6.77535	6.97679	7.84127	6.9904	7.46167	7.64837	7.94532
7903203	SNX7	sorting nexin 7	51375	Hs.197015	NM_015976//NM_152238//NP_057060//NP_689424	2.95301	3.4341	3.26364	2.84108	2.99794	3.12954	3.0171	3.22114	2.9179	3.07113	3.32242	2.89234	2.81153	3.18303	2.90847	2.97128	3.42601	2.8594	2.88698	3.02173	3.21827	2.85244	3.17844	3.00807	3.27017	3.31794	3.20433	3.01979	3.06271	3.05009	3.0329	3.16129	3.1885	2.95337	3.0016	3.13223	2.96788	3.06255	2.91033	3.23364	3.43214	3.46749	3.09461	3.12128
7903214	LPPR4	plasticity related gene 1	9890	Hs.13245	NM_014839//NP_055654	4.10812	4.03577	4.23083	4.0711	4.1288	4.57749	3.84799	4.06182	4.11361	4.11918	5.07923	3.66249	4.31788	3.92306	4.04327	3.93922	3.93945	3.79309	3.82986	3.89459	4.26159	3.83738	4.04808	3.9978	4.56799	4.51281	4.12037	3.62674	4.43356	4.20042	4.24199	4.11926	4.04079	3.85993	4.20043	3.77396	4.01259	4.09889	3.75645	3.91757	4.70992	4.08304	4.08925	3.94022
7903227	PALMD	palmdelphin	54873	Hs.483993	NM_017734//NP_060204	3.63896	3.45195	3.417	3.97107	3.45026	4.21713	3.87378	4.15794	3.36494	3.4251	3.56755	3.33902	3.54049	3.46415	3.12194	3.52521	3.49572	3.40563	3.43023	3.24647	3.42767	3.68171	4.06887	3.33904	3.91484	3.82297	3.66451	3.88538	3.73732	3.38984	3.36775	3.64024	3.78805	3.29171	3.49417	3.4032	3.37086	3.7771	3.22799	3.61975	3.96311	3.56967	3.41908	3.11278
7903239	AGL	amylo-1, 6-glucosidase, 4-alpha-glucanotransferase	178	Hs.904	NM_000028//NM_000642//NM_000643//NM_000644//NM_000645//NM_000646//NP_000019//NP_000633//NP_000634//NP_000635//NP_000636//NP_000637	4.59822	4.29708	4.30342	5.12277	5.69863	4.8668	4.50376	3.77718	5.30254	5.41786	4.18161	5.02509	4.88472	4.92162	4.86015	5.43264	5.47628	4.92223	4.80148	5.73613	5.30849	5.08354	5.29507	4.96231	4.20721	4.14754	4.70424	5.38036	5.35903	5.25661	5.83045	5.01538	5.69747	5.54202	5.18335	4.72528	4.39325	4.51525	4.6348	4.82029	4.21876	4.49361	5.26547	6.02139
7903281	SLC35A3	solute carrier family 35 (UDP-N-acetylglucosamine (UDP-GlcNAc) transporter), member A3	23443	Hs.448979	NM_012243//NP_036375	5.62158	5.1332	5.2425	6.24229	5.8611	5.34386	5.81581	5.40797	6.24071	6.16759	4.80043	5.74934	6.06913	5.73449	5.89541	6.46409	5.91631	5.6318	6.28177	6.33647	5.75026	6.19643	6.00032	5.78397	5.2103	4.75191	5.5463	6.4675	5.79414	5.66698	6.51562	5.49955	6.2765	6.61495	5.74862	5.74644	6.29212	5.54696	5.76891	5.88518	5.01118	4.66697	6.09524	6.85141
7903294	HIAT1	hippocampus abundant transcript 1	64645	Hs.124156	NM_033055//NP_149044	7.18052	6.74901	5.92387	7.76018	7.83866	5.51337	7.63133	6.46159	6.91948	8.06319	4.68512	6.75445	7.61298	7.50511	7.39585	8.08382	7.40606	7.03808	7.53566	7.49982	7.39648	7.77261	7.41895	7.56699	7.21345	6.60971	7.92406	7.68667	7.19975	7.06424	7.63231	7.06419	7.28792	7.9411	7.72346	7.74565	8.12293	7.60535	7.23165	6.88313	5.72696	6.35941	7.39622	8.07846
7903308	CCDC76	coiled-coil domain containing 76	54482	Hs.440371	NM_019083//NP_061956	7.44227	6.93666	7.0528	7.15754	6.9349	6.41774	7.46383	7.27781	8.58121	7.3754	5.14932	8.52455	7.96754	7.59689	7.68913	8.31724	8.21095	7.30998	8.4588	8.92638	8.39036	6.95659	7.80084	7.30104	6.77902	5.52039	6.51846	8.054	8.30096	7.89219	8.3801	7.55573	8.44532	8.15245	7.64301	7.50439	7.74176	7.4639	8.01791	7.57324	6.94778	6.94824	7.87591	8.05208
7903321	RTCD1	RNA terminal phosphate cyclase domain 1	8634	Hs.484222	NM_001130841//NM_003729//NP_001124313//NP_003720	9.01691	8.47101	8.4824	9.08439	8.82045	7.74606	8.9523	8.29936	8.53571	8.69549	6.41818	8.74536	9.49076	9.22939	9.12101	9.15552	9.25243	8.75351	9.07009	9.05182	8.95931	8.31364	8.579	8.27012	8.38282	7.87725	8.59237	8.65791	8.79927	8.60615	9.07724	8.80496	8.98913	8.82848	8.60391	8.29398	9.32536	9.01947	8.94562	8.71129	7.64403	8.20799	8.7954	8.66376
7903334	CDC14A	CDC14 cell division cycle 14 homolog A (S. cerevisiae)	8556	Hs.127411	NM_003672//NM_033312//NM_033313//NP_003663//NP_201569//NP_201570	6.69049	6.1311	6.12123	7.06401	7.02262	5.81265	7.36105	5.56878	7.45571	6.77685	5.1952	7.35424	6.6885	6.80728	6.83924	6.86997	6.93079	6.78333	6.94433	6.97646	7.0406	7.44831	7.50082	7.17599	6.47411	5.28155	6.27672	7.14439	7.12022	6.96442	6.69624	6.07611	6.5081	6.97902	6.95571	7.07227	7.3548	7.22364	7.08772	6.58579	6.12502	5.70965	6.21664	7.68818
7903355	GPR88	G protein-coupled receptor 88	54112	Hs.170053	NM_022049//NP_071332	6.00554	6.14607	5.77379	5.53057	5.58484	6.12332	5.53379	6.01087	5.69325	5.95341	6.48753	5.54189	5.65698	5.65214	5.44072	5.26244	5.72173	5.61256	5.73881	5.53385	5.67362	5.64694	5.37735	5.60654	5.86502	6.01968	5.81294	5.53359	5.90511	6.12686	5.72324	5.8392	5.59117	5.56118	5.83333	5.94808	5.83368	5.80924	5.61668	5.71828	6.03953	6.00429	6.02029	5.59423
7903358	VCAM1	vascular cell adhesion molecule 1	7412	Hs.109225	NM_001078//NM_080682//NP_001069//NP_542413	4.1376	3.76403	4.21834	3.82821	4.43304	4.11222	4.18961	4.00859	4.02865	4.27693	5.01428	3.8164	3.8565	4.2149	3.89031	3.84435	4.20957	4.24939	3.75758	4.2081	4.4794	4.34099	6.22711	5.94396	4.50169	4.65916	4.99669	3.87895	4.13674	4.3047	4.19287	4.35751	4.0112	3.99481	4.54122	4.29632	3.85016	4.14053	3.88558	4.1184	4.61256	4.16087	3.95226	3.77236
7903369	SLC30A7	solute carrier family 30 (zinc transporter), member 7	148867	Hs.533903	NM_001144884//NM_133496//NP_001138356//NP_598003	6.86277	6.26287	6.37541	7.06423	7.64741	6.26901	7.99794	6.63145	7.50461	7.80849	5.73732	7.16454	7.33338	7.2078	7.36623	7.44832	6.60706	6.4918	7.59331	7.68748	7.20111	7.41335	7.12791	7.24468	6.3639	6.53078	7.29813	7.44762	7.18176	6.93305	7.35731	6.54358	7.044	7.93606	7.65522	7.74395	7.50686	7.49226	7.97052	7.19318	5.80073	6.46244	7.03606	7.87365
7903393	S1PR1	sphingosine-1-phosphate receptor 1	1901	Hs.154210//Hs.715612	NM_001400//NP_001391	4.77603	5.30974	5.36863	4.96935	5.60493	5.01059	4.70566	4.95855	5.22438	6.28369	5.03388	5.11146	5.30879	5.22823	5.36109	4.83913	4.96611	4.88443	4.61999	4.78862	4.96922	6.03778	5.55211	5.62121	4.89067	4.75097	4.73546	5.32226	5.85655	5.73046	4.65368	4.67339	4.75175	4.79717	4.97341	4.7842	5.35318	5.03616	5.04804	4.9554	5.20456	5.02144	4.9179	5.66637
7903401	HEJ1	similar to DNAJ	94236	NA	NA	3.88809	4.01534	4.20282	4.2154	3.98742	5.81638	3.80602	4.54568	3.77933	3.36286	5.43647	3.63449	3.73365	4.31023	3.83159	3.94285	4.64741	4.2478	4.41322	4.01485	4.67201	3.86087	4.80069	3.59099	4.6072	5.43454	4.36888	4.08102	3.97689	4.38001	3.85319	4.63898	4.48268	3.54848	4.08277	4.05427	4.44652	4.38303	3.73414	4.35537	5.83984	5.02917	4.48224	4.09675
7903404	RNPC3	RNA-binding region (RNP1, RRM) containing 3	55599	Hs.632423//Hs.632430	NM_017619//NP_060089	9.35303	9.69285	9.15355	9.83584	9.81898	8.81312	9.07334	7.87979	10.4809	9.82052	7.41481	10.8604	9.58149	9.31203	9.48128	9.95756	9.83865	9.90159	10.5755	10.5661	10.3656	9.43289	9.945	9.53738	8.84663	9.43728	9.31419	10.1334	10.4112	9.57805	10.2863	9.58963	10.5196	10.2266	9.71062	9.92471	8.91691	9.07132	10.0076	10.3152	9.87471	9.399	10.2285	10.2853
7903407	AMY2B	amylase, alpha 2B (pancreatic)	280	Hs.484588	NM_020978//NP_066188	5.84365	5.32055	6.06603	6.01504	6.58214	7.76165	5.63929	5.76274	7.985	6.20201	5.16436	7.06021	6.1964	5.57727	6.14571	6.80389	7.02336	5.84517	6.68104	7.56431	6.87286	6.29182	6.33454	6.51819	5.01468	6.00195	6.08323	6.67208	6.74247	6.52712	7.0431	6.25484	6.97461	6.7135	6.96654	6.60098	5.95758	5.50955	6.47495	6.78096	5.73288	6.38048	6.60996	7.22998
7903414	AMY2A	amylase, alpha 2A (pancreatic)	279	Hs.654437	NM_000699//NP_000690	3.93751	5.36851	5.07313	6.96174	6.28125	6.84942	6.77398	6.0393	6.0644	5.8229	5.3422	6.52335	7.08029	6.28402	6.12914	6.28925	7.02789	5.02435	5.82992	7.73854	6.3474	5.07854	6.23777	5.0489	6.38758	4.41407	5.24208	5.43131	6.32677	5.63629	5.78609	5.68348	6.36656	6.42417	5.53606	6.40714	5.54066	5.16454	5.51858	6.24259	5.77102	6.80364	6.52831	5.24954
7903457	PRMT6	protein arginine methyltransferase 6	55170	Hs.26006	NM_018137//NP_060607	4.57627	4.83442	5.15647	5.56184	5.47289	5.192	4.98723	5.10073	5.37997	4.81375	4.68242	5.21489	5.15174	4.68317	5.11996	5.17699	5.35758	5.41782	4.86641	5.37806	5.3972	5.2841	5.14289	5.06572	4.97911	4.94114	5.12229	5.05463	5.16674	5.0761	5.42102	5.35669	5.59588	5.10154	5.26086	5.06249	5.30853	5.57827	5.44305	5.68774	4.90503	5.25736	5.3315	5.26553
7903461	NTNG1	netrin G1	22854	Hs.657434	NM_001113226//NM_001113228//NM_014917//NP_001106697//NP_001106699//NP_055732	4.11691	3.63826	3.76602	3.63891	3.86189	4.51748	3.65884	4.06169	3.64433	3.93364	4.3019	3.6237	3.55033	3.70937	3.55224	3.75505	3.67591	3.88863	3.96867	3.65197	3.93139	3.61945	4.11812	3.94959	4.06005	4.5839	3.83229	3.57529	3.63072	3.66732	3.92221	4.27913	3.91566	3.53196	3.86496	3.86598	3.71501	3.78505	3.60888	3.952	3.95988	4.2183	3.85422	3.46388
7903478	NBPF5	neuroblastoma breakpoint family, member 5	284610	Hs.512038	XM_001714472//XP_001714524	2.81437	2.25443	2.32401	2.64313	2.91043	2.94881	2.29775	2.13532	2.1838	2.34945	2.75303	2.34563	2.25719	3.58842	3.38143	2.98726	2.44612	2.51266	2.26375	2.70959	2.22811	2.38726	2.28914	2.14903	2.4434	2.21178	2.38323	2.41242	2.70496	2.36694	2.13557	2.44404	3.29962	4.63779	2.42785	2.8762	2.16385	2.67555	2.55826	2.5887	2.84942	3.46432	2.0924	4.00604
7903490	NBPF4	neuroblastoma breakpoint family, member 4	148545	Hs.511849	NM_001143989//NP_001137461//XR_040171	3.26677	3.55254	3.3704	2.76876	2.84331	3.84314	4.1921	3.1535	5.31347	4.20177	3.54441	3.29511	3.3121	2.70926	2.89088	5.18214	3.94798	3.84312	3.93676	3.68895	4.11173	3.91427	4.46626	3.62415	3.04421	4.05111	4.11279	3.71829	4.06075	3.6602	3.79909	3.99085	3.12642	3.97541	3.91016	5.10455	2.56881	4.32077	3.69213	2.86153	3.66377	3.68573	3.44705	4.59481
7903507	FAM102B	family with sequence similarity 102, member B	284611	Hs.200230	NM_001010883//NP_001010883	7.50237	5.73005	5.17918	7.60375	6.19866	4.80606	8.3006	4.51837	7.05061	9.54362	5.63991	6.9939	8.23997	6.80533	6.88971	7.8692	5.74501	5.34734	7.34677	6.38218	6.08164	7.42168	6.07653	6.23029	7.18669	5.08313	6.83445	8.24205	6.88015	6.71319	6.97156	5.31623	6.19916	7.87741	4.48198	5.17737	7.32159	5.64868	5.38513	7.14363	5.82515	5.34234	7.09551	8.78803
7903519	PRPF38B	PRP38 pre-mRNA processing factor 38 (yeast) domain containing B	55119	Hs.342307	NM_018061//NP_060531	8.70103	7.86327	8.31049	8.51718	8.5379	8.61382	8.97476	8.49024	8.86958	8.96464	6.82846	8.98834	8.6714	8.64365	8.64984	8.81965	8.42182	8.19032	8.80667	8.85585	8.56503	8.69054	8.83454	8.43503	8.47534	8.07757	8.6438	9.16967	8.81756	8.56981	8.70614	8.14923	8.71747	8.69992	8.61028	8.42659	8.77851	8.6742	9.30875	8.93928	7.99286	8.01068	8.94205	8.96133
7903530	FNDC7	fibronectin type III domain containing 7	163479	Hs.258253	NM_001144937//NM_173532//NP_001138409//NP_775803	3.21712	3.44413	3.29426	3.27653	3.17711	2.8949	3.26146	3.77148	3.31461	3.43841	3.40815	3.22783	3.13014	3.19236	3.12469	3.31882	3.32559	3.18001	3.83353	3.72715	3.40099	3.11248	3.25418	3.04293	3.55817	3.17514	3.23421	3.21408	3.39317	3.3343	3.25573	3.50216	2.92153	3.34035	3.28387	3.44597	3.39074	3.16427	3.22731	3.32859	3.30277	3.35889	3.37217	3.3182
7903541	STXBP3	syntaxin binding protein 3	6814	Hs.530436	NM_007269//NP_009200	8.65735	7.22704	7.78368	8.94867	8.80753	6.42493	9.0114	8.05777	8.45204	9.7728	6.51879	8.38697	9.30597	9.30118	9.23148	8.70363	8.95272	7.93951	9.28795	9.37096	9.16106	8.95599	9.4065	9.02932	9.09231	8.1105	8.67201	9.26687	8.84762	8.76684	9.14445	8.80849	9.30225	9.456	8.80144	8.58648	9.14173	8.98774	8.43365	9.05888	8.02666	8.06254	9.23038	9.28773
7903561	LOC642864	spermatogenesis-related protein 7	642864	Hs.372658	XR_041426//XR_041427//XR_041428	3.34124	3.54971	4.22356	3.68689	3.52916	4.50922	3.55504	3.66825	3.57409	3.34981	3.7833	3.45213	3.53428	3.5205	3.31211	3.51657	3.61895	3.71539	3.63293	3.6072	3.53428	3.35696	3.19385	3.3433	3.93836	4.07982	3.33183	3.24229	3.55711	3.65277	3.41901	4.22274	3.71413	3.30019	3.47187	3.81931	3.67838	3.39162	3.71891	3.55035	4.26141	3.50964	3.37723	3.35929
7903565	GPSM2	G-protein signaling modulator 2 (AGS3-like, C. elegans)	29899	Hs.584901//Hs.658489	NM_013296//NP_037428	5.53599	5.26534	5.12003	5.03746	4.70086	4.45401	5.43818	4.68254	4.94988	5.02358	4.20008	4.89865	6.66239	7.1571	7.32776	4.98519	5.26465	4.57789	5.85266	6.5501	6.41293	5.26811	5.43112	5.12372	5.75981	4.92505	5.04381	5.53327	4.57784	5.21123	5.55785	5.37509	6.08322	5.33023	5.00775	5.32083	7.06591	7.01538	7.17283	5.09012	4.33678	4.75618	4.61806	5.60343
7903582	RPL17	ribosomal protein L17	6139	Hs.293653//Hs.374588//Hs.485090	NM_000985//NM_001035006//NP_000976//NP_001030178//XM_001713653//XP_001713705	11.5561	11.1087	11.2405	11.8882	11.6937	9.5368	11.4122	11.0293	11.8679	11.9382	10.5399	11.7998	11.8036	11.6229	11.5811	11.924	11.9737	11.684	12.124	12.1591	12.0696	11.9443	11.9928	11.9244	11.4282	11.0487	11.1086	11.7951	11.766	11.5155	11.9031	11.8589	11.8796	12.1069	11.8499	11.7478	11.9762	11.5113	11.0717	11.7535	11.397	11.4665	11.9709	11.7984
7903592	KIAA1324	KIAA1324	57535	Hs.708190	NM_020775//NP_065826	3.95824	4.15036	4.0688	4.00706	3.91585	4.61359	3.93404	4.13866	3.98068	3.81612	4.63087	4.07827	3.74693	3.8991	3.73991	3.82489	3.94687	4.01292	3.97598	3.72576	3.75358	3.69244	3.92459	3.70444	4.12642	4.01521	4.03332	3.95958	3.7995	3.74693	3.9927	4.28622	4.06036	3.49425	4.13603	4.16803	3.85345	3.87053	3.82434	3.88323	4.30737	4.08928	4.01412	3.94387
7903619	SARS	seryl-tRNA synthetase	6301	Hs.531176	NM_006513//NP_006504	7.45404	6.89395	6.87763	7.6877	7.57107	6.43019	7.89861	7.63376	6.84284	8.71741	6.37494	7.15657	8.07715	8.68119	8.65177	7.62979	7.78266	8.03409	7.25902	8.10716	7.79051	7.93202	8.20725	8.43985	6.76435	6.85779	6.59901	7.54167	7.48462	7.78861	7.57802	7.46832	7.31276	7.32657	7.09516	7.39379	8.00354	7.76898	7.33311	7.78445	6.26739	6.78462	7.4665	7.9243
7903632	CELSR2	cadherin, EGF LAG seven-pass G-type receptor 2 (flamingo homolog, Drosophila)	1952	Hs.57652	NM_001408//NP_001399	5.33736	5.90792	5.87446	5.40528	5.50653	5.93098	5.19976	5.73489	5.33672	5.2921	6.16885	5.56191	5.47032	5.30831	5.33648	5.32135	5.61555	5.48731	5.65109	5.35035	5.44785	5.3346	5.74177	5.4514	5.33478	6.0298	5.513	5.34453	5.52581	5.49506	5.61925	5.78812	5.47435	5.3805	5.8232	5.87226	5.33367	5.50221	5.46035	5.54397	5.70279	5.87781	5.76626	5.19026
7903667	SYPL2	synaptophysin-like 2	284612	Hs.528366	NM_001040709//NP_001035799	5.05096	5.9174	5.15091	4.88159	5.05888	5.37519	4.75803	5.35193	4.90863	5.07118	5.9341	4.85985	4.93785	4.74471	4.84586	5.19432	4.96142	5.12741	4.75196	4.80894	4.97788	4.94497	4.69478	4.9772	5.01033	5.24555	5.13181	4.77827	5.35427	5.3104	5.45241	5.39478	5.24591	4.83258	5.26915	5.19624	4.7762	5.31444	4.94636	4.96226	5.15425	5.16548	5.20627	4.81101
7903676	ATXN7L2	ataxin 7-like 2	127002	Hs.118248	NM_153340//NP_699171	5.5827	5.67052	5.60228	5.0983	5.54122	5.76953	4.87344	5.79076	5.45633	5.03695	6.05094	5.50682	5.13192	4.86982	5.11733	5.04659	5.23614	5.46809	5.06571	5.2843	5.2287	4.88326	5.14718	5.16144	5.49688	5.29885	4.76722	5.59902	5.48677	5.46687	5.37193	5.55846	5.52197	5.43843	5.60162	5.50113	4.84145	5.42617	5.27812	5.42792	5.86154	6.03946	5.65803	5.35674
7903688	CYB561D1	cytochrome b-561 domain containing 1	284613	Hs.514682	NM_001134400//NM_001134402//NM_001134403//NM_001134404//NM_182580//NP_001127872//NP_001127874//NP_001127875//NP_001127876//NP_872386	5.264	5.81444	6.24223	5.22776	5.30097	5.7563	4.8728	5.54888	5.65912	5.55212	5.91787	5.292	5.24205	4.95984	5.03966	5.30601	5.22014	5.59492	5.32406	5.30879	5.37415	5.06261	5.12334	5.55768	5.52899	5.6866	5.60802	4.93461	5.27079	5.50973	5.50657	5.82337	5.68453	5.14312	5.64382	5.5308	5.14022	5.56056	5.41182	5.35015	5.75887	5.55937	5.79074	4.92152
7903694	GPR61	G protein-coupled receptor 61	83873	Hs.709782	NM_031936//NP_114142	5.06629	5.36616	5.72031	5.05388	5.1067	5.71584	4.97394	5.42855	4.99106	5.13068	5.75659	4.68647	5.12646	4.86522	4.9307	5.14146	4.74305	5.2577	5.12052	4.87537	4.97551	5.27624	5.06355	5.24043	4.82909	5.41272	5.25129	4.84956	5.16681	5.2548	5.35613	5.35013	5.09391	4.9349	5.41703	5.07468	5.05732	4.94863	4.55145	5.03527	5.29653	5.51625	5.28364	4.87406
7903703	GNAI3	guanine nucleotide binding protein (G protein), alpha inhibiting activity polypeptide 3	2773	Hs.73799	NM_006496//NP_006487	9.55442	8.60127	8.39977	9.50084	9.0209	7.10228	9.81509	8.82117	7.94019	9.44624	6.07404	8.08177	9.76391	9.39559	9.38317	9.72892	8.79857	8.52921	9.59354	8.61722	8.65594	9.54086	9.24981	9.13071	9.56583	8.73635	9.12325	9.86421	8.99245	8.94264	8.78081	8.06046	8.26381	9.62978	8.64626	8.38572	9.84468	8.82913	8.48797	9.21685	8.09334	8.25286	8.98771	9.7978
7903719	AMPD2	adenosine monophosphate deaminase 2 (isoform L)	271	Hs.82927	NM_004037//NM_139156//NM_203404//NP_004028//NP_631895//NP_981949	5.14237	5.58933	5.41908	5.25057	4.79913	5.35959	5.08324	5.40578	4.92782	5.02884	6.2238	5.43636	4.90684	4.56681	4.94479	4.89545	5.07747	5.316	4.86156	4.42035	5.18824	4.6428	4.88921	4.83535	5.1093	5.03732	4.85101	5.15068	5.11394	5.53204	5.03652	5.38264	5.14079	5.08135	4.72785	5.04384	5.36598	5.19274	5.32336	5.0212	5.51869	4.91709	5.28071	5.32984
7903742	GSTM4	glutathione S-transferase mu 4	2948	Hs.348387	NM_000850//NM_147148//NP_000841//NP_671489//NR_024538	5.54903	4.79513	4.80284	5.06568	4.86871	5.03098	6.88593	4.81092	4.4623	5.00885	5.36085	4.75817	5.90711	4.78547	5.10702	5.45529	5.26958	5.85243	5.08522	4.73605	5.32835	5.66441	4.46682	4.29128	4.83893	5.32882	4.93695	5.49764	5.68411	5.44233	4.39353	4.99577	4.51858	5.74741	4.83278	5.27696	5.96243	4.41431	4.81801	4.80765	5.08397	5.08366	5.10702	5.21038
7903753	GSTM2	glutathione S-transferase mu 2 (muscle)	2946	Hs.279837	NM_000848//NM_001142368//NP_000839//NP_001135840	5.28959	5.06508	4.97481	5.90968	5.29133	5.28142	7.71131	5.65664	5.60611	5.7224	5.04664	5.60719	5.10184	4.53873	5.00937	5.32584	4.95649	5.5328	6.98762	6.43535	6.91465	5.32211	4.7075	5.24694	4.46984	4.13307	4.60915	5.43664	4.8927	5.12586	5.64055	4.65444	4.70635	6.30014	5.25046	5.35671	4.82975	5.10771	4.29246	4.82409	4.71587	4.34648	5.49406	5.90893
7903765	GSTM1	glutathione S-transferase mu 1	2944	Hs.301961	NM_000561//NM_146421//NP_000552//NP_666533	6.00969	5.5417	4.83056	6.16298	5.48059	4.70615	6.63524	4.74302	4.46783	5.03572	5.29052	4.84409	4.78458	4.32876	4.69408	4.22928	4.40537	4.79034	4.58006	4.47428	4.51954	5.17484	4.43325	4.2468	5.55166	5.16196	4.96271	4.52369	4.55029	4.55394	4.3472	4.98551	4.66069	6.58171	5.8369	5.28119	6.30454	5.03528	5.08687	5.63695	5.56897	4.84471	4.56839	4.66798
7903777	GSTM5	glutathione S-transferase mu 5	2949	Hs.75652	NM_000851//NP_000842	4.15173	3.72711	4.31322	3.83448	3.49105	3.94007	3.82228	3.89323	3.41197	3.62755	4.37474	3.55973	4.50788	4.27747	4.12128	3.62922	3.31209	3.98614	3.87796	3.66985	3.97037	3.49154	3.74485	3.02494	3.51528	3.62384	3.44766	3.78751	3.59976	3.87904	3.43822	3.5685	3.73118	4.26121	3.52647	3.70979	3.34122	3.62709	3.5251	3.23567	3.8556	3.84442	3.63441	5.30768
7903786	CSF1	colony stimulating factor 1 (macrophage)	1435	Hs.591402	NM_000757//NM_172210//NM_172211//NM_172212//NP_000748//NP_757349//NP_757350//NP_757351	5.45943	5.49974	5.51275	5.11214	5.33873	4.60103	4.92562	5.13145	5.07629	6.48386	5.70744	5.86309	4.7613	4.74243	4.71748	4.69023	4.92744	5.04557	4.95575	5.05552	5.01246	5.32858	4.70714	4.97678	4.7461	5.28783	5.1749	4.95491	5.13537	4.8004	4.86841	5.01363	5.37013	5.24612	5.53527	5.67067	4.93055	5.14687	4.93135	5.48367	5.10919	5.24684	4.95358	5.12028
7903803	AHCYL1	S-adenosylhomocysteine hydrolase-like 1	10768	Hs.705418	NM_006621//NP_006612	7.00767	7.14925	7.13008	7.43427	7.58252	6.48575	7.07309	6.96681	7.69032	8.3265	6.59178	7.85777	7.6163	8.50924	7.96834	7.41305	8.0805	8.09857	7.24112	7.5893	7.71865	7.27924	7.54694	7.71824	7.14289	6.62184	7.355	7.52348	7.73211	8.02051	7.34384	7.4478	7.41388	7.21313	7.84448	7.83872	7.55508	7.87603	7.48053	7.20822	7.32587	6.67176	7.38154	7.05458
7903827	FAM40A	family with sequence similarity 40, member A	85369	Hs.584996	NM_033088//NP_149079	5.86512	5.87288	5.28404	5.80718	6.12885	5.96941	5.99898	5.83117	6.15644	6.75448	5.63983	6.51036	5.07803	5.80686	5.89516	5.8795	5.58118	6.10528	5.68479	5.97114	5.89067	6.27389	6.16152	6.35021	5.60682	5.3592	5.85722	5.91403	6.20932	6.00191	6.06496	5.81532	6.14666	5.57998	5.99961	6.3026	5.94776	6.01542	6.71402	5.89502	5.79977	5.46691	6.12302	6.0509
7903851	UBL4B	ubiquitin-like 4B	164153	Hs.374027	NM_203412//NP_981957	3.75778	4.34169	4.34685	4.31083	4.20424	5.01031	4.27323	4.18809	4.0059	3.94616	4.48145	4.33696	3.75105	4.00932	4.16682	4.0582	4.34296	4.18118	4.34878	4.21161	3.95035	4.29404	4.12045	4.30653	3.99416	4.1768	4.22915	4.12902	4.27213	4.19731	4.26303	4.72093	4.32801	4.19536	4.11886	4.50601	3.97938	4.04435	4.01153	4.16249	4.40081	4.36835	4.13511	4.22973
7903854	SLC6A17	solute carrier family 6, member 17	388662	Hs.128382	NM_001010898//NP_001010898	4.63201	4.72735	4.79499	4.12183	4.3966	4.26227	3.55943	4.78217	4.1775	4.28791	4.75427	3.94961	4.29865	3.91942	3.8112	4.24368	4.33661	4.33425	4.39923	4.06318	4.28347	3.97622	3.96423	4.04618	3.56162	4.43329	3.90442	4.02751	4.05804	4.49047	4.35572	4.34257	4.24854	4.03618	4.41335	4.47171	4.47839	4.30049	4.26267	4.05673	4.5428	4.46203	4.22083	4.05595
7903867	KCNC4	potassium voltage-gated channel, Shaw-related subfamily, member 4	3749	Hs.153521	NM_001039574//NM_004978//NM_153763//NP_001034663//NP_004969//NP_720198	5.39292	5.82151	5.37213	5.32159	5.22732	5.30505	5.33006	5.73628	5.10464	5.49124	5.64791	5.02454	5.06152	4.82372	5.18363	5.21851	5.39496	5.427	4.67806	4.8666	5.054	5.35499	5.0627	5.17936	5.44082	5.61299	5.33271	5.2391	5.24997	5.50141	5.45432	5.49531	5.10792	5.18034	5.31701	5.2541	5.21375	5.39189	5.38721	5.38102	5.61324	5.15243	5.5878	5.21862
7903878	RBM15	RNA binding motif protein 15	64783	Hs.435947//Hs.708172	NM_022768//NP_073605	6.44098	6.27307	6.19152	6.26439	6.00443	5.8384	6.38073	6.21177	6.32705	6.61228	6.11843	6.406	6.60871	6.57769	6.63464	6.66445	6.47103	6.44883	6.32601	6.34082	6.29622	6.33264	6.11193	5.9039	6.40397	5.89882	6.05432	6.92083	6.52122	6.27428	6.30337	5.88397	6.14686	6.35674	6.24935	6.26351	6.73736	6.7503	6.82652	6.01329	5.7357	5.85163	6.43247	6.66111
7903884	PROK1	prokineticin 1	84432	Hs.514793	NM_032414//NP_115790	5.02454	5.17335	5.20112	4.71729	5.00036	5.23437	4.78043	5.30929	5.13633	4.74455	6.19615	5.09687	4.66676	4.66821	4.31391	4.80884	4.96012	5.08241	4.7667	4.6922	4.8113	4.46028	4.98784	4.79246	4.85334	5.0641	4.94486	4.6169	5.00518	4.52076	5.01666	5.16498	4.71813	4.65479	5.23172	5.2178	4.90172	5.04076	5.27144	4.65139	5.18371	5.21368	4.93774	4.74837
7903893	CD53	CD53 molecule	963	Hs.443057	NM_000560//NM_001040033//NP_000551//NP_001035122	9.4153	9.5629	8.97425	9.98723	10.1689	8.10152	10.3083	9.68976	9.48649	9.68969	7.50291	9.70449	10.1429	10.2158	10.205	9.71746	8.91037	9.18234	9.83801	9.91917	9.82571	8.62066	8.58855	8.88579	9.09391	9.56397	10.2188	9.8842	9.66261	9.53548	9.94902	9.42163	9.89821	9.12869	9.84372	9.71549	9.30613	9.11701	8.81481	9.75584	9.14437	9.45362	9.47036	9.36785
7903908	CEPT1	choline/ethanolamine phosphotransferase 1	10390	Hs.363572//Hs.636850	NM_001007794//NM_006090//NP_001007795//NP_006081	7.57405	7.18558	7.04569	7.77804	8.46977	6.8506	8.39564	8.54913	8.2542	7.48085	6.37829	7.4459	7.84111	8.27654	8.15533	8.13445	8.21261	7.89822	8.40086	8.98813	8.41333	7.90134	8.08164	7.88304	7.11418	6.91287	7.81085	8.0571	8.37482	7.75799	8.82535	8.32113	8.35132	8.36245	8.76757	8.40168	8.05301	8.21334	8.25681	8.19564	7.62218	7.62669	8.41286	8.31593
7903920	CHI3L2	chitinase 3-like 2	1117	Hs.514840	NM_001025197//NM_001025199//NM_004000//NP_001020368//NP_001020370//NP_003991	3.86393	3.74207	3.83358	3.57973	3.72925	4.02957	4.06018	3.79316	3.48398	3.65758	4.11337	3.7165	3.50792	3.52082	3.64788	3.57228	3.67401	3.47905	3.55846	3.65598	3.54777	3.56384	3.91008	3.60159	3.45343	3.70099	3.90236	3.75516	3.59096	3.66052	3.67789	4.02898	3.68698	3.42919	3.81297	3.80181	3.61737	3.55508	3.47228	3.36069	3.7523	3.63077	3.59205	3.34092
7903935	RP11-165H20.1	CHIA-like pseudogene	149620	NA	NR_003928	3.28567	3.66924	3.99451	3.09598	3.4789	3.83826	3.32902	4.02185	3.4581	3.21211	4.21016	3.27007	3.24504	3.51491	3.30854	3.60093	3.56501	3.43534	3.41708	3.2964	3.61069	3.41612	3.40537	3.72857	3.191	3.84945	3.37308	3.25591	3.3882	3.91937	3.39274	3.51612	3.53154	3.36163	3.50314	3.46488	3.58326	3.60523	3.49374	3.92693	3.75354	3.8808	3.31086	3.50309
7903945	CHIA	chitinase, acidic	27159	Hs.128814	NM_021797//NM_201653//NP_068569//NP_970615	3.89547	4.13618	3.85937	3.69183	3.67948	4.11938	3.90618	3.80404	3.75898	3.65477	4.47306	3.51605	3.66166	3.92512	3.62458	3.73037	3.74122	3.82575	3.81574	3.57279	3.78723	3.65624	3.60026	3.75904	3.62013	3.99881	3.88964	3.7782	3.67469	3.65152	3.93629	3.96014	3.77456	3.62096	3.71572	3.82575	3.86524	3.80202	3.81678	3.61014	3.82664	3.80507	3.93769	3.67844
7903959	C1orf88	chromosome 1 open reading frame 88	128344	Hs.172510	NM_181643//NP_857594	3.71243	4.42109	4.39632	3.74639	3.9711	4.37727	3.72793	4.04693	4.20319	3.80585	4.52311	3.82194	3.75566	3.80101	3.60233	3.95659	4.12078	4.2096	3.92133	3.81142	3.82194	3.91752	4.07304	3.85362	3.83533	4.07735	4.37369	3.97734	4.49542	4.1356	4.1066	4.50793	3.91163	4.20645	4.08245	4.36419	3.96412	4.18162	3.98367	4.42296	4.79242	4.19586	4.11406	3.55803
7903972	ATP5F1	ATP synthase, H+ transporting, mitochondrial F0 complex, subunit B1	515	Hs.514870	NM_001688//NP_001679	6.85441	6.55514	6.14414	7.57982	7.11947	6.06798	7.46184	7.115	7.01757	7.60849	5.6217	6.59896	8.04252	7.76118	7.53231	7.96332	7.83452	7.34643	7.43362	7.22854	7.06617	7.12918	7.34376	7.17484	7.10149	6.79267	6.60456	7.25798	7.29909	7.33886	7.69281	6.7886	7.35689	7.56811	6.878	6.82372	7.62532	7.35081	7.11771	7.15945	6.27585	6.87335	7.26883	7.44788
7903980	C1orf162	chromosome 1 open reading frame 162	128346	Hs.288010	NM_174896//NP_777556	8.0993	7.30125	6.70929	7.324	6.93895	6.59818	6.92458	6.8225	6.42544	5.80226	6.9636	6.26585	8.63128	8.11116	7.4056	7.36102	7.731	7.90855	6.84326	7.07067	6.59368	6.65393	6.11156	6.01164	8.11818	7.47839	7.56845	7.13112	6.65817	7.15296	8.2931	7.27694	7.88406	7.39106	6.5387	6.06034	7.03573	6.56273	6.38912	8.08458	6.73822	7.70016	7.14297	7.29829
7903988	RAP1A	RAP1A, member of RAS oncogene family	5906	Hs.190334	NM_001010935//NM_002884//NP_001010935//NP_002875	8.55472	8.18358	8.03608	8.72393	8.62047	6.68238	8.701	8.28568	8.4188	8.86597	5.86825	8.43877	8.89193	8.83726	8.92496	9.18316	9.13303	8.43254	8.92398	8.78534	8.75988	8.49094	8.89188	8.48231	8.3283	8.53578	8.86316	9.03448	9.08343	8.76271	8.81672	8.12365	8.62739	8.84924	8.16909	7.96899	9.23149	8.68244	8.45756	8.52722	8.577	8.42358	8.73755	9.49731
7904000	DDX20	DEAD (Asp-Glu-Ala-Asp) box polypeptide 20	11218	Hs.591405	NM_007204//NP_009135	6.30867	5.35934	5.47988	6.50295	6.41443	5.50081	6.63622	6.11036	6.13255	6.7605	5.36382	6.03206	6.70471	6.01438	6.45312	6.68847	6.39127	6.05616	6.75885	6.68315	6.49943	6.27666	6.63324	6.57036	6.19349	5.58616	5.49671	7.00574	6.06269	6.24989	6.54222	5.89204	6.60236	6.72644	6.18415	6.04218	6.60749	6.57463	6.17586	6.59553	5.16373	5.65014	6.15331	7.22837
7904018	CTTNBP2NL	CTTNBP2 N-terminal like	55917	Hs.485899	NM_018704//NP_061174	7.6472	7.24448	7.06382	8.3158	8.51746	6.62438	7.47013	7.23014	7.3527	8.50587	6.83006	8.0831	7.47013	7.70215	7.67538	5.08582	5.70047	5.51117	4.95849	4.70281	5.14792	7.64663	8.16895	8.30963	7.47156	7.56818	8.01663	8.14213	8.06935	7.83476	5.12	5.32686	5.25021	6.76687	7.12616	7.2664	7.64273	7.22678	7.53486	8.01348	6.4211	6.95783	7.82658	7.11273
7904025	WNT2B	wingless-type MMTV integration site family, member 2B	7482	Hs.258575	NM_004185//NM_024494//NP_004176//NP_078613	4.70599	5.28018	4.67124	4.92989	5.46958	4.74416	4.5659	5.12162	4.92312	4.97462	5.40688	5.14866	4.97555	5.04592	4.8141	4.54917	4.45339	5.06807	4.65925	4.57636	4.83997	4.91113	5.28934	4.94057	4.56663	5.57976	5.58666	4.98603	5.24842	4.9066	4.77991	4.32229	4.46704	4.44448	4.7581	5.40079	4.49408	4.99651	4.99934	5.00209	5.05355	4.89904	5.33031	4.67013
7904036	CAPZA1	capping protein (actin filament) muscle Z-line, alpha 1	829	Hs.514934	NM_006135//NP_006126	8.29437	8.18727	7.7598	8.16725	8.19294	6.80943	8.38046	8.22259	7.58031	8.01619	6.26458	7.79005	8.44449	8.35344	8.09764	8.68598	8.04978	8.06642	8.13513	8.19135	7.93495	7.99712	7.89231	7.81036	7.82296	7.89954	8.09578	8.26187	7.94505	8.13628	7.87427	7.3772	7.72011	8.25878	7.72942	7.68926	8.2927	8.32236	7.78935	8.04999	7.75277	7.36347	7.99327	8.25174
7904050	MOV10	Mov10, Moloney leukemia virus 10, homolog (mouse)	4343	Hs.514941	NM_001130079//NM_020963//NP_001123551//NP_066014	5.1309	5.86274	5.97502	5.61711	5.96557	6.11	5.20132	6.10664	5.7392	5.62128	5.89121	5.95296	5.50266	6.02199	5.88021	5.75228	5.7786	6.39917	5.59423	5.76302	5.92465	6.00934	5.9728	6.43186	5.46088	5.95547	6.73442	5.51707	5.82624	6.12728	5.91314	6.28138	5.83484	5.39798	6.61969	6.93271	5.77364	6.43417	6.95003	5.59774	5.67076	6.10357	5.80812	5.7471
7904073	FAM19A3	family with sequence similarity 19 (chemokine (C-C motif)-like), member A3	284467	Hs.439116	NM_001004440//NM_182759//NP_001004440//NP_877436	5.10214	5.21563	5.51998	4.9531	4.94192	5.57894	4.95462	5.59784	5.12415	4.83549	5.60109	4.8362	5.00241	4.73841	4.7782	4.99227	5.03335	5.10641	4.86386	4.85906	4.64404	5.1814	4.87559	4.93855	5.15505	5.51086	5.21456	4.83224	5.04549	4.94007	5.26547	5.20682	5.24084	5.02583	5.28095	5.26527	4.86671	4.93986	5.02034	4.97808	5.43117	5.3733	5.39138	4.78938
7904084	AFARP1	AKR7 family pseudogene	246182	Hs.647691	NR_002796	4.00085	4.47529	4.42543	3.77238	4.14821	4.23518	3.90901	4.41666	3.97141	4.07895	4.78124	3.95222	4.28977	3.98935	3.80856	4.36853	4.06749	4.05608	3.79243	4.02471	4.00412	4.0349	4.04327	3.85317	4.25774	4.1382	4.07583	3.69242	4.04672	3.84331	4.18287	4.28574	3.98465	3.9902	3.96484	4.14128	4.20842	4.15359	3.75205	4.2894	4.04143	4.28272	3.91256	3.88655
7904086	LRIG2	leucine-rich repeats and immunoglobulin-like domains 2	9860	Hs.448972//Hs.696605	NM_014813//NP_055628	5.14184	5.33159	4.92593	5.66126	5.49885	4.82533	5.20494	4.64742	5.95004	5.34506	4.53295	5.73515	5.25122	4.75619	5.01757	5.83846	5.18001	5.0937	5.75956	5.74999	5.08821	5.35798	5.23965	5.46143	5.29799	4.9013	5.75096	5.66992	5.80399	5.27778	5.9514	4.88831	5.21882	5.50887	5.39287	5.32408	5.68238	5.20249	5.52171	5.6081	4.72359	4.95697	4.99391	5.97118
7904106	MAGI3	membrane associated guanylate kinase, WW and PDZ domain containing 3	260425	Hs.486189	NM_001142782//NM_152900//NP_001136254//NP_690864	4.88903	4.4136	4.56742	4.25076	4.28269	4.34552	3.86397	4.28009	4.14793	4.33298	4.5626	4.06407	4.14593	3.57535	4.27474	4.54213	3.95293	4.12429	4.77669	4.23786	4.07274	4.56097	4.32624	4.51996	4.32238	4.31111	4.85551	4.57024	4.08522	4.04	4.09958	4.59346	4.15857	4.49467	4.06439	4.12482	4.24166	3.77585	4.05817	4.50636	4.70859	4.80672	4.1036	4.06235
7904131	DCLRE1B	DNA cross-link repair 1B (PSO2 homolog, S. cerevisiae)	64858	Hs.591412	NM_022836//NP_073747	6.35582	5.05213	5.08899	4.99992	4.75894	4.28569	5.37983	4.65317	4.46251	5.64232	4.60581	4.78302	6.18528	6.19958	6.15747	4.98285	4.56299	4.88914	5.00865	5.29831	5.2231	5.10545	4.93504	4.5542	5.31651	4.38703	4.61554	5.01547	4.81563	4.85595	5.33804	4.43663	4.70224	4.34548	4.3475	4.36891	6.07965	5.1876	5.22288	5.30513	4.54047	4.83042	4.55054	5.3232
7904137	HIPK1	homeodomain interacting protein kinase 1	204851	Hs.532363	NM_152696//NM_181358//NM_198268//NM_198269//NP_689909//NP_852003//NP_938009//NP_938010	8.30048	6.64645	7.13081	8.38692	7.94374	7.14333	8.40609	6.04311	7.2857	7.8894	6.05395	7.57344	7.79714	7.37103	7.17378	7.81062	6.89502	7.1306	8.30069	7.68067	7.59832	8.0426	7.42929	7.34146	7.9084	6.19217	7.55433	8.52888	6.92594	6.91433	8.04563	7.58527	7.89674	8.31373	7.3989	7.70893	8.35276	7.64691	7.49961	7.54062	6.64483	6.52603	7.50912	8.05751
7904158	OLFML3	olfactomedin-like 3	56944	Hs.9315	NM_020190//NP_064575	3.90318	3.97084	3.95139	3.78074	3.97259	4.03611	3.84435	4.31303	3.9452	3.74929	4.60107	3.2684	3.56799	3.68065	3.45986	4.05517	3.82159	3.95024	3.83282	3.73498	3.53307	3.78944	3.31207	3.9059	4.06338	4.07008	3.77747	3.62693	3.77842	3.95702	3.79136	4.16666	3.70286	3.49262	3.8996	3.79592	3.8458	4.05497	3.77202	3.60048	4.15117	3.89824	3.55897	3.74283
7904168	SYCP1	synaptonemal complex protein 1	6847	Hs.112743	NM_003176//NP_003167	2.67988	2.73024	2.94429	3.00718	2.61845	2.75768	3.49615	2.98895	2.96694	2.5512	3.42427	2.67788	3.12299	2.61972	2.79646	2.64301	2.6892	2.88952	2.63346	2.79428	2.74034	2.88241	2.73609	2.67827	3.49778	2.78984	2.86912	2.76754	3.18855	2.83628	2.75287	2.72626	2.85073	2.78474	2.77239	2.69235	2.75555	2.87519	2.51591	2.95041	2.89385	2.76172	2.67139	2.817
7904203	TSHB	thyroid stimulating hormone, beta	7252	Hs.406687	NM_000549//NP_000540	3.19042	3.12902	3.12248	3.29171	3.10554	3.10817	3.6826	3.03042	2.95765	3.24372	3.54038	2.95263	2.88239	3.17319	3.09872	3.05873	3.13828	2.86128	3.28399	3.04672	2.83272	3.07563	3.32099	2.85815	3.34109	3.151	3.14855	3.48281	3.39681	2.96694	3.4392	3.08602	3.28947	3.40261	3.03822	3.21052	2.94265	3.07957	3.37836	3.4872	3.03012	3.6965	3.06614	2.84158
7904211	VANGL1	vang-like 1 (van gogh, Drosophila)	81839	Hs.515130	NM_138959//NP_620409	5.25235	5.17163	5.30596	6.40241	4.98428	4.83011	4.61818	5.05875	5.24559	5.07584	5.30433	5.37408	4.66715	4.67466	4.72078	5.46392	5.1843	5.26836	4.97495	4.82307	4.7981	5.16915	4.69085	4.74189	5.19446	5.03615	4.80801	6.30584	5.8671	5.66321	4.71603	5.06476	4.52661	5.14334	4.93632	5.00829	5.25507	5.09262	5.24161	5.17073	4.97316	5.04187	5.91285	5.08392
7904226	SLC22A15	solute carrier family 22, member 15	55356	Hs.125482	NM_018420//NP_060890	5.73429	4.30424	4.15464	4.60167	4.10867	4.20528	3.49927	4.20114	3.84045	3.75842	4.18003	3.55512	3.41414	3.8128	3.6095	3.81623	3.88236	3.83221	3.5985	3.67707	3.45967	3.96582	3.81954	3.66116	4.9568	4.5206	4.98128	3.72338	4.12301	4.23979	4.73503	4.45297	4.35434	3.45587	3.51736	3.70816	3.91741	3.63734	3.65737	4.47799	4.18634	4.31506	4.14025	3.68016
7904244	C1orf161	chromosome 1 open reading frame 161	126868	Hs.376194	NM_152367//NP_689580	4.47515	4.00874	4.10387	3.65791	3.70768	5.16798	3.85807	4.08445	3.9082	3.51169	4.22943	3.74589	3.62837	3.55503	3.64014	4.11912	3.81663	3.62802	3.6546	4.05081	3.7207	3.7945	4.00351	3.78596	3.75696	3.84044	3.9764	3.49435	3.77942	3.84164	3.95043	4.39195	4.08894	3.8478	3.92148	3.63675	4.13087	3.89175	3.72772	4.05778	4.666	4.25262	3.78414	3.57744
7904254	ATP1A1	ATPase, Na+/K+ transporting, alpha 1 polypeptide	476	Hs.371889	NM_000701//NM_001001586//NP_000692//NP_001001586	9.50525	8.97987	8.53165	9.39212	8.95813	7.47275	10.4607	9.46841	8.48109	10.4549	7.71743	8.69722	9.54858	9.67586	9.50611	8.8885	8.55625	8.90349	8.99062	8.6116	8.74906	10.1143	9.19478	9.60233	9.54104	9.08655	9.83528	9.53698	8.5645	9.14433	9.13452	7.88625	7.89227	9.00716	8.15032	8.51786	9.47252	8.85163	8.29043	9.04915	7.5546	8.42849	9.02282	9.29352
7904287	CD2	CD2 molecule	914	Hs.523500	NM_001767//NP_001758	5.09236	4.86155	5.22696	4.73334	4.57852	4.98439	5.08669	4.79575	5.06301	5.20147	5.21477	5.02399	4.82069	5.08988	5.04599	4.58856	5.04092	4.92564	4.56432	4.60915	4.72928	5.88744	6.56476	6.08475	5.21804	5.33388	4.97731	4.47174	4.88424	4.79049	4.79994	5.06248	4.73128	5.18595	5.33709	5.25304	4.7594	4.81976	4.75815	4.725	5.2978	5.1319	4.763	4.51096
7904293	PTGFRN	prostaglandin F2 receptor negative regulator	5738	Hs.418093	NM_020440//NP_065173	4.37252	4.90267	5.02088	4.16506	4.84933	4.64869	3.85992	4.49368	4.94253	5.47278	5.75585	5.31557	4.229	4.26939	4.02614	4.27474	3.86311	4.4966	4.13839	4.0036	4.43088	4.34331	4.21895	4.27006	3.87459	4.38361	3.95921	3.86622	4.23148	4.5461	4.26806	4.47564	4.11142	3.90808	4.42605	4.4109	4.25233	4.5426	4.28879	4.087	4.6985	4.54458	4.60042	3.79064
7904303	IGSF2	immunoglobulin superfamily, member 2	9398	Hs.654598	NM_004258//NP_004249	4.42909	4.45393	4.53069	4.10985	4.3967	4.41158	3.72918	4.49605	4.72417	4.39548	4.78901	4.47777	4.38332	5.33315	4.44195	3.90355	4.44696	4.65331	4.2933	4.11421	3.933	4.23066	4.36289	4.07427	4.65076	4.36572	4.20393	4.05964	4.35736	4.41206	4.34588	4.39114	4.34314	4.15606	4.39691	4.24703	4.32254	4.20189	4.28397	4.77748	5.32328	5.37262	4.16638	4.01399
7904314	TTF2	transcription termination factor, RNA polymerase II	8458	Hs.486818	NM_003594//NP_003585	5.76738	5.982	6.3321	5.71612	6.47935	5.69659	5.18641	5.42214	6.7228	6.32333	5.65969	7.03655	6.81564	7.19866	7.32905	6.11872	5.99845	6.01496	5.60887	6.46384	6.24641	5.36957	5.83683	5.71983	5.77318	5.23316	5.97391	5.98208	6.24466	6.06926	5.53708	6.12391	6.05054	6.29352	6.80326	6.81887	7.30096	7.44363	7.47333	5.53697	5.78464	5.53235	5.76229	5.45349
7904340	MAN1A2	mannosidase, alpha, class 1A, member 2	10905	Hs.435938	NM_006699//NP_006690	7.03495	6.47998	6.16907	7.74261	7.7175	6.46482	7.56555	7.16335	7.28577	7.74134	5.87167	7.44786	7.13425	7.20272	7.22202	7.55011	7.70843	7.26393	7.50956	7.59081	7.24349	7.47688	7.41608	7.28893	6.68375	6.60286	6.89794	7.84444	7.60604	7.62892	7.20837	7.235	7.20783	7.82272	7.24807	7.31728	7.20285	7.10128	7.09356	7.51018	7.10434	6.36818	7.55907	8.07367
7904361	FAM46C	family with sequence similarity 46, member C	54855	Hs.356216	NM_017709//NP_060179	9.09458	8.60158	8.73977	8.2211	7.70633	7.79986	7.60238	7.15065	7.60291	7.37858	6.42705	7.60823	5.92453	6.10596	5.95365	7.73154	8.00229	7.95518	7.69285	7.66595	7.92854	8.83824	8.54642	8.37864	8.63768	8.08084	8.43297	7.89084	7.63118	7.44769	7.32397	7.2718	7.48964	8.02394	7.95699	7.79957	6.44741	5.36655	5.93603	7.64754	7.0932	7.05295	7.12821	6.93724
7904364	WDR3	WD repeat domain 3	10885	Hs.310809	NM_006784//NP_006775	4.66465	4.17975	4.83247	5.58685	5.33178	5.25803	5.34673	5.18173	5.62308	6.12736	4.9518	5.76995	5.50547	5.36302	4.96517	5.36408	5.94586	5.53227	5.89469	6.68685	6.65873	5.10717	5.32351	5.12148	4.94999	4.33646	4.52079	5.27741	5.60404	5.90017	5.99884	5.79941	6.19538	5.93918	5.11835	4.93388	5.79282	6.2816	6.20452	5.30651	5.21148	4.82309	6.26979	5.91772
7904396	HAO2	hydroxyacid oxidase 2 (long chain)	51179	Hs.659767	NM_001005783//NM_016527//NP_001005783//NP_057611	3.5042	4.04049	3.29982	3.4787	3.94859	4.08836	3.58583	3.87392	3.50559	3.51198	4.4213	3.63027	3.63122	3.3202	3.55738	3.66807	3.8511	3.47887	3.73704	3.61855	3.74138	3.72846	4.12963	3.64978	3.61182	4.40945	3.87105	3.29907	3.81414	3.90908	3.93075	3.90985	3.81103	3.84935	3.87534	3.73226	3.59407	3.66853	3.75453	3.80599	4.22175	3.83838	3.69354	3.57797
7904408	HSD3B2	hydroxy-delta-5-steroid dehydrogenase, 3 beta- and steroid delta-isomerase 2	3284	Hs.654399	NM_000198//NP_000189	3.34411	3.45808	3.17529	3.36584	3.13096	3.34845	3.11869	3.62904	2.88991	2.84117	3.57822	3.12964	3.12798	3.29247	3.07825	3.49597	3.00567	3.46851	3.03645	3.28398	3.30718	3.34755	3.1895	3.14286	3.28434	3.61658	2.97893	3.20891	3.38469	3.18576	2.90106	3.5273	3.5764	3.25527	3.39739	3.46667	3.33305	3.71117	3.42534	3.498	3.32279	3.40917	3.22471	3.18815
7904414	HSD3B1	hydroxy-delta-5-steroid dehydrogenase, 3 beta- and steroid delta-isomerase 1	3283	Hs.364941	NM_000862//NP_000853	4.36594	4.79044	4.41822	3.82047	3.24196	3.77509	3.72018	3.2766	3.84605	3.36301	5.0599	3.34663	3.48625	3.81221	3.20416	3.38006	2.95612	3.82888	4.27131	3.81452	4.14588	3.42903	4.01428	3.22888	4.79604	3.74862	3.68926	3.32423	3.97357	3.99988	4.11135	4.07492	4.38856	3.17427	3.8839	3.82041	3.35343	3.85895	3.43732	3.03372	4.58622	4.10241	4.28638	3.64701
7904421	HSD3B1	hydroxy-delta-5-steroid dehydrogenase, 3 beta- and steroid delta-isomerase 1	3283	Hs.364941	NM_000862//NP_000853	5.76761	5.30128	5.51263	5.05645	4.94473	5.64909	5.10357	5.74038	4.97215	5.04702	6.16605	4.94521	5.1157	5.09874	4.96183	5.20632	5.24352	5.19502	5.18993	5.01158	5.17994	5.43049	5.2463	5.28541	5.34719	5.31095	5.4375	4.8759	5.25353	5.36626	5.20665	5.3926	5.23797	5.06984	5.25074	5.04081	5.46267	5.18233	5.13149	5.53586	5.43071	5.14518	5.0521	5.11009
7904429	LOC128102	3-beta-hydroxysteroid dehydrogenase, tissue-type heart	128102	Hs.681806	NA	5.51419	5.70165	6.04641	4.69564	4.79075	4.62553	4.82161	5.23156	5.21325	4.65335	6.09836	5.42072	4.76178	4.72773	5.2605	4.64812	5.07711	5.22982	4.63642	4.50886	5.53858	4.68218	5.81328	4.77328	5.05417	6.65751	4.88911	4.51265	5.04313	4.71055	4.66329	4.51701	5.25166	4.43041	4.39885	4.77631	5.08615	4.90622	4.865	4.96497	4.76776	6.26527	4.46339	4.38974
7904433	PHGDH	phosphoglycerate dehydrogenase	26227	Hs.487296	NM_006623//NP_006614	5.83248	5.99773	5.72821	5.41606	5.64311	5.53181	5.57252	5.65613	5.03085	5.15937	5.40489	4.9819	6.58264	6.21574	6.37183	5.60513	5.55747	5.84788	5.07511	5.11802	5.00361	6.46269	5.47403	6.43493	5.21062	6.20434	5.30768	4.78369	5.31216	5.39894	5.31895	5.33649	5.29034	5.34883	5.42437	5.61924	6.62032	6.39553	5.98377	5.79396	6.29082	5.67239	6.02072	5.7214
7904452	FAM72A	family with sequence similarity 72, member A	729533	Hs.715930	NM_001123168//NP_001116640//XM_001133363//XM_001133364//XM_001133365//XP_001133363//XP_001133364//XP_001133365	3.87146	5.04021	6.20651	3.24982	4.55544	5.29281	5.2573	4.54209	4.28546	4.5023	5.54874	2.90691	6.1421	7.2427	7.47546	3.29392	5.94586	4.58151	4.05955	4.5799	5.64194	3.66059	4.47651	4.71973	4.83595	5.08662	6.4927	4.80245	4.17793	3.9556	3.49609	5.52404	5.16178	5.099	4.25607	4.58185	7.31997	6.67408	6.90649	4.68636	5.45128	4.00254	3.9917	3.81011
7904465	HIST2H2BF	histone cluster 2, H2bf	440689	Hs.632451	NM_001024599//NP_001019770	5.46325	4.35892	5.78823	5.48369	4.62803	5.18298	5.93173	4.81619	4.24112	5.15518	4.63581	5.24096	6.13402	5.2533	4.96711	4.59727	4.9186	5.2488	5.32336	4.89946	4.98075	5.16887	4.651	4.77521	5.47245	5.3765	6.00921	4.49211	4.25482	4.65229	5.07741	4.60019	4.92709	5.20801	4.84473	4.67069	5.22007	4.93454	4.96608	5.98598	4.66834	5.45408	5.19786	4.0235
7904469	SRGAP2	SLIT-ROBO Rho GTPase activating protein 2	23380	Hs.497575	NM_001042758//NM_015326//NP_001036223//NP_056141	6.95673	6.68473	5.71971	5.03231	6.23054	5.43126	7.24875	6.84759	7.27084	7.81479	6.07848	7.55636	7.61431	8.11497	8.23961	5.73059	5.75448	6.61983	5.05106	5.7671	5.57052	6.97817	6.65202	6.34018	5.67602	6.26572	7.61062	6.28398	6.18275	6.80244	4.35791	4.97487	4.63004	4.91468	5.49313	6.04351	6.87497	7.76559	8.21233	5.77808	5.42544	4.80166	5.55311	5.74671
7904478	LOC51152	melanoma antigen	51152	Hs.633593	XR_041657	8.69523	8.91429	8.91332	8.57118	8.92154	9.55487	7.37112	9.04137	8.99737	7.69459	9.90782	9.2312	7.32598	7.47458	7.76708	8.08206	8.67005	8.64969	8.61331	8.63617	8.6119	8.17804	8.10592	8.13614	8.67829	9.22497	8.63789	7.6038	8.68393	8.47958	8.43167	9.25526	8.60795	8.14074	8.81265	8.45059	8.56084	8.49716	8.55595	8.5673	9.3318	9.6181	8.49596	8.05925
7904482	SRGAP2	SLIT-ROBO Rho GTPase activating protein 2	23380	Hs.497575	NM_001042758//NM_015326//NP_001036223//NP_056141	7.44036	6.49816	7.84481	6.90014	7.33957	7.447	7.53473	7.38269	7.85365	8.35415	7.14958	8.4259	8.24129	8.33827	8.57504	7.1396	7.06323	7.4528	6.99496	6.98176	7.0535	7.22708	7.19202	7.02924	6.9466	7.98525	8.45335	7.24667	7.42277	7.46077	6.52098	6.68783	6.83398	6.61566	7.06139	7.29441	8.0821	8.20693	8.34253	7.16503	7.81334	7.22523	6.94134	7.01808
7904574	NBPF16	neuroblastoma breakpoint family, member 16	728936	Hs.445080//Hs.515947//Hs.523572//Hs.534675//Hs.655576	NM_001102663//NP_001096133	8.58887	8.53462	8.48903	8.42806	9.02713	8.55195	8.66715	8.14637	8.76261	8.38779	6.63682	9.30381	7.9706	8.47123	8.57207	7.79917	7.62499	7.90208	8.09543	8.58963	8.46848	8.65971	8.69405	8.83948	8.39446	8.34915	9.29244	8.3511	8.3058	8.30732	8.0997	8.32104	8.55857	8.43632	8.80583	8.88019	7.77702	8.77589	9.58476	8.71967	7.74996	8.06221	8.1129	8.35771
7904693	SCZD13	Schizophrenia, susceptibility to, 13	80100	NA	NA	5.98441	6.03805	6.17772	5.27518	5.69723	5.99874	4.67579	5.27496	4.57797	4.84603	5.628	4.89469	5.74582	5.37202	5.90187	5.28266	4.74583	4.67135	5.17385	5.0341	4.85836	5.84858	5.3051	5.76983	5.41172	6.95362	7.45776	5.18716	5.52258	4.98434	6.37323	5.85562	6.53681	6.2611	6.22736	6.14178	4.87934	5.3441	6.20494	6.12547	6.03746	5.41143	5.44614	6.78193
7904695	SEC22B	SEC22 vesicle trafficking protein homolog B (S. cerevisiae)	9554	Hs.632438//Hs.715002	NM_004892//NP_004883	9.08182	8.99228	8.26746	8.71837	8.30129	7.90012	8.98581	8.51232	8.34658	8.91775	6.53507	8.5819	8.68224	8.8432	9.08312	8.25119	8.40784	8.34467	8.89034	8.85381	8.69841	8.49311	8.5752	8.62566	8.75743	9.02222	9.45728	8.32948	8.53626	8.27675	8.96755	8.58564	9.12007	8.88429	8.63025	8.53151	8.63	8.51651	8.27848	8.578	8.03519	8.04282	8.44805	9.00348
7904702	NOTCH2NL	Notch homolog 2 (Drosophila) N-terminal like	388677	Hs.655156//Hs.683989//Hs.709526	NM_203458//NP_982283	9.17246	9.11451	9.18919	8.86193	9.04633	8.02396	8.66487	8.49908	8.86609	8.55877	7.59394	8.88987	8.54075	8.66133	8.86393	8.33414	8.24419	8.42651	8.44918	8.74187	8.51171	8.65781	8.59557	8.66766	9.02294	8.95011	9.6656	8.86271	8.73153	8.36215	8.58387	9.00971	9.13729	8.82999	8.74194	8.74806	8.45544	8.76387	9.25428	8.89317	8.41362	8.72885	8.44866	8.25707
7904717	HFE2	hemochromatosis type 2 (juvenile)	148738	Hs.632436	NM_145277//NM_202004//NM_213652//NM_213653//NP_660320//NP_973733//NP_998817//NP_998818	4.63996	4.62146	4.72416	4.22298	4.60699	4.41765	3.98668	4.83906	4.34612	4.39477	5.03879	4.45389	4.47417	4.17679	4.43519	4.62052	4.1049	4.52368	4.57132	4.09004	4.14855	4.56695	4.12861	4.23345	4.86541	4.50164	4.46769	4.39191	4.25216	4.43314	4.41049	4.49783	4.33706	4.08165	4.53307	4.41278	4.1118	4.81349	4.07908	4.14366	4.58016	4.33798	4.39683	4.26243
7904726	TXNIP	thioredoxin interacting protein	10628	Hs.533977//Hs.715525	NM_006472//NP_006463	10.5755	10.0767	9.84052	10.6072	10.0686	7.27622	9.55529	8.3759	9.38591	10.95	8.49137	9.7096	10.8064	10.2717	9.33321	10.9237	10.8054	10.8626	10.5701	10.8571	10.9128	10.3912	9.77387	9.55926	10.0376	9.70266	10.2343	10.7953	10.8254	10.8753	10.9397	10.4297	10.7912	10.5603	10.0261	10.0955	9.92894	9.41434	8.43972	10.6726	9.08958	9.33771	10.8868	9.81714
7904737	ANKRD34A	ankyrin repeat domain 34A	284615	Hs.620591	NM_001039888//NP_001034977	4.88147	5.43412	5.47321	4.66589	4.93232	5.1886	4.56471	5.36629	5.35459	5.06579	5.47203	5.08757	4.51603	5.09304	5.03416	5.20179	4.94402	5.24447	4.91597	4.7267	5.07597	5.26478	4.97463	5.20516	4.88081	5.73941	4.92421	4.90953	5.30405	5.13426	5.13021	5.41151	4.93793	4.93159	5.36358	5.13711	4.64773	5.25557	5.07657	5.05247	5.67968	5.51293	4.8412	4.9738
7904742	LIX1L	Lix1 homolog (mouse)-like	128077	Hs.632435	NM_153713//NP_714924	6.67035	7.46876	7.32113	7.25625	7.03443	6.81558	6.56458	7.04765	6.30096	6.94776	7.54423	6.51959	6.5863	6.80723	7.1163	6.88084	6.96296	6.84389	6.86901	7.03006	7.0395	6.91385	7.06923	7.03429	6.56124	6.81881	6.6867	7.00812	7.00795	6.91146	7.05543	7.05791	7.01467	6.86363	7.06098	6.90583	6.88052	6.91495	6.76916	6.94932	7.16147	7.14695	7.09698	6.9057
7904751	RBM8A	RNA binding motif protein 8A	9939	Hs.356873	NM_005105//NP_005096	7.1217	6.96451	6.18937	7.44869	6.98294	6.13062	7.60411	6.73492	7.38147	7.66968	5.02317	7.33731	7.20901	7.31892	7.54911	7.4802	7.36165	7.27776	7.68089	7.55791	7.54406	7.85705	7.33299	7.66342	6.59757	5.85211	6.57291	7.70266	6.79863	7.42428	7.95889	6.32568	7.74546	7.87183	7.25694	7.76831	7.11594	6.74118	7.23588	8.26146	6.94366	7.90383	8.38823	8.20497
7904755	PEX11B	peroxisomal biogenesis factor 11 beta	8799	Hs.504284	NM_003846//NP_003837	6.6447	6.50084	6.75097	7.63085	7.54355	7.61494	7.50331	6.77278	7.76547	8.23261	5.94171	7.56169	7.97184	7.82798	7.8849	7.94861	7.92937	8.39757	7.32144	7.68349	7.54112	7.74905	7.8292	7.96918	7.00963	6.94116	6.73653	7.88591	7.76545	7.70962	7.95037	7.08134	7.36964	7.59814	7.70049	7.81339	7.25601	7.65668	7.32385	8.17297	7.34194	7.73212	7.73692	8.32843
7904761	ITGA10	integrin, alpha 10	8515	Hs.158237	NM_003637//NP_003628	4.3391	4.37922	4.57249	4.0846	4.38125	4.45417	4.29777	4.49595	4.34949	4.02581	5.04903	4.41597	4.05128	4.16339	4.22086	4.1767	4.23158	3.98654	4.39806	4.29064	4.38655	4.20657	4.02976	4.1346	4.74158	4.73805	4.61993	4.31287	4.36558	4.10305	4.38157	4.56615	4.08325	4.34032	4.5109	4.59945	4.29918	4.58812	4.36762	4.47316	4.46914	4.4349	4.31057	4.40921
7904796	ANKRD35	ankyrin repeat domain 35	148741	Hs.710624	NM_144698//NP_653299	4.17665	4.40318	4.27694	3.67036	3.66612	4.25058	3.49014	4.09231	3.84628	3.72368	4.46106	3.61613	3.8368	3.53635	3.83231	3.89278	3.6681	4.04515	3.63296	3.58848	3.77078	3.826	4.15297	3.70165	3.75486	3.9293	3.81145	3.70769	3.61246	3.70358	4.05845	3.91601	4.05061	3.90365	3.74964	3.9522	3.77568	3.75707	3.84807	3.75215	4.1803	3.88838	4.13604	3.8412
7904812	PIAS3	protein inhibitor of activated STAT, 3	10401	Hs.435761	NM_006099//NP_006090	5.19483	4.58873	5.0017	5.01416	4.9457	5.5177	4.87601	5.09674	5.50852	5.17687	5.39826	6.09802	4.77628	5.21129	5.547	4.81581	5.30427	5.33538	5.02289	4.97572	4.99908	5.22358	5.45996	5.24966	4.79484	5.36405	5.16102	5.07664	5.52579	5.25146	5.01288	5.26482	5.08049	5.11814	5.30032	5.14876	5.09338	5.09734	5.3011	4.75161	5.52938	5.17172	5.1909	5.19031
7904830	RNF115	ring finger protein 115	27246	Hs.523550	NM_014455//NP_055270	6.36243	6.0946	5.95685	7.02415	7.10717	6.7809	7.20034	6.60466	7.16429	7.4339	4.66727	6.99143	7.04166	7.44352	7.66154	7.10481	6.96897	6.40637	7.23669	7.47153	7.31193	7.3476	7.60052	7.39781	6.72233	6.38375	6.78362	7.13651	6.80044	6.7842	6.97718	6.53129	7.02234	7.31276	7.35161	7.4692	7.37897	6.86919	7.26029	6.75875	6.09699	6.22105	6.75372	6.97795
7904843	PDZK1	PDZ domain containing 1	5174	Hs.444751	NM_002614//NP_002605	4.78065	4.3089	5.38946	4.56521	4.77385	4.98482	4.80674	4.45473	5.08538	4.95432	4.42896	5.11783	5.06223	4.17338	4.65581	5.02242	4.85057	4.81667	5.05463	5.024	4.45924	3.90816	4.39844	4.36759	4.35888	4.29162	4.46687	4.95122	4.8457	4.7472	5.2337	4.44159	5.01253	4.86085	5.11918	4.84303	4.8397	4.27842	4.80629	4.7309	4.52768	4.35342	4.98135	5.13945
7904874	NBPF16	neuroblastoma breakpoint family, member 16	728936	Hs.445080//Hs.515947//Hs.523572//Hs.534675//Hs.655576	NM_001102663//NP_001096133	7.81368	8.06421	7.10787	7.70748	7.62378	6.1823	8.34893	6.69785	8.3279	8.65645	6.92516	9.07653	7.04575	7.26464	8.36165	5.54631	7.22796	5.29812	7.98772	8.09581	8.00633	8.74889	8.20274	9.40491	7.80731	5.59148	8.83964	8.33263	6.76463	7.89754	7.95976	6.40756	8.11262	7.32515	5.35413	7.57569	7.49377	8.68437	9.12704	8.64928	6.75349	5.22001	7.38589	8.28548
7904881	PDIA3P	protein disulfide isomerase family A, member 3 pseudogene	171423	NA	NR_002305	9.50831	9.05849	8.78154	9.47563	9.70511	8.59788	10.0759	9.73986	9.38132	10.182	7.77319	9.48272	9.46243	9.72988	9.62617	9.63924	9.40631	8.86101	9.89638	9.88792	9.81706	10.1972	10.1717	9.84384	9.4978	8.64332	9.63387	9.77787	8.90616	9.00794	9.78434	9.26807	9.59427	9.73322	9.51299	9.67387	9.62194	9.40153	9.24167	9.91146	9.19192	9.52418	9.66357	9.54051
7904883	CHD1L	chromodomain helicase DNA binding protein 1-like	9557	Hs.191164	NM_004284//NP_004275	6.85548	5.85369	6.62961	7.26622	6.72511	6.12269	7.62821	6.69883	7.86793	7.83229	5.33999	8.09515	7.82549	7.42287	7.19387	7.94491	7.67418	7.61174	7.54896	7.76836	7.91672	7.73778	7.24468	7.26968	6.64034	5.68508	6.477	7.31405	7.00448	7.08448	7.51061	6.66403	7.27063	7.4757	6.66196	6.66118	7.46944	7.25171	7.72864	6.78769	6.04251	6.18484	7.51667	8.01032
7904907	BCL9	B-cell CLL/lymphoma 9	607	Hs.415209	NM_004326//NP_004317	5.50631	5.40491	5.54413	4.89607	6.11526	6.05888	4.98649	5.4446	5.50555	5.46884	6.13131	5.96166	5.19226	5.09831	5.24616	5.4444	5.32958	5.4427	5.0654	4.88382	4.98649	5.50756	4.77162	5.57875	5.4945	5.23472	5.78428	5.22017	5.24693	5.32668	5.1694	5.25635	5.08027	5.24532	5.17372	5.50648	5.29771	5.79434	6.13063	5.07193	5.33277	5.58986	5.12202	5.2897
7904927	GJA8	gap junction protein, alpha 8, 50kDa	2703	Hs.632441	NM_005267//NP_005258	3.7264	3.64306	3.88063	3.87723	3.53679	4.01322	2.91477	4.34778	3.80377	3.30819	4.61694	3.66276	3.9134	3.546	3.55261	3.74675	3.72422	3.86687	3.56506	3.4524	3.65268	3.16174	3.4426	3.46556	3.5099	3.84331	3.81283	3.47548	3.74719	3.11111	3.75845	3.9312	3.68657	3.65234	3.75454	3.8947	3.80029	3.76333	3.63211	3.75072	3.73626	3.78375	3.72482	3.31316
7904930	GPR89B	G protein-coupled receptor 89B	51463	Hs.645432	NM_016334//NP_057418	7.50164	5.82639	7.65344	7.45272	7.57705	5.09331	7.62863	8.19713	7.91049	8.13725	7.21108	8.33114	7.4149	8.04685	6.58873	3.90419	6.21143	7.5501	7.45409	8.13656	8.13725	7.58145	7.72656	6.89694	6.99981	6.37168	6.00819	8.57906	7.82092	8.47958	6.66179	5.87517	6.33048	8.20644	7.83857	5.79798	8.0642	6.90549	7.88295	7.58671	6.66594	6.90006	9.17403	7.17376
7904948	FAM108A1	family with sequence similarity 108, member A1	81926	Hs.465542//Hs.653679	NM_001130111//NM_031213//NP_001123583//NP_112490	3.57637	3.73905	4.21073	2.66554	3.47056	4.38934	2.7843	3.77771	3.64943	3.18906	4.62875	3.77414	2.86177	3.58842	3.72986	4.46468	2.79172	3.99062	2.81941	2.38562	3.29888	2.74211	2.55158	3.16432	4.17872	3.4926	3.96424	3.55472	4.32224	3.58266	4.44372	3.35353	3.1996	3.57316	3.67885	3.91227	2.75309	3.47152	3.5855	3.91741	3.29718	3.46432	3.6308	3.40374
7904965	PDE4DIP	phosphodiesterase 4D interacting protein	9659	Hs.584841//Hs.613082//Hs.654651//Hs.657186//Hs.657490	NM_001002810//NM_001002811//NM_001002812//NM_014644//NM_022359//NP_001002810//NP_001002811//NP_001002812//NP_055459//NP_071754	6.67631	6.91944	7.14775	7.09215	7.51631	6.56798	5.68664	5.65964	6.51148	5.97806	6.03763	6.23757	7.2251	6.54813	6.86851	7.63687	6.64765	6.61213	6.53389	7.05253	6.36812	6.97173	6.80605	6.71133	6.75217	7.53568	8.45482	7.17806	7.09929	6.55255	7.37839	6.96867	7.54022	7.31505	7.15112	6.47926	6.39028	6.31767	6.16879	7.39017	7.34781	6.69479	6.96771	7.67223
7904974	C1orf152	chromosome 1 open reading frame 152	767846	Hs.657186	NR_003242	10.9544	11.2191	11.0347	10.8411	10.8985	11.3851	11.0575	11.5176	11.0333	10.5785	10.4301	11.3668	10.6526	11.2436	11.2604	10.9605	11.2546	10.6637	10.9031	10.8771	11.0415	10.7271	10.6378	10.9905	10.968	11.2804	11.4163	11.116	11.0954	10.9571	11.2255	10.8974	11.0498	10.8629	10.8644	10.9634	10.663	10.632	10.5948	11.1689	11.1639	11.5118	10.9428	10.7861
7904976	NBPF16	neuroblastoma breakpoint family, member 16	728936	Hs.445080//Hs.515947//Hs.523572//Hs.534675//Hs.655576	NM_001102663//NP_001096133	9.16096	9.43097	9.13374	8.79437	9.21434	7.83311	8.8222	8.37065	9.24648	8.48349	7.75867	9.38676	8.02192	8.92977	9.09802	7.36232	7.28409	7.0443	8.63476	8.50825	8.40702	9.00619	9.31415	9.56844	8.83633	8.80974	9.79399	8.62742	8.80794	8.57817	8.65827	8.77888	8.31322	6.33702	8.38391	8.22745	8.53309	9.37525	10.1419	8.92282	8.70972	9.70955	8.87684	9.1164
7904999	NBPF16	neuroblastoma breakpoint family, member 16	728936	Hs.445080//Hs.515947//Hs.523572//Hs.534675//Hs.655576	NM_001102663//NP_001096133	6.62265	6.29515	6.63599	6.93884	6.94568	6.7942	6.71384	6.20631	6.95265	6.55232	6.02902	7.45936	5.32438	7.00092	6.74923	6.16318	6.58947	6.49107	6.9316	6.66884	6.63283	6.6008	6.24859	6.73539	7.15645	6.77234	7.41883	6.43572	6.59584	6.1329	6.53989	6.72561	6.68322	6.40573	6.45547	6.47966	7.00034	6.69967	8.24603	6.84585	6.61417	6.87387	6.67867	6.51079
7905018	FLJ37786	hypothetical LOC642691	642691	Hs.587089	XR_041472//XR_041473	5.38001	6.21877	6.11579	5.20647	4.75643	5.99652	5.2	5.68791	5.73411	5.5933	6.11507	5.572	5.62531	5.08675	5.24463	5.64905	5.32234	5.59336	5.40465	5.56254	5.67529	5.45196	5.46776	5.22942	5.51653	6.32773	5.3334	5.30158	5.88307	5.85002	5.54519	5.97385	5.6441	5.25641	5.99231	5.25068	5.5741	5.74621	5.39586	5.37384	5.97756	5.62579	5.99377	5.24881
7905020	DRD5	dopamine receptor D5	1816	Hs.380681	NM_000798//NP_000789	4.66355	5.03939	5.15181	4.61335	4.1868	5.32093	4.30765	4.94217	4.38603	4.72308	5.31308	4.70051	4.66444	4.21521	4.45428	4.75473	4.56293	4.75157	4.59624	4.55601	4.50551	4.62251	4.41734	4.64354	4.45722	4.76929	4.56456	4.7365	4.88861	5.08016	4.75777	5.08674	4.72626	4.7237	4.98061	4.93785	4.48453	4.56416	4.9138	4.67563	4.84896	5.10869	4.47623	4.39298
7905025	DRD5	dopamine receptor D5	1816	Hs.380681	NM_000798//NP_000789	3.50125	4.73425	3.2013	5.25792	3.59367	3.67574	3.13821	2.36831	4.65984	2.87465	5.66578	3.03878	3.17273	2.56904	4.27881	2.38126	3.47383	3.78271	2.36831	4.17793	3.5129	3.5216	3.13529	2.94662	4.05387	2.74284	4.61463	3.01711	3.85557	4.10579	2.88096	3.30735	3.16367	2.63661	4.33706	4.06978	3.85811	3.47152	2.00228	3.34882	3.24	2.98315	2.70274	3.67224
7905043	LOC388692	hypothetical LOC388692	388692	Hs.271249//Hs.454790//Hs.711843	NR_027002//XR_039906//XR_039907//XR_039908	5.65147	5.86451	6.32163	5.56413	5.85076	5.92574	4.968	5.46408	5.38594	4.56006	5.8819	4.75949	5.48755	5.44312	5.6302	5.18191	5.21584	5.15171	5.69788	5.12543	5.443	5.74091	5.459	5.5497	5.86987	5.97448	5.65693	5.40587	5.7296	5.53023	5.48944	6.0445	5.96433	5.13634	5.04859	5.37565	5.38736	5.17019	4.97373	5.82535	6.03807	5.72977	5.47748	4.7057
7905060	FCGR1A	Fc fragment of IgG, high affinity Ia, receptor (CD64)	2209	Hs.77424	NM_000566//NP_000557	7.07735	5.85312	5.61934	5.31495	5.79681	5.27664	6.84779	5.27888	4.60728	4.70425	5.45294	4.71132	7.42174	6.93776	7.46669	4.45301	5.18395	5.22982	4.55558	5.39527	6.39986	4.67018	5.70249	5.64182	7.05388	7.85964	8.03718	5.24164	3.92667	4.5457	5.3832	4.84943	5.47172	5.81083	5.85349	6.3334	4.77312	5.3911	4.78853	5.31544	5.61952	4.986	5.21116	4.58507
7905088	HIST2H2AC	histone cluster 2, H2ac	8338	Hs.408067	NM_003517//NP_003508	9.95736	10.4534	9.90187	9.23009	9.191	7.18529	9.60764	9.92412	8.32485	8.75489	8.21409	8.6488	10.1273	10.2011	10.6742	8.69801	9.08623	9.96891	9.71048	9.68222	9.86012	9.60153	8.53044	9.2692	9.50166	9.45169	9.26477	8.48941	9.12779	9.75975	8.68532	8.32034	8.07474	8.97064	9.14621	9.27426	10.1629	10.5494	9.23476	9.39075	8.53358	9.28619	9.15217	8.88021
7905092	BOLA1	bolA homolog 1 (E. coli)	51027	Hs.13880	NM_016074//NP_057158	5.79772	6.27859	6.119	5.99082	5.85049	6.43258	5.63	6.44175	6.16921	5.79621	6.3985	6.16758	6.29001	5.93683	5.69991	5.99946	6.07009	6.21151	5.77261	5.90592	6.00675	5.81548	6.0736	6.18314	5.92206	6.27295	6.03446	5.68539	6.53568	6.1585	6.30098	6.33037	6.61165	5.80951	5.99098	5.97208	6.23123	6.16002	6.24855	6.23681	6.25448	6.45265	5.94717	5.84022
7905099	VPS45	vacuolar protein sorting 45 homolog (S. cerevisiae)	11311	Hs.443750	NM_007259//NP_009190	5.79954	5.61873	5.46085	6.75239	7.47176	6.648	6.70706	6.03043	7.60001	6.87154	4.90713	7.57389	7.02564	7.39192	7.10773	7.19646	7.95953	7.55279	6.82964	7.5981	7.24407	6.14877	6.87755	6.99959	5.65167	5.84368	6.64414	7.16203	7.77124	7.54151	7.51141	6.88669	7.72453	6.79842	7.31932	7.36724	6.53822	6.89447	6.9256	6.94724	5.60161	5.94903	7.05136	6.89302
7905116	PLEKHO1	pleckstrin homology domain containing, family O member 1	51177	Hs.438824	NM_016274//NP_057358	5.70639	6.22587	6.35225	6.86272	6.82985	6.61703	7.22041	6.85101	6.64722	6.90238	6.18445	6.9574	6.83954	7.06316	7.33421	6.76051	6.64473	6.96147	6.77458	6.77989	6.61679	6.81716	6.59525	6.95448	5.66945	6.41864	6.69553	6.976	6.68749	6.9855	6.42814	6.38263	6.44918	6.87975	6.52686	7.20331	7.18485	7.38092	7.72441	6.40644	6.1365	6.58892	6.55161	7.21518
7905131	CA14	carbonic anhydrase XIV	23632	Hs.528988	NM_012113//NP_036245	3.68013	3.37202	3.65189	3.31769	3.50071	3.58256	3.67392	3.63979	3.47031	3.26661	3.63016	3.60487	3.49051	3.25486	3.31347	3.65709	3.47676	3.4555	3.55252	3.42457	3.5243	3.79512	3.52972	3.35502	3.55228	3.71675	4.01174	3.28128	3.41593	3.60501	3.82563	3.60597	3.76981	3.28244	3.70464	3.25157	3.64483	3.44303	3.51636	3.66599	3.9739	3.44541	3.50956	3.31616
7905147	C1orf54	chromosome 1 open reading frame 54	79630	Hs.91283	NM_024579//NP_078855	5.59656	5.74383	5.92241	6.16034	5.61616	5.83915	7.94201	7.69064	5.30118	5.68348	6.17265	5.05009	7.5482	7.11436	7.06386	6.06951	5.90203	5.9806	6.51452	6.03437	6.43174	7.35651	6.9635	6.92555	7.2402	7.49232	6.18507	6.42537	5.74395	6.34057	5.57971	5.77686	5.27528	6.95123	7.08876	6.50427	5.99687	5.30687	4.86135	5.04367	5.85466	5.4429	5.54822	8.73282
7905154	C1orf51	chromosome 1 open reading frame 51	148523	Hs.54680	NM_144697//NP_653298	4.06672	4.20738	4.28956	4.05037	4.18767	4.45673	3.92027	4.45347	4.0274	3.97756	4.75732	3.91616	4.24239	4.03892	3.82531	4.1252	3.99332	4.16359	3.91517	3.83349	4.25909	4.17673	4.16716	3.70033	4.16599	4.28739	4.09437	4.00055	4.52499	4.3052	4.03699	4.45	4.35277	3.90563	4.19163	3.95646	4.09308	4.13556	3.95891	4.25277	5.16195	4.22821	4.22148	3.83243
7905163	MRPS21	mitochondrial ribosomal protein S21	54460	Hs.405880	NM_018997//NM_031901//NP_061870//NP_114107	8.50094	7.9563	7.26796	8.98428	8.95581	6.73333	8.11744	8.1663	8.36594	8.76791	6.52061	8.36186	9.02487	9.02285	8.91471	8.55454	8.70928	8.91999	9.05273	9.29547	9.31323	8.67731	8.81804	9.12963	8.05185	7.84495	7.78403	8.5869	8.74866	8.75433	8.58321	8.31669	8.70198	8.55968	8.53791	8.48879	8.9475	8.71597	8.46342	8.07966	8.54134	8.30084	8.79271	8.58887
7905171	PRPF3	PRP3 pre-mRNA processing factor 3 homolog (S. cerevisiae)	9129	Hs.11776	NM_004698//NP_004689	8.57918	8.44773	8.33723	8.31998	8.30738	7.36749	8.89441	8.17026	8.49721	8.3207	6.64803	8.50053	8.60307	8.54505	8.93105	8.06189	7.62853	8.04325	8.46691	8.24956	8.32733	8.31544	8.47459	8.48938	8.89619	8.69504	9.42908	8.49817	8.03651	8.14623	8.27575	7.64186	8.11832	8.29547	8.30533	8.53777	8.26301	8.50356	9.03109	8.201	7.44482	6.63525	8.30397	8.18464
7905185	RPRD2	regulation of nuclear pre-mRNA domain containing 2	23248	Hs.213666	NM_015203//NP_056018	6.96771	6.04823	5.54059	7.49589	6.67911	6.93936	7.0207	5.89307	7.02067	7.95623	6.20609	7.29093	7.33657	7.07502	7.15186	7.57461	7.92998	7.34189	7.36405	7.26946	7.88425	7.35427	6.47094	6.88984	6.53133	5.96543	6.77664	7.81807	7.14624	7.62371	7.14253	6.50246	6.88276	7.04546	6.44521	6.34188	7.38152	6.94031	6.9674	7.02258	6.75981	6.39316	7.57301	7.54393
7905198	TARS2	threonyl-tRNA synthetase 2, mitochondrial (putative)	80222	Hs.288974	NM_025150//NP_079426	5.78207	5.58592	5.53378	5.13301	5.3574	5.97452	4.94312	5.45292	5.48534	5.14703	5.52433	5.6778	5.35384	5.27755	5.31051	5.11242	5.13792	5.70877	5.80969	5.55778	5.34113	5.04711	5.36087	5.14943	5.2016	5.90302	5.45906	4.90447	5.38296	5.50396	5.23382	5.61448	5.32716	5.17377	5.52568	5.16076	4.91811	5.54063	5.26986	5.46725	5.79694	5.39095	5.12454	5.13553
7905220	ECM1	extracellular matrix protein 1	1893	Hs.81071	NM_004425//NM_022664//NP_004416//NP_073155	5.73156	6.8315	6.16438	5.69599	5.90027	6.542	6.41575	6.07684	6.00513	5.44981	6.42561	5.91856	6.14317	6.10897	6.2656	5.94832	5.97237	7.06341	5.78907	5.3686	5.40785	5.94644	6.16978	5.9579	5.55943	6.18416	6.00764	5.94841	6.32268	5.98615	5.66408	5.86983	6.12284	5.76069	5.61112	5.9542	6.3243	6.42177	6.5232	5.75197	5.69285	5.77292	5.81035	5.53209
7905233	ADAMTSL4	ADAMTS-like 4	54507	Hs.516243	NM_019032//NM_025008//NP_061905//NP_079284	5.43614	5.97192	5.80967	5.1409	5.42641	6.09575	5.00396	5.58865	5.34201	4.91468	5.85954	5.17844	5.22024	5.16051	5.41323	5.05898	5.33477	5.34911	5.04714	5.07032	5.12359	5.39196	4.91833	5.29846	5.41783	5.67217	5.32253	4.91686	5.53919	5.56587	5.425	5.8246	5.54325	5.02906	5.48376	5.76625	5.27755	5.54316	5.63516	5.24864	5.65513	5.56278	5.3117	5.05675
7905258	SETDB1	SET domain, bifurcated 1	9869	Hs.643565	NM_001145415//NM_012432//NP_001138887//NP_036564//NR_026977	6.03872	5.21017	5.3892	6.46526	6.44177	5.71882	5.85549	5.2059	6.73541	6.72124	5.61468	6.49617	6.13723	6.10325	6.47381	6.05099	6.12838	6.66576	6.18702	6.78108	6.47136	5.82897	6.01128	6.51083	5.32076	5.44722	6.0729	6.18588	5.9961	6.38831	6.559	6.20988	5.81727	5.90561	6.16453	5.89178	6.12497	6.2078	6.67344	6.52461	5.23117	5.58488	5.76824	5.92584
7905283	ANXA9	annexin A9	8416	Hs.3346	NM_003568//NP_003559	5.82	6.21268	5.87433	5.54931	5.71012	6.14964	5.42931	6.03507	6.12045	5.51604	6.31366	5.71923	5.45983	5.46567	5.53869	5.90249	5.79519	5.76639	5.57126	5.74027	5.62942	5.59383	5.695	5.613	5.4199	5.75265	5.90271	5.32256	5.7591	6.01012	5.93853	5.91287	5.94645	5.96175	5.87087	6.09824	5.67188	5.64114	5.90764	5.84653	6.06097	6.29349	5.77082	5.67199
7905299	PRUNE	prune homolog (Drosophila)	58497	Hs.78524	NM_021222//NP_067045	5.14776	4.86417	5.50466	5.0911	5.75925	4.81026	5.01855	4.72423	5.45855	5.81591	5.00474	5.04376	5.19483	5.42094	5.20873	4.98181	5.71353	5.07424	5.14137	5.43369	5.29529	4.68671	5.50585	5.26709	5.12519	4.73011	4.65578	5.10607	4.94179	4.83231	5.44969	4.64035	5.44328	5.6703	5.2796	5.59784	5.23341	5.00521	4.81117	4.97834	5.11113	5.08033	5.04594	5.43974
7905308	BNIPL	BCL2/adenovirus E1B 19kD interacting protein like	149428	Hs.591473	NM_138278//NP_612122	5.1505	5.29256	5.13775	4.97003	5.2302	5.49556	4.94845	5.11671	4.89703	4.78018	5.42717	5.06628	4.742	5.28382	4.76231	5.07428	5.1191	5.12382	4.86178	4.91295	4.75748	5.23693	5.1657	5.09179	5.2556	5.38204	5.01266	5.04407	5.02383	5.25489	5.24654	5.2589	5.10221	5.0302	5.22014	5.19725	5.08909	5.19054	4.98384	4.88977	5.47413	4.9896	5.01744	4.86774
7905324	C1orf56	chromosome 1 open reading frame 56	54964	Hs.549171	NM_017860//NP_060330	6.23491	6.56116	6.61986	6.22442	6.10201	6.49221	6.1745	6.45874	6.44934	6.30134	6.83435	6.15229	6.14787	6.09707	6.15816	6.21442	6.06008	6.56523	6.255	5.69902	5.88811	6.26062	6.06159	6.11657	5.90658	6.24784	6.04932	6.28561	6.34842	6.26348	6.25324	6.39451	6.21185	5.95972	6.17702	6.24915	6.37856	6.13923	6.2206	6.23729	6.11591	6.40927	6.17516	6.0069
7905329	MLLT11	myeloid/lymphoid or mixed-lineage leukemia (trithorax homolog, Drosophila); translocated to, 11	10962	Hs.75823	NM_006818//NP_006809	5.76277	6.22723	5.19533	7.88627	7.94283	6.39168	6.37155	6.25145	7.03324	6.38903	6.71183	7.17563	6.71673	6.47671	6.46159	6.31487	6.16922	6.50713	7.13203	7.00466	7.30485	7.8533	6.66158	7.39612	5.89527	6.33582	5.86293	6.93428	6.06691	6.20453	8.84852	8.41621	8.92136	7.00674	6.3232	6.36041	7.25598	6.00889	6.30179	8.1878	8.62119	8.79305	8.35904	7.50217
7905339	GABPB2	GA binding protein transcription factor, beta subunit 2	126626	Hs.654699	NM_144618//NP_653219	6.7207	6.47112	6.76931	6.15309	6.38514	5.56532	5.27836	4.53526	6.26067	5.7432	5.17843	6.87967	5.93956	6.63778	6.56867	5.6847	6.1786	6.16455	6.28204	6.55151	6.56818	6.38828	6.07486	6.32151	6.12187	5.87957	5.98327	5.83508	6.34756	5.84245	5.73569	5.9354	6.21832	6.21416	6.14712	6.13179	6.05178	6.11493	6.40388	6.18496	5.95569	5.78992	5.9583	5.59553
7905349	TNFAIP8L2	tumor necrosis factor, alpha-induced protein 8-like 2	79626	Hs.709522	NM_024575//NP_078851	5.70791	6.16935	6.14259	5.94659	6.24447	6.08585	6.51701	6.93891	6.08912	6.27447	6.36305	6.32516	6.62791	6.87082	7.00553	6.04565	6.63679	6.97263	6.18279	6.39881	6.22175	5.85177	5.84793	5.8344	6.24796	6.40438	6.0773	5.98777	6.78772	6.1815	6.2891	6.23361	6.25991	5.67152	6.43839	5.87929	5.95035	6.00546	5.5468	6.86119	6.42078	6.33922	6.49334	5.95163
7905355	SCNM1	sodium channel modifier 1	79005	Hs.432360	NM_024041//NP_076946//XM_001721083//XP_001721135	8.51545	8.1902	8.18059	8.65159	8.60356	7.2368	8.652	8.85328	8.43912	8.86009	7.55141	8.74036	8.92303	9.09053	9.13092	8.8118	8.4183	9.24106	8.61143	8.69305	8.49292	8.46869	8.04067	9.25857	7.75182	7.71426	8.14242	8.45228	8.81158	8.69184	8.76002	8.15808	8.09696	8.45702	8.49656	8.7142	8.52394	8.68543	8.12278	8.96504	8.00795	9.04183	8.43031	8.80765
7905365	PIP5K1A	phosphatidylinositol-4-phosphate 5-kinase, type I, alpha	8394	Hs.655131//Hs.707569	NM_001135636//NM_001135637//NM_001135638//NM_003557//NP_001129108//NP_001129109//NP_001129110//NP_003548	7.00499	6.93762	6.3876	7.65137	7.9678	6.33572	7.78585	7.50917	7.28894	8.00256	6.36651	7.80671	7.53109	7.7492	7.94376	7.26467	7.08385	6.87317	7.49658	7.39003	7.80391	7.46942	7.65264	7.60028	6.55344	6.33132	7.7019	7.68202	7.41815	7.34624	7.39771	7.03012	7.148	7.34179	7.61857	7.93926	7.2092	7.96115	8.27189	7.89128	6.40536	6.67602	7.60897	7.68697
7905374	PSMD4	proteasome (prosome, macropain) 26S subunit, non-ATPase, 4	5710	Hs.505059	NM_002810//NP_002801	7.08069	6.95776	6.38377	7.08129	7.54175	7.33795	6.74087	7.39719	6.8393	7.70551	7.48209	7.3813	7.3168	7.3463	7.76713	7.23251	7.12486	7.67226	6.82907	7.4362	7.46736	7.15513	7.41979	7.74158	6.61735	6.98741	7.27568	6.6021	7.42286	7.51727	7.242	7.03063	7.28522	6.83966	7.24505	7.4737	7.1332	7.37716	7.16813	6.91579	7.55382	7.06633	7.27331	6.82601
7905382	ZNF687	zinc finger protein 687	57592	Hs.186756	NM_020832//NP_065883	4.83125	5.49706	5.43216	5.46982	5.54909	5.33338	5.40699	5.99862	5.3172	5.38897	5.68113	5.2938	5.49265	5.35942	5.63996	5.23587	5.12032	5.60521	5.12979	5.34884	5.20762	5.19417	5.0735	5.65726	5.17011	5.23923	5.70158	5.78464	5.38581	5.52598	5.44415	5.3419	5.43538	5.28573	5.26924	5.50919	5.04578	5.65392	5.29396	5.60418	5.21876	5.32121	5.36133	5.17023
7905395	PSMB4	proteasome (prosome, macropain) subunit, beta type, 4	5692	Hs.89545	NM_002796//NP_002787	9.9902	10.3317	9.89356	10.3658	10.0259	9.37316	10.2833	10.4188	9.32908	10.4555	7.74063	9.78132	10.3303	10.2033	10.4633	10.2019	10.035	10.719	10.5014	10.5017	10.6379	10.6708	10.5615	10.8267	9.76611	10.2084	10.4957	10.0185	10.2544	10.2822	10.4219	10.0496	10.3472	10.2524	10.729	10.6851	10.6919	10.7601	10.1247	10.2599	9.9466	10.2871	10.0176	10.5575
7905406	CGN	cingulin	57530	Hs.591464	NM_020770//NP_065821	4.66443	4.98726	4.90939	4.65319	4.84876	5.09758	4.29754	5.35236	4.75879	5.00847	5.34151	4.50243	4.77335	4.70133	4.5382	4.89162	4.82097	5.01535	4.98611	4.80554	4.85207	4.72303	4.87698	4.72691	4.626	5.21593	4.89871	4.74497	4.81573	4.9898	4.90996	5.0864	5.03812	4.69993	5.01516	4.91242	4.74362	4.94403	4.64529	4.96615	4.98222	5.39837	4.98393	4.74113
7905428	TUFT1	tuftelin 1	7286	Hs.489922	NM_001126337//NM_020127//NP_001119809//NP_064512	4.67168	4.56418	4.75569	4.54461	4.10355	4.40912	3.74664	4.58584	3.79074	4.51915	4.63294	3.90183	4.84697	4.22381	3.87543	4.09673	3.94379	3.79194	4.07785	3.725	3.93464	5.28969	4.18013	4.5836	4.18871	4.3156	3.70601	4.17831	3.6895	4.03512	4.07713	3.90244	4.00057	3.595	3.8555	3.78894	4.38842	4.06994	4.04179	4.49102	4.33798	4.57846	3.97461	3.72651
7905444	SNX27	sorting nexin family member 27	81609	Hs.192326	NM_030918//NP_112180	7.14146	6.28328	6.3369	7.04275	6.80046	6.51095	7.46946	6.83229	6.75421	7.14633	5.80258	6.95042	7.31015	7.39563	7.10233	6.74177	6.92987	6.87956	6.54802	6.54761	6.72023	6.56429	6.75764	7.0607	6.20126	6.15944	7.11488	6.86545	6.80406	6.68141	6.82532	6.47975	6.60458	6.60629	6.99724	7.05102	7.21982	7.28564	7.00807	6.65635	6.17581	5.76837	6.44371	6.75244
7905464	NCRNA00166	non-protein coding RNA 166	284485	Hs.297967	NM_001144956//NP_001138428//XM_001721352//XM_371311//XM_937062//XP_001721404//XP_371311//XP_942155	4.76586	5.18984	5.19506	4.61927	4.59841	5.08116	4.95295	4.86157	4.68775	4.67262	5.57608	4.3	4.49792	4.71096	4.32222	4.71418	5.06002	4.84926	4.57209	4.52936	4.61928	4.54454	4.76148	4.42866	5.23243	4.94818	4.53949	4.6144	4.73096	4.89706	4.77022	4.89101	5.24015	4.39872	4.77037	4.75717	4.65477	4.79201	4.75495	4.49208	5.22544	4.78813	4.61253	4.51637
7905474	OAZ3	ornithine decarboxylase antizyme 3	51686	Hs.713789	NM_001134939//NM_016178//NP_001128411//NP_057262	4.0553	3.53136	3.78972	3.60826	3.53508	4.07688	4.04835	4.26557	3.69145	3.81351	4.44338	3.84984	3.68658	3.96782	3.96628	4.06349	3.71556	3.53371	3.79067	3.72917	3.86318	3.70573	3.79606	3.68991	3.83413	3.62311	3.92412	3.76837	3.84096	3.82716	4.15543	3.92152	3.96488	3.85124	3.75138	3.60875	4.24213	3.75238	3.87383	3.69384	3.74876	3.81839	4.06	3.87336
7905483	LCE5A	late cornified envelope 5A	254910	Hs.516410	NM_178438//NP_848525	5.7657	6.48459	6.3057	5.4183	5.90763	6.55398	5.32528	6.05234	5.71253	5.44361	6.37527	5.35773	5.18685	5.55149	5.64258	5.5862	5.65029	5.74143	5.63942	5.48016	5.64045	5.73926	6.13899	5.35092	5.49293	6.95357	5.75029	5.66233	5.87605	5.50793	5.59478	6.52311	6.01781	5.32436	6.01154	6.24413	5.51548	5.56158	5.78731	5.57775	5.97768	6.11438	5.89733	5.41375
7905486	CRCT1	cysteine-rich C-terminal 1	54544	Hs.110196	NM_019060//NP_061933	3.93837	3.86387	3.92788	3.77713	3.39177	4.2109	3.63341	3.93044	3.98136	3.69518	3.92059	3.79824	3.56972	3.77724	3.73844	3.85182	4.10132	3.86412	3.8738	3.34491	3.84921	4.05664	3.96461	3.69763	4.11488	4.20336	4.18814	3.80667	3.92557	3.94527	4.11734	3.96511	3.89818	3.85991	4.12264	4.06096	3.75981	4.10257	3.95278	4.07279	4.08177	4.10332	3.94166	3.76233
7905490	LCE3C	late cornified envelope 3C	353144	Hs.490211	NM_178434//NP_848521	4.85086	4.94806	5.13779	4.18754	4.74822	5.23017	4.23478	4.6669	4.57594	4.51901	5.02071	4.6351	4.67641	4.56104	4.71276	4.54808	4.52435	4.66056	4.5544	4.5901	4.86198	5.1371	3.96497	4.77146	4.44938	4.94371	4.34733	4.53375	4.91015	4.84132	4.83316	5.05349	4.36312	4.46844	5.36534	4.99093	4.57672	4.99389	4.74948	4.82168	4.67099	4.79731	4.23373	4.47404
7905492	LCE3B	late cornified envelope 3B	353143	Hs.553715	NM_178433//NP_848520	7.13021	7.67616	7.55644	6.99899	7.19405	7.32872	6.36903	7.69021	7.25556	6.53971	8.22361	6.68445	6.8748	6.88448	6.56834	6.80723	7.23887	7.05998	7.05058	6.86704	6.99158	6.82335	6.91004	6.82286	7.07893	7.75866	7.21981	6.88352	7.20681	7.22288	7.19327	7.71591	7.36012	6.90317	7.33844	7.23759	7.19415	7.31822	6.987	7.14559	7.65691	7.61827	7.26488	6.72156
7905496	C1orf46	chromosome 1 open reading frame 46	388699	Hs.516420	NA	4.3306	4.59463	5.02863	4.82834	4.50616	5.24362	4.78978	4.32726	4.90254	4.00604	5.7894	4.4217	4.39892	4.33333	4.27655	4.83799	4.82585	4.31695	4.61815	4.41444	4.95658	4.23479	4.98008	4.46983	5.76913	5.15199	4.55496	4.43995	4.46643	5.08661	4.6501	4.59541	4.92565	4.41106	4.8896	5.15292	4.64102	4.82612	4.42895	4.74386	5.62401	5.10069	4.55404	4.50114
7905500	LCE2D	late cornified envelope 2D	353141	Hs.490225	NM_178430//NP_848517	5.38322	6.06578	5.76958	5.15186	5.54535	5.88144	5.05602	5.72295	5.34993	5.11753	6.07407	5.1905	5.02512	5.50104	5.58688	5.01285	5.82053	5.25967	5.54215	5.49646	5.36067	5.357	5.94411	5.29121	6.15221	6.21143	5.82873	5.61644	5.77373	5.29487	5.59856	6.43682	5.99304	5.5911	6.06207	5.68801	5.77574	5.28942	5.15594	5.46431	5.96383	6.07063	5.92344	5.06004
7905503	LCE2C	late cornified envelope 2C	353140	Hs.553713	NM_178429//NP_848516	3.66651	4.99278	4.31552	3.99365	4.01253	4.94866	3.89994	4.48505	4.29874	4.34738	4.65547	4.27463	4.24486	3.91166	3.86883	4.5989	3.62854	3.92819	3.64043	4.62151	3.92973	3.98495	3.83295	3.90093	4.49878	4.27311	4.68532	3.5553	3.81946	4.22901	3.78271	4.40176	3.82582	3.85833	4.35466	3.86579	4.99238	4.57233	4.39877	3.96254	4.28939	4.5592	4.54582	4.30779
7905505	LCE2B	late cornified envelope 2B	26239	Hs.234766	NM_014357//NP_055172	5.98358	6.45792	6.45109	5.58602	5.78492	6.49086	5.86728	6.27667	6.36797	5.85804	6.69839	5.44194	5.13556	5.70617	5.39508	5.75037	5.73416	6.17314	5.54637	5.38863	5.65301	5.76628	5.6374	5.73833	6.41931	6.4608	6.09762	5.77269	6.16087	6.23464	6.12638	6.42928	6.25772	5.45274	6.1799	6.4009	5.98962	6.17869	5.66551	5.64019	6.28293	6.37123	5.98698	5.45669
7905507	LCE2A	late cornified envelope 2A	353139	Hs.334054	NM_178428//NP_848515	6.7513	7.20344	7.40232	6.4954	6.8562	6.95584	6.46326	7.10263	6.90779	6.48188	7.3152	6.47069	6.33751	6.3769	6.47856	6.5224	6.7388	6.84124	6.30862	6.45303	6.46036	6.89443	6.73923	6.25839	6.85932	6.97859	6.7158	6.39161	6.81228	6.92967	6.46672	7.17746	6.96694	6.3391	6.80195	6.82354	6.74097	6.98908	6.67094	6.70868	6.90258	7.06104	6.83894	6.24163
7905510	LCE4A	late cornified envelope 4A	199834	Hs.447955	NM_178356//NP_848133	5.47493	5.94473	6.03855	5.65084	5.47592	5.93097	5.38349	5.85211	5.31823	5.54798	6.40151	5.50892	5.82011	5.34545	5.14532	5.22743	5.76941	5.62231	5.46484	5.2459	5.70132	5.69848	5.81654	5.36715	6.01333	5.99658	5.81137	5.81562	5.84816	5.95786	5.68203	5.57494	6.08687	5.67866	5.74543	5.86842	5.37683	5.51001	5.47187	5.65884	6.01024	5.71501	5.83687	5.53872
7905512	C1orf68	chromosome 1 open reading frame 68	100129271	Hs.601077	NM_001024679//NP_001019850//XM_001721554//XM_001724444//XM_001724465//XP_001721606//XP_001724496//XP_001724517	6.07414	6.41548	6.49425	5.62519	5.81487	6.42295	5.2922	6.33344	5.54962	5.51284	6.24411	5.70695	5.88082	5.8064	5.70795	5.68657	5.74133	5.95296	5.95992	5.62619	5.77984	5.86086	5.75377	5.9367	5.94382	6.17791	5.93872	5.94018	5.57586	6.06303	6.15789	5.91531	6.12401	5.75301	5.80003	5.8431	6.02627	5.83802	5.45283	6.19455	6.1699	6.16353	5.68354	6.00321
7905515	KPRP	keratinocyte proline-rich protein	448834	Hs.149386	NM_001025231//NP_001020402	4.73177	4.82822	4.25988	4.20237	4.72437	4.36964	3.86816	4.63589	4.24239	4.26779	5.42868	4.32516	4.11671	4.12534	4.32119	4.56544	4.41556	4.40355	4.35206	4.50723	4.38707	3.98028	4.14764	4.22132	4.45848	4.68449	4.2297	4.51876	4.44425	4.64484	4.49446	4.5573	4.29521	4.30199	4.44275	4.28468	4.34819	4.54418	4.34987	4.56951	4.74556	4.40675	4.43681	4.2623
7905517	LCE1F	late cornified envelope 1F	353137	Hs.553712	NM_178354//NP_848131	6.23428	6.84391	6.42145	6.24856	6.46356	7.07282	5.91993	7.04534	6.7184	6.26314	7.27914	6.32621	6.34341	6.24938	6.24225	6.22418	6.39465	6.6848	6.35855	5.97344	6.34662	6.44883	6.17427	6.42935	6.09697	6.64918	6.36739	6.37928	6.51501	6.62961	6.71243	6.79077	6.46531	6.46816	6.76454	6.69245	5.86539	6.63242	6.2275	6.50387	6.73839	6.39986	6.40423	6.03448
7905519	LCE1E	late cornified envelope 1E	353135	Hs.250236	NM_178353//NP_848130	6.21843	6.87868	6.85238	6.08994	6.36219	7.30221	5.93299	6.83105	6.59715	6.15641	7.24157	6.31515	6.1258	5.96845	6.1505	6.23627	6.22516	6.29374	6.16112	6.33018	6.29331	6.10478	6.31473	6.15039	6.48018	6.71418	6.56927	5.97774	6.65916	6.65819	6.37896	6.89864	6.52076	6.27853	6.36265	6.74084	6.06116	6.47549	6.34874	6.45132	7.1003	6.82503	6.46199	5.7428
7905523	LCE1D	late cornified envelope 1D	353134	Hs.490235	NM_178352//NP_848129	7.28863	7.6108	7.82635	7.0418	7.64105	7.51962	6.7635	7.71	7.17879	7.20907	8.11872	7.44937	7.06262	6.84284	7.01399	7.26569	7.17407	7.41767	7.14373	7.14554	7.34405	7.54828	7.14374	7.2945	7.15375	7.80681	7.60914	7.05016	7.58698	7.25126	7.4482	7.70698	7.39102	7.13522	7.61679	7.41259	7.07555	7.54169	7.21925	7.38547	7.90274	7.73393	7.39371	6.99742
7905525	LCE1B	late cornified envelope 1B	353132	Hs.718972	NM_178349//NP_848126	3.67914	3.7418	3.90415	3.70487	3.70731	4.42534	4.18228	3.59538	3.67165	3.93499	3.93127	3.64616	3.77848	3.74437	3.49249	3.95495	3.83463	3.52158	3.60624	3.47839	3.78742	3.53263	3.73812	3.61029	4.1856	4.31308	3.7894	3.88178	3.70075	3.75335	3.49859	4.24715	3.93843	3.44919	3.64269	3.62375	3.56246	3.81698	3.58548	3.53508	3.759	3.91975	3.57573	3.49742
7905528	LCE1A	late cornified envelope 1A	353131	Hs.534645	NM_178348//NP_848125	6.7796	7.12447	7.08935	6.61411	6.67662	7.13301	6.03034	7.30107	6.7511	6.41428	7.74976	6.69894	6.22295	6.03799	6.11152	6.56528	6.55565	6.60167	6.53888	6.26396	6.54919	6.76177	6.4623	6.39774	6.3363	7.00273	6.90885	6.28874	6.65013	6.76373	6.54246	7.28271	6.91009	6.42996	6.9029	7.15049	6.62766	6.74563	6.78598	6.77064	7.12653	7.34202	6.92086	6.43483
7905530	SMCP	sperm mitochondria-associated cysteine-rich protein	4184	Hs.111850	NM_030663//NP_109588	4.10823	4.17248	4.13423	4.30798	3.79216	4.60958	3.76734	3.97629	4.2268	3.69499	4.48431	3.9112	3.64143	3.90463	3.77232	4.08053	4.20834	3.98239	3.90874	3.82562	4.19058	4.03135	3.83829	3.88249	4.1467	4.37095	3.91733	3.85702	4.1107	3.83364	4.00249	4.2225	4.11335	3.81836	4.05357	3.75222	4.10647	3.87811	3.92993	4.0069	4.68826	3.92909	4.1872	3.84371
7905533	IVL	involucrin	3713	Hs.516439	NM_005547//NP_005538	4.2479	4.63708	4.28145	4.15312	4.06256	4.18933	3.57253	4.40197	4.49393	3.69154	4.81416	3.75301	3.94668	3.86535	3.68806	4.44317	4.01578	4.15448	3.85536	4.02463	3.89298	4.13879	4.10629	4.23008	3.54443	4.29212	4.07591	3.70703	4.13236	3.68451	4.10056	4.3783	4.22756	3.95684	4.11645	4.19484	3.91376	4.28634	3.85613	3.77575	4.13027	4.09607	4.30158	4.01365
7905536	SPRR4	small proline-rich protein 4	163778	Hs.433629	NM_173080//NP_775103	6.23636	6.4434	6.37595	5.78061	6.26688	6.58454	6.00888	6.25907	6.18105	5.96028	7.05924	6.14376	5.75589	5.58866	5.98761	6.20722	6.14649	6.35025	6.20056	6.01707	5.97613	6.17653	6.22602	6.05619	6.391	6.64072	6.26113	5.92653	6.1115	6.46956	6.30865	6.56659	6.36822	6.00378	6.55595	6.32648	6.19051	6.28514	6.12842	6.24673	6.67583	6.44188	6.3225	5.97656
7905544	SPRR1A	small proline-rich protein 1A	6698	Hs.46320	NM_005987//NP_005978	6.31667	6.49416	6.98576	6.50563	6.43544	6.79818	5.91544	6.92457	6.93089	6.11438	7.41166	5.88453	5.92654	6.19005	6.08284	6.16186	6.64972	6.74461	6.5748	6.33286	6.18778	6.98338	6.25092	6.42815	6.49904	6.54377	6.33735	6.30165	6.63474	6.51444	6.67745	6.68318	6.73429	5.96156	6.47308	6.30456	6.25755	6.40792	6.32678	6.25351	6.73758	6.56549	6.46424	6.12234
7905548	SPRR3	small proline-rich protein 3	6707	Hs.139322	NM_001097589//NM_005416//NP_001091058//NP_005407	5.02915	4.92033	5.02175	4.71686	4.67453	4.94698	5.62231	5.41298	5.05963	4.83768	5.52493	4.95213	4.60611	4.84055	4.62669	4.55005	5.01646	5.14472	4.71469	4.66322	4.69919	4.59333	4.55136	5.10944	5.07638	4.93384	4.85284	5.10857	4.82892	4.60085	4.84129	5.2417	4.93353	4.79574	5.03485	4.85734	5.2226	4.84463	4.69967	5.00214	4.75376	5.11886	4.8029	4.77087
7905553	SPRR1B	small proline-rich protein 1B (cornifin)	6699	Hs.1076	NM_003125//NP_003116	4.47196	4.50345	4.32529	4.23421	4.24714	4.60793	3.90145	4.38883	5.23939	3.93789	4.98258	4.14189	4.0522	4.30985	4.23616	4.23752	4.54691	4.25684	4.2564	4.1896	4.31211	4.57454	4.79265	4.3091	4.28179	4.37041	4.46469	4.16748	4.19345	4.32416	4.23303	4.4909	4.55808	4.05539	4.19105	4.24756	4.00141	3.96262	4.35096	4.36356	5.30255	4.4326	4.53826	4.01374
7905559	LELP1	late cornified envelope-like proline-rich 1	149018	Hs.125785	NM_001010857//NP_001010857	6.37006	7.23826	6.53035	5.97454	5.96081	6.5971	5.57855	6.19643	5.99014	5.58272	7.01063	5.76036	5.65819	6.02001	5.54927	5.91391	6.14649	6.22974	5.97044	5.6634	6.02931	6.06593	5.9363	5.60761	6.05496	6.53641	5.90741	5.78281	6.15038	5.74763	6.19363	6.75275	6.04754	5.70576	6.18842	6.00443	5.81024	5.86435	5.61865	5.97073	6.53483	6.28918	5.95522	5.80823
7905563	LOR	loricrin	4014	Hs.251680	NM_000427//NP_000418	4.06284	4.20401	4.1279	4.38285	3.94443	4.10211	3.9049	4.24842	3.80521	4.25613	4.76583	4.07518	4.22501	3.53167	4.1234	3.84033	3.87004	4.19843	3.88122	3.60655	3.8904	3.9436	4.06275	3.91785	3.94086	4.70245	3.98946	3.5919	4.18304	4.09461	3.95822	3.93305	3.95882	3.96047	4.14688	3.86182	3.97099	4.1915	3.85852	4.03022	4.49706	4.11416	3.97114	3.6816
7905571	S100A9	S100 calcium binding protein A9	6280	Hs.112405	NM_002965//NP_002956	9.70999	9.56452	8.80049	5.27396	5.45013	5.51666	9.38722	10.3225	6.08301	6.1729	5.53606	6.21611	8.51673	8.39178	8.71199	5.19556	5.25668	6.13901	5.08608	4.71941	4.89675	6.17999	4.66306	5.79679	9.65936	10.0577	9.81306	4.66707	5.16476	5.57458	6.8839	7.21611	6.82291	5.71449	5.45799	5.97879	8.32552	9.22741	7.65088	5.86928	5.22522	6.24181	5.28217	5.1597
7905576	S100A7A	S100 calcium binding protein A7A	338324	Hs.442337	NM_176823//NP_789793	3.30628	4.22951	3.61785	3.44275	3.64035	4.12497	3.91157	3.69324	3.31572	3.52356	3.9824	3.3455	3.46715	3.53061	3.83629	3.61206	3.88239	3.70093	3.64768	3.1995	3.33463	3.42679	3.55836	3.28085	3.73274	3.66297	3.35649	3.46457	3.68801	3.66915	3.45804	3.57732	3.34924	3.35499	3.39942	3.50497	3.42818	3.62846	3.25314	3.96559	3.33691	3.34466	3.51927	3.23287
7905581	S100A1	S100 calcium binding protein A1	6271	Hs.515715	NM_006271//NP_006262	5.20908	5.66465	5.36815	4.96971	5.28301	5.51409	4.79021	5.83471	5.22387	4.95625	5.74194	4.89161	5.04734	4.84462	4.91133	5.51457	5.97153	5.27822	5.08238	4.6914	4.88825	5.19462	5.06808	5.00368	5.31674	5.19101	5.19308	5.6901	5.49318	5.33225	5.53593	4.82296	5.18383	4.9663	5.2864	5.21701	4.84525	5.19458	5.26491	4.99741	5.05367	5.01058	5.14779	5.33247
7905589	C1orf77	chromosome 1 open reading frame 77	26097	Hs.716398	NM_015607//NP_056422	7.28558	7.39612	7.16559	7.05511	7.39059	6.38975	7.6902	7.33565	6.98725	7.74508	6.4162	7.50485	7.30755	7.52665	7.62165	7.20664	7.55406	7.81356	7.09047	7.51462	7.42376	7.10523	7.38873	7.39736	6.75868	6.61385	6.92839	7.30846	7.53743	7.6128	7.1979	6.96575	6.68882	7.1164	7.43431	7.61894	7.1556	7.49323	7.32136	7.30107	6.17079	7.0168	7.57628	7.11151
7905598	SNAPIN	SNAP-associated protein	23557	Hs.32018	NM_012437//NP_036569	6.67547	6.61528	6.5903	7.40671	6.89131	6.10565	7.03597	6.39655	6.78436	7.97737	6.21219	6.75627	7.66212	7.86749	7.43666	7.35854	7.31415	8.29983	6.83394	6.98798	6.94111	7.5274	6.66172	7.69372	6.37639	6.71569	7.02189	6.99704	6.81001	7.32467	7.29206	6.59209	6.85441	6.80144	6.88656	6.67658	7.15807	6.71544	6.69471	7.41605	6.86833	6.67259	7.35014	7.44202
7905606	NPR1	natriuretic peptide receptor A/guanylate cyclase A (atrionatriuretic peptide receptor A)	4881	Hs.490330	NM_000906//NP_000897	3.73422	3.61663	3.7916	3.50278	3.91171	4.04613	3.64771	3.81218	3.60731	3.71574	4.06036	3.77706	3.70069	3.7858	3.5634	3.6802	3.67705	3.51817	3.4889	3.40905	3.57278	3.80178	3.38603	3.59101	3.27018	4.43698	3.47526	3.75629	3.76951	3.89725	3.63161	4.05186	4.00549	3.51007	3.73947	3.67366	3.6895	3.56189	3.6584	3.77532	4.25035	4.22067	3.6524	3.3555
7905631	INTS3	integrator complex subunit 3	65123	Hs.516522	NM_023015//NP_075391	6.48864	6.26998	5.76238	6.41226	7.0451	6.7149	6.71199	6.53341	7.28708	6.23493	6.38919	7.69712	6.31413	7.11869	6.80155	6.37616	6.40273	7.21262	6.34582	6.78385	6.75694	6.79479	6.26582	6.73597	6.52686	5.90432	6.55202	6.72803	6.80305	6.848	6.53613	6.44031	6.67735	6.31806	6.4452	6.74068	6.78168	7.22921	7.943	6.50435	6.02092	6.65406	6.82834	6.95055
7905664	SLC27A3	solute carrier family 27 (fatty acid transporter), member 3	11000	Hs.438723	NM_024330//NP_077306	5.17228	5.56657	5.33627	5.19972	5.52738	5.56079	4.81824	5.8043	5.68288	5.11774	5.78119	5.8226	5.29819	5.0464	5.09317	4.88192	5.43691	5.49418	5.17879	4.80615	5.17903	4.97105	4.96925	5.02715	4.92069	5.58674	4.74066	5.11383	5.14053	5.31615	5.0384	5.3807	5.14714	4.65363	5.12044	5.05494	5.17238	5.24342	5.35112	5.05484	5.46078	5.57324	4.98217	4.84845
7905677	CREB3L4	cAMP responsive element binding protein 3-like 4	148327	Hs.372924	NM_130898//NP_570968	3.97643	4.51537	3.91967	4.29903	4.64786	4.34675	4.84777	4.21157	4.66369	4.45042	4.43024	5.1823	4.59782	4.41696	4.35098	4.32617	4.45111	4.70869	4.55792	4.96614	5.04685	4.19691	4.3806	4.36492	4.33973	4.37225	4.25428	4.17876	4.31968	4.6447	4.52917	4.64456	4.92455	4.15969	4.22375	4.64158	4.09653	4.13036	4.63224	4.68365	4.68687	5.49567	4.51441	3.66673
7905691	RPS27	ribosomal protein S27	6232	Hs.546291//Hs.654475	NM_001030//NP_001021	12.2525	12.132	11.985	12.5514	12.7223	10.8703	12.4806	12.4765	12.1325	13.3298	11.929	12.0927	12.7026	12.89	12.6513	12.9434	12.8345	13.4224	12.7779	12.8901	12.9479	12.8008	12.3353	12.4583	11.8629	11.5351	11.4739	12.6807	12.867	12.6447	12.5438	12.5528	12.3094	12.9255	12.9648	12.7547	12.1212	12.425	10.4332	12.3209	11.9742	12.0192	12.7335	12.8446
7905700	UBAP2L	ubiquitin associated protein 2-like	9898	Hs.490551	NM_001127320//NM_014847//NP_001120792//NP_055662	7.82103	7.25936	7.67002	8.25715	8.432	7.13654	8.62856	8.24801	8.26179	8.76574	6.7758	8.66982	7.70133	8.40948	8.23388	8.1662	7.88835	8.59426	8.28309	8.29518	8.48597	8.52963	8.2281	8.83244	7.36431	7.25137	7.73598	8.4219	8.0429	8.03202	8.0265	7.50498	7.98821	8.15137	8.13454	8.34769	8.30604	8.68972	8.89977	8.10731	7.06408	7.10678	8.17166	8.51773
7905731	UBAP2L	ubiquitin associated protein 2-like	9898	Hs.490551	NM_001127320//NM_014847//NP_001120792//NP_055662	3.24396	3.00389	3.45844	3.55393	3.22362	3.27019	3.47983	3.30018	3.34229	3.40286	3.23992	3.6054	3.27371	3.18242	3.47364	3.10216	2.90777	3.02597	3.45648	3.69876	3.06866	3.68717	3.4132	4.87398	3.76967	3.40296	3.18002	3.43741	3.46002	3.366	3.63033	3.31186	3.53338	3.74976	3.39085	3.62888	4.11483	3.22143	3.38242	3.31154	3.13738	3.48397	3.60395	3.59527
7905733	HAX1	HCLS1 associated protein X-1	10456	Hs.199625	NM_001018837//NM_006118//NP_001018238//NP_006109	7.16707	6.73703	6.25666	7.39516	7.41875	6.09576	7.62328	7.52657	7.21578	7.66266	5.0289	7.19737	7.64296	7.87752	8.26409	7.34829	7.52116	7.81438	7.85692	7.99388	8.10211	7.85215	8.06069	8.63657	6.98184	7.12476	6.75898	7.08392	7.26697	7.58462	7.70591	7.1886	7.60571	7.39458	7.74928	7.7132	7.88058	7.70456	7.42289	7.82001	7.45882	7.77989	7.77477	7.99643
7905746	AQP10	aquaporin 10	89872	Hs.259048	NM_080429//NP_536354	5.06267	5.18554	5.51337	4.81145	5.09167	5.87971	4.99863	5.29263	4.66175	4.76701	5.93371	5.19352	5.28636	4.72579	4.89132	4.99273	4.94124	4.72066	4.86404	4.7795	5.10046	4.44664	5.56438	5.01666	5.50034	5.52982	5.03139	5.19505	5.18251	5.35579	4.85219	5.15411	5.11279	5.15462	5.07079	4.97831	4.89943	5.12788	5.3657	5.22287	5.2211	5.16938	5.12687	4.55694
7905754	ATP8B2	ATPase, class I, type 8B, member 2	57198	Hs.435700	NM_001005855//NM_020452//NP_001005855//NP_065185	5.2055	5.71327	5.40361	5.94739	5.50237	5.93775	5.85223	5.32045	6.32712	5.71582	5.82685	6.74034	5.53522	5.6522	5.60544	5.71344	5.44763	5.47198	5.72386	5.28178	5.39574	5.8816	5.23253	5.92142	4.95828	5.45492	5.10871	6.11049	5.56084	5.82236	5.34817	5.18871	5.42892	5.22384	5.33846	5.71051	5.80082	5.75752	5.75615	5.46723	4.90778	5.55045	5.82372	6.02106
7905789	IL6R	interleukin 6 receptor	3570	Hs.709210	NM_000565//NM_181359//NP_000556//NP_852004	6.44635	6.49767	6.69776	6.22512	6.30398	6.45281	7.19511	6.45379	6.59714	6.06324	6.46548	6.65955	6.10544	6.31056	6.05116	6.37107	5.82213	6.41177	5.79388	5.85356	5.98533	6.1701	6.16124	6.2046	6.09834	6.31502	6.18643	6.8615	6.36023	6.56529	5.76599	5.97273	5.85493	6.04891	6.22487	6.1159	6.06486	6.34042	6.39175	6.42	6.20119	6.06346	6.00507	6.43243
7905801	TDRD10	tudor domain containing 10	126668	Hs.387671	NM_001098475//NM_182499//NP_001091945//NP_872305	3.38312	3.68007	3.82401	3.55586	3.93062	4.00061	3.80877	3.52833	4.09114	3.68058	3.75697	4.28098	3.64068	3.66042	3.53171	3.69919	3.64312	3.5958	3.38171	3.77953	3.68581	3.66056	3.78026	3.55781	3.77715	4.00034	3.61282	3.60227	3.90052	3.65246	3.9303	3.62837	3.76874	3.41991	3.61517	3.69277	3.57998	3.74946	3.71031	3.68493	3.95997	4.04306	3.74197	3.76752
7905817	CHRNB2	cholinergic receptor, nicotinic, beta 2 (neuronal)	1141	Hs.2306	NM_000748//NP_000739	5.87813	6.22074	6.19004	5.76761	5.67724	5.70707	5.57698	6.47167	5.6793	5.94763	6.1673	5.78542	5.5303	5.65274	5.57318	5.49617	5.88692	5.65585	5.62606	5.5623	5.53214	5.56719	5.39048	5.64779	5.76818	6.09992	5.90269	5.70696	5.97302	5.85023	5.60513	5.84061	5.79674	5.596	6.12781	5.8181	5.50079	5.81576	5.77527	6.01544	5.79862	5.81634	5.88339	5.48635
7905826	CKS1B	CDC28 protein kinase regulatory subunit 1B	1163	Hs.374378	NM_001826//NP_001817//NR_024163	10.5392	10.934	10.8692	9.67371	9.793	10.324	9.81041	10.7933	9.95678	9.3984	11.1022	9.74244	10.764	10.8628	11.1	9.76367	10.2333	10.2829	10.1096	9.8128	10.5222	9.67978	9.60902	9.70599	10.3947	10.6	10.3298	9.87649	10.013	10.407	10.1245	10.2192	10.4844	9.49616	10.1756	9.98107	10.3117	11.0235	10.7838	10.1451	11.3643	10.5903	10.3192	9.63998
7905831	FLAD1	FAD1 flavin adenine dinucleotide synthetase homolog (S. cerevisiae)	80308	Hs.118666	NM_025207//NM_201398//NP_079483//NP_958800	5.21668	5.62885	5.72011	5.4618	5.74193	6.03545	5.03957	6.1043	5.7767	5.6142	5.39875	6.03663	5.30739	5.60871	5.54402	5.2338	5.37409	5.46318	5.49127	5.86819	5.93779	5.35143	5.39777	5.76214	5.21675	5.27399	5.59654	5.58319	5.64052	5.52434	5.69007	5.75793	5.50096	5.3814	5.51239	5.66436	5.66666	5.59181	5.76058	5.847	5.93128	5.80759	5.86027	5.49996
7905848	LENEP	lens epithelial protein	55891	Hs.272399	NM_018655//NP_061125	4.97572	4.64869	5.15203	4.49289	4.82615	5.55881	4.49354	4.878	4.92383	4.62093	5.13998	4.44699	4.25914	4.33619	4.65691	4.63167	4.36428	4.67018	4.87168	4.48531	4.37849	4.33756	4.84699	4.49878	4.96902	5.21891	5.03639	4.67204	4.8533	4.70368	4.81821	5.08782	4.63366	4.43699	4.91182	4.68819	4.67319	4.71937	4.69137	4.87705	4.91846	4.93608	4.22603	4.61776
7905854	ZBTB7B	zinc finger and BTB domain containing 7B	51043	Hs.700874	NM_015872//NP_056956	5.72384	6.04091	6.20907	5.64335	5.82305	5.88427	5.39091	6.20839	5.53438	5.35718	6.33566	5.47014	5.534	5.51408	5.43236	5.60452	5.4696	6.04056	5.47162	5.14984	5.43222	5.72189	5.56655	5.22517	5.54203	5.83806	5.99813	5.32616	5.37173	5.9004	5.74419	5.85495	5.65514	5.22489	5.6317	5.80223	5.54991	5.85628	5.65518	5.72897	5.92821	5.66904	5.82661	5.37901
7905862	DCST1	DC-STAMP domain containing 1	149095	Hs.567717	NM_001143687//NM_152494//NP_001137159//NP_689707	5.18532	5.34106	4.98572	4.79578	5.15922	5.26143	4.33519	5.32183	5.03515	4.68222	5.715	4.81894	4.86747	4.91143	4.86446	4.97595	5.13248	5.01779	4.679	4.89624	4.79532	4.7476	4.92988	4.70804	5.11406	5.19869	5.20355	4.93518	5.12358	4.80903	5.04352	5.26299	4.76912	4.76153	5.17144	5.03277	4.81257	5.11295	4.95609	5.08237	5.37423	5.19435	4.8826	4.82911
7905881	ADAM15	ADAM metallopeptidase domain 15	8751	Hs.312098	NM_003815//NM_207191//NM_207194//NM_207195//NM_207196//NM_207197//NP_003806//NP_997074//NP_997077//NP_997078//NP_997079//NP_997080	4.89379	5.74073	5.32922	4.59846	5.02227	5.25518	4.90247	5.26544	5.30418	5.05565	5.87654	5.36789	4.66561	4.9253	5.28391	4.52139	5.30272	5.18527	5.09867	4.95038	4.89745	5.50303	4.68024	4.95302	5.21206	5.62199	5.374	4.79009	5.14461	5.65029	5.45469	4.89261	4.97848	4.84626	5.10205	5.26083	5.34879	5.69391	5.85816	5.12178	5.16478	4.9502	4.89296	4.94795
7905909	EFNA4	ephrin-A4	1945	Hs.449913//Hs.639422	NM_005227//NM_182689//NM_182690//NP_005218//NP_872631//NP_872632	4.34846	4.46886	4.75577	4.26617	4.52373	4.51665	4.03055	4.34447	4.43851	4.18576	4.71861	4.60846	3.67332	4.11421	3.97238	4.4624	4.33292	4.80396	3.97068	4.19379	4.3613	4.62302	4.59999	4.39917	4.04296	4.60681	4.16667	4.39797	4.57927	4.44071	4.49377	4.63108	4.64931	4.29061	4.70604	4.7566	4.15852	4.47402	4.21075	4.48874	4.46595	4.8407	4.2966	4.06405
7905918	EFNA3	ephrin-A3	1944	Hs.516656	NM_004952//NP_004943	4.52554	5.01124	5.06923	4.23301	4.26245	5.16699	4.47262	4.95105	4.44377	4.2841	5.03408	4.32772	4.23905	4.26986	4.08967	4.34459	4.62803	4.46961	4.32398	4.31501	4.45615	4.4838	4.43239	4.31065	4.54185	5.12851	4.54887	4.48456	4.44958	4.59207	4.47898	4.8927	4.52168	4.30396	4.21417	4.30695	4.33013	4.34502	4.06521	4.49443	5.02762	5.02475	4.55874	4.08607
7905929	EFNA1	ephrin-A1	1942	Hs.516664	NM_004428//NM_182685//NP_004419//NP_872626	4.01527	4.13276	4.30256	3.80203	4.31639	4.01425	5.00702	4.4208	4.44504	4.33707	4.20713	4.18136	3.74359	3.56145	3.72827	3.87783	3.93311	4.29367	3.83402	3.85174	3.68675	4.32861	4.18095	4.30377	4.17749	3.72512	4.03943	3.79827	4.01772	3.90111	4.20403	4.36753	4.41119	3.89394	4.09646	4.02315	3.90565	4.1678	4.1938	4.14294	4.28521	4.26143	3.9926	4.15733
7905938	RAG1AP1	recombination activating gene 1 activating protein 1	55974	Hs.292154	NM_001122837//NM_001122839//NM_018845//NP_001116309//NP_001116311//NP_061333	6.81217	7.03737	6.99096	6.74431	7.29011	5.38352	7.18112	7.49734	7.00005	6.67114	5.20062	7.32016	6.83441	7.45986	7.55398	6.89591	7.5583	7.62581	7.13368	7.39717	7.3109	7.31504	7.77295	8.12667	6.63892	6.66165	7.00399	7.13295	7.40312	7.41624	6.807	7.06709	6.78815	7.02998	7.29445	7.54614	6.85407	7.16267	6.66428	6.58874	6.20378	7.09601	6.97849	7.45519
7905951	TRIM46	tripartite motif-containing 46	80128	Hs.287735	NM_025058//NP_079334	5.32193	5.58979	5.68883	5.23515	5.65893	5.81198	5.21306	5.4796	5.55265	5.53072	5.95394	5.50363	5.45783	5.20883	5.20168	5.21941	5.45688	5.67283	5.18248	5.14432	5.19029	5.2625	5.4694	5.22342	5.36867	5.81609	5.55134	5.31309	5.65531	5.64623	5.32885	5.86104	5.47133	5.30164	5.48556	5.48741	5.53426	5.33191	5.24752	5.55849	5.55506	6.06036	5.37517	5.23568
7905968	MTX1	metaxin 1	4580	Hs.490874	NM_002455//NM_198883//NP_002446//NP_942584	6.54178	6.59355	7.11193	6.51323	6.73402	6.92663	6.78042	7.07885	6.5923	6.50763	6.87033	6.72203	6.81939	6.6257	6.82298	6.3831	6.9586	6.91086	6.46383	6.47373	6.84342	6.69899	6.3901	6.59842	6.44523	6.57092	7.08517	6.50473	6.76006	7.062	6.8085	6.44861	6.49426	6.84522	6.78855	6.79165	6.99732	7.33643	6.42456	6.59442	6.68593	7.02467	7.00757	6.38015
7905974	HCN3	hyperpolarization activated cyclic nucleotide-gated potassium channel 3	57657	Hs.706960	NM_020897//NP_065948	4.9788	4.81435	4.87164	4.18565	4.6309	4.82585	3.86088	4.55058	4.80028	4.643	5.43983	4.42624	4.48537	4.25069	4.44258	4.73355	4.56747	4.67433	4.18385	3.98381	4.3554	4.22296	4.44983	4.29712	5.17663	4.88982	4.26282	4.19715	4.3523	4.24123	4.37584	4.87933	4.50705	4.00141	4.61897	4.41637	4.30294	4.65093	4.20087	4.91534	4.73613	5.06799	4.41112	4.13233
7905986	FDPS	farnesyl diphosphate synthase (farnesyl pyrophosphate synthetase, dimethylallyltranstransferase, geranyltranstransferase)	2224	Hs.335918	NM_001135821//NM_001135822//NM_002004//NP_001129293//NP_001129294//NP_001995	7.60133	7.49984	7.32259	7.43306	8.30524	6.6804	7.46735	7.22403	8.09435	8.02696	6.84823	8.26006	8.38932	8.53016	8.48398	7.65629	8.11947	8.92203	7.59953	8.06788	8.08685	7.59391	8.07816	8.02005	7.44873	7.77194	7.62816	7.37272	7.70172	8.0294	7.7011	8.11988	8.20432	7.68798	8.35941	8.25599	8.07431	8.14176	8.02621	7.2586	7.50008	7.41835	7.33339	7.67252
7905999	RUSC1	RUN and SH3 domain containing 1	23623	Hs.226499	NM_001105203//NM_001105204//NM_001105205//NM_014328//NP_001098673//NP_001098674//NP_001098675//NP_055143	5.25888	5.4912	5.96024	5.09549	5.33792	5.60472	4.70748	5.14654	5.20486	5.30609	5.37877	5.34045	5.28686	5.17678	5.2197	5.2696	4.8391	5.68767	5.07189	4.99365	5.29548	5.32029	4.96929	5.25553	5.05645	5.59691	5.65938	5.17379	5.61549	5.2419	5.5737	5.09156	5.21619	4.88786	5.13073	5.06113	4.9234	5.39369	5.20858	5.15095	5.59199	5.40018	5.65693	5.05468
7906017	POU5F1P4	POU class 5 homeobox 1 pseudogene 4	645682	Hs.632482	NA	6.33438	6.956	6.86168	6.12868	6.82654	7.2621	5.3917	6.788	6.21523	6.22708	7.57047	6.52611	6.04704	6.01138	6.09031	6.35047	6.68803	6.81026	6.14999	6.40034	6.44329	6.2687	5.98571	5.97082	6.11231	6.36749	6.31478	6.4755	6.45646	6.45273	6.20296	7.12385	6.56188	6.24762	6.7036	6.88347	6.40359	6.12497	6.2783	6.04094	6.4962	6.4967	6.62493	6.20045
7906021	MSTO1	misato homolog 1 (Drosophila)	55154	Hs.656547	NM_018116//NP_060586	5.07708	5.22543	4.61291	5.44468	5.38833	5.23049	5.57705	5.53202	6.63129	6.05767	5.23275	7.41996	5.34384	5.55758	5.84055	5.06671	5.17866	5.63491	5.5489	5.43917	5.36126	5.89343	5.72072	6.18956	4.71548	4.76036	5.0562	5.50778	5.35552	5.50648	5.62749	5.30958	5.31256	4.92529	5.23938	5.52616	5.328	6.20887	6.94655	5.23656	4.98532	4.84698	5.79494	5.57183
7906041	DAP3	death associated protein 3	7818	Hs.516746	NM_004632//NM_033657//NP_004623//NP_387506	7.72356	7.49658	7.47539	8.3446	8.08155	7.05359	7.93911	8.13671	7.85194	8.80699	6.62208	8.22764	8.52968	8.8567	8.74782	8.40712	8.25436	8.45617	8.74929	8.91342	8.90855	8.67341	8.80687	8.73993	7.12351	7.07281	7.7615	7.99416	8.15992	8.15411	8.67612	8.23953	8.28173	8.67489	8.51447	8.55131	8.06665	8.19038	8.37765	8.13483	7.3021	7.59117	8.18001	8.51062
7906056	MSTO2P	misato homolog 2 pseudogene	100129405	Hs.656547	NR_024117//XM_001713716//XP_001713768//XR_039074//XR_039412	5.27717	4.98145	4.90838	5.9734	5.42872	6.48308	5.14544	5.99009	5.67415	6.07329	6.10095	7.05679	6.16967	5.66059	5.57203	5.26778	5.2137	5.38334	5.04904	5.47929	5.68765	5.61049	6.10683	6.20862	5.39443	5.40687	5.36616	5.10651	5.85187	5.22607	5.93463	5.54621	4.92913	5.41723	5.7938	6.15067	5.38788	5.60886	6.43854	4.91454	5.88412	5.33646	6.867	5.53418
7906061	SYT11	synaptotagmin XI	23208	Hs.32984	NM_152280//NP_689493	4.37632	3.85704	4.22965	4.74652	4.62827	4.31042	5.50302	4.8804	4.72211	4.89291	4.31956	5.12222	6.42641	6.16475	6.06652	5.03566	4.94264	5.76429	4.67573	5.29231	5.39397	4.70325	5.44412	5.07929	4.38032	3.63776	4.297	4.9237	4.98074	5.00405	4.94682	5.0383	4.65481	5.56733	5.05913	5.23399	4.42145	4.76314	4.20081	4.24512	4.28403	4.29759	5.38756	5.80089
7906069	RXFP4	relaxin/insulin-like family peptide receptor 4	339403	Hs.449914	NM_181885//NP_871001	5.98223	5.95577	5.41192	5.47112	5.70919	5.81986	5.23072	6.02048	5.43172	5.28383	6.39487	5.37117	5.21009	5.22443	5.42631	5.26389	5.33928	5.31234	5.46906	5.23985	5.29286	5.17363	5.43355	5.28004	5.60843	5.87793	5.55091	5.01732	5.60574	5.45615	5.57066	6.00324	6.06463	5.10427	5.26667	5.77591	5.33441	5.50696	5.40199	5.60909	5.90757	5.95388	5.53107	5.27175
7906072	ROBLD3	roadblock domain containing 3	28956	Hs.632483	NM_001145264//NM_014017//NP_001138736//NP_054736	6.9241	6.37139	6.23573	6.7342	7.26783	6.24039	6.32152	6.57653	7.2113	7.03636	6.56081	7.10182	7.37578	7.90502	7.52971	7.38599	7.70807	8.42185	6.61913	7.30479	7.34592	6.29444	6.86404	7.27073	6.8936	6.42947	6.53173	6.85728	7.5544	7.56124	7.12221	7.49047	7.65811	6.84296	7.54676	7.3535	7.08472	7.01292	6.68599	6.77529	6.48249	7.46336	7.00002	6.77063
7906079	RAB25	RAB25, member RAS oncogene family	57111	Hs.632469	NM_020387//NP_065120	3.92276	4.1107	4.00604	3.92486	4.14208	4.59699	3.89601	4.0151	3.79664	3.9251	4.75564	3.79656	3.69215	3.82137	3.63546	3.75665	4.12825	4.03142	4.14584	3.80339	3.89224	3.77271	4.1058	3.82981	4.44064	4.44599	4.0831	3.91396	4.06411	4.07226	3.62258	4.1083	3.9192	3.91518	4.08174	3.81625	3.80865	3.99329	3.89095	3.65619	3.88404	4.00979	4.03336	3.93885
7906085	LMNA	lamin A/C	4000	Hs.594444	NM_005572//NM_170707//NM_170708//NP_005563//NP_733821//NP_733822	7.07454	6.93851	6.29374	7.98058	6.69138	5.62102	7.32974	6.63958	6.52504	8.828	7.49633	7.2511	7.21627	7.32837	6.98135	7.31112	6.50091	7.13741	6.13978	5.46757	5.79916	8.5399	5.48647	6.15871	6.37644	6.78504	6.90299	8.88291	6.98334	7.66761	6.24749	5.60615	5.12942	6.54413	5.60545	6.1052	7.2902	6.45529	6.34391	7.79367	6.64964	6.51803	7.03615	7.43774
7906107	SEMA4A	sema domain, immunoglobulin domain (Ig), transmembrane domain (TM) and short cytoplasmic domain, (semaphorin) 4A	64218	Hs.408846	NM_022367//NP_071762	5.38222	6.00291	5.56455	4.51879	5.0881	5.45666	5.11908	5.33382	5.50751	5.46985	5.59428	5.99184	5.67681	6.38859	6.91541	4.98052	4.89816	5.14647	5.0124	4.99226	5.14259	5.20087	4.91802	5.44781	5.04897	5.75873	6.0025	5.23939	4.9077	4.96096	4.81684	5.04107	5.03552	5.31385	6.0562	6.3304	5.11819	5.94721	6.24611	5.02106	5.64529	5.46526	4.96723	4.99401
7906128	SLC25A44	solute carrier family 25, member 44	9673	Hs.532375	NM_001135672//NM_014655//NP_001129144//NP_055470	6.11974	5.63419	6.06615	6.04703	5.84849	5.51801	7.29015	5.76665	5.55213	6.78693	5.17676	5.42072	6.0064	5.9575	5.82927	5.92392	5.34004	5.91162	5.73648	5.10526	5.35424	5.99082	5.91889	6.43354	5.83133	5.49172	6.1703	6.22873	5.7941	6.14718	6.06085	5.60931	4.92785	5.96367	5.89644	5.8289	5.60071	6.20829	5.72391	5.86698	5.36105	4.95914	5.86788	5.77083
7906133	PMF1	polyamine-modulated factor 1	11243	Hs.530479	NM_007221//NP_009152	6.74348	6.7075	6.85006	6.72747	6.43741	6.0341	6.5445	6.81374	6.73791	7.29208	6.73701	7.0219	6.6252	6.67641	7.00837	6.6161	6.46118	7.06708	6.80469	6.41953	6.43369	6.59468	6.33444	6.70334	6.02588	6.28505	6.12945	6.58204	6.53893	7.01424	6.44475	6.08936	6.32518	6.59869	6.69041	6.73627	6.62437	6.97726	7.19311	6.4576	6.51871	6.59958	6.54603	6.54513
7906140	BGLAP	bone gamma-carboxyglutamate (gla) protein	632	Hs.654541	NM_199173//NP_954642	5.86229	6.42144	6.41928	5.79404	5.9931	6.41112	6.08393	6.50887	6.65747	5.59676	7.04863	6.31095	5.69532	6.0717	6.03257	5.96129	6.07967	6.31644	6.27244	6.20002	6.0686	5.86371	5.66064	6.04938	5.8012	6.78471	6.12983	6.40168	6.46766	6.44588	6.21408	6.61552	6.52901	5.95809	6.2794	6.15799	5.61838	6.07197	6.3989	6.34232	6.44429	6.58752	6.36569	5.9876
7906146	TMEM79	transmembrane protein 79	84283	Hs.347408	NM_032323//NP_115699//NR_026678	4.64576	4.94112	4.41601	4.44964	4.35479	4.53265	4.06086	4.50191	4.71473	4.28152	4.63324	4.40034	4.22299	4.43247	4.55796	5.01229	4.61962	4.73968	4.37012	4.74015	4.60328	4.49317	4.42883	4.78233	4.53093	4.56112	4.52125	4.41344	4.73238	4.58588	5.12854	4.68737	4.65369	4.67493	4.57456	4.5524	4.32775	4.60943	4.678	4.74715	4.6711	4.67624	4.5386	4.56794
7906154	C1orf182	chromosome 1 open reading frame 182	128229	Hs.534539	NM_144627//NP_653228	3.49118	3.23106	3.3337	3.38022	3.37215	3.64526	3.92779	3.41803	3.4383	3.21504	3.5702	3.38861	3.17273	3.17464	3.23334	3.3423	3.52878	3.57959	3.51296	3.32854	3.37215	3.51878	3.30691	3.04994	3.59941	3.57955	3.29696	3.38396	3.51474	3.45456	3.285	3.6479	3.3797	3.20673	3.19752	3.43774	3.73282	3.50609	3.3018	3.39062	3.71953	3.3161	3.25147	3.32481
7906163	RHBG	Rh family, B glycoprotein (gene/pseudogene)	57127	Hs.131835	NM_020407//NP_065140//NR_026549	5.83329	6.03063	6.2311	5.47547	5.92961	5.84616	5.15702	5.98501	5.75835	5.50362	6.00148	5.60694	5.71673	5.52611	5.49984	5.80435	5.66597	5.7951	5.81031	5.58162	5.77037	5.77177	5.34989	5.71655	5.6843	6.14961	6.09058	5.58076	6.01944	5.77062	5.694	5.87666	5.88495	5.6598	6.12642	5.67749	5.53934	5.77494	5.59998	5.58131	6.22661	6.16104	6.1015	5.58534
7906177	TTC24	tetratricopeptide repeat domain 24	164118	Hs.447851	NM_001105669//NP_001099139	5.96984	6.49534	6.4493	5.58949	5.75645	5.92911	5.24664	6.53803	5.86792	5.47476	7.135	5.85673	5.64507	5.37887	5.77141	5.85057	5.83287	6.5293	5.71022	5.59015	5.70364	5.92176	5.68409	5.52817	5.74099	6.2799	5.84	5.56213	5.71356	6.13499	5.89635	6.17711	6.05073	5.61306	6.01164	5.80235	5.71243	6.1037	5.7792	5.8029	5.99548	6.3485	5.90475	6.00496
7906185	APOA1BP	apolipoprotein A-I binding protein	128240	Hs.528320	NM_144772//NP_658985	6.80189	6.13146	5.89969	7.3517	6.80383	6.74599	6.8738	6.64427	7.16337	7.28137	6.82358	7.69314	7.47838	6.79494	7.07387	7.21813	7.28094	8.12788	6.85566	7.16096	7.10834	7.15166	7.08472	7.57208	7.13427	6.28365	6.22014	6.97333	7.11858	7.16575	7.12844	6.82004	6.78293	7.2477	6.99918	7.41012	7.67048	7.08651	7.26095	6.96624	6.62304	6.99024	6.99213	6.51768
7906194	GPATCH4	G patch domain containing 4	54865	Hs.193832//Hs.708599	NM_015590//NM_182679//NP_056405//NP_872620	5.49567	5.39879	5.53383	4.90253	5.89722	6.00806	5.00428	5.69112	5.45321	5.02477	6.56579	5.58322	5.0771	5.13616	5.06086	4.91993	5.5399	5.36101	5.27553	5.24642	5.33415	5.52485	5.64771	5.03039	6.17203	5.56747	5.18571	5.13829	5.56553	5.58112	5.34301	6.09826	5.75793	5.03139	5.72323	5.70518	5.3966	5.24763	5.38952	5.41324	6.04944	5.96124	5.53524	5.14365
7906197	HAPLN2	hyaluronan and proteoglycan link protein 2	60484	Hs.410719	NM_021817//NP_068589	5.91864	5.91095	5.80126	5.37774	5.97542	6.13897	5.31919	5.84306	5.74013	5.46724	6.2324	5.61051	5.59852	5.43322	5.38881	5.54348	5.62279	5.55547	5.37152	5.57044	5.50543	5.54567	5.65965	5.60255	5.66517	6.0855	5.55259	5.67272	5.71807	5.92954	5.7797	5.98535	6.02954	5.60574	5.85191	5.9404	5.56386	5.80547	5.81316	5.61654	5.73461	5.82775	5.71606	5.42118
7906205	BCAN	brevican	63827	Hs.516904//Hs.663621	NM_021948//NM_198427//NP_068767//NP_940819	5.48382	6.04934	5.54633	5.10593	5.18542	5.43464	4.61947	5.86982	5.42965	4.73792	6.28444	5.27611	5.43121	4.99415	5.25199	5.23023	5.07504	5.48611	5.49255	5.51463	4.84996	5.40331	5.2005	5.07605	5.28363	6.0599	5.12885	4.98974	5.4352	5.31955	5.35694	5.77131	5.5866	5.24036	5.4346	5.52206	5.36379	5.04357	5.45783	5.04177	5.79971	5.76667	5.3883	5.14112
7906223	C1orf66	chromosome 1 open reading frame 66	51093	Hs.512597	NM_001142560//NM_015997//NP_001136032//NP_057081	5.07466	6.00043	5.48947	5.32194	5.39178	5.66922	4.95901	5.81142	5.69303	5.44678	5.81059	5.58993	5.17812	5.26524	5.38533	5.35024	5.62481	6.05294	5.16156	5.48727	5.51758	5.06206	5.115	5.35938	4.83988	5.38503	5.45748	5.11553	5.67001	5.73036	5.42539	5.57505	5.33464	4.97598	5.48502	5.43449	5.49692	5.46031	5.75423	5.35896	5.33964	5.52889	5.71472	4.94364
7906235	PRCC	papillary renal cell carcinoma (translocation-associated)	5546	Hs.516948	NM_005973//NM_199416//NP_005964//NP_955448	6.89396	6.35623	6.34562	6.96416	6.60654	6.76251	7.51538	6.92402	6.68371	7.49045	6.51135	7.16776	6.60794	7.12464	6.96332	6.92921	6.58165	7.12226	6.87998	6.68542	6.75115	7.09135	6.71294	6.74601	6.53108	6.01784	6.57103	7.07387	6.71492	6.96713	6.46037	6.55698	6.14142	6.74905	6.94623	7.07152	6.5772	7.08438	7.20569	7.00658	5.78788	6.4827	6.8317	7.00942
7906244	NTRK1	neurotrophic tyrosine kinase, receptor, type 1	4914	Hs.406293	NM_001007792//NM_001012331//NM_002529//NP_001007793//NP_001012331//NP_002520	5.58374	5.49249	5.66302	5.71721	5.60658	5.77244	5.20299	5.99019	6.26355	6.44063	6.61927	6.37974	5.40628	5.53967	5.52574	5.83358	5.56164	5.46562	5.50431	5.45532	5.51272	5.54168	5.33664	5.66005	5.34205	5.89289	5.6779	5.11077	5.52094	5.68238	6.02874	6.08945	5.76261	5.65713	5.6681	5.6271	5.4526	5.76857	5.92909	5.6314	5.82829	5.87383	5.68566	5.59431
7906264	PEAR1	platelet endothelial aggregation receptor 1	375033	Hs.142003//Hs.715070	NM_001080471//NP_001073940	4.94567	5.28653	5.38849	4.7749	4.98208	5.62887	4.85645	5.20232	5.17699	4.67755	6.16121	5.0041	4.66752	4.85942	4.89556	4.97778	5.06579	5.28916	4.81173	4.90076	5.08754	4.48153	4.73109	5.03459	4.68148	5.60232	5.12256	4.6318	5.04864	5.06895	5.13763	5.12255	4.85348	4.66023	5.41496	5.02823	4.8066	5.25391	4.8958	4.98943	5.80998	5.38888	4.8287	4.8669
7906284	C1orf92	chromosome 1 open reading frame 92	149499	Hs.491734	NM_144702//NP_653303	4.83544	4.8263	5.08945	4.84617	4.80774	5.11867	4.65945	5.10882	4.81186	4.32491	5.39667	4.42401	4.41832	4.59016	4.45676	4.77373	4.58219	4.68176	4.56093	4.4427	4.64963	4.65008	4.79204	4.67032	4.50174	5.17488	4.58866	4.34427	5.06585	5.07324	5.19045	4.90818	4.77791	4.72013	4.93794	5.00796	4.66456	4.78279	4.8483	4.84392	4.93354	5.08684	5.08995	4.77519
7906307	KIRREL	kin of IRRE like (Drosophila)	55243	Hs.609291//Hs.657006	NM_018240//NP_060710	4.32905	4.81629	4.93155	4.44616	4.64778	4.98603	5.16408	5.18786	4.64575	4.48071	5.45912	4.48802	4.60781	4.67557	4.4703	4.54946	4.77044	4.85806	4.41417	4.48093	4.33325	4.7823	4.6217	4.72662	4.63834	5.08301	4.60107	4.34451	4.70863	4.78257	4.60486	4.66325	4.64536	4.34786	4.5938	4.6084	5.09772	5.09935	5.03088	4.56182	4.94259	5.16865	4.55872	4.31487
7906330	CD1D	CD1d molecule	912	Hs.1799	NM_001766//NP_001757	6.19308	6.58748	6.50215	5.71636	6.07445	6.53594	5.84692	6.36456	5.79733	5.84944	6.59041	6.06555	5.99227	6.01659	6.21558	5.98695	6.02641	6.09104	6.16166	5.97615	5.84849	5.95532	5.99411	5.95131	6.40089	6.35365	6.38595	5.89656	6.12693	6.09167	6.09538	6.49934	6.00407	5.74353	6.18213	6.21525	5.89872	6.45258	5.96385	6.30327	6.42177	6.36503	6.13548	5.79653
7906339	CD1A	CD1a molecule	909	Hs.1309	NM_001763//NP_001754	4.66539	4.77321	5.10791	4.68728	4.09853	4.60564	3.9319	4.97974	3.98873	3.90172	5.71359	4.12233	4.26798	4.40223	3.97027	3.85071	4.3624	4.53769	4.53768	4.10207	4.63354	4.15849	4.76717	3.91618	5.052	4.62802	4.2389	3.77128	4.3203	4.83412	4.23416	4.67767	4.07768	4.14795	4.60488	4.04701	4.66164	4.09827	3.81384	4.59431	5.2061	5.54561	4.43537	3.84329
7906348	CD1C	CD1c molecule	911	Hs.132448	NM_001765//NP_001756	4.97874	4.89763	4.48477	4.53818	4.84579	5.62798	4.56559	5.99079	4.09574	3.56885	5.56759	4.03192	5.01978	5.47364	5.11892	4.03896	4.8792	4.27504	4.45222	4.58482	4.74439	4.59521	4.89045	4.32005	4.41969	5.09791	4.15627	4.16996	4.84711	4.66513	4.02475	4.90522	4.45433	3.95836	4.60848	4.53088	4.64137	4.64949	4.31796	4.79422	5.21503	5.2795	4.25909	4.14847
7906355	CD1E	CD1e molecule	913	Hs.249217	NM_001042583//NM_001042584//NM_001042585//NM_001042586//NM_001042587//NM_030893//NP_001036048//NP_001036049//NP_001036050//NP_001036051//NP_001036052//NP_112155	4.54384	4.68234	4.81011	4.66874	4.26558	6.09432	4.07333	5.0504	4.35399	4.32615	5.24916	4.26631	4.99549	5.53205	4.44548	4.52627	4.75103	4.13932	4.74929	4.30125	4.71552	4.50438	4.59658	4.50564	4.78883	4.91395	4.8089	4.43238	4.35341	4.39746	4.43809	5.45676	4.83406	4.44769	4.05541	4.68601	4.75561	4.49464	4.50049	4.67958	5.90035	4.72856	4.46342	4.3806
7906365	OR10K1	olfactory receptor, family 10, subfamily K, member 1	391109	Hs.690410	NM_001004473//NP_001004473	4.46456	5.52373	4.9399	4.74414	4.80512	5.09894	4.79379	4.83508	4.5683	4.0751	6.51229	4.54399	4.72635	4.48288	4.09936	4.55311	4.80839	4.68704	5.13442	4.35169	4.97127	4.31337	6.00514	4.91968	4.83726	5.35283	4.49109	4.70501	4.5688	4.37451	5.13603	5.42666	4.95528	4.46981	4.57796	4.58172	4.96342	4.50182	4.43861	4.84261	6.00743	5.45294	4.86685	4.26376
7906367	OR10R2	olfactory receptor, family 10, subfamily R, member 2	343406	Hs.719025	NM_001004472//NP_001004472	2.8321	2.70478	3.09528	3.01644	2.74461	3.22634	2.8459	2.59557	2.80843	2.63411	3.57815	2.87703	2.71997	2.84181	2.90043	2.73965	2.81515	2.58601	2.72963	2.71497	3.10699	2.70771	2.74153	2.52896	3.02215	2.87877	2.86651	2.53216	2.84331	3.0603	2.71001	2.83443	2.79644	2.67609	2.89722	2.90217	2.80979	2.76757	2.79891	2.79337	3.63728	2.79002	2.57775	2.68662
7906370	OR10R3P	olfactory receptor, family 10, subfamily R, member 3 pseudogene	391110	Hs.640254	NA	2.88027	2.90493	3.29806	2.71387	2.775	2.9921	3.03885	3.02449	3.25936	2.88092	3.16028	2.76825	2.92118	2.85801	2.71654	2.92897	2.94927	3.08445	2.7279	2.85783	2.75835	2.89665	2.90022	3.20653	3.21231	3.12051	3.55751	2.82015	2.85187	2.91138	2.98048	2.70601	3.22359	2.97514	2.82259	3.1052	2.86795	3.08126	2.8212	2.85057	3.15176	3.11669	2.77887	2.68051
7906372	OR10Z1	olfactory receptor, family 10, subfamily Z, member 1	128368	Hs.553590	NM_001004478//NP_001004478	4.19001	3.92762	4.41515	3.80556	3.89351	4.93416	3.80129	4.10824	3.66392	3.56758	4.1036	3.90752	4.16305	3.83641	3.50101	4.26424	3.81598	3.91421	4.16261	3.88236	4.1931	3.71499	4.12698	3.59249	4.7582	4.13829	4.34296	3.7092	4.3356	4.03701	4.18037	3.99091	3.93249	3.85825	3.77419	3.70317	4.05586	3.73289	3.84848	3.71592	4.18057	4.22495	3.82524	3.65336
7906374	OR6K6	olfactory receptor, family 6, subfamily K, member 6	128371	Hs.553591	NM_001005184//NP_001005184	3.80889	4.20283	4.78448	3.66731	3.78931	3.98801	3.71215	3.96385	3.69804	3.89987	4.76606	3.7753	3.81789	3.69929	3.75271	4.01928	3.86726	3.78919	3.72147	3.64969	3.76058	3.83105	4.28843	3.73865	4.32868	4.17497	3.77999	3.8814	3.94712	4.07774	3.6665	4.25746	3.80451	3.69768	3.92867	3.62952	3.60353	3.55433	3.72105	3.92853	3.89593	4.00067	3.73605	3.76771
7906377	MNDA	myeloid cell nuclear differentiation antigen	4332	Hs.153837	NM_002432//NP_002423	7.73817	5.14606	5.52779	6.09553	7.45551	6.30014	5.91085	5.58052	5.06239	4.88263	3.88635	4.87814	7.00435	5.29672	5.46292	3.09842	4.0764	3.75879	3.23309	3.47925	3.76241	3.9459	3.54025	3.66977	7.87631	7.58035	8.23372	4.39847	4.42312	5.14901	4.7615	4.231	4.8983	5.16161	5.02771	5.11901	6.85998	5.45068	4.90714	7.71278	6.05425	7.5803	5.66105	3.46876
7906386	PYHIN1	pyrin and HIN domain family, member 1	149628	Hs.710248	NM_152501//NM_198928//NM_198929//NM_198930//NP_689714//NP_945146//NP_945147//NP_945148	3.97302	4.61143	4.32021	4.02634	3.88466	4.72918	4.46012	3.71373	3.62636	4.02103	4.03417	3.8049	4.44945	4.43544	3.97895	3.96699	3.84941	3.92334	6.01439	8.16894	6.56738	6.80161	7.31681	6.60779	4.02693	4.07321	4.49513	4.2592	3.86361	3.8858	4.24672	4.77238	5.10482	4.36666	4.42184	4.34954	4.24194	4.02128	4.21478	3.87856	5.5794	4.23104	3.82302	4.28188
7906400	IFI16	interferon, gamma-inducible protein 16	3428	Hs.380250	NM_005531//NP_005522	6.54682	6.61758	6.82837	6.51488	7.19827	7.30401	8.42363	8.0614	7.29364	6.80284	5.38792	7.25866	9.12554	8.86272	9.04564	7.42775	8.16994	7.46573	7.63893	8.94478	8.82753	7.68791	8.19406	8.44094	6.88118	8.41557	9.05836	7.22234	7.97	7.97134	8.22006	8.37013	8.74209	8.99642	9.00501	9.01878	8.43735	8.89361	8.90763	7.12934	6.52339	6.83174	7.85675	7.71935
7906417	CADM3	cell adhesion molecule 3	57863	Hs.365689	NM_001127173//NM_021189//NP_001120645//NP_067012	4.35154	5.13439	4.88365	4.49315	4.12471	4.97602	4.18258	4.55202	4.20274	4.10413	5.41557	4.14818	4.27734	4.29939	4.03576	4.23515	4.46928	4.2514	4.4453	4.24456	4.49623	4.04132	4.2408	4.53157	4.37752	4.78983	4.49936	4.08669	3.97695	4.22946	4.28537	4.55581	4.32469	4.3927	4.51234	4.44909	4.34623	4.32671	4.2853	4.29934	4.67226	4.61163	4.40339	4.25075
7906435	DARC	Duffy blood group, chemokine receptor	2532	Hs.153381	NM_001122951//NM_002036//NP_001116423//NP_002027	5.7061	6.68376	6.61063	5.22512	5.53267	6.10578	5.59107	5.69358	5.42578	4.97482	6.70662	5.6972	5.22222	5.2481	5.42872	5.11707	5.59232	5.26475	5.82252	5.53988	5.7138	5.20568	5.63426	5.34584	6.19531	5.67324	5.74945	5.4364	5.54185	5.68065	5.47471	6.01378	5.76155	5.22603	5.54096	5.49127	5.40684	5.4598	5.59805	5.66324	5.81856	6.4047	5.65326	5.37794
7906443	FCER1A	Fc fragment of IgE, high affinity I, receptor for; alpha polypeptide	2205	Hs.897	NM_002001//NP_001992	4.1959	4.18997	4.37007	4.63293	4.40257	4.12211	4.0335	4.03002	4.29464	4.55814	3.97189	5.44351	3.88259	3.8435	3.65467	3.97386	3.80128	3.64466	3.87064	3.8888	3.79308	4.35054	4.33057	4.04541	4.51258	4.06685	4.09365	3.76544	3.67014	3.92376	3.74341	4.0223	3.78236	5.00985	4.85182	3.96938	5.43423	4.34264	4.13888	5.22033	6.12717	5.61795	3.55164	4.01903
7906452	OR10J1	olfactory receptor, family 10, subfamily J, member 1	26476	Hs.532661	NM_012351//NP_036483	3.50125	3.67263	3.62276	3.66319	3.69499	4.01017	3.91152	4.0363	3.40751	3.6166	4.48021	3.36003	3.5239	3.53914	3.53704	3.51104	3.73957	3.48543	3.69196	3.53384	3.75216	3.7802	3.63551	3.79297	4.09603	3.66307	3.65218	3.5175	3.62125	3.79691	3.71251	4.1316	3.68037	3.59213	3.66824	3.87901	3.46145	3.61375	3.90776	3.80922	4.90367	3.61487	3.68501	3.39782
7906458	APCS	amyloid P component, serum	325	Hs.507080	NM_001639//NP_001630	3.94013	5.0637	4.20064	4.05678	3.9646	4.72915	3.60208	4.09903	4.32166	3.78222	5.21453	4.01675	4.04701	3.89352	3.7032	3.40637	4.3214	3.95125	4.41477	3.69926	4.15489	3.71145	3.93617	3.74264	4.24184	4.53507	4.52416	4.2271	4.27821	4.22044	4.25698	4.6907	4.80602	3.70743	3.71231	4.04656	3.79214	3.84491	3.73562	4.05345	3.95322	4.32243	4.00184	3.64925
7906469	DUSP23	dual specificity phosphatase 23	54935	Hs.425801	NM_017823//NP_060293	7.45133	7.2765	7.65321	7.00548	7.06855	7.21629	6.47761	7.43296	7.79359	6.93861	8.15313	7.86079	7.21486	7.02668	6.92951	7.28777	7.32715	7.75807	6.75806	6.90618	7.14124	6.98988	7.1791	7.35091	7.19287	7.33098	6.83238	7.15825	7.39922	7.64196	7.4603	7.64983	7.50774	6.72511	7.5222	7.57155	6.98568	7.34783	7.50015	7.60692	7.4411	7.6912	7.64165	6.81616
7906475	FCRL6	Fc receptor-like 6	343413	Hs.196955	NM_001004310//NP_001004310	5.08586	5.52947	5.42538	4.71773	4.88912	5.66884	4.65352	5.06709	4.73344	4.49015	5.97539	4.85558	4.82827	4.70593	4.76443	4.76033	4.67018	4.80019	4.92686	4.51268	4.94456	4.89914	5.21547	4.8526	4.93342	5.62143	5.29892	4.99424	5.0759	4.98416	5.01353	5.6312	5.40504	4.68856	5.12785	5.02584	4.59919	5.01325	4.73494	4.83067	5.35844	5.47055	5.31127	4.52666
7906486	SLAMF8	SLAM family member 8	56833	Hs.438683	NM_020125//NP_064510	5.02595	5.73026	5.47086	4.56063	4.75915	5.56932	4.74543	5.39428	5.21288	4.67912	5.51816	4.93878	4.40054	4.92781	4.60108	5.09473	5.00669	5.01527	4.99026	4.70181	5.03538	4.53706	4.66862	4.61087	4.67715	5.67388	5.70774	4.95169	4.7269	4.95545	5.18362	5.50628	5.2897	4.87532	5.18957	5.03703	4.94003	5.80722	5.11338	5.51097	5.76034	5.50965	5.08488	4.39194
7906496	KCNJ9	potassium inwardly-rectifying channel, subfamily J, member 9	3765	Hs.66726	NM_004983//NP_004974	5.57084	5.87757	5.66156	5.26201	5.36995	5.50056	4.86236	5.70166	5.5306	5.25071	6.07751	5.57753	5.29744	5.29717	5.44693	5.51553	5.49558	5.20915	5.39201	5.43339	5.33258	5.60635	5.152	5.3615	5.39578	5.45825	5.59986	5.34734	5.57312	5.41434	5.60569	5.49663	5.32849	5.37228	5.59668	5.76367	5.12979	5.29687	5.25599	5.51634	5.46751	5.45546	5.56304	5.15666
7906501	ATP1A2	ATPase, Na+/K+ transporting, alpha 2 (+) polypeptide	477	Hs.34114	NM_000702//NP_000693	4.84979	4.68458	5.13799	4.59309	4.53178	5.15939	4.36028	4.61159	4.34031	4.5787	5.21385	4.40156	4.30413	4.67262	4.41412	4.66203	4.7243	4.84491	4.61017	4.46336	4.46229	4.72379	4.75261	4.39354	5.27627	5.23067	4.86145	4.6294	4.45448	4.63142	4.38711	4.67941	4.58572	4.36942	4.45043	4.89744	4.59513	4.47277	4.35385	4.62438	4.95373	4.80931	4.4834	4.3144
7906527	ATP1A4	ATPase, Na+/K+ transporting, alpha 4 polypeptide	480	Hs.662219	NM_001001734//NM_144699//NP_001001734//NP_653300	4.03244	4.23595	4.52976	3.89562	3.85349	4.17107	4.01889	4.18482	4.10372	3.88959	4.49137	3.63291	3.57959	3.52158	3.51413	3.57745	4.00901	4.07517	3.91942	3.62264	3.94663	3.96722	4.06542	3.78634	3.92876	4.24834	3.94622	3.97514	4.12662	4.2739	4.06	4.40105	4.13588	3.91108	3.98554	3.82358	4.00227	4.08087	3.6965	3.83317	4.35396	4.26069	4.09315	3.61112
7906552	CASQ1	calsequestrin 1 (fast-twitch, skeletal muscle)	844	Hs.632476	NM_001231//NP_001222	5.24966	5.44997	5.57367	4.92086	4.92451	5.67973	4.80228	5.30458	4.94685	4.8581	5.80089	4.46819	4.74061	4.66179	4.81971	5.01016	5.00506	5.23039	5.26809	4.83652	4.74994	4.77952	4.95286	4.83253	4.99504	5.56268	4.95727	5.0806	5.0334	4.99502	4.75722	5.19657	5.03674	5.04353	4.80587	5.1739	4.92952	4.90821	5.04953	5.0653	5.46873	5.35555	4.96811	4.72884
7906564	PEA15	phosphoprotein enriched in astrocytes 15	8682	Hs.517216	NM_003768//NP_003759	6.34938	7.10584	6.68004	6.28471	7.20258	6.3492	6.99979	6.83402	6.46198	6.86196	6.44839	6.4468	7.60512	8.83169	8.70318	6.06296	6.33179	6.40027	5.73504	5.35147	5.6389	7.13968	7.06309	7.50728	6.47013	7.5997	7.87976	6.85179	6.72448	7.02429	6.27458	6.31403	5.8776	6.23076	6.7259	6.78163	6.52305	6.72667	6.88375	6.6831	6.58266	7.00068	6.2763	6.68103
7906574	SUMO1P3	SUMO1 pseudogene 3	474338	NA	NR_002190	3.73362	2.93715	3.26429	3.2011	4.01433	3.06015	3.66388	3.41488	3.28307	3.18323	2.57997	3.82441	3.65684	3.14033	4.27288	2.86947	3.72091	3.08981	3.69256	4.64163	3.13304	4.52913	3.62123	4.41049	3.53036	3.03769	4.35806	3.50803	3.93566	3.36036	3.10198	2.81613	3.3628	3.93754	3.25409	3.12758	4.56102	3.36804	4.19826	3.09954	2.3495	3.38742	3.46342	3.95389
7906576	NCSTN	nicastrin	23385	Hs.517249	NM_015331//NP_056146	6.43249	6.45115	6.52414	6.37658	6.79277	5.69893	6.32473	6.00613	6.30212	7.11829	6.1134	6.74252	6.4127	6.97529	6.81707	6.35267	6.58575	6.92731	6.24374	6.81345	6.64094	6.5569	6.33509	6.53854	5.68728	5.25539	6.26208	6.44334	6.57908	6.46994	6.1597	6.28051	6.17013	6.57207	6.60649	6.92	6.39899	6.79098	6.59178	5.84757	5.891	5.84548	6.35891	6.4486
7906597	NHLH1	nescient helix loop helix 1	4807	Hs.30956//Hs.716245	NM_005598//NP_005589	4.16996	4.85644	4.97703	4.38324	4.61055	5.09513	4.29312	4.74114	4.61543	4.21004	5.64351	4.36742	4.31806	4.30572	4.33209	4.58304	4.47656	4.67267	4.57536	4.43958	4.37471	4.23049	4.05966	4.36792	4.26393	4.76327	4.90735	4.44698	4.72981	4.84345	4.48634	4.61191	4.63893	4.34486	5.05481	4.77803	4.4771	4.6175	4.55414	4.62717	4.83791	4.62379	4.35627	4.50295
7906602	VANGL2	vang-like 2 (van gogh, Drosophila)	57216	Hs.99477	NM_020335//NP_065068	4.85415	5.06287	4.6456	4.71185	4.50034	4.86716	4.2614	5.06712	4.55444	4.83317	5.49058	4.60021	4.50965	4.31082	4.67803	4.77204	4.436	4.80548	4.47062	4.37262	4.53812	4.77171	4.4569	4.63418	4.59678	4.93557	4.7382	4.69603	4.95157	4.9281	4.68683	4.639	4.61217	4.35579	4.82669	4.66998	4.37514	4.74803	4.53034	4.49022	5.046	5.08584	5.02989	4.40708
7906613	SLAMF7	SLAM family member 7	57823	Hs.517265	NM_021181//NP_067004	5.86408	7.19215	6.58578	5.35863	5.57403	7.51203	5.42505	6.79963	4.48826	4.03572	5.23242	4.96574	6.26648	8.75629	8.89632	4.61619	5.32605	4.67312	5.09469	4.28495	4.71701	8.05265	8.13513	8.65663	8.41675	10.4306	10.5351	4.73356	5.02602	4.91791	6.87198	7.75246	8.08776	5.7751	6.9045	6.60524	5.49479	7.28709	7.49356	6.02469	7.52946	7.85004	4.70869	4.72559
7906622	LY9	lymphocyte antigen 9	4063	Hs.403857	NM_001033667//NM_002348//NP_001028839//NP_002339	5.34706	5.4632	5.69843	5.5356	5.59161	5.99194	5.32994	5.64984	5.15163	4.93734	6.02569	4.85582	5.96055	5.63915	5.27322	5.30525	5.17511	5.16245	5.72121	5.79712	5.55762	5.642	5.65528	5.52494	5.50857	5.98717	5.15308	4.96292	5.27045	5.1573	5.52454	5.61517	5.65438	5.21018	5.42281	5.47045	5.1374	5.16891	5.46886	5.38679	5.88784	5.87277	5.37777	5.06155
7906642	KLHDC9	kelch domain containing 9	126823	Hs.507290	NM_001007255//NM_001007256//NM_152366//NP_001007256//NP_001007257//NP_689579	4.04284	4.1931	4.35625	4.20322	4.52476	4.36799	3.9427	4.25882	4.45332	4.06057	4.48867	4.58031	4.3206	4.0621	4.041	4.58193	4.37015	4.69246	4.12034	3.92786	4.00768	3.97421	4.01439	4.3473	4.22956	4.8858	4.10399	4.09213	4.36774	4.15766	4.0649	4.68515	4.43593	3.99836	4.04787	4.24953	4.19663	4.32876	4.02845	3.60321	4.35022	4.6294	4.47909	4.07946
7906652	NIT1	nitrilase 1	4817	Hs.517342	NM_005600//NP_005591	5.0626	4.94782	5.09888	5.88728	5.9312	4.47771	5.3529	5.02007	5.86464	6.10021	5.21081	5.74552	5.25456	5.77879	5.52258	5.43988	5.69235	6.19457	5.01274	5.60418	5.28795	5.373	5.08739	5.73288	4.87797	5.11197	5.27718	5.45234	5.48115	5.57524	5.37376	5.30609	5.32595	5.51385	5.62429	5.81374	5.21798	5.49763	5.47713	5.13997	5.3103	5.79441	5.29651	5.43285
7906662	UFC1	ubiquitin-fold modifier conjugating enzyme 1	51506	Hs.301412	NM_016406//NP_057490	9.76036	8.60353	8.11597	10.1277	9.7023	8.71926	9.40226	9.00671	9.35725	9.83726	7.63386	9.56861	10.0658	9.81677	9.76185	10.2042	10.0126	10.0177	10.3686	10.2355	10.3257	9.96594	9.87127	10.4224	9.64952	8.68406	9.20704	9.6727	9.69485	9.71784	10.2092	10.0378	10.1025	10.2567	9.9174	9.82077	10.2297	9.53468	9.18927	9.75879	9.28463	9.93423	10.1723	10.2402
7906671	USP21	ubiquitin specific peptidase 21	27005	Hs.8015	NM_001014443//NM_012475//NP_001014443//NP_036607	5.27361	4.82133	5.194	5.14093	5.30014	5.01966	5.10074	5.27526	5.82085	5.7243	5.40046	6.14026	5.17122	5.44516	5.59477	5.16752	4.99256	5.61298	5.21491	5.05704	5.5303	5.21426	5.39188	5.42766	4.71012	4.97245	5.1549	5.67338	5.16323	5.42547	5.33299	4.8734	4.86128	4.99382	5.44506	5.59399	4.85063	5.52914	5.56728	4.92907	4.8428	5.20844	5.35736	5.41324
7906688	PPOX	protoporphyrinogen oxidase	5498	Hs.517373	NM_000309//NM_001122764//NP_000300//NP_001116236	4.98023	4.651	4.83713	3.85529	3.90183	4.12155	3.51546	4.06557	4.31817	3.96445	4.72553	4.72668	4.19897	4.04136	4.17382	4.34574	3.98694	4.34321	4.3143	4.7251	4.25439	4.1793	4.0418	4.19764	4.7222	4.47088	4.76017	4.20984	3.9926	3.93737	3.6872	4.3428	4.19626	3.78032	3.86243	4.33978	4.16892	4.25855	4.09265	3.80527	3.91022	4.02644	4.31553	4.18567
7906703	NDUFS2	NADH dehydrogenase (ubiquinone) Fe-S protein 2, 49kDa (NADH-coenzyme Q reductase)	4720	Hs.173611	NM_004550//NP_004541	7.24743	7.16636	6.37259	7.19491	7.47578	6.7509	7.0859	7.15494	7.20495	7.82207	5.97989	7.47326	7.74202	8.42356	8.13256	7.15744	7.62194	7.94054	7.24089	7.81859	7.73414	7.20488	7.64182	8.24562	6.89874	6.73377	7.26975	7.25107	7.50199	7.56051	7.34489	7.24811	7.3751	7.36221	7.69187	7.68769	7.21699	7.56408	7.53612	7.00997	6.53309	7.09124	7.08524	7.09962
7906720	FCER1G	Fc fragment of IgE, high affinity I, receptor for; gamma polypeptide	2207	Hs.433300	NM_004106//NP_004097	9.75826	9.94599	8.43349	7.94485	7.27221	5.35921	9.11849	9.40616	4.7339	7.19203	4.44224	4.62292	9.42924	9.72624	9.52534	8.14671	7.61337	7.97332	7.12502	6.57976	6.50701	8.27241	7.62553	8.00496	9.79428	10.5417	10.5163	7.01949	5.33823	5.40625	8.66335	8.30831	8.18562	7.8172	6.46376	5.92623	7.90233	8.12515	6.51552	8.6352	7.36472	7.72212	5.83354	8.07377
7906728	TOMM40L	translocase of outer mitochondrial membrane 40 homolog (yeast)-like	84134	Hs.321653	NM_032174//NP_115550	5.62435	5.90387	6.3163	5.62644	5.40713	6.43228	5.44193	6.02278	5.877	5.79867	6.31994	5.72112	5.63354	6.09888	5.85366	5.70057	5.81376	6.1436	5.4419	5.46724	5.91377	5.5623	5.70194	5.62163	5.41505	6.33462	5.49081	5.75569	6.01506	5.8904	5.82039	5.84298	5.52189	5.6972	5.69951	5.85373	5.99854	5.78267	5.7365	5.53318	5.58278	5.80079	5.76115	5.54738
7906742	PCP4L1	Purkinje cell protein 4 like 1	654790	Hs.433150	NM_001102566//NP_001096036	5.9194	6.32111	6.69668	5.52237	6.30098	7.01323	6.4959	6.86999	6.08605	6.15024	7.11805	6.36381	5.95731	6.00938	5.77348	5.87925	6.36929	6.48044	6.26667	5.83705	5.98324	5.8602	6.21535	5.65958	5.88846	6.52388	6.30514	5.53491	6.30382	6.41237	6.22076	6.56521	6.32118	5.99353	6.41742	6.47568	6.16248	6.57788	6.28539	6.03156	6.30793	6.55351	6.11616	5.9604
7906746	SDHC	succinate dehydrogenase complex, subunit C, integral membrane protein, 15kDa	6391	Hs.444472	NM_001035511//NM_001035512//NM_001035513//NM_003001//NP_001030588//NP_001030589//NP_001030590//NP_002992	4.74388	5.46887	4.288	5.94083	5.34772	5.85112	5.24412	5.632	5.09702	5.21141	4.69318	5.79942	5.66072	5.77679	6.00016	5.6463	6.26255	5.46108	5.5326	4.68779	5.45903	4.76868	5.34357	4.64569	5.44627	5.5279	4.92794	5.03738	5.87294	6.04868	5.37404	5.07383	5.35646	5.78537	5.3673	5.46362	5.64181	5.51318	5.18595	5.22222	5.38385	5.17751	5.96207	5.97295
7906757	FCGR2A	Fc fragment of IgG, low affinity IIa, receptor (CD32)	2212	Hs.352642	NM_001136219//NM_021642//NP_001129691//NP_067674	3.94847	4.28872	4.06277	3.41354	5.82705	5.48625	4.27897	5.31716	3.74417	5.81794	3.45427	4.46416	6.38826	5.64807	6.3611	2.68146	2.9217	3.053	4.59969	4.04212	3.63344	3.55769	4.55615	5.10136	4.64234	5.34763	5.9396	2.66663	3.53831	3.45901	4.40033	4.04794	4.0038	4.70438	4.54829	4.5335	4.50942	5.02625	4.33269	4.2048	3.64106	3.8848	3.70964	3.6612
7906764	HSPA6	heat shock 70kDa protein 6 (HSP70B')	3310	Hs.654614	NM_002155//NP_002146	7.32926	7.89301	8.38603	6.58098	6.99274	8.97384	8.07657	7.49558	5.6436	6.05127	6.51382	6.35192	6.35292	5.95441	5.94974	6.19984	6.40731	6.43984	7.20743	6.25781	6.25262	7.33585	6.84638	7.15161	7.10365	7.38975	7.66178	7.27263	6.85359	7.09115	5.54545	6.26273	6.14874	5.90562	6.49313	5.89415	6.22673	5.93845	6.61291	8.52699	7.08462	7.76815	7.1971	5.94641
7906767	FCGR2C	Fc fragment of IgG, low affinity IIc, receptor for (CD32)	9103	Hs.713617	NM_001005410//NM_001005411//NM_201563//NP_001005410//NP_001005411//NP_963857	7.57673	6.83702	7.35989	6.26715	7.69453	7.52737	6.95874	7.6328	7.73358	8.5701	7.58652	8.44225	7.24142	7.30174	7.39304	5.82361	6.20469	6.02041	6.68234	6.58286	6.21915	6.26803	6.74564	6.77676	7.48131	7.92073	7.07406	6.22959	6.12728	6.22091	6.23766	6.42964	6.48977	6.58408	6.75746	6.79539	6.87223	8.14192	8.20283	6.59191	7.02551	7.09826	6.17501	6.48458
7906775	HSPA6	heat shock 70kDa protein 6 (HSP70B')	3310	Hs.654614	NM_002155//NP_002146	6.23696	7.22008	7.51865	5.44504	6.38529	7.24976	5.56711	7.0996	7.00132	5.34388	7.75394	5.81931	5.99959	5.72616	5.52705	6.29653	6.79613	6.42942	6.50057	5.47596	6.06616	5.9228	6.88895	6.27115	6.16436	6.4919	6.29206	6.17004	6.67737	6.43831	6.30366	6.98192	6.54951	6.05536	6.33907	6.47637	5.81374	6.46117	5.99981	6.27952	7.23018	7.34066	6.55489	5.66978
7906777	FCGR2B	Fc fragment of IgG, low affinity IIb, receptor (CD32)	2213	Hs.654395	NM_001002273//NM_001002274//NM_001002275//NM_004001//NP_001002273//NP_001002274//NP_001002275//NP_003992	4.11018	3.84107	3.97151	3.77546	4.09953	5.03461	3.69862	4.10747	4.35249	5.07205	4.39642	4.50926	3.66189	4.57757	3.7725	3.26215	3.97239	3.67394	3.63415	3.55864	3.61168	3.37423	3.782	3.66184	4.05797	3.75677	3.68219	3.59182	3.71064	3.10949	4.02977	4.04774	4.24012	3.56416	3.74335	3.44479	4.11683	5.23609	6.11636	3.66637	4.23683	3.84969	3.71273	3.56284
7906786	FCRLA	Fc receptor-like A	84824	Hs.266331	NM_032738//NP_116127	4.67493	4.54324	4.99536	4.52888	4.3809	5.84831	4.31817	4.46599	4.52953	4.14392	4.52287	4.10338	4.39213	4.30026	4.34364	4.35488	4.51774	4.33596	4.30518	4.17188	4.27821	4.41566	4.68995	4.08195	4.9699	4.63459	4.22277	4.67916	4.45065	4.82	4.63744	4.86199	4.54038	4.14581	4.54414	4.40032	4.10934	4.53024	4.40844	4.33406	4.99924	4.47192	4.44378	4.29137
7906797	FCRLB	Fc receptor-like B	127943	Hs.517422	NM_001002901//NP_001002901	4.69921	4.44349	5.07299	4.09985	4.47591	4.32216	3.94618	4.59408	4.5681	4.29775	5.22006	4.11205	4.17935	4.70207	4.28354	4.55191	4.27205	4.35368	4.29031	4.34107	4.09508	4.2279	3.85047	4.2794	3.90951	4.4936	4.44378	4.18816	4.41783	4.04782	4.36496	4.89098	4.3967	4.2195	4.27393	4.33934	4.01596	4.42285	4.61189	4.62941	4.50848	4.54932	4.51717	4.40134
7906810	DUSP12	dual specificity phosphatase 12	11266	Hs.416216	NM_007240//NP_009171	6.45491	5.91999	5.56357	6.18286	6.32129	6.00352	6.76194	6.16965	6.54789	6.52625	5.62933	6.48924	6.90325	6.93981	6.6211	6.86915	6.6689	6.32741	6.89228	6.86885	6.61173	6.53637	6.36214	6.32929	5.82811	6.42549	5.83059	6.80048	6.39175	6.49576	6.62374	6.04429	6.2751	6.36378	6.189	6.15909	7.03762	6.53127	6.73969	6.65042	6.28965	6.25859	6.72673	6.56305
7906819	ATF6	activating transcription factor 6	22926	Hs.492740	NM_007348//NP_031374	8.74401	8.58193	7.92373	8.85015	8.82743	7.67781	9.23899	8.49506	8.21088	9.11618	6.33801	8.38232	8.68699	8.80348	8.75179	9.20556	8.5899	8.47119	8.76615	8.68576	8.74485	8.8784	8.71459	8.78915	8.50562	8.11182	8.63233	9.00699	8.57299	8.52083	8.52289	8.09606	8.48519	9.2241	8.71784	8.51687	9.06692	8.92065	8.95762	8.89595	7.82858	8.05152	8.82915	9.21701
7906838	NOS1AP	nitric oxide synthase 1 (neuronal) adaptor protein	9722	Hs.655000	NM_001126060//NM_014697//NP_001119532//NP_055512	5.7808	5.90973	5.82684	5.83845	5.64462	5.76499	5.42102	6.2684	5.67191	5.8849	6.56181	5.46896	5.43843	5.29971	5.63528	5.69684	5.81258	5.75603	5.60627	5.46689	5.4224	5.84703	5.76631	5.54209	5.71832	6.02639	5.59465	5.53561	5.84701	6.14301	5.82519	6.3204	5.7255	5.60502	6.07775	5.63014	5.47471	5.62626	5.63465	5.58579	6.10767	5.79602	5.73965	5.65601
7906852	UHMK1	U2AF homology motif (UHM) kinase 1	127933	Hs.127310	NM_175866//NP_787062	7.90948	8.04236	7.9411	8.05661	8.36807	7.55611	8.37493	7.31277	8.16902	8.86492	6.63656	8.17613	8.1174	8.49705	8.25815	8.48838	8.26678	8.34463	8.3929	8.78732	8.49275	8.06671	8.64277	8.15475	7.75891	6.95125	8.50477	8.44254	8.68772	8.54637	8.59977	8.09816	8.16841	8.63186	8.58803	8.71295	8.2489	8.56168	8.08488	8.51027	7.5657	8.2223	8.34092	8.1662
7906863	UAP1	UDP-N-acteylglucosamine pyrophosphorylase 1	6675	Hs.492859	NM_003115//NP_003106	7.01172	5.96761	5.62333	6.3446	5.65268	5.79223	7.45663	5.79517	6.22855	7.69509	5.74501	6.14829	6.24515	6.01612	5.80719	6.49373	5.73941	5.5756	5.65894	5.13936	5.21086	8.35961	6.85681	6.74412	6.75682	5.31544	5.34359	6.65161	5.77202	5.65787	5.59504	5.21361	5.30353	7.48755	5.96992	5.59118	6.58076	5.75887	5.81484	6.39487	5.40479	6.00409	6.08638	7.36173
7906878	DDR2	discoidin domain receptor tyrosine kinase 2	4921	Hs.275757//Hs.593833	NM_001014796//NM_006182//NP_001014796//NP_006173	3.94686	4.29531	4.60325	4.37749	4.09839	4.18436	4.12839	4.17358	4.03279	3.97123	4.92899	4.09086	3.93099	3.71622	3.94825	4.12071	4.20642	4.10357	4.19998	3.8795	4.2012	4.70344	4.38985	4.3161	3.9682	4.19298	4.27884	4.04832	3.99729	4.43081	4.00584	4.27504	4.31901	4.21314	4.1051	4.02445	4.1095	3.99057	3.96157	3.74099	4.80344	4.60965	3.94177	4.5992
7906900	DDR2	discoidin domain receptor tyrosine kinase 2	4921	Hs.275757//Hs.593833	NM_001014796//NM_006182//NP_001014796//NP_006173	3.7153	4.73633	4.42589	4.90594	4.13582	4.71859	5.77472	4.87232	4.39624	4.6988	4.69645	3.73665	4.03312	4.03977	3.98643	4.6584	4.07712	3.80328	4.44808	3.9196	4.52522	6.29572	4.65044	4.64178	4.18915	4.54508	4.9746	3.66901	4.45244	3.98099	4.44449	4.61449	4.27165	4.04371	4.1738	4.38203	4.46229	3.90172	4.31813	4.76879	5.14984	5.0868	4.22762	5.45863
7906904	HSD17B7	hydroxysteroid (17-beta) dehydrogenase 7	51478	Hs.492925	NM_016371//NP_057455	5.94542	5.75829	6.58361	7.36041	7.47548	6.71016	5.41711	4.99291	7.41	6.76853	5.66613	7.12715	6.98029	7.09157	6.99206	6.73131	7.59161	7.63581	6.45293	7.16705	6.66961	5.99747	7.2297	7.15503	5.54708	5.6456	6.47649	7.10095	7.39482	6.93931	6.91504	6.62687	7.2777	6.35978	6.84622	6.70902	5.81799	5.85267	6.21631	6.6197	5.95049	6.57074	6.92838	7.31159
7906919	RGS4	regulator of G-protein signaling 4	5999	Hs.386726	NM_001102445//NM_001113380//NM_001113381//NM_005613//NP_001095915//NP_001106851//NP_001106852//NP_005604	4.19255	4.35749	4.53538	4.2835	3.91066	4.80079	4.39272	4.60807	4.15287	4.05231	4.85767	3.83392	4.09779	4.32172	4.02106	4.36103	4.39787	4.25723	3.95144	4.05779	4.03903	4.31488	3.97041	3.87623	4.62	4.36609	4.13208	4.16889	4.02629	4.36837	4.2592	4.53252	4.13156	4.29125	4.44701	4.42479	4.22611	4.17849	4.15284	4.34667	4.93643	4.51948	4.2299	3.85618
7906930	NUF2	NUF2, NDC80 kinetochore complex component, homolog (S. cerevisiae)	83540	Hs.651950	NM_031423//NM_145697//NP_113611//NP_663735	7.63877	5.90631	5.76297	3.91945	3.74239	4.60848	5.9252	5.00249	4.49066	4.32782	4.34059	4.27	8.86869	8.52514	8.86908	5.2634	5.83	4.59564	5.7872	5.40292	5.7061	4.18246	4.70248	4.49269	6.80247	5.58731	6.74966	4.97487	4.3796	5.0745	4.1344	4.11832	4.44169	4.71513	4.4944	4.41251	8.47813	8.1493	7.84231	4.82614	4.97191	4.59987	4.05652	4.34845
7906954	PBX1	pre-B-cell leukemia homeobox 1	5087	Hs.557097	NM_002585//NP_002576	4.74819	4.92384	5.02133	4.53915	4.64832	5.35496	4.39934	5.21025	4.74693	4.56318	5.26572	4.7558	4.44107	4.41136	4.2794	4.63743	4.528	4.74719	4.40804	4.4108	4.19605	4.86704	4.32161	4.6224	4.75364	4.65194	4.78004	4.35719	4.58159	4.5893	4.44895	4.76187	4.48039	4.5124	4.68533	4.70374	4.41334	4.69018	4.65371	4.67628	4.80809	4.69036	4.58577	4.23297
7906973	LRRC52	leucine rich repeat containing 52	440699	Hs.664975	NM_001005214//NP_001005214	3.82234	3.96384	4.04521	3.68548	3.87386	4.09596	3.57749	3.89401	3.85301	3.78253	4.62811	3.82365	3.73658	3.62093	3.82975	3.90104	3.80354	3.94812	3.67699	3.72742	3.77802	3.45321	3.70522	3.65145	3.69212	4.33313	3.94266	3.57738	3.92535	3.80904	3.66455	3.88391	4.23402	3.58378	3.95911	3.86015	3.81452	3.74191	3.80223	3.74048	4.05915	3.96006	3.92153	3.75261
7906978	MGST3	microsomal glutathione S-transferase 3	4259	Hs.191734	NM_004528//NP_004519	9.45272	8.68226	8.83667	8.45215	7.76521	7.21094	8.30468	8.21217	6.70127	7.43916	6.34504	6.774	9.8062	9.24441	9.4708	8.67769	8.68793	9.09165	8.36006	8.28272	8.5356	8.20674	7.53749	7.80048	9.21416	8.95495	8.82882	8.52358	8.64682	8.98087	8.0226	7.50964	7.68919	8.29829	7.94816	7.70169	8.80689	8.07569	7.02092	8.20858	8.02624	8.55516	8.25031	8.36785
7906988	LOC440700	carbonic anhydrase XIV (CA14) pseudogene	440700	Hs.568703	NA	3.96196	4.28552	3.97851	3.52433	3.81691	4.16176	3.50594	3.76189	3.64943	3.83694	4.2055	3.45206	3.77449	3.81097	3.59795	3.58452	3.66958	3.64619	3.71467	3.80443	3.67045	3.61435	3.6649	3.60309	3.97202	3.90892	3.63211	3.54295	4.07134	3.73345	3.97926	3.97625	3.85454	3.62791	3.84382	3.75411	3.82376	3.99158	3.61435	3.61668	3.93512	3.66524	3.74368	3.68346
7906995	UCK2	uridine-cytidine kinase 2	7371	Hs.458360	NM_012474//NP_036606	5.96179	6.2453	5.98946	6.3598	5.7275	6.09419	6.04939	6.13424	6.26549	6.32931	6.35202	6.66159	6.78854	6.10261	6.04958	5.68779	6.14014	6.54113	6.11595	6.07258	6.32301	5.91784	5.65007	5.84654	5.29801	6.05909	6.123	5.77059	6.18764	6.25145	5.98811	6.17984	5.98913	5.62229	5.62759	5.97492	6.08582	5.97211	5.92412	5.96007	6.16819	6.15598	6.16177	5.88751
7907012	FMO9P	flavin containing monooxygenase 9 pseudogene	116123	Hs.348539	NR_002925	3.65616	4.02855	3.98986	3.53418	3.55894	4.23903	4.12486	3.9905	4.26091	3.92342	4.46615	3.70744	3.70832	3.63904	3.62269	3.70387	3.77371	3.9032	3.77409	3.58748	3.58337	4.10465	3.78294	3.46375	4.08687	3.89419	4.27152	3.60594	3.9231	4.11454	3.81675	4.05438	3.8294	3.74949	3.82405	3.76453	3.82711	3.8487	3.70518	3.82677	4.75968	3.98842	3.86938	3.76171
7907024	POGK	pogo transposable element with KRAB domain	57645	Hs.432752	NM_017542//NP_060012	6.02655	5.8456	5.98589	6.77727	6.06279	5.82492	6.68724	5.84113	6.15374	6.95014	5.46451	6.24329	6.34158	6.35146	6.21719	6.2798	5.78042	5.96811	6.47005	6.52405	6.38191	6.4442	5.89329	6.02624	6.08727	6.03743	5.63587	6.73486	6.33267	6.45127	6.40827	6.26811	6.35034	6.45335	5.69682	6.21888	6.18541	6.21611	6.25528	6.06779	6.42121	5.82454	6.18143	6.90096
7907032	MAEL	maelstrom homolog (Drosophila)	84944	Hs.651245	NM_032858//NP_116247	3.21022	3.44214	3.29215	3.22135	3.06473	3.36917	3.17797	3.39949	3.23921	3.18298	3.86358	3.28569	3.57938	3.22711	3.1835	3.3358	3.40051	3.47463	3.47131	3.78617	3.61361	3.40213	3.39462	3.16094	3.11834	3.51877	3.29385	3.09938	3.56907	3.4739	3.31969	3.33261	3.35717	3.09959	3.13752	3.48152	3.24259	3.20094	3.0818	3.33208	3.33189	3.56403	3.16775	3.38725
7907053	DUSP27	dual specificity phosphatase 27 (putative)	92235	Hs.632462	NM_001080426//NP_001073895	4.74221	4.6172	4.81814	4.05892	4.54837	5.11116	5.17107	5.24042	4.61414	4.35701	5.48016	4.26895	5.33191	5.24044	4.64345	4.65474	4.88855	4.72893	4.80276	4.90264	4.95699	4.25291	4.90344	4.87264	4.18405	5.18293	4.63264	4.78259	4.62684	4.96343	4.4542	4.85126	4.31638	4.43031	4.81157	4.56451	4.70602	4.65656	4.97025	4.56708	4.88647	4.96385	4.68031	4.94227
7907058	POU2F1	POU class 2 homeobox 1	5451	Hs.493649	NM_002697//NP_002688	6.55629	6.44616	6.4358	6.23838	6.55523	6.41353	6.52455	6.11831	6.80787	6.68385	6.4654	6.86911	6.36038	6.46373	6.48981	6.92267	6.73709	6.78095	6.41237	6.4786	6.45271	6.02668	6.25913	6.48571	6.05217	6.17587	6.49559	7.177	6.35164	6.6355	6.43004	6.28331	6.3787	6.45484	6.88383	6.82806	6.31094	6.6132	7.21379	6.83141	6.58501	6.48946	6.34689	6.21352
7907079	RCSD1	RCSD domain containing 1	92241	Hs.493867	NM_052862//NP_443094	6.43821	6.64867	6.22493	6.78862	6.56396	6.33091	6.55194	7.09149	6.41326	5.81221	6.96073	6.56958	6.94119	6.69236	6.71487	6.65273	7.14305	7.79325	6.50121	7.12325	7.18002	6.86552	6.87185	7.09407	6.71011	6.95448	6.62488	6.82505	6.95935	7.17757	7.59175	7.27249	7.62471	6.57942	6.83723	6.76861	6.5086	6.95486	6.84678	7.03843	6.75775	7.02063	7.36582	6.68706
7907090	LOC100128751	INM04	100128751	Hs.655565	XM_001719002//XM_001724165//XM_001726094//XP_001719054//XP_001724217//XP_001726146	5.89719	6.36673	7.21245	5.65645	6.1263	6.50835	5.51358	6.75297	5.75417	5.39388	7.59439	6.0404	5.95938	6.07518	6.08369	5.68964	6.61034	6.55683	6.28993	6.51213	6.08853	6.04393	6.69647	6.20025	6.64837	7.05674	6.01143	5.87749	6.29483	6.43284	6.13904	7.11547	7.28468	5.64957	6.34528	6.08513	6.64271	6.03964	6.32769	6.36155	7.07321	6.6473	6.87407	5.96348
7907092	MPZL1	myelin protein zero-like 1	9019	Hs.493919	NM_003953//NM_024569//NP_003944//NP_078845	6.01548	6.21414	6.423	6.29061	6.57656	6.17527	6.26234	6.70012	5.80252	5.40974	5.79981	5.97346	5.25796	6.30071	6.27418	5.88281	6.02371	6.20567	6.25528	6.59249	6.35628	6.32829	7.79253	7.58549	5.81321	6.11694	6.04743	6.63841	6.89604	6.6626	6.54818	6.58936	6.78849	6.60744	6.48366	6.75678	6.15302	7.27826	7.088	5.87371	5.80724	6.31389	6.32122	6.18909
7907104	IQWD1	IQ motif and WD repeats 1	55827	Hs.435741	NM_001017977//NM_018442//NP_001017977//NP_060912	8.47264	8.0532	8.31767	8.28512	8.19883	7.94809	8.38568	7.84835	8.38455	8.49454	6.66469	8.18375	8.25218	8.71051	8.46666	8.8149	8.6525	8.2465	8.8792	8.60378	8.36292	8.16106	8.60368	8.42708	8.4612	7.8505	8.64748	8.63424	8.4659	8.26845	8.38945	7.89896	8.26397	8.54706	8.43591	8.07405	8.53754	8.29591	8.3718	8.36297	7.90198	7.44133	8.38714	8.81208
7907124	TIPRL	TIP41, TOR signaling pathway regulator-like (S. cerevisiae)	261726	Hs.209431	NM_001031800//NM_152902//NP_001026970//NP_690866	7.88263	7.82738	7.6179	8.08528	8.10978	7.80978	8.10957	8.14651	7.6418	7.62895	5.36484	7.54168	7.98678	8.24133	8.42258	7.98287	8.368	7.91353	8.19392	8.35134	8.23742	8.04113	8.61198	8.36716	7.88027	8.15529	8.15624	8.03582	7.98616	8.02077	7.86726	7.90194	8.33064	8.44511	8.27272	8.10632	8.43593	8.41191	8.35779	8.23471	7.83307	8.63344	8.00588	8.45099
7907135	SFT2D2	SFT2 domain containing 2	375035	Hs.645435	NM_199344//NP_955376	8.03379	6.88014	7.52035	8.45712	8.35179	7.07003	8.19332	7.13801	7.85069	8.63684	6.2371	7.85878	8.347	8.77183	8.84141	8.00233	7.3517	7.69427	8.07986	8.21411	7.99996	8.32897	8.12835	8.64809	7.73423	7.83403	8.72818	8.30314	7.83961	7.86197	7.9758	8.03272	8.10065	7.99444	7.87976	8.18029	8.36356	8.32061	8.0207	8.07133	7.48329	7.90782	8.13421	8.27805
7907146	TBX19	T-box 19	9095	Hs.716656	NM_005149//NP_005140	4.26627	4.43891	4.5316	4.60622	4.81613	4.56843	4.2165	4.55489	5.44367	4.45231	4.4681	5.08179	4.46047	5.02206	5.38174	4.55189	4.22339	4.67198	4.37656	4.77215	4.69	4.50698	4.68903	4.48321	4.67496	4.52695	4.75069	4.81291	4.81945	4.82832	4.88957	4.77036	4.62167	4.63496	4.90445	5.22795	4.27945	4.60335	4.83234	4.67513	4.28822	4.29216	4.9337	4.20736
7907156	XCL1	chemokine (C motif) ligand 1	6375	Hs.546295	NM_002995//NP_002986	5.33412	4.2605	4.83293	5.49461	4.63267	6.02556	4.68141	6.50733	4.87288	3.81089	4.53295	3.24618	4.31876	4.8354	4.1753	5.97379	6.62482	6.60142	4.47271	5.48354	5.30689	2.74353	2.38776	6.26601	6.80934	5.85243	4.61463	5.70907	4.90083	3.0213	3.3822	6.13821	6.78812	4.53592	5.30497	5.08534	6.66799	4.44699	4.32151	5.37871	5.48773	7.47796	5.09098	4.11845
7907160	ATP1B1	ATPase, Na+/K+ transporting, beta 1 polypeptide	481	Hs.291196//Hs.706952	NM_001001787//NM_001677//NP_001001787//NP_001668	7.23438	5.88561	6.07184	7.41766	6.37101	5.92165	5.61459	4.46433	7.16348	8.63002	5.36891	6.87335	6.5258	5.63976	5.31561	7.33226	7.60239	7.07045	7.06027	7.22925	7.0309	7.72457	6.31065	6.64472	7.41421	5.67631	6.02979	8.32295	6.91831	7.19398	7.623	7.14225	7.93112	6.8459	4.72365	5.34418	7.35545	6.94944	6.01152	8.28686	7.35496	7.17654	7.58113	7.88978
7907171	BLZF1	basic leucine zipper nuclear factor 1	8548	Hs.130746	NM_003666//NP_003657	7.20633	6.26677	6.67666	6.9004	7.31229	5.75654	6.18369	5.49898	6.67412	7.44752	5.41461	6.61984	7.07209	6.80942	6.89156	7.37373	6.5072	6.56025	7.45568	7.90986	7.43157	6.48087	6.94015	6.70347	7.14762	7.03327	8.02103	7.00764	7.05413	6.78918	7.45823	6.637	7.17817	7.87117	7.1848	6.93887	7.32723	7.57027	7.02593	6.85903	5.96841	6.12238	6.76566	7.57239
7907183	C1orf112	chromosome 1 open reading frame 112	55732	Hs.443551	NM_018186//NP_060656	5.00656	4.31686	4.60466	4.44333	4.7284	4.52987	4.88659	3.98366	5.32456	4.59721	3.85425	5.34639	6.49508	5.50563	6.15292	4.683	5.07766	5.04742	5.02532	5.65036	5.11201	4.14393	4.77128	4.8804	4.56476	4.2602	5.07737	5.35262	4.56751	4.71858	4.80895	4.13868	4.97926	5.08102	5.07598	5.08718	6.65381	6.1625	6.69931	4.90517	4.34274	4.27155	4.9021	4.97491
7907213	GORAB	golgin, RAB6-interacting	92344	Hs.183702	NM_152281//NP_689494	6.54548	6.7292	6.21624	7.19789	7.50004	6.47216	6.63917	6.26732	7.05446	7.64539	5.50226	7.22614	6.94702	7.03383	6.78168	7.34464	7.23565	6.77151	7.0244	7.16502	7.06219	6.90864	7.21257	6.75161	6.12706	6.17377	6.92574	7.51831	7.43726	7.27003	7.294	6.68664	7.44663	7.33987	7.29722	7.14273	7.40919	7.15784	7.47379	6.91848	6.39338	5.99933	7.01046	7.6059
7907222	PRRX1	paired related homeobox 1	5396	Hs.283416	NM_006902//NM_022716//NP_008833//NP_073207	4.78282	5.12079	5.24633	4.78554	4.50714	5.65376	4.79086	5.25057	4.76336	4.29855	5.67568	4.41983	4.28992	4.36278	4.11043	4.75504	4.7516	4.80865	5.21697	4.41181	4.76917	4.2586	5.61007	4.67424	4.9445	5.38957	4.85504	4.69617	4.81521	4.72981	4.80832	5.28903	4.70465	4.65488	4.89097	4.70795	4.43058	4.87261	4.3391	5.21785	5.60512	5.05862	4.85901	4.34997
7907232	C1orf129	chromosome 1 open reading frame 129	80133	Hs.591489	NM_025063//NP_079339	3.06837	2.99066	3.10548	2.85594	2.8419	3.74498	2.70626	2.87116	2.74565	2.59688	3.29122	2.76306	2.63444	2.85628	2.72676	2.79397	3.13012	2.84791	2.85431	2.82055	2.73921	2.91516	3.06708	2.57458	3.00468	2.72841	2.81053	2.92532	2.68323	3.22385	2.85021	3.13486	3.02376	2.85541	3.24964	2.98067	2.65308	2.89847	2.60646	2.68914	3.00622	3.0926	2.86719	2.79592
7907249	FMO3	flavin containing monooxygenase 3	2328	Hs.445350	NM_001002294//NM_006894//NP_001002294//NP_008825	3.23121	3.31602	3.37409	3.15949	3.28296	3.86218	3.21255	3.34465	3.36398	3.17533	3.55975	3.27749	3.08307	3.25883	3.05187	3.44013	3.49992	3.15593	3.25344	3.12945	3.21367	3.30012	3.32877	3.37392	3.54081	3.66053	3.33081	3.241	3.66831	3.38553	3.37843	3.67341	3.40269	3.41848	3.80462	3.48935	3.26229	3.17776	3.00835	3.24319	3.73901	4.13561	3.50691	3.43067
7907260	FMO6P	flavin containing monooxygenase 6 pseudogene	388714	Hs.448988	NR_002601	3.36454	3.87157	4.10482	3.60583	3.48268	4.58865	3.49544	3.79832	3.50354	3.253	4.28849	3.0989	3.51878	3.59433	3.61024	3.64552	3.97097	3.84981	3.3386	3.26254	3.43282	3.36871	3.56231	3.3238	3.67097	4.07066	3.94854	3.7176	3.85263	3.97388	3.62769	3.83603	3.47242	3.61601	3.66578	3.64566	3.55553	3.43463	3.30929	3.40683	4.0996	3.60034	3.34768	3.22822
7907271	FMO2	flavin containing monooxygenase 2 (non-functional)	2327	Hs.144912	NM_001460//NP_001451	3.51374	3.97841	4.2676	3.81647	3.63071	4.62162	3.6777	4.61543	3.79718	3.77255	4.37092	3.68471	3.86427	3.80384	3.92526	3.59217	3.90241	3.89028	3.53926	4.0433	4.19279	3.80207	3.94611	3.8332	4.1112	4.52819	4.2405	3.7895	3.61722	3.71369	3.99513	4.27121	3.69831	3.64339	3.90613	3.57553	3.9791	3.58966	3.75198	3.96166	4.52597	4.13361	3.72449	3.80079
7907286	FMO1	flavin containing monooxygenase 1	2326	Hs.1424	NM_002021//NP_002012	3.36891	3.12723	3.69151	2.98853	3.24074	3.13628	3.27131	3.22463	3.128	3.14505	3.74961	3.07503	3.42637	3.17379	3.40039	3.0072	3.07583	3.15552	2.99029	3.00148	3.03775	3.01707	3.34061	3.11061	3.2026	3.37591	3.25053	3.18856	3.36125	3.20682	2.9847	3.32787	3.04665	3.10308	3.29374	3.12421	2.8429	2.99497	3.04028	3.19539	3.26951	3.18918	3.16175	2.99778
7907297	FMO4	flavin containing monooxygenase 4	2329	Hs.386502	NM_002022//NP_002013	3.71553	4.13363	4.54849	4.22938	4.46045	3.94246	4.1423	3.46581	4.27332	3.59045	3.98624	4.14947	4.10755	3.87721	3.69505	4.06731	4.13632	4.74814	4.2708	4.63254	4.50618	3.56977	3.64142	3.52237	3.50784	4.14212	3.67201	4.07696	4.56432	3.89902	4.57494	4.53412	4.51177	4.08806	3.90765	4.29377	4.09783	3.62489	4.20506	4.57044	4.82284	4.02669	4.0734	3.86984
7907310	BAT2D1	BAT2 domain containing 1	23215	Hs.494614	NM_015172//NP_055987	9.18054	8.7217	8.92756	9.05203	9.5628	8.47971	9.95542	8.93025	9.19202	9.42329	6.82773	9.465	9.11789	9.31132	9.49803	9.30519	8.67414	8.75452	9.26468	9.19216	9.23712	9.48574	9.48328	9.83559	8.88548	8.30596	9.53024	9.49775	8.79346	9.07645	8.73768	8.42702	8.89894	9.37156	9.36689	9.50841	9.31261	9.6855	9.91478	9.02111	8.21052	7.94692	8.94013	9.46497
7907353	METTL13	methyltransferase like 13	51603	Hs.494705	NM_001007239//NM_014955//NM_015935//NP_001007240//NP_055770//NP_057019	5.63589	5.66266	5.71457	5.4909	5.59129	5.45234	5.6795	5.78516	6.4529	6.48218	5.44621	6.67568	6.13678	6.24761	5.93515	5.73571	6.38289	6.52959	6.03136	6.73146	6.1443	5.87797	5.42425	5.91941	5.45512	5.4753	5.41971	5.70747	6.05733	5.97714	6.29387	5.76311	5.78531	5.57217	5.76832	5.72564	5.96481	6.34788	6.46525	5.63452	5.41393	5.44825	5.97131	6.09974
7907370	DNM3	dynamin 3	26052	Hs.654775	NM_001136127//NM_015569//NP_001129599//NP_056384	3.81695	4.01283	3.88348	3.95453	4.48958	4.46623	3.95081	4.10534	4.35687	4.20131	4.73068	4.18188	4.25034	4.84628	4.57271	4.32294	4.36362	4.59751	3.95037	4.09308	4.04136	4.401	4.27431	4.02532	4.09086	4.11993	3.97509	3.88341	3.98426	4.08406	4.12362	3.90007	3.72351	6.30336	5.86146	5.18324	3.97969	4.13274	4.46817	4.12157	4.64348	4.03169	3.669	4.01394
7907396	C1orf105	chromosome 1 open reading frame 105	92346	Hs.517991	NM_139240//NP_640333	3.26651	3.16718	3.38135	3.01108	3.20612	3.12537	4.16967	3.34454	2.85968	2.94366	3.42114	3.04558	3.23473	3.23651	2.94565	3.01828	3.1537	3.03599	2.9916	3.09144	3.01698	3.14396	3.30779	3.05038	3.59108	3.24261	2.98048	3.72259	3.14046	3.30167	3.13325	3.10421	3.31626	2.87782	3.23687	3.06561	3.24476	3.02394	3.1274	3.01196	3.76063	3.35756	3.03293	2.92982
7907404	C1orf9	chromosome 1 open reading frame 9	51430	Hs.715693	NM_014283//NM_016227//NP_055098//NP_057311	6.94066	6.96847	6.51703	6.943	7.1474	6.21176	7.04336	6.37301	6.83995	7.14847	5.52392	6.13453	6.89071	6.5662	6.43313	6.67794	6.23677	5.88453	7.06944	7.10093	7.01014	6.80879	6.98199	6.81539	6.43391	6.34973	6.48018	6.79499	6.42905	6.34849	6.81866	6.45018	6.64398	6.99457	6.78526	6.4029	7.02689	6.5684	6.89294	7.03203	6.10443	6.10504	6.67742	6.86272
7907430	FASLG	Fas ligand (TNF superfamily, member 6)	356	Hs.2007	NM_000639//NP_000630	4.38543	5.07144	4.83207	4.78847	4.57614	4.96583	4.25055	4.69835	4.50118	4.40889	4.91318	4.21359	4.34094	4.41176	4.21774	3.92052	4.3043	4.54264	4.35818	4.09547	4.52231	6.02946	4.96325	5.46044	4.75305	4.85223	4.81031	4.35786	4.53385	4.38092	4.47532	4.80201	4.73263	4.63996	4.78776	4.69593	4.65986	4.55542	4.56069	4.39724	4.84818	4.51705	4.5014	4.36068
7907439	PRDX6	peroxiredoxin 6	9588	Hs.120//Hs.715616	NM_004905//NP_004896	9.02093	8.14745	8.32578	8.8652	8.49038	7.3818	9.44105	8.8409	8.90408	9.63233	7.03132	8.93807	9.13933	8.9291	9.04946	9.38589	8.89866	8.76703	9.16411	9.06967	9.12378	9.43221	9.08288	9.4455	8.73984	8.16556	8.8847	9.02182	8.82306	8.57482	8.96628	8.44897	8.86298	9.43066	8.80586	8.72581	9.22892	8.20388	8.12268	8.62757	7.54437	7.95115	8.95396	9.3627
7907445	KLHL20	kelch-like 20 (Drosophila)	27252	Hs.495035	NM_014458//NP_055273	7.10126	6.7553	6.92586	7.40247	7.5523	6.94464	7.11925	6.4147	7.46584	8.54947	6.41842	7.68002	7.20526	7.40538	7.18597	7.49797	7.2813	7.67301	7.33024	7.6263	7.40783	7.24666	7.31922	7.07168	7.35926	6.80719	6.99249	7.21765	7.23298	7.05583	7.2111	7.10853	7.36469	7.41835	7.03869	7.26393	7.21362	7.32071	7.16338	7.31566	6.89323	6.7449	7.42685	7.45434
7907466	DARS2	aspartyl-tRNA synthetase 2, mitochondrial	55157	Hs.647707	NM_018122//NP_060592	6.23808	5.08712	5.1636	5.54396	5.85539	5.76068	6.47578	5.47664	6.18797	6.0019	4.93001	5.42326	6.92721	6.53129	6.76123	5.88446	6.07244	5.99651	6.08081	5.90846	5.98246	5.79985	6.15223	5.6768	5.29456	4.9671	5.63633	5.9427	6.45391	6.11642	6.02671	5.47268	5.94487	5.92478	5.72082	5.70365	6.67041	6.72624	6.45219	5.90613	5.27429	5.18309	5.75808	5.85316
7907486	ZBTB37	zinc finger and BTB domain containing 37	84614	Hs.668497	NM_001122770//NM_032522//NP_001116242//NP_115911	5.59492	6.06925	5.25851	5.62775	5.79322	5.93932	5.88272	5.06652	6.30018	5.92669	5.95706	6.3161	5.87033	5.6733	5.73868	6.01884	6.07651	6.54744	5.56703	5.95347	5.8818	6.09468	5.33977	5.41466	5.97551	5.10918	5.93141	5.6208	6.35956	6.04729	5.8475	5.94857	5.44115	5.82285	6.12671	5.60238	5.88215	6.04678	6.41272	6.23035	5.50819	5.69991	6.05103	6.38863
7907492	RABGAP1L	RAB GTPase activating protein 1-like	9910	Hs.585378	NM_001035230//NM_014857//NP_001030307//NP_055672	6.53048	6.46843	6.67709	6.34133	6.47175	6.03201	6.34407	5.72569	6.67855	6.23272	5.52058	6.58734	7.01111	6.50168	6.59106	6.6407	6.42389	6.28447	6.71977	6.96917	6.61816	7.01584	7.07467	6.85585	6.28167	6.64123	7.26306	6.48075	6.2956	6.07709	7.13622	6.8147	7.2462	7.10386	6.70874	6.46348	6.48437	6.3524	6.66485	6.55076	6.27084	6.06126	6.333	6.80471
7907531	GPR52	G protein-coupled receptor 52	9293	Hs.673850	NM_005684//NP_005675	4.85138	5.17922	4.83855	4.75636	4.86518	4.69059	4.94163	4.50367	4.87795	4.78807	4.3884	4.79186	4.69367	4.94767	4.69434	5.33475	4.56509	4.54655	4.80631	5.10804	4.75981	4.75084	5.0975	4.35692	4.56907	4.23523	5.09879	4.6242	4.4718	4.37632	4.97356	4.54439	5.25958	5.30638	4.99605	4.66529	4.85259	5.08675	4.77237	5.2483	4.51907	4.37956	4.64789	4.75601
7907537	CACYBP	calcyclin binding protein	27101	Hs.508524	NM_001007214//NM_014412//NP_001007215//NP_055227	8.0992	8.1366	8.07157	7.50825	7.52215	7.55257	7.74821	7.78194	7.64497	7.33202	7.21885	7.70081	8.05292	7.61662	7.47791	8.27048	7.92614	8.02394	8.4624	7.96341	7.79893	7.25611	7.19803	7.2247	7.63841	7.41343	7.59816	8.25073	7.74722	7.97691	8.0339	7.5667	8.07572	7.40788	7.32018	7.36879	7.6684	7.51793	6.94569	7.72683	7.47088	7.88244	8.03556	7.8603
7907549	TNN	tenascin N	63923	Hs.156369	NM_022093//NP_071376	4.79823	4.89587	5.03173	4.50869	4.61011	4.67715	3.96292	4.8377	4.85401	4.58061	5.40993	4.86264	4.83482	4.42457	4.39157	4.45103	4.62995	4.63187	4.59154	4.42522	5.0477	4.59155	4.66186	4.55836	4.39124	5.02372	4.66266	4.55024	4.65886	4.84255	4.58153	4.89867	4.83571	4.53678	4.87709	4.60396	4.57112	4.74225	4.45677	4.51875	4.9833	4.90483	4.77215	4.61465
7907572	PAPPA2	pappalysin 2	60676	Hs.187284	NM_020318//NM_021936//NP_064714//NP_068755	3.85459	4.24641	4.47008	3.802	3.9494	4.31066	3.68838	4.3877	3.8421	3.50646	4.88098	3.77332	3.57471	3.72305	3.55984	3.64501	4.07846	3.90834	4.0704	3.79623	4.00122	3.73099	3.8033	3.96407	4.30232	4.30316	3.87266	3.76022	3.96834	3.74381	3.80585	4.13699	4.02033	3.67342	4.06274	3.96323	3.76915	4.02825	3.94445	3.97045	4.67789	4.29375	3.98927	3.96722
7907601	FAM5B	family with sequence similarity 5, member B	57795	Hs.495918	NM_021165//NP_066988	5.01671	4.75377	5.22498	4.98081	5.19636	5.54005	4.25033	4.88984	4.92584	5.07583	5.79612	4.90629	4.82797	4.71736	4.48673	4.89871	4.97849	5.11668	4.84155	4.64418	4.8172	4.87646	4.90844	4.71464	5.29833	5.31762	4.83161	4.66762	5.08524	4.56797	4.77164	4.98356	4.75077	4.65513	5.19279	4.75774	4.82121	4.90464	4.61726	4.88966	5.43971	4.75123	5.14237	4.57822
7907611	RASAL2	RAS protein activator like 2	9462	Hs.715627	NM_004841//NM_170692//NP_004832//NP_733793	5.5049	5.78259	5.65066	4.84581	4.83266	4.79219	4.24485	4.31517	4.87757	5.67295	5.23075	4.68108	3.83521	3.9204	4.20982	6.48215	6.24341	6.5021	4.17582	4.12814	4.39515	4.07924	4.28451	4.11125	4.49547	5.39448	5.11477	5.60133	5.83941	6.05783	4.27074	4.60992	4.27813	4.30378	4.32042	4.47284	4.04587	4.22911	4.05634	6.96563	5.35671	5.4866	5.64764	5.8743
7907633	C1orf49	chromosome 1 open reading frame 49	84066	Hs.534501	NM_032126//NP_115502	3.73545	4.09284	3.91136	3.8656	3.72097	4.05006	3.86095	3.97118	3.56897	3.62632	3.80582	3.54099	3.70202	3.62796	3.47292	3.55716	3.7646	3.78271	3.63066	3.4802	3.50436	3.66351	4.05194	3.5777	4.53783	4.03055	3.98881	3.98025	3.87022	3.85413	3.80635	4.07179	3.97854	3.9415	3.66204	3.84112	3.75034	3.99382	3.67557	4.16155	3.89206	4.09155	3.79809	3.70236
7907649	C1orf220	chromosome 1 open reading frame 220	400798	Hs.668085	NM_207467//NP_997350	4.75885	4.8751	5.54432	5.12206	4.79788	5.01356	4.28269	4.82197	4.86407	4.74946	5.44182	4.84033	4.90325	4.63419	4.6561	5.09643	4.88952	4.83032	4.81559	4.43214	4.5645	4.66926	4.5017	4.78541	4.94803	5.22887	4.89809	5.09781	4.85085	5.0513	4.90643	4.96966	4.92507	4.82047	4.4077	4.89588	4.45355	4.75606	4.41918	4.86343	4.96215	4.88514	5.23394	4.66313
7907657	RALGPS2	Ral GEF with PH domain and SH3 binding motif 2	55103	Hs.709811	NM_018037//NM_152663//NP_060507//NP_689876	5.76761	5.17494	5.70336	6.00066	5.58536	4.76071	3.92644	4.50415	6.30301	6.12442	4.77602	6.38851	3.9479	4.21262	4.13162	5.90362	5.75124	5.59868	3.69216	4.05711	3.65974	4.92449	5.35274	5.17058	5.15141	5.13966	5.45145	6.15523	5.21011	5.47647	5.93403	4.91789	5.54637	6.44408	4.95642	5.02053	3.82677	3.96962	3.56107	5.87878	4.34625	5.14347	6.53371	6.308
7907680	FAM20B	family with sequence similarity 20, member B	9917	Hs.5737	NM_014864//NP_055679	7.04562	6.18069	6.12652	6.58247	6.3654	5.60236	6.04174	5.80863	6.25304	6.47371	5.71274	6.59241	6.12692	6.30206	6.34406	6.179	6.02308	6.21688	6.33012	6.08669	6.36461	6.40019	6.2589	6.53323	6.25227	4.95309	6.3729	6.41598	5.82393	6.12751	5.82018	5.72451	5.946	6.70526	6.36288	6.23955	6.58716	6.45459	6.35495	6.85591	5.59505	5.63157	6.23783	6.63583
7907690	TOR3A	torsin family 3, member A	64222	Hs.584957	NM_022371//NP_071766	5.05987	4.82262	4.85268	4.62508	5.00629	4.90501	5.0468	4.85188	5.20314	5.14305	5.05619	4.95883	5.45276	5.16575	5.24556	4.73073	4.83342	5.08764	4.77923	4.46148	4.72817	4.59872	4.80135	5.06009	5.05083	4.74255	4.8638	5.05213	5.07496	4.77293	4.74761	4.74427	4.84481	4.57284	4.93917	4.79385	5.02534	5.02458	5.03817	4.97379	4.8391	4.99646	4.60169	4.69749
7907702	SOAT1	sterol O-acyltransferase 1	6646	Hs.496383	NM_003101//NP_003092	7.80282	6.3132	5.73016	6.91063	6.47007	5.6185	7.5023	6.18712	5.69798	6.90749	5.38036	5.45957	8.10512	7.64194	7.45429	6.72363	6.76549	6.21816	6.93969	7.29693	7.13176	7.34659	7.33446	6.96285	6.52377	6.30047	6.90231	7.22126	7.05733	6.55503	7.01548	6.52361	6.92911	6.87995	6.56713	6.67169	7.02234	6.49028	6.10445	6.79091	6.45198	5.99143	5.98518	6.90743
7907719	C1orf125	chromosome 1 open reading frame 125	126859	Hs.658505	NM_144696//NM_182766//NP_653297//NP_877498	3.29505	3.16576	3.13999	2.89076	2.95042	3.53042	3.02483	3.17391	3.04805	2.91944	3.19844	2.89854	2.86679	2.96014	2.97503	2.75046	3.0989	3.45302	3.03186	3.08709	3.21937	2.97871	3.22313	2.9789	3.33285	3.1283	3.40878	2.78654	3.03754	3.06108	3.14205	3.00515	3.08192	3.23389	2.98556	2.85454	3.12809	2.94016	2.88297	3.00633	3.08269	3.12805	2.72472	3.03187
7907749	TDRD5	tudor domain containing 5	163589	Hs.197354	NM_173533//NP_775804	3.66075	3.91428	3.81427	3.3455	3.51362	3.76991	3.58444	3.72732	3.82334	3.5261	4.29365	3.33591	3.65222	3.29053	3.338	3.31325	3.52202	3.62709	3.56858	3.54845	3.57912	3.77306	3.46719	3.72136	3.95806	3.58958	3.57464	3.47213	3.54787	3.73375	3.50637	3.90462	3.70694	3.37146	4.06921	3.52886	3.7839	3.50903	3.44419	3.47669	3.57891	3.62252	3.66061	3.58641
7907769	FAM163A	family with sequence similarity 163, member A	148753	Hs.400696	NM_173509//NP_775780	4.43723	4.32908	4.1084	3.97004	4.38547	4.46792	4.29914	4.33402	4.34848	4.17558	4.80841	4.24733	4.05232	4.17719	3.9225	4.075	4.16132	3.98436	4.15698	4.25915	4.23555	4.08777	4.13804	4.23028	4.36648	4.56853	4.13117	4.13031	4.37568	4.12021	4.06742	4.70457	4.12759	4.16043	4.31111	4.36714	4.04509	4.00229	4.23107	4.5803	4.14941	4.30227	4.12406	3.89609
7907773	TOR1AIP1	torsin A interacting protein 1	26092	Hs.496459	NM_015602//NP_056417	7.20316	6.59984	6.44909	7.16386	7.08816	6.1443	7.14204	6.08989	6.74777	7.18097	5.89235	6.53321	7.21127	6.97927	7.08404	7.50656	7.44053	7.2988	6.78354	7.28781	6.99695	6.9142	6.82882	6.75859	6.843	6.27819	7.03889	7.42856	7.05272	6.8174	7.25827	6.70526	6.84903	7.2304	6.90431	6.87855	7.31629	7.00148	7.12116	6.89607	6.06169	6.57141	6.85932	7.16095
7907790	CEP350	centrosomal protein 350kDa	9857	Hs.413045	NM_014810//NP_055625	8.4283	7.50847	7.6676	8.30229	8.42781	7.47918	8.92271	7.87766	8.07441	8.45944	5.75643	8.13531	8.74067	8.768	8.78248	8.69154	8.30448	8.03719	8.34707	8.44181	8.18009	7.86137	8.0653	7.97614	8.18017	7.26834	8.17846	8.79601	8.04941	8.13964	7.94328	7.48933	7.76035	8.65373	8.22641	7.76332	8.37518	8.50636	8.65812	8.2933	7.25562	6.79989	8.07412	8.30557
7907830	QSOX1	quiescin Q6 sulfhydryl oxidase 1	5768	Hs.518374	NM_001004128//NM_002826//NP_001004128//NP_002817	5.70734	5.80836	5.31939	5.50475	5.70674	5.5984	5.52111	5.82968	5.38204	5.69977	6.00954	5.42159	5.50471	5.38285	5.44686	5.39734	5.24131	5.61744	5.31266	5.24944	5.34912	5.56031	4.8932	5.55741	5.26239	5.86967	6.07534	5.34205	5.52432	5.36719	5.30625	5.39558	5.53584	5.37403	5.14974	5.40408	4.98721	5.52989	5.50889	5.13986	4.92643	5.25692	5.45879	5.57004
7907849	LHX4	LIM homeobox 4	89884	Hs.658487	NM_033343//NP_203129	4.65278	4.90408	4.92826	4.8046	4.24042	5.42844	4.74424	5.09556	5.10952	4.85396	5.39492	4.84276	4.89848	4.64573	4.34047	4.5864	4.63788	4.87071	4.76175	4.79173	4.89227	4.50842	4.54407	4.60313	4.84684	4.28532	4.56985	4.86652	4.57965	4.67274	4.75282	4.52011	4.70255	4.63441	4.50903	4.76923	4.72032	4.65633	4.51763	4.64485	4.50534	5.02727	4.72455	4.79798
7907861	XPR1	xenotropic and polytropic retrovirus receptor	9213	Hs.227656	NM_001135669//NM_004736//NP_001129141//NP_004727	7.57306	6.87352	6.70055	8.02412	7.58363	6.4697	8.30133	7.49555	7.29888	8.29283	5.99258	7.72067	7.57859	8.18004	7.89909	7.86175	7.80433	7.92744	7.47741	7.46183	7.43315	7.62422	7.70779	7.69897	7.02471	6.74413	7.36726	8.06001	8.0829	7.73136	7.33628	6.89232	6.93513	7.96869	7.61382	7.38098	7.69797	7.61772	7.45715	7.50833	6.90321	6.26033	7.74443	8.33962
7907882	KIAA1614	KIAA1614	57710	Hs.647760	NM_020950//NP_066001	5.6796	5.88525	5.59564	5.23752	5.72836	5.60845	5.30383	5.78673	5.59187	5.41954	5.99035	5.50086	5.22386	5.55274	5.19193	5.41437	5.52867	5.5614	5.55197	5.39454	5.2239	5.56068	5.23559	5.03594	5.25753	5.76311	5.71024	4.99485	5.52553	5.48459	5.50313	5.67941	5.44583	5.37361	5.68669	5.56363	5.33528	5.9443	5.53384	5.52744	6.07767	6.02449	5.62608	5.36032
7907893	MR1	major histocompatibility complex, class I-related	3140	Hs.101840	NM_001531//NP_001522	6.05505	5.55325	6.36951	6.36167	6.70029	5.51088	6.42575	5.7492	6.06039	5.83047	5.45183	6.31136	7.55379	7.41991	7.16572	6.2219	6.69159	7.13673	6.40319	7.09326	6.8538	6.61464	6.43633	7.01603	5.74622	5.78747	6.6427	6.34117	6.67619	6.94376	6.76418	6.63695	6.86857	6.27815	7.2007	6.89914	6.29594	5.97576	6.22806	6.72771	5.06643	5.22036	6.15036	6.51338
7907904	IER5	immediate early response 5	51278	Hs.716489	NM_016545//NP_057629	6.72645	7.15247	6.53493	6.38634	6.59581	6.96019	6.28668	6.84428	6.06205	6.09565	6.5902	6.07739	6.14824	6.62849	6.20591	6.32217	6.10094	6.78886	5.97888	6.22466	6.1067	6.93832	6.44388	6.29476	6.56692	6.73246	6.55996	6.33468	6.78223	6.56995	6.47901	6.67663	6.27037	6.0965	6.6367	6.57173	6.12537	6.60571	6.47585	6.46148	6.38539	6.72509	6.45316	6.48148
7907911	CACNA1E	calcium channel, voltage-dependent, R type, alpha 1E subunit	777	Hs.437444	NM_000721//NP_000712	4.36457	4.57371	4.54869	4.22695	4.21369	4.55512	4.09978	4.54273	4.14438	3.99189	5.11085	3.86905	4.0899	3.87295	4.106	4.27586	4.00353	4.27852	4.14045	3.96236	4.2279	4.10054	3.92039	4.2048	4.13575	4.26544	4.16354	4.26825	4.31708	4.38138	4.14543	4.66235	4.07797	3.91984	4.33503	4.35006	4.37509	4.36901	4.18221	4.27259	4.45398	4.44803	4.46535	4.18946
7907972	C1orf120	chromosome 1 open reading frame 120	388719	Hs.508989	NM_001010899//NP_001010899	3.75842	4.12511	3.60123	3.79897	3.28071	3.91895	3.72322	3.62157	3.55029	3.41293	4.65791	3.32629	3.68114	3.35297	3.15773	3.87003	3.61964	3.70179	3.77639	3.72626	3.5511	3.43357	3.5511	3.35557	3.80292	3.52699	3.42258	3.50991	3.48014	3.39421	3.47122	3.87045	3.66765	3.19899	3.74523	3.76981	3.5893	3.51852	3.42131	4.08966	3.78413	3.67266	3.61236	3.18383
7907977	RGSL1	regulator of G-protein signaling like 1	353299	Hs.121200	NM_001137669//NP_001131141//XM_001721759//XM_001725941//XM_001726587//XP_001721811//XP_001725993//XP_001726639	3.20903	3.8746	3.43256	3.33249	3.09883	3.98146	3.53125	3.44546	3.20649	3.34405	3.83745	3.3162	3.76142	3.44116	3.02859	3.20408	3.56501	3.26459	3.25557	3.07576	3.46697	3.229	3.83316	3.33404	4.39204	3.6721	3.43145	3.09438	3.21434	3.57345	3.30027	3.62037	3.41013	3.37215	3.34716	3.32703	3.44804	3.17672	3.2	3.37737	4.01631	3.55625	3.25744	3.05187
7907986	RGSL1	regulator of G-protein signaling like 1	353299	Hs.121200	NM_001137669//NP_001131141//XM_001721759//XM_001725941//XM_001726587//XP_001721811//XP_001725993//XP_001726639	3.13759	3.18956	3.35541	3.33223	3.08483	3.17909	3.08315	3.27721	3.13147	2.86295	3.63367	2.88694	3.30041	3.37766	2.89353	3.02597	3.31566	2.97194	3.15985	2.91368	2.98601	2.97187	3.55515	2.96931	3.80188	3.17011	3.25395	3.02318	3.1463	3.18142	2.87882	3.21791	3.05469	3.0374	3.13874	3.17109	2.95102	3.09286	3.01404	3.07943	3.38469	3.08881	2.98393	3.02867
7908003	NPL	N-acetylneuraminate pyruvate lyase (dihydrodipicolinate synthase)	80896	Hs.496969	NM_030769//NP_110396	5.6304	5.28326	6.04837	3.54257	3.8414	4.52262	4.17809	4.1209	3.88202	3.99844	4.39659	3.86592	3.76576	5.16242	4.43189	3.95962	3.96586	4.55099	4.34477	4.69568	4.89327	4.64806	4.48095	4.65328	5.52239	5.5137	5.09698	3.97269	4.20216	4.09987	3.8626	4.25309	3.95352	4.3233	4.47335	4.1073	3.87671	3.89957	3.97469	4.07312	4.03509	4.94517	4.04186	3.65717
7908022	DHX9	DEAH (Asp-Glu-Ala-His) box polypeptide 9	1660	Hs.191518	NM_001357//NP_001348	8.10869	7.07497	7.10262	8.6397	8.11652	6.90595	9.07351	8.10371	7.62527	8.7887	5.94832	8.01123	8.28393	8.37861	8.50976	8.4507	8.13249	7.6851	8.76099	8.54239	8.68435	8.68942	8.27129	8.21462	7.97489	6.82642	7.73539	8.43765	7.66697	7.92598	8.33108	7.73592	8.112	8.8934	7.88478	7.83438	8.6662	8.1615	7.97766	8.15046	7.58082	7.55031	8.43724	8.81737
7908041	LAMC1	laminin, gamma 1 (formerly LAMB2)	3915	Hs.609663	NM_002293//NP_002284	5.81519	5.58576	5.50241	5.90262	7.65055	5.55453	7.65808	5.81078	4.57066	4.87186	5.05297	4.66321	6.20688	6.32693	6.23333	4.2564	4.2282	4.25075	4.15347	4.26863	4.09325	5.71961	5.91514	6.18688	4.76588	5.3048	6.05442	4.387	4.13737	4.31287	4.24655	4.40578	4.64601	4.22674	4.59301	4.12017	4.44579	4.39205	4.40463	4.71803	4.53332	4.60007	4.21808	4.28017
7908072	LAMC2	laminin, gamma 2	3918	Hs.591484	NM_005562//NM_018891//NP_005553//NP_061486	3.83937	4.37805	4.30561	3.83069	6.17636	4.65739	4.12052	4.33906	4.49983	3.52646	4.72499	4.13802	3.90055	4.02404	4.16128	4.11763	4.09562	4.02482	4.16123	4.10574	4.22164	4.0957	4.4248	4.04494	4.70708	5.50344	6.36327	3.74087	3.98065	4.40512	3.77829	4.18241	4.06694	3.9858	4.11033	4.25927	3.70222	4.43444	4.09012	4.24358	4.76772	4.60558	4.13335	3.65276
7908097	SMG7	Smg-7 homolog, nonsense mediated mRNA decay factor (C. elegans)	9887	Hs.591463	NM_173156//NM_201568//NM_201569//NP_775179//NP_963862//NP_963863	6.617	5.9583	6.19383	6.82519	7.04603	6.6282	7.65561	7.16803	6.83568	7.15789	5.88081	7.15127	6.82138	6.97435	7.16284	7.1011	6.91496	6.62914	7.13075	7.07195	7.01173	6.64017	6.99741	7.04964	6.57707	6.33899	7.2929	6.98815	6.5741	6.49452	6.99802	6.49049	6.94079	6.98798	6.93631	7.25591	7.16523	7.35933	7.18805	6.86876	6.33962	6.37602	6.88083	7.07234
7908125	RGL1	ral guanine nucleotide dissociation stimulator-like 1	23179	Hs.497148	NM_015149//NP_055964	5.60881	7.15104	6.92204	5.52875	5.95667	6.33272	7.17249	9.05224	5.67786	5.39364	6.42963	5.35258	7.90771	10.4168	9.87363	5.08989	5.84112	5.71479	5.58692	5.59029	5.49921	5.7974	5.62862	5.04354	6.17001	8.50813	9.60095	5.1334	5.53563	5.75213	5.44492	5.7671	5.63203	4.92127	5.38271	5.45474	6.05136	9.25141	9.64086	6.09247	7.03258	6.81929	5.75759	5.10129
7908147	TSEN15	tRNA splicing endonuclease 15 homolog (S. cerevisiae)	116461	Hs.548197	NM_001127394//NM_052965//NP_001120866//NP_443197//NR_023349	6.55077	6.27033	6.64606	6.17878	6.43233	6.26035	5.97801	6.27563	6.16601	6.3299	5.86915	5.9761	6.74407	6.74505	6.70648	6.97221	6.40508	6.48306	6.37942	6.57422	6.76971	6.29129	6.24375	6.644	6.44734	6.85119	6.65844	6.0206	5.98842	6.49672	6.34749	6.284	6.62411	6.484	5.96369	6.04867	6.68861	6.52276	5.80131	6.45567	6.84995	6.51663	6.28919	6.70761
7908161	C1orf21	chromosome 1 open reading frame 21	81563	Hs.497159//Hs.571795	NM_030806//NP_110433	7.52821	8.22597	7.74196	6.20247	7.41335	8.0329	5.82438	6.17799	4.82836	4.88101	6.08031	4.34749	8.18313	8.67985	8.92256	7.23992	7.43682	7.19113	6.94168	7.28051	7.61492	8.25001	8.48503	8.48997	6.26396	7.28116	6.70874	5.69686	6.04366	6.32288	4.57165	5.23935	5.48478	7.44145	8.26805	8.39489	7.84734	7.45906	7.78696	7.84275	7.98066	7.78039	6.55833	7.11248
7908169	RNF2	ring finger protein 2	6045	Hs.591490	NM_007212//NP_009143	7.3171	7.34344	7.1648	8.32564	8.12694	6.86295	7.94755	7.24653	7.39686	7.70349	6.79753	7.55857	7.37324	7.48429	7.43267	7.97682	7.74499	7.49996	7.61312	7.41319	7.12588	7.66126	7.26309	7.27993	7.34493	6.75557	7.44822	7.77564	8.0765	7.85921	7.31405	6.86046	7.22216	8.2884	7.36906	7.27412	7.68267	7.26217	6.96078	7.45978	6.36537	7.402	7.78474	8.14625
7908178	C1orf26	chromosome 1 open reading frame 26	54823	Hs.134183	NM_001105518//NM_017673//NP_001098988//NP_060143	5.66159	5.23398	5.04633	5.34964	4.99488	4.56744	4.93785	5.28098	5.07398	5.23099	4.05919	4.86434	4.654	5.07035	5.1127	5.29844	5.28143	4.83891	5.1149	5.23462	4.78547	4.84059	5.07615	4.78104	4.4694	4.20342	5.26582	5.00998	4.69722	5.02683	4.99935	4.88526	4.81535	5.80283	5.54946	5.40553	5.23656	5.64144	5.24659	4.59192	4.81772	4.83615	5.30983	5.04242
7908204	HMCN1	hemicentin 1	83872	Hs.58877	NM_031935//NP_114141	3.43215	3.647	3.57762	3.27145	3.32904	3.89664	3.09521	3.51473	3.33459	3.44575	3.89721	3.24562	3.27113	3.1052	3.15433	3.35431	3.5539	3.34845	3.39471	3.33751	3.41843	3.33564	3.3707	3.33677	3.44205	3.51346	3.6482	3.23052	3.2873	3.58523	3.43541	3.68706	3.29239	3.22477	3.3676	3.30672	3.36265	3.36012	3.30238	3.46238	3.73762	3.56678	3.41862	3.30701
7908312	PRG4	proteoglycan 4	10216	Hs.647723	NM_001127708//NM_001127709//NM_001127710//NM_005807//NP_001121180//NP_001121181//NP_001121182//NP_005798	4.31578	3.90234	3.99232	3.97709	3.99091	4.28793	4.18008	3.67091	3.96397	4.03605	4.67146	4.08387	4.32503	3.95263	4.05629	4.31922	4.71587	3.95884	4.4819	4.35244	4.04689	4.03531	4.40746	3.7362	4.11519	4.68491	4.08839	4.72719	3.87703	3.88205	4.37631	4.61917	4.53833	4.28741	3.9789	4.15933	4.46664	4.14953	3.97475	4.1514	4.58445	4.03475	4.21624	3.98664
7908330	C1orf27	chromosome 1 open reading frame 27	54953	Hs.371210	NM_017847//NP_060317	6.97442	6.21094	6.3868	7.2255	7.52011	6.16854	7.28353	6.82925	7.61564	7.90975	4.34895	7.344	7.56813	7.27582	7.25424	7.52102	7.31073	6.78008	7.57685	8.07695	7.30522	7.26238	7.36413	7.20628	6.17369	5.9123	6.7773	8.00958	7.27456	7.19021	7.18398	6.00555	7.26166	7.71641	7.16609	6.41874	7.81114	7.46659	7.80276	7.4554	5.8745	6.30528	7.59276	7.95611
7908347	OCLM	oculomedin	10896	Hs.679230	NM_022375//NP_071770	6.90707	5.67652	7.58052	7.34701	7.76274	6.24587	7.21911	6.73509	8.1934	7.75387	6.38157	8.49833	7.18764	6.95725	7.84654	8.01834	7.00432	6.92138	7.6953	8.23355	6.77506	7.02395	6.84885	6.06027	6.58567	6.40175	6.64361	7.72323	7.10984	6.35756	7.73236	6.7087	7.5675	8.02583	7.50986	7.20163	7.31997	7.79084	8.50613	6.50956	5.16237	5.10649	7.49528	7.73566
7908351	PLA2G4A	phospholipase A2, group IVA (cytosolic, calcium-dependent)	5321	Hs.497200	NM_024420//NP_077734	5.18699	5.29933	4.77428	5.67233	7.18973	5.71962	4.73089	5.24686	7.06599	7.40212	4.6592	6.85168	7.22912	6.73884	6.68353	6.05385	6.94063	6.18513	4.07294	4.87414	4.58547	4.75133	7.26921	6.97287	5.98267	6.88971	7.73131	6.39473	7.09985	6.97258	4.62001	4.77896	4.96928	5.43556	6.91392	6.68415	5.20611	6.22267	5.87417	6.46529	6.30816	5.79452	5.46421	6.27033
7908371	C1orf99	chromosome 1 open reading frame 99	339476	NA	NM_001012274//NP_001012274	3.8637	3.70027	3.85652	3.52064	3.43929	3.82242	3.68794	3.31503	3.63227	3.36939	4.10905	3.41839	3.50721	3.29695	3.4206	3.64303	3.71878	3.65103	3.67805	3.45373	3.55358	3.51248	3.62215	3.3576	4.06561	3.48968	3.61581	3.72435	3.35783	3.59077	3.3909	3.46386	3.76624	3.26516	3.35969	3.3607	3.81771	3.21845	3.45929	3.37927	4.37682	4.05231	3.63084	3.33076
7908376	RGS18	regulator of G-protein signaling 18	64407	Hs.440890	NM_130782//NP_570138	6.31607	5.83277	6.00378	5.87324	5.87683	5.15402	7.51485	7.12707	6.07812	6.27753	4.88567	6.91279	6.73296	5.9352	6.15937	7.93609	8.1708	7.58487	6.38304	7.71482	7.24616	6.42733	7.59434	7.23898	6.35535	6.20468	6.00921	6.30473	6.99477	6.91884	6.9582	6.83904	7.25337	8.80874	8.0168	7.43704	8.12906	7.77457	7.62849	7.78573	6.41222	6.95792	6.67389	7.25899
7908382	RGS21	regulator of G-protein signaling 21	431704	Hs.558673	NM_001039152//NP_001034241	3.17787	2.9731	3.16153	2.90136	2.93447	3.24741	3.42912	3.16399	3.05558	3.01288	3.29808	2.94498	3.13215	3.26708	3.13141	2.88265	3.14014	2.99534	3.14136	2.87738	3.0183	3.23551	3.16742	3.04357	3.34452	3.24744	3.05718	3.29352	3.19351	3.27934	3.1795	3.05415	3.37838	3.06194	3.10815	3.37794	3.15419	3.01883	2.97413	3.01736	3.46728	3.33895	3.38161	3.24325
7908388	RGS1	regulator of G-protein signaling 1	5996	Hs.75256	NM_002922//NP_002913	4.66034	4.80342	4.86525	6.7126	4.55831	5.24809	5.50713	3.6088	3.91475	4.50082	4.02486	3.30702	7.02708	6.20792	6.30089	4.17661	3.69042	3.56646	5.77535	4.39309	4.19604	8.38782	6.71153	6.97988	5.39152	5.78341	5.5474	5.6059	3.81605	4.17123	4.38791	4.1076	4.48007	8.76235	6.37811	6.33371	6.71479	4.91998	4.75395	5.09773	5.54955	4.79682	4.09452	7.403
7908397	RGS13	regulator of G-protein signaling 13	6003	Hs.497220	NM_002927//NM_144766//NP_002918//NP_658912	4.13706	4.49484	4.45217	5.6669	4.37602	4.36394	4.55374	4.42484	4.26459	4.76662	4.78401	4.181	5.16771	4.20717	4.19814	4.5467	4.09306	4.15349	4.99174	4.07947	4.31519	5.42801	4.30574	4.27113	4.66255	4.39487	4.2467	5.09871	4.38304	4.36954	5.20938	4.31353	4.29601	4.70961	4.16635	4.20077	5.76774	4.29983	4.47344	4.63126	4.32798	4.55539	4.16548	5.85797
7908407	RPS27A	ribosomal protein S27a	6233	Hs.311640//Hs.546292	NM_001135592//NM_002954//NP_001129064//NP_002945	6.71096	6.38667	6.61538	6.85992	6.81884	6.14413	6.71336	6.80184	6.74709	6.95636	5.90679	6.68171	6.81969	6.80136	6.61055	6.69629	6.95111	7.12576	7.0913	7.17855	7.21378	7.18816	7.10194	7.14289	6.74002	6.70216	6.61269	6.90762	7.02519	6.96034	7.01786	6.9775	7.12792	7.01204	7.05138	7.23866	6.95411	6.70854	6.1168	6.82653	6.85973	6.72887	6.93872	7.19485
7908409	RGS2	regulator of G-protein signaling 2, 24kDa	5997	Hs.78944	NM_002923//NP_002914	8.34637	7.74572	7.4435	7.98481	6.25301	5.76981	9.23662	7.96995	6.52877	8.60841	6.13339	6.35406	7.02969	7.20072	7.21455	5.66796	4.93208	5.29582	7.43356	6.75037	6.67938	9.49028	8.18446	7.96793	8.24599	7.26785	7.84532	7.64831	5.83238	5.92367	7.50128	6.30546	7.06302	6.78345	6.03291	4.88857	9.73595	8.25525	7.56269	8.74089	6.58717	6.73624	8.16091	6.16463
7908421	TROVE2	TROVE domain family, member 2	6738	Hs.288178	NM_001042369//NM_001042370//NM_004600//NP_001035828//NP_001035829//NP_004591	8.56753	7.8642	7.83458	8.84075	8.60127	7.10275	8.80335	7.85102	8.49494	8.95993	5.65114	8.19738	8.86779	8.63596	8.50514	8.86924	8.64549	8.04113	8.89232	8.83811	8.43795	8.89448	8.83425	8.80364	8.26506	7.73731	8.24058	8.94373	8.81693	8.35484	8.71365	7.6764	8.46375	9.20153	8.33026	8.16267	9.13678	8.90217	8.18824	8.66785	7.92034	7.67388	8.66906	9.14799
7908437	CDC73	cell division cycle 73, Paf1/RNA polymerase II complex component, homolog (S. cerevisiae)	79577	Hs.576497	NM_024529//NP_078805	9.4394	8.70689	8.83204	9.59606	9.44703	8.53706	9.75176	9.12591	9.09044	9.7701	7.34128	9.20365	9.46878	9.61692	9.53867	9.72043	9.50404	9.27043	9.5198	9.38523	9.20368	9.388	9.55355	9.42453	9.00937	9.01157	9.56973	9.74306	9.4031	9.43247	9.28002	8.90205	9.00653	9.77084	9.40086	9.33294	9.3493	9.61127	9.64998	9.44776	8.39424	8.49864	9.48724	9.76622
7908459	CFH	complement factor H	3075	Hs.363396	NM_000186//NM_001014975//NP_000177//NP_001014975	3.65597	4.41454	4.627	6.94032	6.95592	5.26744	4.11373	3.84738	8.62946	8.81103	5.67015	8.2573	4.3401	4.33965	3.79856	5.0897	4.59843	4.11493	3.81134	3.89283	3.72219	4.08161	3.98863	3.84265	4.6719	5.1548	5.85377	6.75907	6.10123	6.0842	4.42744	4.4383	5.15051	3.99934	4.4365	4.85663	4.19254	3.85367	4.16383	4.04533	4.43867	4.06592	6.52723	6.89857
7908481	CFHR3	complement factor H-related 3	10878	Hs.709217	NM_021023//NP_066303	3.38129	2.86392	3.08365	2.81215	2.95007	3.7665	3.01348	2.81483	2.91067	2.90363	2.9064	3.04147	2.90054	2.73218	2.92757	3.02558	3.20437	2.92733	2.59797	2.84244	2.84053	2.68524	2.99397	2.62217	3.28843	3.16929	2.86546	2.83463	2.83382	3.05707	3.11389	3.01066	2.79702	2.78846	2.86047	2.87447	2.66558	2.71418	2.56502	2.91898	3.36849	2.85753	3.04042	2.66515
7908488	CFHR1	complement factor H-related 1	3078	Hs.575869	NM_002113//NP_002104	3.65158	4.17578	4.51365	4.27463	3.62755	2.73622	3.15113	3.05403	3.11807	5.03678	4.99388	3.25826	3.37568	3.70695	2.42391	2.98117	4.77908	4.94739	2.72855	3.14525	2.38877	3.70738	2.76302	3.31933	3.83958	5.02317	3.92414	4.11347	5.20193	3.43937	3.61118	2.97534	3.64498	3.48628	2.97676	3.55071	2.58735	4.09698	2.76985	5.49934	6.68627	8.64659	4.0852	3.73259
7908492	CFHR4	complement factor H-related 4	10877	Hs.710100	NM_006684//NP_006675	3.34159	4.11308	4.34923	3.15617	3.43006	4.52838	2.94102	3.31411	3.29361	4.02169	3.78814	3.78271	2.94691	2.83668	3.22911	2.68741	3.66124	3.06009	3.64119	2.86481	3.0474	3.46432	2.52624	3.25737	3.43982	4.02267	3.16828	3.83229	4.77775	3.11648	3.58665	3.59219	4.04989	3.92305	5.77271	3.75539	4.16678	4.21717	3.50592	2.87735	5.28739	3.52829	4.01593	4.01966
7908496	CFHR2	complement factor H-related 2	3080	Hs.632450	NM_005666//NP_005657	2.80474	2.32077	2.83479	3.3026	3.26104	3.01989	2.869	2.60384	3.18582	3.04975	3.0666	3.12771	2.94379	2.69993	2.85891	3.51348	3.20836	2.8572	2.74438	2.92703	2.63222	2.75125	3.31026	2.67442	3.68523	3.37301	2.88391	3.13468	2.77513	3.18935	2.75254	2.69623	3.00273	2.59193	2.5193	3.2554	2.83403	2.65878	2.56296	2.65267	4.13578	2.61641	2.84577	2.98636
7908499	CFHR5	complement factor H-related 5	81494	Hs.282594	NM_030787//NP_110414	2.84026	3.33501	3.1833	2.81842	3.00455	3.33617	2.74059	3.62172	2.91918	3.09038	3.42657	2.97803	3.00462	2.81393	2.75668	3.11374	2.96909	2.84321	2.95627	2.80246	3.12475	2.86062	2.82507	2.71107	2.68117	2.88876	2.75757	2.80885	3.28095	3.23208	3.21532	3.56225	3.0254	2.92104	3.42973	3.0573	2.94782	2.87896	2.75822	2.82788	3.13533	2.93567	2.86567	3.08273
7908508	CRB1	crumbs homolog 1 (Drosophila)	23418	Hs.126135	NM_201253//NP_957705	4.21685	4.28361	4.92688	4.07647	4.04272	4.30618	3.84988	4.4268	4.10711	3.91663	5.19152	3.81813	3.83488	3.78631	4.13229	4.05445	4.15291	3.81178	4.04276	4.03094	4.15533	3.86161	4.30163	3.79872	4.40671	4.64023	4.5154	3.98337	4.07404	3.90713	4.00054	4.57022	4.10215	3.83044	4.06588	4.07458	3.84326	3.87576	3.95448	3.85418	4.62663	4.35458	4.05173	3.92307
[truncated: 20,270 more rows]
[truncated: 76 more columns]
