# Supplementary material for: Patients with AML with WT TP53 but defective TP53-mediated apoptosis have a dismal survival
Source: JCI Insight. 2026 Jan 27;11(5):e197261. doi: 10.1172/jci.insight.197261 (PMC13041678; doi:10.1172/jci.insight.197261)
Supplement: Supplemental table 3 [file jciinsight-11-197261-s027.xlsx]

## Sheet: p53_network1_5 (1)
Supplementary Table S3: Differential gene expression at baseline (0h) betweem sensitive (sens0) and resistany (res0) AML.
ProbeID	Symbol	Name	EntrezGene	UniGene	RefSeq	tstat	sens0	res0	sd	foldchange	pval	locfdr
8101780	PGDS	prostaglandin D2 synthase, hematopoietic	27306	Hs.128433	NM_014485//NP_055300	2.7	6.963	4.642	2.217	2.32	0.02258	0.1028
8178193	HLA-DRA	major histocompatibility complex, class II, DR alpha	3122	Hs.520048	NM_019111//NP_061984	2.14	8.625	6.446	2.483	2.18	0.04895	0.30601
8173755	ITM2A	integral membrane protein 2A	9452	Hs.17109//Hs.694944	NM_004867//NP_004858	4.422	9.03	7.004	1.441	2.03	0.0006	0.0007
7979473	DHRS7	dehydrogenase/reductase (SDR family) member 7	51635	Hs.59719	NM_016029//NP_057113	9.056	8.094	6.155	1.099	1.94	0	0
8168531	GPR174	G protein-coupled receptor 174	84636	Hs.326713	NM_032553//NP_115942//XM_001715858//XP_001715910	3.703	6.993	5.171	1.421	1.82	0.00186	0.00755
8120239	TMEM14A	transmembrane protein 14A	28978	Hs.94896	NM_014051//NP_054770	7.348	6.878	5.09	1.059	1.79	0	0
8152297	ANGPT1	angiopoietin 1	284	Hs.369675	NM_001146//NP_001137	2.916	7.459	5.667	1.623	1.79	0.00978	0.06286
7899480	SNORA73A	small nucleolar RNA, H/ACA box 73A	6080	NA	NR_002907	3.706	6.674	4.928	1.362	1.75	0.00241	0.00748
8163930	NDUFA8	NADH dehydrogenase (ubiquinone) 1 alpha subcomplex, 8, 19kDa	4702	Hs.495039	NM_014222//NP_055037	5.881	8.907	7.245	1.052	1.66	5e-05	0
7928630	EIF5AL1	eukaryotic translation initiation factor 5A-like 1	143244	Hs.104825	NM_001099692//NP_001093162	3.857	6.44	4.802	1.249	1.64	0.00125	0.0047
8105191	PARP8	poly (ADP-ribose) polymerase family, member 8	79668	Hs.369581	NM_024615//NP_078891	3.844	8.673	7.033	1.253	1.64	0.00164	0.0049
8143433	MRPS33	mitochondrial ribosomal protein S33	51650	Hs.416207	NM_016071//NM_053035//NP_057155//NP_444263	8.606	8.234	6.59	0.94	1.64	0	0
7977775	DAD1	defender against cell death 1	1603	Hs.82890	NM_001344//NP_001335	5.13	10.926	9.35	1.049	1.58	0.00044	5e-05
8175393	ARHGEF6	Rac/Cdc42 guanine nucleotide exchange factor (GEF) 6	9459	Hs.522795	NM_004840//NP_004831	3.614	8.05	6.502	1.225	1.55	0.00201	0.00984
8168470	COX7B	cytochrome c oxidase subunit VIIb	1349	Hs.522699	NM_001866//NP_001857	3.946	8.872	7.331	1.161	1.54	0.00187	0.00355
8101648	HSD17B11	hydroxysteroid (17-beta) dehydrogenase 11	51170	Hs.594923	NM_016245//NP_057329	4.985	8.799	7.267	1.032	1.53	0.0001	8e-05
8074593	RIMBP3B	RIMS binding protein 3B	440804	Hs.115429//Hs.568257	NM_001128635//NP_001122107//XM_036936//XP_036936	2.585	6.173	4.667	1.484	1.51	0.02046	0.13145
8117368	HIST1H4C	histone cluster 1, H4c	8364	Hs.46423	NM_003542//NP_003533	3.575	11.197	9.701	1.191	1.5	0.00421	0.01103
8112327	CKS1B	CDC28 protein kinase regulatory subunit 1B	1163	Hs.374378	NM_001826//NP_001817//NR_024163	3.461	8.657	7.17	1.207	1.49	0.00305	0.01529
8146448	MRPL15	mitochondrial ribosomal protein L15	29088	Hs.18349	NM_014175//NP_054894	5.326	7.813	6.324	0.977	1.49	7e-05	2e-05
7948420	FABP5	fatty acid binding protein 5 (psoriasis-associated)	2171	Hs.408061	NM_001444//NP_001435	4.024	7.82	6.337	1.106	1.48	0.0008	0.00276
8096663	CISD2	CDGSH iron sulfur domain 2	493856	Hs.556638//Hs.707333	NM_001008388//NP_001008389	4.592	8.967	7.49	1.032	1.48	0.0008	0.00038
8124459	ZNF322A	zinc finger protein 322A	79692	Hs.126280//Hs.530271	NM_024639//NP_078915	3.785	6.828	5.351	1.138	1.48	0.00209	0.00588
8102311	CASP6	caspase 6, apoptosis-related cysteine peptidase	839	Hs.654616	NM_001226//NM_032992//NP_001217//NP_116787	4.085	6.551	5.085	1.085	1.47	0.0007	0.00225
8016870	MRPS23	mitochondrial ribosomal protein S23	51649	Hs.5836	NM_016070//NP_057154	8.183	6.425	4.966	0.843	1.46	0	0
8047174	SLC39A10	solute carrier family 39 (zinc transporter), member 10	57181	Hs.650158	NM_001127257//NM_020342//NP_001120729//NP_065075	4.275	8.006	6.542	1.058	1.46	0.00066	0.00118
8160587	NDUFB6	NADH dehydrogenase (ubiquinone) 1 beta subcomplex, 6, 17kDa	4712	Hs.493668	NM_002493//NM_182739//NP_002484//NP_877416	5.454	7.3	5.838	0.95	1.46	0.00011	1e-05
8146225	C8orf40	chromosome 8 open reading frame 40	114926	Hs.655320	NM_001135674//NM_001135675//NM_001135676//NM_138436//NP_001129146//NP_001129147//NP_001129148//NP_612445	5.684	9.267	7.815	0.93	1.45	6e-05	0
8081564	CD96	CD96 molecule	10225	Hs.142023	NM_005816//NM_198196//NP_005807//NP_937839	1.852	7.171	5.735	1.841	1.44	0.08639	0.48289
8160346	PTPLAD2	protein tyrosine phosphatase-like A domain containing 2	401494	Hs.716678	NM_001010915//NP_001010915	5.023	6.356	4.916	0.967	1.44	0.0001	7e-05
7936091	USMG5	up-regulated during skeletal muscle growth 5 homolog (mouse)	84833	Hs.500921	NM_032747//NP_116136	3.925	10.572	9.14	1.082	1.43	0.00273	0.00379
7968344	ALOX5AP	arachidonate 5-lipoxygenase-activating protein	241	Hs.507658	NM_001629//NP_001620	3.442	8.393	6.964	1.163	1.43	0.00356	0.01613
7917037	CRYZ	crystallin, zeta (quinone reductase)	1429	Hs.83114	NM_001130042//NM_001130043//NM_001134759//NM_001889//NP_001123514//NP_001123515//NP_001128231//NP_001880	3.972	6.399	4.975	1.069	1.42	0.00132	0.00326
8047372	NDUFB3	NADH dehydrogenase (ubiquinone) 1 beta subcomplex, 3, 12kDa	4709	Hs.109760	NM_002491//NP_002482	4.748	8.263	6.84	0.979	1.42	0.00072	0.00021
7904930	GPR89B	G protein-coupled receptor 89B	51463	Hs.645432	NM_016334//NP_057418	2.234	7.729	6.328	1.542	1.4	0.04175	0.25964
7939137	EIF3M	eukaryotic translation initiation factor 3, subunit M	10480	Hs.502244	NM_006360//NP_006351	4.499	10.115	8.712	0.989	1.4	0.00074	0.00053
7961083	CLEC2B	C-type lectin domain family 2, member B	9976	Hs.85201	NM_005127//NP_005118	3.035	7.174	5.775	1.234	1.4	0.01055	0.04714
7983828	TEX9	testis expressed 9	374618	Hs.511476	NM_198524//NP_940926	3.677	5.344	3.944	1.097	1.4	0.00204	0.00817
8100298	OCIAD2	OCIA domain containing 2	132299	Hs.95835	NM_001014446//NM_152398//NP_001014446//NP_689611	4.415	7.857	6.454	0.998	1.4	0.00035	0.00072
8128322	C6orf66	chromosome 6 open reading frame 66	29078	Hs.512144//Hs.591333	NM_014165//NP_054884	6.404	7.302	5.924	0.848	1.38	1e-05	0
8072946	EIF3L	eukaryotic translation initiation factor 3, subunit L	51386	Hs.446852	NM_016091//NP_057175	3.586	10.017	8.648	1.088	1.37	0.00277	0.01068
8083656	MFSD1	major facilitator superfamily domain containing 1	64747	Hs.58663	NM_022736//NP_073573	4.879	9.466	8.1	0.929	1.37	0.00028	0.00013
7966321	GPN3	GPN-loop GTPase 3	51184	Hs.634680	NM_016301//NP_057385	4.541	7.719	6.354	0.958	1.36	0.00027	0.00046
8104746	NPR3	natriuretic peptide receptor C/guanylate cyclase C (atrionatriuretic peptide receptor C)	4883	Hs.237028//Hs.619466	NM_000908//NP_000899	2.87	5.935	4.575	1.245	1.36	0.01232	0.07003
8133860	GNAI1	guanine nucleotide binding protein (G protein), alpha inhibiting activity polypeptide 1	2770	Hs.134587	NM_002069//NP_002060	4.405	6.558	5.194	0.971	1.36	0.00038	0.00075
7917088	PIGK	phosphatidylinositol glycan anchor biosynthesis, class K	10026	Hs.178305	NM_005482//NP_005473	6.705	5.733	4.381	0.82	1.35	0	0
7985202	PSMA4	proteasome (prosome, macropain) subunit, alpha type, 4	5685	Hs.251531	NM_001102667//NM_001102668//NM_002789//NP_001096137//NP_001096138//NP_002780	3.752	10.253	8.907	1.043	1.35	0.00355	0.00651
8086148	RPL29	ribosomal protein L29	6159	Hs.425125	NM_000992//NP_000983	2.977	10.065	8.725	1.196	1.34	0.01114	0.05432
8101774	TMSL3	thymosin-like 3	7117	Hs.555895	NM_183049//NP_898870	4.01	9.218	7.883	0.997	1.34	0.00111	0.00288
7986394	LRRC28	leucine rich repeat containing 28	123355	Hs.578684	NM_144598//NP_653199	2.525	6.269	4.936	1.337	1.33	0.03092	0.14877
8084092	NDUFB5	NADH dehydrogenase (ubiquinone) 1 beta subcomplex, 5, 16kDa	4711	Hs.718447	NM_002492//NP_002483	6.1	7.903	6.575	0.83	1.33	1e-05	0
7974190	DNAJC19	DnaJ (Hsp40) homolog, subfamily C, member 19	131118	Hs.230601	NM_145261//NP_660304	7.299	9.904	8.579	0.786	1.32	0	0
8095343	STAP1	signal transducing adaptor family member 1	26228	Hs.435579	NM_012108//NP_036240	3.027	7.143	5.828	1.162	1.32	0.00913	0.04808
8122336	C6orf115	chromosome 6 open reading frame 115	58527	Hs.600861	NM_021243//NP_067066	6.286	8.265	6.945	0.817	1.32	2e-05	0
7961693	LDHB	lactate dehydrogenase B	3945	Hs.446149	NM_002300//NP_002291	5.005	10.917	9.61	0.879	1.31	0.00016	8e-05
8069561	BTF3L4	basic transcription factor 3-like 4	91408	Hs.538093	NM_001136497//NM_152265//NP_001129969//NP_689478//NR_024350	6.409	8.274	6.967	0.804	1.31	3e-05	0
7921677	CD244	CD244 molecule, natural killer cell receptor 2B4	51744	Hs.157872	NM_016382//NP_057466	3.316	6.788	5.485	1.085	1.3	0.00387	0.02281
7941444	CTSW	cathepsin W	1521	Hs.416848	NM_001335//NP_001326	2.178	7.422	6.123	1.459	1.3	0.04386	0.28661
7979906	COX16	COX16 cytochrome c oxidase assembly homolog (S. cerevisiae)	51241	Hs.709581	NM_016468//NP_057552	7.031	9.612	8.313	0.778	1.3	2e-05	0
8058552	IDH1	isocitrate dehydrogenase 1 (NADP+), soluble	3417	Hs.593422//Hs.714620	NM_005896//NP_005887	3.028	8.341	7.044	1.145	1.3	0.00738	0.04796
8078008	LSM3	LSM3 homolog, U6 small nuclear RNA associated (S. cerevisiae)	27258	Hs.111632	NM_014463//NP_055278	7.082	9.638	8.335	0.779	1.3	2e-05	0
8095110	KIT	v-kit Hardy-Zuckerman 4 feline sarcoma viral oncogene homolog	3815	Hs.479754	NM_000222//NM_001093772//NP_000213//NP_001087241	2.66	7.132	5.831	1.256	1.3	0.01905	0.11212
8180100	HLA-DPA1	major histocompatibility complex, class II, DP alpha 1	3113	Hs.347270	NM_033554//NP_291032	1.731	8.639	7.343	1.759	1.3	0.10056	0.57258
7971513	ESD	esterase D/formylglutathione hydrolase	2098	Hs.432491	NM_001984//NP_001975	4.885	8.896	7.602	0.88	1.29	0.00018	0.00012
8151471	MRPS28	mitochondrial ribosomal protein S28	28957	Hs.521124	NM_014018//NP_054737	4.983	6.737	5.445	0.87	1.29	0.00026	8e-05
7942889	TMEM126A	transmembrane protein 126A	84233	Hs.533725	NM_032273//NP_115649	6.818	7.625	6.36	0.764	1.27	0	0
7972682	KDELC1	KDEL (Lys-Asp-Glu-Leu) containing 1	79070	Hs.408629	NM_024089//NP_076994	3.477	5.059	3.788	1.029	1.27	0.00425	0.01462
8020411	SNRPD1	small nuclear ribonucleoprotein D1 polypeptide 16kDa	6632	Hs.464734	NM_006938//NP_008869	5.85	8.286	7.016	0.805	1.27	4e-05	0
8073578	C22orf32	chromosome 22 open reading frame 32	91689	Hs.306083	NM_033318//NP_201575	4.726	8.382	7.116	0.873	1.27	0.00017	0.00023
8104758	C5orf23	chromosome 5 open reading frame 23	79614	Hs.13528	NM_024563//NP_078839	3.205	5.505	4.236	1.08	1.27	0.00825	0.03062
8178891	HLA-DPA1	major histocompatibility complex, class II, DP alpha 1	3113	Hs.347270	NM_033554//NP_291032	1.582	8.963	7.692	1.866	1.27	0.13163	0.69414
8124531	HIST1H3I	histone cluster 1, H3i	8354	Hs.132854	NM_003533//NP_003524	2.065	8.319	7.056	1.481	1.26	0.05932	0.34699
8097513	MGST2	microsomal glutathione S-transferase 2	4258	Hs.81874	NM_002413//NP_002404	3.583	9.732	8.495	0.984	1.24	0.00358	0.01078
8112439	CCDC125	coiled-coil domain containing 125	202243	Hs.654850	NM_176816//NP_789786	2.978	7.505	6.265	1.107	1.24	0.00819	0.05419
8118509	PPT2	palmitoyl-protein thioesterase 2	9374	Hs.635690	NM_005155//NM_138717//NP_005146//NP_619731	2.707	4.774	3.537	1.18	1.24	0.02034	0.10124
8151587	C8orf59	chromosome 8 open reading frame 59	401466	Hs.443072	NM_001099670//NM_001099671//NM_001099672//NM_001099673//NP_001093140//NP_001093141//NP_001093142//NP_001093143	5.896	7.655	6.414	0.784	1.24	8e-05	0
8156290	CKS2	CDC28 protein kinase regulatory subunit 2	1164	Hs.83758	NM_001827//NP_001818	3.024	8.121	6.881	1.096	1.24	0.00873	0.04844
7957032	YEATS4	YEATS domain containing 4	8089	Hs.4029	NM_006530//NP_006521	3.979	7.333	6.102	0.923	1.23	0.00115	0.00319
8121734	ASF1A	ASF1 anti-silencing function 1 homolog A (S. cerevisiae)	25842	Hs.292316	NM_014034//NP_054753	3.925	9.092	7.858	0.933	1.23	0.00166	0.00379
8127743	HMGN3	high mobility group nucleosomal binding domain 3	9324	Hs.77558	NM_004242//NM_138730//NP_004233//NP_620058	5.5	8.467	7.233	0.8	1.23	4e-05	1e-05
8179139	MRPS18B	mitochondrial ribosomal protein S18B	28973	Hs.655329	NM_014046//NP_054765	6.905	8.372	7.151	0.735	1.22	0	0
7919780	GOLPH3L	golgi phosphoprotein 3-like	55204	Hs.646007	NM_018178//NP_060648	4.442	8.172	6.963	0.857	1.21	0.00082	0.00065
7922137	NME7	non-metastatic cells 7, protein expressed in (nucleoside-diphosphate kinase)	29922	Hs.706952	NM_013330//NM_197972//NP_037462//NP_932076	3.792	8.05	6.835	0.935	1.21	0.00137	0.00576
7970737	FLT3	fms-related tyrosine kinase 3	2322	Hs.507590	NM_004119//NP_004110	3.019	7.929	6.715	1.074	1.21	0.00847	0.04903
8179489	HLA-DQA1	major histocompatibility complex, class II, DQ alpha 1	3117	Hs.387679	NM_002122//NP_002113//XM_001722240//XM_001723439//XP_001722292//XP_001723491	1.361	9.387	8.181	2.027	1.21	0.19051	0.89195
7918345	PSMA5	proteasome (prosome, macropain) subunit, alpha type, 5	5686	Hs.712557	NM_002790//NP_002781	5.334	9.612	8.408	0.789	1.2	0.00032	2e-05
7954436	LRMP	lymphoid-restricted membrane protein	4033	Hs.124922	NM_006152//NP_006143	3.912	7.155	5.958	0.906	1.2	0.00109	0.00395
8088384	PDHB	pyruvate dehydrogenase (lipoamide) beta	5162	Hs.161357	NM_000925//NP_000916	4.944	8.221	7.017	0.814	1.2	0.00032	0.0001
8091432	COMMD2	COMM domain containing 2	51122	Hs.591315	NM_016094//NP_057178	4.694	7.664	6.467	0.828	1.2	0.00018	0.00026
8108127	CAMLG	calcium modulating ligand	819	Hs.529846	NM_001745//NP_001736	5.136	7.78	6.583	0.796	1.2	0.00015	4e-05
8127629	COX7A2	cytochrome c oxidase subunit VIIa polypeptide 2 (liver)	1347	Hs.70312	NM_001865//NP_001856	4.711	10.701	9.498	0.83	1.2	0.00073	0.00024
8043197	VAMP8	vesicle-associated membrane protein 8 (endobrevin)	8673	Hs.714302	NM_003761//NP_003752	4.528	10.822	9.636	0.834	1.19	0.00046	0.00048
7948606	C11orf10	chromosome 11 open reading frame 10	746	Hs.437779	NM_014206//NP_055021	4.714	11.076	9.893	0.816	1.18	0.00083	0.00024
7949075	HSPC152	hypothetical protein HSPC152	51504	Hs.333579	NM_016404//NP_057488	4.089	10.179	9	0.872	1.18	0.00136	0.00222
7950906	CTSC	cathepsin C	1075	Hs.128065//Hs.706874	NM_001114173//NM_001814//NM_148170//NP_001107645//NP_001805//NP_680475	4.444	6.548	5.367	0.838	1.18	0.00035	0.00065
7957540	MRPL42	mitochondrial ribosomal protein L42	28977	Hs.199579	NM_014050//NM_172177//NM_172178//NP_054769//NP_751917//NP_751918	4.901	7.337	6.157	0.801	1.18	0.00031	0.00011
7996290	CMTM1	CKLF-like MARVEL transmembrane domain containing 1	113540	Hs.15159//Hs.698621//Hs.710181	NM_052999//NM_181268//NM_181269//NM_181270//NM_181271//NM_181272//NM_181283//NM_181296//NP_443725//NP_851785//NP_851786//NP_851787//NP_851788//NP_851789//NP_851800//NP_851813	5.127	6.775	5.596	0.785	1.18	0.00023	5e-05
8116520	GNB2L1	guanine nucleotide binding protein (G protein), beta polypeptide 2-like 1	10399	Hs.5662	NM_006098//NP_006089	3.294	10.594	9.411	0.989	1.18	0.00599	0.0242
8124492	HIST1H2BK	histone cluster 1, H2bk	85236	Hs.437275//Hs.689116	NM_080593//NP_542160	3.684	8.709	7.527	0.925	1.18	0.00207	0.008
8180269	TATDN1	TatD DNase domain containing 1	83940	Hs.170568	NM_032026//NP_114415	6.987	8.672	7.492	0.708	1.18	1e-05	0
7901418	BTF3L4	basic transcription factor 3-like 4	91408	Hs.538093	NM_001136497//NM_152265//NP_001129969//NP_689478//NR_024350	5.767	10.04	8.874	0.743	1.17	3e-05	0
8069744	RWDD2B	RWD domain containing 2B	10069	Hs.716643	NM_016940//NP_058636	3.705	6.561	5.386	0.916	1.17	0.00188	0.00751
8041508	QPCT	glutaminyl-peptide cyclotransferase	25797	Hs.79033	NM_012413//NP_036545	1.916	5.965	4.807	1.443	1.16	0.07286	0.43904
8101844	ADH5	alcohol dehydrogenase 5 (class III), chi polypeptide	128	Hs.78989	NM_000671//NP_000662	5.501	7.874	6.712	0.753	1.16	3e-05	1e-05
7912198	ENO1	enolase 1, (alpha)	2023	Hs.517145	NM_001428//NP_001419	3.232	10.055	8.909	0.97	1.15	0.00705	0.02853
8001658	C16orf80	chromosome 16 open reading frame 80	29105	Hs.532755	NM_013242//NP_037374	5.052	6.766	5.616	0.77	1.15	0.0001	6e-05
8069574	C21orf91	chromosome 21 open reading frame 91	54149	Hs.293811	NM_001100420//NM_001100421//NM_017447//NP_001093890//NP_001093891//NP_059143	2.516	8.517	7.371	1.153	1.15	0.02167	0.15152
8105481	GAPT	GRB2-binding adaptor protein, transmembrane	202309	Hs.547697	NM_152687//NP_689900	2.968	8.484	7.337	1.026	1.15	0.01001	0.05551
8148059	DEPDC6	DEP domain containing 6	64798	Hs.112981	NM_022783//NP_073620	2.71	6.198	5.044	1.099	1.15	0.01872	0.10057
8179519	HLA-DPB1	major histocompatibility complex, class II, DP beta 1	3115	Hs.485130	NM_002121//NP_002112	1.808	8.08	6.933	1.501	1.15	0.08744	0.5145
7935692	ERLIN1	ER lipid raft associated 1	10613	Hs.150087	NM_001100626//NM_006459//NP_001094096//NP_006450	3.303	8.216	7.071	0.956	1.14	0.00404	0.02362
7939411	C11orf74	chromosome 11 open reading frame 74	119710	Hs.159376	NM_138787//NP_620142	4.992	6.245	5.102	0.77	1.14	0.00014	8e-05
7997520	HSBP1	heat shock factor binding protein 1	3281	Hs.250899//Hs.705549	NM_001537//NP_001528	5.25	9.47	8.332	0.751	1.14	0.00025	3e-05
8100145	COMMD8	COMM domain containing 8	54951	Hs.23956	NM_017845//NP_060315	5.584	6.004	4.867	0.733	1.14	8e-05	1e-05
8114618	NDUFA2	NADH dehydrogenase (ubiquinone) 1 alpha subcomplex, 2, 8kDa	4695	Hs.534333	NM_002488//NP_002479	4.998	8.922	7.784	0.765	1.14	0.00021	8e-05
7905329	MLLT11	myeloid/lymphoid or mixed-lineage leukemia (trithorax homolog, Drosophila); translocated to, 11	10962	Hs.75823	NM_006818//NP_006809	3.137	7.443	6.315	0.973	1.13	0.00675	0.03649
7910630	C1orf31	chromosome 1 open reading frame 31	388753	Hs.23198	NM_001012985//NP_001013003	5.269	8.116	6.989	0.742	1.13	7e-05	3e-05
7954185	DERA	2-deoxyribose-5-phosphate aldolase homolog (C. elegans)	51071	Hs.39429	NM_015954//NP_057038	8.266	6.471	5.341	0.651	1.13	0	0
7981988	SNRPN	small nuclear ribonucleoprotein polypeptide N	6638	Hs.555970//Hs.564847//Hs.578619//Hs.585703//Hs.592473//Hs.621316//Hs.632166	NM_003097//NM_022805//NM_022806//NM_022807//NM_022808//NP_003088//NP_073716//NP_073717//NP_073718//NP_073719//NR_001289//NR_001290//NR_001292//NR_001293//NR_001294//NR_001295//NR_003294//NR_003298//NR_003299//NR_003300//NR_003301//NR_003302//NR_003303//NR_003304//NR_003305//NR_003306//NR_003307//NR_003308//NR_003309//NR_003310//NR_003311//NR_003312//NR_003313//NR_003314//NR_003315//NR_003316//NR_…	1.593	5.417	4.287	1.649	1.13	0.13896	0.68478
8056113	LY75	lymphocyte antigen 75	4065	Hs.153563	NM_002349//NP_002340	3.51	7.063	5.934	0.909	1.13	0.00385	0.01331
8106986	RHOBTB3	Rho-related BTB domain containing 3	22836	Hs.445030	NM_014899//NP_055714	2.144	6.017	4.889	1.283	1.13	0.04673	0.30393
8109475	MRPL22	mitochondrial ribosomal protein L22	29093	Hs.483924	NM_001014990//NM_014180//NP_001014990//NP_054899	6.266	8.404	7.277	0.698	1.13	2e-05	0
8168557	SH3BGRL	SH3 domain binding glutamic acid-rich protein like	6451	Hs.108029	NM_003022//NP_003013	6.067	8.389	7.261	0.706	1.13	2e-05	0
8180346	GPX1	glutathione peroxidase 1	2876	Hs.76686	NM_000581//NM_201397//NP_000572//NP_958799	2.444	9.674	8.54	1.165	1.13	0.02566	0.17499
7912852	EIF1AP1	eukaryotic translation initiation factor 1A pseudogene 1	280661	Hs.522897	NA	3.97	9.377	8.253	0.844	1.12	0.00151	0.00328
7987172	C15orf24	chromosome 15 open reading frame 24	56851	Hs.160565	NM_020154//NP_064539	4.34	10.09	8.968	0.805	1.12	0.00159	0.00094
7943158	SCARNA9	small Cajal body-specific RNA 9	619383	NA	NR_002569	2.719	10.78	9.675	1.05	1.11	0.01963	0.0986
7944375	TRAPPC4	trafficking protein particle complex 4	51399	Hs.524078	NM_016146//NP_057230	5.762	7.88	6.765	0.71	1.11	3e-05	0
8031646	MGC9913	hypothetical protein MGC9913	386759	Hs.23133	NA	1.765	6.303	5.188	1.489	1.11	0.10178	0.54651
8090448	RUVBL1	RuvB-like 1 (E. coli)	8607	Hs.272822	NM_003707//NP_003698	3.785	6.75	5.642	0.854	1.11	0.00146	0.00588
8100827	IGJ	immunoglobulin J polypeptide, linker protein for immunoglobulin alpha and mu polypeptides	3512	Hs.643431	NM_144646//NP_653247	1.336	6.976	5.866	1.895	1.11	0.19823	0.91523
8147049	FABP5	fatty acid binding protein 5 (psoriasis-associated)	2171	Hs.408061	NM_001444//NP_001435	4.768	8.916	7.801	0.765	1.11	0.00015	0.00019
7921637	CD84	CD84 molecule	8832	Hs.398093	NM_003874//NP_003865	2.742	5.601	4.498	1.042	1.1	0.01727	0.09371
7978201	NEDD8	neural precursor cell expressed, developmentally down-regulated 8	4738	Hs.531064	NM_006156//NP_006147	4.136	10.586	9.488	0.807	1.1	0.00217	0.0019
8070269	DSCR3	Down syndrome critical region gene 3	10311	Hs.369488	NM_006052//NP_006043	3.116	7.541	6.444	0.951	1.1	0.00759	0.0385
8083272	GYG1	glycogenin 1	2992	Hs.477892	NM_004130//NP_004121	4.279	6.872	5.775	0.792	1.1	0.00048	0.00117
8089988	CCDC58	coiled-coil domain containing 58	131076	Hs.220594	NM_001017928//NP_001017928	6.607	8.813	7.711	0.672	1.1	0	0
8160036	C9orf123	chromosome 9 open reading frame 123	90871	Hs.7517	NM_033428//NP_219500	4.824	7.743	6.646	0.749	1.1	0.00031	0.00016
7926207	CDC123	cell division cycle 123 homolog (S. cerevisiae)	8872	Hs.412842	NM_006023//NP_006014	4.912	9.802	8.71	0.74	1.09	0.00066	0.00011
7935462	EXOSC1	exosome component 1	51013	Hs.632089	NM_016046//NP_057130	4.262	7.053	5.966	0.787	1.09	0.00058	0.00124
7951679	TIMM8B	translocase of inner mitochondrial membrane 8 homolog B (yeast)	26521	Hs.279915	NM_012459//NP_036591	3.119	7.617	6.524	0.947	1.09	0.00604	0.03821
7966315	ARPC3	actin related protein 2/3 complex, subunit 3, 21kDa	10094	Hs.524741	NM_005719//NP_005710	4.162	8.373	7.284	0.798	1.09	0.00109	0.00174
7973056	APEX1	APEX nuclease (multifunctional DNA repair enzyme) 1	328	Hs.73722	NM_001641//NM_080648//NM_080649//NP_001632//NP_542379//NP_542380	3.524	9.595	8.503	0.876	1.09	0.00257	0.01278
8016552	PHB	prohibitin	5245	Hs.514303	NM_002634//NP_002625	5.973	9.093	8.006	0.685	1.09	1e-05	0
8096538	RAP1GDS1	RAP1, GTP-GDP dissociation stimulator 1	5910	Hs.132858	NM_001100426//NM_001100427//NM_001100428//NM_001100429//NM_001100430//NM_021159//NP_001093896//NP_001093897//NP_001093898//NP_001093899//NP_001093900//NP_066982	4.419	7.634	6.548	0.773	1.09	0.00038	0.00071
8113504	C5orf13	chromosome 5 open reading frame 13	9315	Hs.36053//Hs.483067//Hs.582226	NM_001142474//NM_001142475//NM_001142476//NM_001142477//NM_001142478//NM_001142479//NM_001142480//NM_001142481//NM_001142482//NM_001142483//NM_004772//NP_001135946//NP_001135947//NP_001135948//NP_001135949//NP_001135950//NP_001135951//NP_001135952//NP_001135953//NP_001135954//NP_001135955//NP_004763	2.51	8.641	7.555	1.095	1.09	0.02345	0.15338
7929768	CUTC	cutC copper transporter homolog (E. coli)	51076	Hs.16606	NM_015960//NP_057044	6.751	8.754	7.676	0.653	1.08	1e-05	0
7932069	NUDT5	nudix (nucleoside diphosphate linked moiety X)-type motif 5	11164	Hs.555956	NM_014142//NP_054861	2.817	7.515	6.434	1.003	1.08	0.0114	0.07914
7953594	EMG1	EMG1 nucleolar protein homolog (S. cerevisiae)	10436	Hs.558447	NM_006331//NP_006322	4.121	7.396	6.316	0.795	1.08	0.00089	0.002
7961964	C12orf11	chromosome 12 open reading frame 11	55726	Hs.505077	NM_018164//NP_060634	3.647	7.02	5.939	0.851	1.08	0.00213	0.00893
8012110	GABARAP	GABA(A) receptor-associated protein	11337	Hs.647421	NM_007278//NP_009209	2.81	8.871	7.791	1.003	1.08	0.01623	0.08041
8077663	JAGN1	jagunal homolog 1 (Drosophila)	84522	Hs.24054	NM_032492//NP_115881	5.188	7.418	6.336	0.717	1.08	0.00028	4e-05
8106271	TINP1	TGF beta-inducible nuclear protein 1	10412	Hs.482526	NM_014886//NP_055701	6.196	9.634	8.555	0.671	1.08	2e-05	0
8109697	CCNG1	cyclin G1	900	Hs.79101	NM_004060//NM_199246//NP_004051//NP_954854	3.19	8.296	7.218	0.92	1.08	0.00616	0.03184
8138489	CDCA7L	cell division cycle associated 7-like	55536	Hs.520245	NM_001127370//NM_001127371//NM_018719//NP_001120842//NP_001120843//NP_061189	2.317	6.496	5.42	1.152	1.08	0.03431	0.22315
8169049	TCEAL1	transcription elongation factor A (SII)-like 1	9338	Hs.95243	NM_001006639//NM_001006640//NM_004780//NP_001006640//NP_001006641//NP_004771	4.464	8.253	7.173	0.764	1.08	0.00031	0.0006
8054837	C2orf76	chromosome 2 open reading frame 76	130355	Hs.99488	NM_001017927//NP_001017927	6.432	6.221	5.153	0.657	1.07	1e-05	0
8057554	CACYBP	calcyclin binding protein	27101	Hs.508524	NM_001007214//NM_014412//NP_001007215//NP_055227	4.41	9.137	8.063	0.765	1.07	0.00034	0.00073
8139482	SNORA5A	small nucleolar RNA, H/ACA box 5A	654319	Hs.689711	NR_002919	1.822	7.765	6.693	1.394	1.07	0.09107	0.50432
8151993	COX6C	cytochrome c oxidase subunit VIc	1345	Hs.351875	NM_004374//NP_004365	4.206	11.106	10.04	0.777	1.07	0.00168	0.0015
8176234	CLIC2	chloride intracellular channel 2	1193	Hs.655445	NM_001289//NP_001280	1.52	6.32	5.249	1.63	1.07	0.1493	0.74784
7907156	XCL1	chemokine (C motif) ligand 1	6375	Hs.546295	NM_002995//NP_002986	2	5.746	4.687	1.274	1.06	0.06312	0.38541
7909142	NUCKS1	nuclear casein kinase and cyclin-dependent kinase substrate 1	64710	Hs.213061//Hs.652429	NM_022731//NP_073568	3.166	9.077	8.021	0.907	1.06	0.00537	0.03388
7940688	POLR2G	polymerase (RNA) II (DNA directed) polypeptide G	5436	Hs.14839	NM_002696//NP_002687	5.537	8.874	7.819	0.682	1.06	4e-05	1e-05
7965515	NDUFA12	NADH dehydrogenase (ubiquinone) 1 alpha subcomplex, 12	55967	Hs.506374	NM_018838//NP_061326	3.072	8.639	7.582	0.924	1.06	0.00908	0.043
8096109	MRPS18C	mitochondrial ribosomal protein S18C	51023	Hs.436161	NM_016067//NP_057151	6.29	7.228	6.169	0.655	1.06	1e-05	0
8116372	RNF130	ring finger protein 130	55819	Hs.484363	NM_018434//NP_060904	3.303	7.905	6.85	0.881	1.06	0.00401	0.02362
7901212	UQCRH	ubiquinol-cytochrome c reductase hinge protein	7388	Hs.481571	NM_006004//NP_005995	4.65	8.02	6.973	0.727	1.05	0.00024	0.0003
7908988	SNRPE	small nuclear ribonucleoprotein polypeptide E	6635	Hs.334612//Hs.654418	NM_003094//NP_003085	5.549	7.431	6.382	0.678	1.05	3e-05	1e-05
8035847	ZNF675	zinc finger protein 675	171392	Hs.264345	NM_138330//NP_612203	4.392	5.877	4.831	0.746	1.05	0.00049	0.00078
8087254	IMPDH2	IMP (inosine monophosphate) dehydrogenase 2	3615	Hs.654400	NM_000884//NP_000875	3.996	7.713	6.665	0.784	1.05	0.00085	0.00302
8102720	ANKRD50	ankyrin repeat domain 50	57182	Hs.480694	NM_020337//NP_065070	2.658	7.279	6.227	1.016	1.05	0.01783	0.1126
8113286	RIOK2	RIO kinase 2 (yeast)	55781	Hs.27021	NM_018343//NP_060813	4.446	6.813	5.761	0.746	1.05	0.00032	0.00065
8140709	KIAA1324L	KIAA1324-like	222223	Hs.208093	NM_001142749//NM_152748//NP_001136221//NP_689961	2.738	5.69	4.635	0.998	1.05	0.01661	0.09455
8149475	CNOT7	CCR4-NOT transcription complex, subunit 7	29883	Hs.598387	NM_013354//NM_054026//NP_037486//NP_473367	4.467	8.415	7.363	0.744	1.05	0.00065	0.0006
8163481	CDC26	cell division cycle 26 homolog (S. cerevisiae)	246184	Hs.718531	NM_139286//NP_644815	4.276	8.748	7.702	0.756	1.05	0.00149	0.00118
8165642	TMEM203	transmembrane protein 203	94107	Hs.591886	NM_053045//NP_444273	2.958	8.051	7.002	0.941	1.05	0.01015	0.05686
7902367	ACADM	acyl-Coenzyme A dehydrogenase, C-4 to C-12 straight chain	34	Hs.445040	NM_000016//NM_001127328//NP_000007//NP_001120800	3.856	8.897	7.86	0.791	1.04	0.00207	0.00472
7954591	MRPS35	mitochondrial ribosomal protein S35	60488	Hs.311072	NM_021821//NP_068593	3.323	6.506	5.462	0.869	1.04	0.00394	0.02238
7981181	SCARNA13	small Cajal body-specific RNA 13	677768	Hs.448753	NR_003002	2.437	7.333	6.288	1.076	1.04	0.02687	0.17741
7997633	USP10	ubiquitin specific peptidase 10	9100	Hs.136778	NM_005153//NP_005144	3.647	7.817	6.775	0.82	1.04	0.00221	0.00893
8031933	RPS5	ribosomal protein S5	6193	Hs.378103	NM_001009//NP_001000	4.435	10.203	9.163	0.738	1.04	0.00034	0.00067
8110618	ARPP-19	cyclic AMP phosphoprotein, 19 kD	10776	Hs.713393//Hs.716412	NM_006628//NP_006619	2.689	7.895	6.85	1.001	1.04	0.01952	0.1053
8160839	DCTN3	dynactin 3 (p22)	11258	Hs.511768	NM_007234//NM_024348//NP_009165//NP_077324	4.862	8.795	7.752	0.711	1.04	0.00022	0.00013
7899346	CCDC72	coiled-coil domain containing 72	51372	Hs.356440	NM_015933//NP_057017	3.391	6.866	5.838	0.844	1.03	0.00338	0.01859
7950578	PAK1	p21 protein (Cdc42/Rac)-activated kinase 1	5058	Hs.435714	NM_001128620//NM_002576//NP_001122092//NP_002567	2.545	7.424	6.396	1.025	1.03	0.02109	0.14281
7970467	N6AMT2	N-6 adenine-specific DNA methyltransferase 2 (putative)	221143	Hs.26674	NM_174928//NP_777588	4.397	6.951	5.921	0.735	1.03	0.00038	0.00077
8023252	RPL17	ribosomal protein L17	6139	Hs.293653//Hs.374588//Hs.485090	NM_000985//NM_001035006//NP_000976//NP_001030178//XM_001713653//XP_001713705	4.037	8.105	7.071	0.77	1.03	0.00084	0.00264
8051387	DPY30	dpy-30 homolog (C. elegans)	84661	Hs.531788	NM_032574//NP_115963	5.123	8.526	7.5	0.683	1.03	0.00012	5e-05
8058147	PPIL3	peptidylprolyl isomerase (cyclophilin)-like 3	53938	Hs.121076	NM_032472//NM_130906//NM_131916//NP_115861//NP_570981//NP_572028	4.586	8.083	7.055	0.719	1.03	0.00024	0.00039
8077770	C3orf10	chromosome 3 open reading frame 10	55845	Hs.649307//Hs.707283	NM_018462//NP_060932	4.513	8.766	7.735	0.726	1.03	0.00074	0.00051
8081277	NIT2	nitrilase family, member 2	56954	Hs.439152	NM_020202//NP_064587	3.824	7.866	6.84	0.786	1.03	0.0015	0.00521
8081667	SLC35A5	solute carrier family 35, member A5	55032	Hs.237480	NM_017945//NP_060415	5.126	7.462	6.428	0.688	1.03	0.00011	5e-05
8096771	OSTC	oligosaccharyltransferase complex subunit	58505	Hs.445803	NM_021227//NP_067050	5.147	8.622	7.594	0.684	1.03	0.00014	4e-05
8109620	TTC1	tetratricopeptide repeat domain 1	7265	Hs.519718	NM_003314//NP_003305//XM_001717166//XM_001722976//XM_001725128//XP_001717218//XP_001723028//XP_001725180	6.702	8.726	7.693	0.627	1.03	0	0
8117402	HIST1H4E	histone cluster 1, H4e	8367	Hs.662174	NM_003545//NP_003536	2.02	10.219	9.189	1.23	1.03	0.05851	0.3733
7931268	BCCIP	BRCA2 and CDKN1A interacting protein	56647	Hs.370292//Hs.715543	NM_016567//NM_078468//NM_078469//NP_057651//NP_510868//NP_510869	4.512	8.219	7.201	0.717	1.02	0.0003	0.00051
7974214	KLHDC1	kelch domain containing 1	122773	Hs.509258	NM_172193//NP_751943	3.406	6.077	5.053	0.84	1.02	0.00315	0.01783
7975989	C14orf156	chromosome 14 open reading frame 156	81892	Hs.655105	NM_031210//NP_112487	5.493	9.806	8.783	0.663	1.02	5e-05	1e-05
7977497	CCNB1IP1	cyclin B1 interacting protein 1	57820	Hs.107003	NM_021178//NM_182849//NM_182851//NM_182852//NP_067001//NP_878269//NP_878271//NP_878272	3.227	6.8	5.784	0.861	1.02	0.00592	0.02891
7979416	TIMM9	translocase of inner mitochondrial membrane 9 homolog (yeast)	26520	Hs.440525	NM_012460//NP_036592	3.854	5.921	4.901	0.778	1.02	0.00158	0.00475
8004175	TXNDC17	thioredoxin domain containing 17	84817	Hs.408236	NM_032731//NP_116120	6.5	7.804	6.785	0.625	1.02	0	0
8041027	MRPL33	mitochondrial ribosomal protein L33	9553	Hs.515879	NM_004891//NM_145330//NP_004882//NP_663303	5.514	9.301	8.282	0.66	1.02	6e-05	1e-05
8045563	ARHGAP15	Rho GTPase activating protein 15	55843	Hs.171011	NM_018460//NP_060930	2.44	8.715	7.696	1.049	1.02	0.02866	0.17637
8072979	POLR2F	polymerase (RNA) II (DNA directed) polypeptide F	5435	Hs.436578	NM_021974//NP_068809	4.517	10.63	9.608	0.719	1.02	0.001	0.0005
8104825	BXDC2	brix domain containing 2	55299	Hs.718510	NM_018321//NP_060791	4.059	6.984	5.961	0.759	1.02	0.00117	0.00246
8115666	NUDCD2	NudC domain containing 2	134492	Hs.140443	NM_145266//NP_660309	4.857	6.62	5.598	0.696	1.02	0.00013	0.00014
8179055	ZNRD1	zinc ribbon domain containing 1	30834	Hs.57813	NM_014596//NM_170783//NP_055411//NP_740753	5.379	8.272	7.254	0.665	1.02	7e-05	2e-05
8180329	UBE2D3	ubiquitin-conjugating enzyme E2D 3 (UBC4/5 homolog, yeast)	7323	Hs.518773	NM_003340//NM_181886//NM_181887//NM_181888//NM_181889//NM_181890//NM_181891//NM_181892//NM_181893//NP_003331//NP_871615//NP_871616//NP_871617//NP_871618//NP_871619//NP_871620//NP_871621//NP_871622	1.663	7.732	6.71	1.435	1.02	0.12475	0.62663
7920317	ILF2	interleukin enhancer binding factor 2, 45kDa	3608	Hs.75117	NM_004515//NP_004506	5.504	9.783	8.776	0.653	1.01	4e-05	1e-05
7965855	NUP37	nucleoporin 37kDa	79023	Hs.444276	NM_024057//NP_076962	3.282	6.607	5.602	0.843	1.01	0.00451	0.02499
7971388	SLC25A30	solute carrier family 25, member 30	253512	Hs.591230	NM_001010875//NP_001010875	2.595	7.322	6.311	0.994	1.01	0.01919	0.12873
7989611	FAM96A	family with sequence similarity 96, member A	84191	Hs.439548	NM_001014812//NM_032231//NP_001014812//NP_115607	6.079	6.694	5.687	0.63	1.01	1e-05	0
8042468	ANXA4	annexin A4	307	Hs.422986	NM_001153//NP_001144	3.642	7.953	6.94	0.798	1.01	0.00326	0.00906
8129458	ARHGAP18	Rho GTPase activating protein 18	93663	Hs.486458//Hs.708586	NM_033515//NP_277050	2.851	7.5	6.492	0.927	1.01	0.01409	0.07319
8139232	PSMA2	proteasome (prosome, macropain) subunit, alpha type, 2	5683	Hs.333786	NM_002787//NP_002778	3.168	9.214	8.203	0.867	1.01	0.00916	0.03371
8140782	ABCB1	ATP-binding cassette, sub-family B (MDR/TAP), member 1	5243	Hs.489033	NM_000927//NP_000918	2.388	5.762	4.757	1.051	1.01	0.03606	0.19512
7905163	MRPS21	mitochondrial ribosomal protein S21	54460	Hs.405880	NM_018997//NM_031901//NP_061870//NP_114107	4.891	8.887	7.885	0.681	1	0.00028	0.00012
7916570	OMA1	OMA1 homolog, zinc metallopeptidase (S. cerevisiae)	115209	Hs.425769	NM_145243//NP_660286	3.46	6.383	5.378	0.816	1	0.00291	0.01533
7917906	RPL7	ribosomal protein L7	6129	Hs.421257//Hs.571841	NM_000971//NP_000962	3.707	7.758	6.753	0.783	1	0.00172	0.00746
7976621	VRK1	vaccinia related kinase 1	7443	Hs.422662	NM_003384//NP_003375	3.35	9.485	8.484	0.828	1	0.00507	0.0208
7981976	SNRPN	small nuclear ribonucleoprotein polypeptide N	6638	Hs.555970//Hs.564847//Hs.578619//Hs.585703//Hs.592473//Hs.621316//Hs.632166	NM_003097//NM_022805//NM_022806//NM_022807//NM_022808//NP_003088//NP_073716//NP_073717//NP_073718//NP_073719//NR_001289//NR_001290//NR_001292//NR_001293//NR_001294//NR_001295//NR_003294//NR_003298//NR_003299//NR_003300//NR_003301//NR_003302//NR_003303//NR_003304//NR_003305//NR_003306//NR_003307//NR_003308//NR_003309//NR_003310//NR_003311//NR_003312//NR_003313//NR_003314//NR_003315//NR_003316//NR_…	1.273	4.983	3.98	1.79	1	0.22306	0.97437
7999718	C16orf63	chromosome 16 open reading frame 63	123811	Hs.514179	NM_144600//NP_653201	4.338	8.132	7.131	0.719	1	0.00134	0.00095
8081241	C3orf26	chromosome 3 open reading frame 26	84319	Hs.655111	NM_032359//NP_115735	2.697	7.226	6.23	0.952	1	0.0152	0.10348
8123695	PECI	peroxisomal D3,D2-enoyl-CoA isomerase	10455	Hs.15250	NM_006117//NM_206836//NP_006108//NP_996667	3.941	6.156	5.159	0.751	1	0.00111	0.0036
8179495	PSMB9	proteasome (prosome, macropain) subunit, beta type, 9 (large multifunctional peptidase 2)	5698	Hs.654585	NM_002800//NM_148954//NP_002791//NP_683756	2.226	9.294	8.297	1.1	1	0.04174	0.26337
7906978	MGST3	microsomal glutathione S-transferase 3	4259	Hs.191734	NM_004528//NP_004519	3.322	8.518	7.525	0.827	0.99	0.00419	0.02244
7925589	SMYD3	SET and MYND domain containing 3	64754	Hs.567571	NM_022743//NP_073580	2.314	6.329	5.335	1.065	0.99	0.03656	0.2244
7927669	TFAM	transcription factor A, mitochondrial	7019	Hs.642966	NM_003201//NP_003192	5.066	8.556	7.568	0.661	0.99	0.0002	6e-05
7962013	ERGIC2	ERGIC and golgi 2	51290	Hs.339453	NM_016570//NP_057654	4.252	7.145	6.16	0.714	0.99	0.00062	0.00128
7964522	CDK4	cyclin-dependent kinase 4	1019	Hs.95577	NM_000075//NP_000066	5.087	7.97	6.975	0.664	0.99	0.0001	5e-05
8048120	ATIC	5-aminoimidazole-4-carboxamide ribonucleotide formyltransferase/IMP cyclohydrolase	471	Hs.90280	NM_004044//NP_004035	4.398	6.803	5.809	0.709	0.99	0.00043	0.00077
8124967	BAT3	HLA-B associated transcript 3	7917	Hs.440900	NM_001098534//NM_004639//NM_080702//NM_080703//NP_001092004//NP_004630//NP_542433//NP_542434	1.359	7.277	6.284	1.669	0.99	0.1963	0.89381
8129618	VNN1	vanin 1	8876	Hs.12114//Hs.708336	NM_004666//NP_004657	1.229	5.868	4.88	1.822	0.99	0.23782	1
8173745	CYSLTR1	cysteinyl leukotriene receptor 1	10800	Hs.201300	NM_006639//NP_006630	1.94	7.644	6.649	1.226	0.99	0.06864	0.42326
8177478	RAD17	RAD17 homolog (S. pombe)	5884	Hs.16184	NM_002873//NM_133338//NM_133339//NM_133340//NM_133341//NM_133342//NM_133343//NM_133344//NP_002864//NP_579916//NP_579917//NP_579918//NP_579919//NP_579920//NP_579921//NP_579922	3.508	6.507	5.516	0.798	0.99	0.00319	0.01338
7929243	NHP2	NHP2 ribonucleoprotein homolog (yeast)	55651	Hs.27222	NM_001034833//NM_017838//NP_001030005//NP_060308	5.625	6.268	5.292	0.627	0.98	3e-05	1e-05
7940996	PRDX5	peroxiredoxin 5	25824	Hs.502823	NM_012094//NM_181651//NM_181652//NP_036226//NP_857634//NP_857635	3.787	10.85	9.87	0.755	0.98	0.00267	0.00585
8027205	NDUFA13	NADH dehydrogenase (ubiquinone) 1 alpha subcomplex, 13	51079	Hs.534453	NM_015965//NP_057049	3.96	8.743	7.768	0.733	0.98	0.00128	0.00339
8068898	HIST1H2BK	histone cluster 1, H2bk	85236	Hs.437275//Hs.689116	NM_080593//NP_542160	2.662	8.456	7.476	0.945	0.98	0.01592	0.11164
8072488	DRG1	developmentally regulated GTP binding protein 1	4733	Hs.115242	NM_004147//NP_004138	4.785	8.775	7.794	0.673	0.98	0.00024	0.00018
8082816	SRPRB	signal recognition particle receptor, B subunit	58477	Hs.12152	NM_021203//NP_067026	4.002	6.936	5.958	0.731	0.98	0.00086	0.00296
8088526	THOC7	THO complex 7 homolog (Drosophila)	80145	Hs.288151	NM_025075//NP_079351	4.968	9	8.018	0.662	0.98	0.00045	9e-05
8098328	GALNT7	UDP-N-acetyl-alpha-D-galactosamine:polypeptide N-acetylgalactosaminyltransferase 7 (GalNAc-T7)	51809	Hs.548088	NM_017423//NP_059119	2.822	8.227	7.246	0.909	0.98	0.01185	0.07824
8103922	CASP3	caspase 3, apoptosis-related cysteine peptidase	836	Hs.141125	NM_004346//NM_032991//NP_004337//NP_116786	2.968	8.695	7.716	0.876	0.98	0.00829	0.05551
8125545	HLA-DOA	major histocompatibility complex, class II, DO alpha	3111	Hs.631991	NM_002119//NP_002110	1.483	6.158	5.18	1.52	0.98	0.15672	0.78064
8147447	PTDSS1	phosphatidylserine synthase 1	9791	Hs.292579	NM_014754//NP_055569	3.001	6.817	5.838	0.87	0.98	0.00868	0.05124
8152323	EIF3E	eukaryotic translation initiation factor 3, subunit E	3646	Hs.405590	NM_001568//NP_001559	3.823	8.527	7.548	0.751	0.98	0.00182	0.00523
8157691	LOC729012	similar to Spindle and kinetochore-associated protein 2 (Protein FAM33A)	729012	NA	XM_001130187//XM_001131195//XM_001718380//XP_001130187//XP_001131195//XP_001718432	1.953	9.223	8.247	1.198	0.98	0.07541	0.41487
7902594	PRKACB	protein kinase, cAMP-dependent, catalytic, beta	5567	Hs.487325	NM_002731//NM_182948//NM_207578//NP_002722//NP_891993//NP_997461	2.642	7.904	6.939	0.937	0.97	0.01728	0.11653
7905733	HAX1	HCLS1 associated protein X-1	10456	Hs.199625	NM_001018837//NM_006118//NP_001018238//NP_006109	4.11	7.92	6.947	0.718	0.97	0.00067	0.00207
7922243	C1orf156	chromosome 1 open reading frame 156	92342	Hs.33922	NM_033418//NP_219486	5.116	6.122	5.151	0.647	0.97	7e-05	5e-05
7925929	AKR1C3	aldo-keto reductase family 1, member C3 (3-alpha hydroxysteroid dehydrogenase, type II)	8644	Hs.78183	NM_003739//NP_003730	2.748	7.534	6.565	0.915	0.97	0.01437	0.09247
8019687	ANAPC11	anaphase promoting complex subunit 11	51529	Hs.534456	NM_001002244//NM_001002245//NM_001002246//NM_001002247//NM_001002248//NM_001002249//NM_016476//NP_001002244//NP_001002245//NP_001002246//NP_001002247//NP_001002248//NP_001002249//NP_057560	5.505	7.318	6.349	0.628	0.97	6e-05	1e-05
8044804	DBI	diazepam binding inhibitor (GABA receptor modulator, acyl-Coenzyme A binding protein)	1622	Hs.78888	NM_001079862//NM_001079863//NM_020548//NP_001073331//NP_001073332//NP_065438	5.632	10.139	9.165	0.626	0.97	3e-05	0
8061136	PTMA	prothymosin, alpha	5757	Hs.459927//Hs.708083	NM_001099285//NM_002823//NP_001092755//NP_002814	4.315	10.239	9.267	0.7	0.97	0.00046	0.00103
8102860	H3F3A	H3 histone, family 3A	3020	Hs.533624//Hs.546259//Hs.718428	NM_002107//NP_002098	3.215	11.411	10.445	0.821	0.97	0.00875	0.02983
8118594	HLA-DPB1	major histocompatibility complex, class II, DP beta 1	3115	Hs.485130	NM_002121//NP_002112	2.566	5.993	5.022	0.963	0.97	0.02055	0.13675
8144669	FDFT1	farnesyl-diphosphate farnesyltransferase 1	2222	Hs.593928	NM_004462//NP_004453	3.898	9.223	8.25	0.737	0.97	0.00135	0.00413
7900576	PPIH	peptidylprolyl isomerase H (cyclophilin H)	10465	Hs.256639	NM_006347//NP_006338	3.231	6.812	5.847	0.817	0.96	0.00706	0.02861
7956031	ORMDL2	ORM1-like 2 (S. cerevisiae)	29095	Hs.534450	NM_014182//NP_054901	3.768	8.315	7.353	0.743	0.96	0.00146	0.0062
8028104	HCST	hematopoietic cell signal transducer	10870	Hs.117339	NM_001007469//NM_014266//NP_001007470//NP_055081	3.478	8.052	7.095	0.774	0.96	0.00287	0.01457
8046695	ITGA4	integrin, alpha 4 (antigen CD49D, alpha 4 subunit of VLA-4 receptor)	3676	Hs.440955	NM_000885//NP_000876	2.221	8.062	7.107	1.057	0.96	0.04247	0.26573
8078905	RPSA	ribosomal protein SA	3921	Hs.449909	NM_001012321//NM_002295//NP_001012321//NP_002286	3.275	11.02	10.058	0.808	0.96	0.00617	0.02546
8092067	RPL22L1	ribosomal protein L22-like 1	200916	Hs.380933	NM_001099645//NP_001093115	3.645	6.655	5.695	0.755	0.96	0.00219	0.00898
8126095	C6orf129	chromosome 6 open reading frame 129	154467	Hs.284207	NM_138493//NP_612502	4.456	6.898	5.939	0.68	0.96	0.00031	0.00062
8138912	LSM5	LSM5 homolog, U6 small nuclear RNA associated (S. cerevisiae)	23658	Hs.424908	NM_001130710//NM_001139499//NM_012322//NP_001124182//NP_001132971//NP_036454//NR_024466	4.065	6.123	5.167	0.708	0.96	0.00103	0.00241
8143850	CDK5	cyclin-dependent kinase 5	1020	Hs.647078	NM_004935//NP_004926	3.889	6.407	5.451	0.726	0.96	0.00157	0.00425
8170859	RPL10	ribosomal protein L10	6134	Hs.534404//Hs.657751	NM_006013//NP_006004//NR_026898	3.957	8.187	7.224	0.724	0.96	0.00113	0.00342
7900413	ZMPSTE24	zinc metallopeptidase (STE24 homolog, S. cerevisiae)	10269	Hs.132642//Hs.591501	NM_005857//NP_005848	4.09	7.574	6.628	0.7	0.95	0.00081	0.00222
7902345	TYW3	tRNA-yW synthesizing protein 3 homolog (S. cerevisiae)	127253	Hs.348411	NM_138467//NP_612476	3.297	8.705	7.752	0.796	0.95	0.00516	0.02401
7906662	UFC1	ubiquitin-fold modifier conjugating enzyme 1	51506	Hs.301412	NM_016406//NP_057490	5.645	10.013	9.063	0.61	0.95	9e-05	0
7951686	IL18	interleukin 18 (interferon-gamma-inducing factor)	3606	Hs.83077	NM_001562//NP_001553	2.769	5.349	4.397	0.894	0.95	0.01446	0.08823
7959146	NME2P1	non-metastatic cells 2, protein (NM23B) expressed in, pseudogene 1	283458	NA	NR_001577	4.549	8.249	7.299	0.666	0.95	0.00026	0.00044
7968199	CDK8	cyclin-dependent kinase 8	1024	Hs.382306	NM_001260//NP_001251	3.464	7.913	6.958	0.774	0.95	0.00519	0.01516
8010949	GLOD4	glyoxalase domain containing 4	51031	Hs.279061//Hs.595572	NM_016080//NP_057164	6.282	7.577	6.631	0.585	0.95	1e-05	0
8056716	METTL5	methyltransferase like 5	29081	Hs.470553	NM_014168//NP_054887	4.857	8.678	7.731	0.645	0.95	0.00041	0.00014
8082229	UMPS	uridine monophosphate synthetase	7372	Hs.2057	NM_000373//NP_000364	5.974	7.455	6.506	0.597	0.95	2e-05	0
8083333	EIF2A	eukaryotic translation initiation factor 2A, 65kDa	83939	Hs.655782	NM_032025//NP_114414	4.51	7.427	6.474	0.671	0.95	0.00028	0.00051
8091103	TFDP2	transcription factor Dp-2 (E2F dimerization partner 2)	7029	Hs.379018	NM_006286//NP_006277	2.934	8.026	7.079	0.855	0.95	0.00888	0.06023
8100768	UGT2B11	UDP glucuronosyltransferase 2 family, polypeptide B11	10720	Hs.339811	NM_001073//NP_001064	1.346	5.065	4.113	1.614	0.95	0.20587	0.9059
7916356	HSPB11	heat shock protein family B (small), member 11	51668	Hs.525462//Hs.624686	NM_016126//NP_057210	3.699	8.392	7.454	0.732	0.94	0.00195	0.00764
7939465	HSD17B12	hydroxysteroid (17-beta) dehydrogenase 12	51144	Hs.132513	NM_016142//NP_057226	4.111	7.666	6.728	0.691	0.94	0.00151	0.00207
7942879	TMEM126B	transmembrane protein 126B	55863	Hs.525063	NM_018480//NP_060950	6.102	8.09	7.147	0.589	0.94	4e-05	0
7944667	SORL1	sortilin-related receptor, L(DLR class) A repeats-containing	6653	Hs.368592	NM_003105//NP_003096	2.42	6.813	5.873	0.973	0.94	0.03205	0.18341
7953901	CLEC12A	C-type lectin domain family 12, member A	160364	Hs.190519	NM_138337//NM_201623//NP_612210//NP_963917	2.246	5.52	4.579	1.033	0.94	0.04262	0.25411
8042720	CCT7	chaperonin containing TCP1, subunit 7 (eta)	10574	Hs.368149	NM_001009570//NM_006429//NP_001009570//NP_006420	3.765	8.378	7.435	0.729	0.94	0.00212	0.00626
8043718	COX5B	cytochrome c oxidase subunit Vb	1329	Hs.1342	NM_001862//NP_001853	6.875	8.894	7.956	0.565	0.94	1e-05	0
8085287	C3orf10	chromosome 3 open reading frame 10	55845	Hs.649307//Hs.707283	NM_018462//NP_060932	3.969	8.856	7.914	0.708	0.94	0.00116	0.00329
8089795	COX17	COX17 cytochrome c oxidase assembly homolog (S. cerevisiae)	10063	Hs.534383	NM_005694//NP_005685	2.877	9.522	8.58	0.862	0.94	0.01351	0.06889
8107655	CSNK1G3	casein kinase 1, gamma 3	1456	Hs.129206	NM_001031812//NM_001044722//NM_001044723//NM_004384//NP_001026982//NP_001038187//NP_001038188//NP_004375	4.455	7.126	6.188	0.664	0.94	0.00043	0.00062
8121502	GTF3C6	general transcription factor IIIC, polypeptide 6, alpha 35kDa	112495	Hs.418520//Hs.648342	NM_138408//NP_612417	4.714	8.977	8.036	0.65	0.94	0.00044	0.00024
8121911	C6orf173	chromosome 6 open reading frame 173	387103	Hs.486401	NM_001012507//NP_001012525	2.133	7.421	6.482	1.072	0.94	0.04993	0.30969
8142878	CDC26	cell division cycle 26 homolog (S. cerevisiae)	246184	Hs.718531	NM_139286//NP_644815	4.301	10.194	9.253	0.678	0.94	0.00098	0.00108
8151561	ZFAND1	zinc finger, AN1-type domain 1	79752	Hs.655453	NM_024699//NP_078975	3.448	6.429	5.491	0.762	0.94	0.00287	0.01586
8179174	TUBB	tubulin, beta	203068	Hs.636480//Hs.714425	NM_178014//NP_821133	4.811	9.415	8.471	0.646	0.94	0.00015	0.00016
8180256	FAM60A	family with sequence similarity 60, member A	58516	Hs.505154	NM_001135811//NM_001135812//NM_021238//NP_001129283//NP_001129284//NP_067061	3.012	8.964	8.021	0.835	0.94	0.00986	0.04988
7939173	DEPDC7	DEP domain containing 7	91614	Hs.280990	NM_001077242//NM_139160//NP_001070710//NP_631899	4.234	5.6	4.673	0.674	0.93	0.00094	0.00136
7964234	ATP5B	ATP synthase, H+ transporting, mitochondrial F1 complex, beta polypeptide	506	Hs.406510	NM_001686//NP_001677	5.164	10.056	9.124	0.619	0.93	0.00026	4e-05
8020806	RNF125	ring finger protein 125	54941	Hs.633703	NM_017831//NP_060301	3.754	5.772	4.841	0.72	0.93	0.00145	0.00647
8030360	SNORD32A	small nucleolar RNA, C/D box 32A	26819	NA	NR_000021	2.895	6.843	5.918	0.842	0.93	0.00977	0.06605
8050695	SF3B14	splicing factor 3B, 14 kDa subunit	51639	Hs.177861	NM_016047//NP_057131	5.997	9.373	8.438	0.587	0.93	4e-05	0
8080645	APPL1	adaptor protein, phosphotyrosine interaction, PH domain and leucine zipper containing 1	26060	Hs.476415	NM_012096//NP_036228	3.152	7.725	6.791	0.803	0.93	0.00614	0.03512
8080926	ARL6IP5	ADP-ribosylation-like factor 6 interacting protein 5	10550	Hs.518060//Hs.716493	NM_006407//NP_006398	3.539	8.831	7.898	0.747	0.93	0.00349	0.01224
8082911	NCK1	NCK adaptor protein 1	4690	Hs.477693	NM_006153//NP_006144	5.17	7.091	6.161	0.617	0.93	9e-05	4e-05
8092314	DNAJC19	DnaJ (Hsp40) homolog, subfamily C, member 19	131118	Hs.230601	NM_145261//NP_660304	6.331	8.161	7.228	0.576	0.93	3e-05	0
8122348	VTA1	Vps20-associated 1 homolog (S. cerevisiae)	51534	Hs.431367	NM_016485//NP_057569	4.157	8.032	7.102	0.682	0.93	0.00139	0.00177
8122705	PCMT1	protein-L-isoaspartate (D-aspartate) O-methyltransferase	5110	Hs.279257	NM_005389//NP_005380	3.483	8.693	7.764	0.75	0.93	0.00377	0.01437
8169740	H3F3A	H3 histone, family 3A	3020	Hs.533624//Hs.546259//Hs.718428	NM_002107//NP_002098	3.574	11.831	10.901	0.741	0.93	0.0048	0.01107
7905691	RPS27	ribosomal protein S27	6232	Hs.546291//Hs.654475	NM_001030//NP_001021	3.256	12.638	11.721	0.772	0.92	0.00606	0.02678
7930870	TOMM22	translocase of outer mitochondrial membrane 22 homolog (yeast)	56993	Hs.595072	NM_020243//NP_064628	3.423	8.366	7.45	0.748	0.92	0.00304	0.01701
7972577	RPS26P47	ribosomal protein S26 pseudogene 47	400156	NA	NR_002225	3.094	10.013	9.095	0.799	0.92	0.00631	0.0407
7985134	IDH3A	isocitrate dehydrogenase 3 (NAD+) alpha	3419	Hs.591110	NM_005530//NP_005521	3.766	7.378	6.454	0.715	0.92	0.00238	0.00624
8021101	CCDC5	coiled-coil domain containing 5 (spindle associated)	115106	Hs.436617	NM_138443//NP_612452//NR_026978	2.445	6.874	5.959	0.94	0.92	0.0256	0.17464
8041553	GEMIN6	gem (nuclear organelle) associated protein 6	79833	Hs.143818	NM_024775//NP_079051	4.433	6.468	5.552	0.651	0.92	0.00072	0.00068
8083605	RSRC1	arginine/serine-rich coiled-coil 1	51319	Hs.591283	NM_016625//NP_057709	4.902	7.604	6.68	0.627	0.92	0.0002	0.00011
8105852	MRPS36	mitochondrial ribosomal protein S36	92259	Hs.631971	NM_033281//NP_150597	5.508	5.347	4.423	0.598	0.92	0.0002	1e-05
8143028	CHCHD3	coiled-coil-helix-coiled-coil-helix domain containing 3	54927	Hs.655010	NM_017812//NP_060282	4.671	8.078	7.157	0.638	0.92	0.0005	0.00028
8179326	C6orf48	chromosome 6 open reading frame 48	50854	Hs.640836	NM_001040437//NM_001040438//NP_001035527//NP_001035528	3.231	10.144	9.223	0.78	0.92	0.00701	0.02861
7934852	GLUD1	glutamate dehydrogenase 1	2746	Hs.500409	NM_005271//NP_005262	3.793	8.532	7.624	0.699	0.91	0.00154	0.00574
7965812	GNPTAB	N-acetylglucosamine-1-phosphate transferase, alpha and beta subunits	79158	Hs.46850	NM_024312//NP_077288	4.3	8.081	7.172	0.655	0.91	0.00063	0.00108
7967976	SAP18	Sin3A-associated protein, 18kDa	10284	Hs.524899	NM_005870//NP_005861	3.618	10.227	9.321	0.716	0.91	0.00504	0.00973
7980535	DYNLL1	dynein, light chain, LC8-type 1	8655	Hs.5120	NM_001037494//NM_001037495//NM_003746//NP_001032583//NP_001032584//NP_003737	3.464	9.053	8.14	0.741	0.91	0.00376	0.01516
8042416	ARHGAP25	Rho GTPase activating protein 25	9938	Hs.531807	NM_001007231//NM_014882//NP_001007232//NP_055697	2.895	7.263	6.352	0.829	0.91	0.01227	0.06605
8078270	RPL15	ribosomal protein L15	6138	Hs.381219	NM_002948//NP_002939	3.664	10.466	9.561	0.711	0.91	0.00209	0.00849
8140814	SLC25A40	solute carrier family 25, member 40	55972	Hs.208414	NM_018843//NP_061331	3.795	6.239	5.327	0.702	0.91	0.00133	0.0057
7904726	TXNIP	thioredoxin interacting protein	10628	Hs.533977//Hs.715525	NM_006472//NP_006463	2.385	10.321	9.424	0.939	0.9	0.02885	0.19625
8002919	KARS	lysyl-tRNA synthetase	3735	Hs.3100	NM_001130089//NM_005548//NP_001123561//NP_005539	3.559	8.063	7.164	0.717	0.9	0.00389	0.01156
8011968	MED31	mediator complex subunit 31	51003	Hs.567493	NM_016060//NP_057144	6.556	7.158	6.26	0.549	0.9	2e-05	0
8043278	MRPL35	mitochondrial ribosomal protein L35	51318	Hs.433439	NM_016622//NM_145644//NP_057706//NP_663619	2.991	6.639	5.74	0.8	0.9	0.01246	0.0525
8043902	PDCL3	phosducin-like 3	79031	Hs.469459	NM_024065//NP_076970	4.857	8.014	7.116	0.612	0.9	0.00032	0.00014
8046086	LASS6	LAG1 homolog, ceramide synthase 6	253782	Hs.506829//Hs.718403	NM_203463//NP_982288	3.389	8.041	7.138	0.742	0.9	0.00328	0.01869
8068375	FAM165B	family with sequence similarity 165, member B	54065	Hs.656195	NM_058182//NP_478062	5.172	7.064	6.163	0.598	0.9	8e-05	4e-05
8083757	NMD3	NMD3 homolog (S. cerevisiae)	51068	Hs.598836	NM_015938//NP_057022	4.381	8.44	7.543	0.641	0.9	0.00091	0.00081
8116929	RPL15	ribosomal protein L15	6138	Hs.381219	NM_002948//NP_002939	3.19	10.553	9.656	0.766	0.9	0.00695	0.03184
8122327	CCDC28A	coiled-coil domain containing 28A	25901	Hs.412019	NM_015439//NP_056254	3.646	7.946	7.045	0.709	0.9	0.00265	0.00896
8128698	SESN1	sestrin 1	27244	Hs.591336	NM_014454//NP_055269	3.504	7.233	6.334	0.724	0.9	0.00267	0.01354
8144758	ZDHHC2	zinc finger, DHHC-type containing 2	51201	Hs.443852	NM_016353//NP_057437	2.754	6.455	5.558	0.845	0.9	0.01422	0.09124
8150266	LSM1	LSM1 homolog, U6 small nuclear RNA associated (S. cerevisiae)	27257	Hs.425311	NM_014462//NP_055277	3.821	8.322	7.424	0.689	0.9	0.00227	0.00526
8155883	OSTF1	osteoclast stimulating factor 1	26578	Hs.494192	NM_012383//NP_036515	3.307	8.686	7.785	0.751	0.9	0.00621	0.02337
8164013	STRBP	spermatid perinuclear RNA binding protein	55342	Hs.287659//Hs.708072	NM_018387//NP_060857	2.537	7.48	6.583	0.896	0.9	0.02092	0.14517
8180392	TIMM8B	translocase of inner mitochondrial membrane 8 homolog B (yeast)	26521	Hs.279915	NM_012459//NP_036591	7.269	10.535	9.631	0.537	0.9	0	0
7917359	ZNHIT6	zinc finger, HIT type 6	54680	Hs.5111	NM_017953//NP_060423	2.523	7.77	6.884	0.889	0.89	0.02305	0.14938
7940486	C11orf79	chromosome 11 open reading frame 79	54949	Hs.313247	NM_017841//NP_060311	3.805	8.037	7.148	0.683	0.89	0.00134	0.00553
8001149	VPS35	vacuolar protein sorting 35 homolog (S. cerevisiae)	55737	Hs.454528	NM_018206//NP_060676	5.709	8.789	7.894	0.572	0.89	4e-05	0
8001876	NAE1	NEDD8 activating enzyme E1 subunit 1	8883	Hs.460978	NM_001018159//NM_001018160//NM_003905//NP_001018169//NP_001018170//NP_003896	3.118	5.609	4.716	0.773	0.89	0.00602	0.0383
8033899	EIF3G	eukaryotic translation initiation factor 3, subunit G	8666	Hs.529059	NM_003755//NP_003746	3.404	8.921	8.031	0.729	0.89	0.0043	0.01793
8034416	RPL10	ribosomal protein L10	6134	Hs.534404//Hs.657751	NM_006013//NP_006004//NR_026898	3.786	8.564	7.677	0.683	0.89	0.00164	0.00587
8110678	CCDC127	coiled-coil domain containing 127	133957	Hs.294145	NM_145265//NP_660308	3.229	7.164	6.27	0.757	0.89	0.00527	0.02876
8127425	LMBRD1	LMBR1 domain containing 1	55788	Hs.271643	NM_018368//NP_060838	5.028	7.056	6.17	0.594	0.89	0.00046	7e-05
8140556	HGF	hepatocyte growth factor (hepapoietin A; scatter factor)	3082	Hs.396530	NM_000601//NM_001010931//NM_001010932//NM_001010933//NM_001010934//NP_000592//NP_001010931//NP_001010932//NP_001010933//NP_001010934	2.471	5.113	4.219	0.911	0.89	0.03245	0.16588
8146216	VDAC3	voltage-dependent anion channel 3	7419	Hs.699301	NM_001135694//NM_005662//NP_001129166//NP_005653	3.878	8.865	7.974	0.677	0.89	0.00162	0.0044
8168366	PIN4	protein (peptidylprolyl cis/trans isomerase) NIMA-interacting, 4 (parvulin)	5303	Hs.655623	NM_006223//NP_006214	5.842	7.325	6.43	0.567	0.89	4e-05	0
7908488	CFHR1	complement factor H-related 1	3078	Hs.575869	NM_002113//NP_002104	1.448	4.199	3.315	1.405	0.88	0.17629	0.81211
7919642	HIST2H2AB	histone cluster 2, H2ab	317772	Hs.664173	NM_175065//NP_778235	2.13	7.982	7.105	1.002	0.88	0.04882	0.31127
7927649	CISD1	CDGSH iron sulfur domain 1	55847	Hs.370102	NM_018464//NP_060934	4.418	7.413	6.532	0.626	0.88	0.00035	0.00071
7955441	METTL7A	methyltransferase like 7A	25840	Hs.716064//Hs.716437	NM_014033//NP_054752	2.557	6.296	5.414	0.876	0.88	0.02152	0.13932
7955896	COPZ1	coatomer protein complex, subunit zeta 1	22818	Hs.505652	NM_016057//NP_057141	3.654	7.382	6.506	0.689	0.88	0.00182	0.00875
8055672	MMADHC	methylmalonic aciduria (cobalamin deficiency) cblD type, with homocystinuria	27249	Hs.5324	NM_015702//NP_056517	6.547	9.215	8.337	0.537	0.88	1e-05	0
8086028	GLB1	galactosidase, beta 1	2720	Hs.443031	NM_000404//NM_001079811//NM_001135602//NP_000395//NP_001073279//NP_001129074	3.962	6.21	5.333	0.659	0.88	0.00093	0.00337
8086451	HIGD1A	HIG1 domain family, member 1A	25994	Hs.593134//Hs.7917	NM_001099668//NM_001099669//NM_014056//NP_001093138//NP_001093139//NP_054775	2.969	7.953	7.071	0.79	0.88	0.01077	0.05538
8090256	SNX4	sorting nexin 4	8723	Hs.507243	NM_003794//NP_003785	5.394	6.62	5.741	0.574	0.88	4e-05	1e-05
8110166	HIGD2A	HIG1 domain family, member 2A	192286	Hs.534575	NM_138820//NP_620175	3.816	8.196	7.316	0.675	0.88	0.00164	0.00535
8124385	HIST1H4B	histone cluster 1, H4b	8366	Hs.143080	NM_003544//NP_003535	2.142	8.937	8.058	1.001	0.88	0.04955	0.30497
8171013	VBP1	von Hippel-Lindau binding protein 1	7411	Hs.436803	NM_003372//NP_003363	4.514	8.173	7.295	0.618	0.88	0.00027	0.0005
7909455	TRAF3IP3	TRAF3 interacting protein 3	80342	Hs.147434	NM_025228//NP_079504	2.875	6.238	5.368	0.796	0.87	0.0101	0.06922
7969428	UCHL3	ubiquitin carboxyl-terminal esterase L3 (ubiquitin thiolesterase)	7347	Hs.162241	NM_006002//NP_005993	3.559	7.138	6.273	0.691	0.87	0.00249	0.01156
8013094	COPS3	COP9 constitutive photomorphogenic homolog subunit 3 (Arabidopsis)	8533	Hs.6076	NM_003653//NP_003644	5.537	8.369	7.504	0.559	0.87	5e-05	1e-05
8027932	COX6B1	cytochrome c oxidase subunit Vib polypeptide 1 (ubiquitous)	1340	Hs.431668	NM_001863//NP_001854	4.42	10.526	9.654	0.621	0.87	0.00114	0.00071
8031097	NDUFA3	NADH dehydrogenase (ubiquinone) 1 alpha subcomplex, 3, 9kDa	4696	Hs.198269	NM_004542//NP_004533	4.59	9.287	8.414	0.61	0.87	0.00031	0.00038
8097679	LSM6	LSM6 homolog, U6 small nuclear RNA associated (S. cerevisiae)	11157	Hs.190520	NM_007080//NP_009011	5.423	7.999	7.128	0.567	0.87	7e-05	1e-05
8150870	PSMC6	proteasome (prosome, macropain) 26S subunit, ATPase, 6	5706	Hs.156171//Hs.718586	NM_002806//NP_002797	3.214	7.459	6.586	0.741	0.87	0.00681	0.02991
8168087	IGBP1	immunoglobulin (CD79A) binding protein 1	3476	Hs.496267	NM_001551//NP_001542	4.595	8.182	7.309	0.61	0.87	0.00024	0.00037
7912928	SDHB	succinate dehydrogenase complex, subunit B, iron sulfur (Ip)	6390	Hs.465924	NM_003000//NP_002991	4.815	7.419	6.562	0.586	0.86	0.00014	0.00016
7914194	DNAJC8	DnaJ (Hsp40) homolog, subfamily C, member 8	22826	Hs.433540	NM_014280//NP_055095	3.549	8.37	7.509	0.689	0.86	0.00294	0.0119
7936041	ARL3	ADP-ribosylation factor-like 3	403	Hs.182215	NM_004311//NP_004302	3.913	8.156	7.294	0.653	0.86	0.00179	0.00394
7954063	hCG_27695	ribosomal protein L13a pseudogene 20	387841	NA	NR_003932//XR_042145//XR_042178//XR_042179	3.564	8.803	7.941	0.687	0.86	0.00315	0.01139
7968242	GTF3A	general transcription factor IIIA	2971	Hs.445977	NM_002097//NP_002088//XM_001715623//XM_001716951//XM_001717641//XP_001715675//XP_001717003//XP_001717693	3.168	8.825	7.963	0.739	0.86	0.00777	0.03371
7971550	MED4	mediator complex subunit 4	29079	Hs.181112	NM_014166//NP_054885	3.246	8.016	7.16	0.723	0.86	0.00657	0.0275
7996947	CYB5B	cytochrome b5 type B (outer mitochondrial membrane)	80777	Hs.461131	NM_030579//NP_085056	3.554	9.358	8.5	0.685	0.86	0.00313	0.01173
8010686	ANAPC11	anaphase promoting complex subunit 11	51529	Hs.534456	NM_001002244//NM_001002245//NM_001002246//NM_001002247//NM_001002248//NM_001002249//NM_016476//NP_001002244//NP_001002245//NP_001002246//NP_001002247//NP_001002248//NP_001002249//NP_057560	3.235	7.126	6.265	0.728	0.86	0.00595	0.02831
8013741	SDF2	stromal cell-derived factor 2	6388	Hs.514036	NM_006923//NP_008854	3.333	8.864	8.004	0.715	0.86	0.00489	0.02179
8073645	SAMM50	sorting and assembly machinery component 50 homolog (S. cerevisiae)	25813	Hs.505824	NM_015380//NP_056195	3.789	6.636	5.778	0.661	0.86	0.00146	0.00581
8076415	RNU13P1	RNA, U13 small nuclear pseudogene 1	6076	NA	NA	1.513	5.727	4.863	1.319	0.86	0.14785	0.75401
8081867	C3orf1	chromosome 3 open reading frame 1	51300	Hs.477287	NM_016589//NP_057673	3.703	7.155	6.294	0.672	0.86	0.00172	0.00755
8093314	NDUFB4	NADH dehydrogenase (ubiquinone) 1 beta subcomplex, 4, 15kDa	4710	Hs.304613	NM_004547//NP_004538	4.676	9.075	8.211	0.598	0.86	0.0005	0.00028
8096556	METAP1	methionyl aminopeptidase 1	23173	Hs.480364	NM_015143//NP_055958	3.146	7.519	6.656	0.744	0.86	0.00814	0.03567
8123148	MRPL18	mitochondrial ribosomal protein L18	29074	Hs.416998	NM_014161//NP_054880	6.664	7.619	6.76	0.522	0.86	0	0
8131860	C7orf30	chromosome 7 open reading frame 30	115416	Hs.87385	NM_138446//NP_612455	5.835	9.243	8.383	0.545	0.86	3e-05	0
8151296	LACTB2	lactamase, beta 2	51110	Hs.118554	NM_016027//NP_057111	3.469	4.672	3.808	0.7	0.86	0.00489	0.01495
8157941	ZBTB34	zinc finger and BTB domain containing 34	403341	Hs.177633	NM_001099270//NP_001092740	2.396	7.345	6.49	0.892	0.86	0.02772	0.19214
8161242	EXOSC3	exosome component 3	51010	Hs.602571//Hs.713483	NM_001002269//NM_016042//NP_001002269//NP_057126	3.368	8.204	7.346	0.708	0.86	0.00613	0.0198
8171760	SCARNA9L	small Cajal body-specific RNA 9-like (retrotransposed)	100158262	NA	NR_023358	3.009	6.136	5.273	0.765	0.86	0.00903	0.05025
7900157	RPS27	ribosomal protein S27	6232	Hs.546291//Hs.654475	NM_001030//NP_001021	3.489	9.048	8.2	0.684	0.85	0.00277	0.01413
7914940	MRPS15	mitochondrial ribosomal protein S15	64960	Hs.352839	NM_031280//NP_112570	3.243	7.235	6.389	0.715	0.85	0.00455	0.02772
7964246	SNORD59B	small nucleolar RNA, C/D box 59B	692090	NA	NR_003046	2.128	5.471	4.625	0.967	0.85	0.04738	0.31233
8020878	MAPRE2	microtubule-associated protein, RP/EB family, member 2	10982	Hs.532824	NM_001143826//NM_001143827//NM_014268//NP_001137298//NP_001137299//NP_055083//NR_026570	3.055	7.475	6.622	0.749	0.85	0.0085	0.04486
8086498	KIAA1143	KIAA1143	57456	Hs.476082//Hs.604937	NM_020696//NP_065747	3.888	7.966	7.111	0.649	0.85	0.00125	0.00427
8105523	KIF2A	kinesin heavy chain member 2A	3796	Hs.558351	NM_001098511//NM_004520//NP_001091981//NP_004511	3.087	8.83	7.985	0.737	0.85	0.0078	0.04142
8123038	GTF2H5	general transcription factor IIH, polypeptide 5	404672	Hs.356224	NM_207118//NP_997001	4.705	5.479	4.624	0.59	0.85	0.00019	0.00025
8169240	PRPS1	phosphoribosyl pyrophosphate synthetase 1	5631	Hs.56	NM_002764//NP_002755	3.088	7.177	6.329	0.739	0.85	0.00759	0.04131
8177628	CCDC125	coiled-coil domain containing 125	202243	Hs.654850	NM_176816//NP_789786	2.227	7.467	6.622	0.933	0.85	0.03963	0.2629
8180389	NME2	non-metastatic cells 2, protein (NM23B) expressed in	4831	Hs.463456	NM_001018137//NM_001018138//NM_001018139//NM_002512//NP_001018147//NP_001018148//NP_001018149//NP_002503	3.841	10.204	9.35	0.652	0.85	0.00124	0.00495
7903619	SARS	seryl-tRNA synthetase	6301	Hs.531176	NM_006513//NP_006504	3.611	7.823	6.983	0.664	0.84	0.00238	0.00993
7906072	ROBLD3	roadblock domain containing 3	28956	Hs.632483	NM_001145264//NM_014017//NP_001138736//NP_054736	4.386	7.485	6.649	0.597	0.84	0.0004	0.0008
7909782	RRP15	ribosomal RNA processing 15 homolog (S. cerevisiae)	51018	Hs.660109	NM_016052//NP_057136	5.787	7.368	6.53	0.533	0.84	6e-05	0
7915286	PPT1	palmitoyl-protein thioesterase 1	5538	Hs.3873	NM_000310//NM_001142604//NP_000301//NP_001136076	3.68	6.791	5.951	0.657	0.84	0.00208	0.00809
7967072	COQ5	coenzyme Q5 homolog, methyltransferase (S. cerevisiae)	84274	Hs.17250	NM_032314//NP_115690	5.648	7.617	6.781	0.537	0.84	5e-05	0
7978776	C14orf106	chromosome 14 open reading frame 106	55320	Hs.437941	NM_018353//NP_060823	2.044	7.48	6.639	0.994	0.84	0.05588	0.35911
8002987	C16orf61	chromosome 16 open reading frame 61	56942	Hs.388255	NM_020188//NP_064573	5.01	8.775	7.932	0.567	0.84	0.00014	7e-05
8014037	CRLF3	cytokine receptor-like factor 3	51379	Hs.370168	NM_015986//NP_057070	3.116	8.587	7.748	0.727	0.84	0.00928	0.0385
8049784	PPP1R7	protein phosphatase 1, regulatory (inhibitor) subunit 7	5510	Hs.36587	NM_002712//NP_002703	5.061	7.979	7.135	0.565	0.84	8e-05	6e-05
8072798	CYTH4	cytohesin 4	27128	Hs.170944	NM_013385//NP_037517	2.87	7.682	6.845	0.766	0.84	0.01185	0.07003
8081503	DZIP3	DAZ interacting protein 3, zinc finger	9666	Hs.409210	NM_014648//NP_055463	3.381	5.058	4.218	0.691	0.84	0.00564	0.01911
8085815	TOP2B	topoisomerase (DNA) II beta 180kDa	7155	Hs.475733	NM_001068//NP_001059	3.27	9.202	8.366	0.702	0.84	0.00428	0.0258
8107859	LYRM7	Lyrm7 homolog (mouse)	90624	Hs.115467	NM_181705//NP_859056	2.892	6.801	5.958	0.767	0.84	0.00987	0.06652
8114396	CDC23	cell division cycle 23 homolog (S. cerevisiae)	8697	Hs.73625	NM_004661//NP_004652	3.549	7.045	6.205	0.671	0.84	0.00293	0.0119
8117408	HIST1H2AE	histone cluster 1, H2ae	3012	Hs.121017	NM_021052//NP_066390	1.119	7.385	6.55	1.68	0.84	0.27805	1
8133314	NCF1	neutrophil cytosolic factor 1	653361	Hs.647047	NM_000265//NP_000256//XM_001723278//XM_942311//XP_001723330//XP_947404	0.945	7.024	6.188	1.974	0.84	0.35993	1
8140386	STYXL1	serine/threonine/tyrosine interacting-like 1	51657	Hs.11615	NM_016086//NP_057170	3.502	8.003	7.166	0.675	0.84	0.00396	0.01361
7912670	UQCRH	ubiquinol-cytochrome c reductase hinge protein	7388	Hs.481571	NM_006004//NP_005995	4.164	10.719	9.886	0.61	0.83	0.00138	0.00173
7925531	AKT3	v-akt murine thymoma viral oncogene homolog 3 (protein kinase B, gamma)	10000	Hs.498292	NM_005465//NM_181690//NP_005456//NP_859029	1.134	7.109	6.274	1.658	0.83	0.2752	1
7936661	PRDX3	peroxiredoxin 3	10935	Hs.523302	NM_006793//NM_014098//NP_006784//NP_054817	4.59	7.956	7.124	0.581	0.83	0.00023	0.00038
7969935	ERCC5	excision repair cross-complementing rodent repair deficiency, complementation group 5	2073	Hs.258429	NM_000123//NP_000114	3.202	7.492	6.662	0.707	0.83	0.00662	0.03086
8044669	RABL2A	RAB, member of RAS oncogene family-like 2A	11159	Hs.446425	NM_007082//NM_013412//NP_009013//NP_038198	1.132	6.657	5.832	1.642	0.83	0.27427	1
8046604	AGPS	alkylglycerone phosphate synthase	8540	Hs.516543	NM_003659//NP_003650	3.585	7.959	7.132	0.657	0.83	0.0026	0.01072
8058335	SUMO1	SMT3 suppressor of mif two 3 homolog 1 (S. cerevisiae)	7341	Hs.596171//Hs.81424	NM_001005781//NM_001005782//NM_003352//NP_001005781//NP_001005782//NP_003343	2.682	10.286	9.453	0.8	0.83	0.02206	0.10691
8088718	UBA3	ubiquitin-like modifier activating enzyme 3	9039	Hs.154320	NM_003968//NM_198195//NP_003959//NP_937838	3.68	8.899	8.069	0.649	0.83	0.00313	0.00809
8109732	MAT2B	methionine adenosyltransferase II, beta	27430	Hs.54642	NM_013283//NM_182796//NP_037415//NP_877725	3.641	7.367	6.538	0.653	0.83	0.0031	0.00909
8121002	C6orf162	chromosome 6 open reading frame 162	57150	Hs.70769	NM_001042493//NM_020425//NP_001035958//NP_065158	3.346	7.771	6.942	0.687	0.83	0.00492	0.02103
8126646	MRPS18A	mitochondrial ribosomal protein S18A	55168	Hs.520149	NM_018135//NP_060605	3.436	8.042	7.213	0.676	0.83	0.00298	0.0164
8132929	GBAS	glioblastoma amplified sequence	2631	Hs.591069	NM_001483//NP_001474	4.957	6.245	5.413	0.562	0.83	0.00024	9e-05
8134699	COPS6	COP9 constitutive photomorphogenic homolog subunit 6 (Arabidopsis)	10980	Hs.15591	NM_006833//NP_006824	3.608	8.766	7.935	0.658	0.83	0.00255	0.01002
8160151	ZDHHC21	zinc finger, DHHC-type containing 21	340481	Hs.649522	NM_178566//NP_848661	2.425	6.385	5.557	0.856	0.83	0.02667	0.18163
8161943	LOC644714	hypothetical protein LOC644714	644714	Hs.712889	XM_001724774//XM_934514//XM_945782//XP_001724826//XP_939607//XP_950875	2.735	6.461	5.633	0.785	0.83	0.0136	0.09518
8171823	APOO	apolipoprotein O	79135	Hs.495851	NM_024122//NP_077027//NR_026545	3.985	5.639	4.811	0.62	0.83	0.00123	0.00313
8174379	PSMD10	proteasome (prosome, macropain) 26S subunit, non-ATPase, 10	5716	Hs.522752	NM_002814//NM_170750//NP_002805//NP_736606	3.203	6.853	6.022	0.707	0.83	0.00516	0.03078
8180086	HLA-DMA	major histocompatibility complex, class II, DM alpha	3108	Hs.351279	NM_006120//NP_006111	1.836	7.43	6.602	1.069	0.83	0.08316	0.49425
7924388	BPNT1	3'(2'), 5'-bisphosphate nucleotidase 1	10380	Hs.406134	NM_006085//NP_006076	2.899	6.468	5.645	0.748	0.82	0.00959	0.06543
7926084	ATP5C1	ATP synthase, H+ transporting, mitochondrial F1 complex, gamma polypeptide 1	509	Hs.271135	NM_001001973//NM_005174//NP_001001973//NP_005165	5.215	9.123	8.298	0.545	0.82	7e-05	3e-05
7939298	CAT	catalase	847	Hs.502302	NM_001752//NP_001743	2.276	8.771	7.952	0.888	0.82	0.03611	0.24066
7952069	C11orf60	chromosome 11 open reading frame 60	56912	Hs.533738	NM_020153//NP_064538	2.96	6.349	5.524	0.739	0.82	0.00916	0.05659
7987225	NOP10	NOP10 ribonucleoprotein homolog (yeast)	55505	Hs.14317	NM_018648//NP_061118	3.349	9.688	8.863	0.683	0.82	0.00398	0.02086
7995681	MMP2	matrix metallopeptidase 2 (gelatinase A, 72kDa gelatinase, 72kDa type IV collagenase)	4313	Hs.513617	NM_001127891//NM_004530//NP_001121363//NP_004521	1.365	6.695	5.876	1.373	0.82	0.18955	0.88824
8009366	NOL11	nucleolar protein 11	25926	Hs.463936	NM_015462//NP_056277	3.334	7.128	6.306	0.682	0.82	0.00378	0.02173
8021301	RAB27B	RAB27B, member RAS oncogene family	5874	Hs.25318	NM_004163//NP_004154	1.716	5.727	4.91	1.118	0.82	0.10883	0.58428
8028514	EIF3K	eukaryotic translation initiation factor 3, subunit K	27335	Hs.314359	NM_013234//NP_037366	4.772	9.671	8.846	0.566	0.82	0.00021	0.00019
8046380	ITGA6	integrin, alpha 6	3655	Hs.133397	NM_000210//NM_001079818//NP_000201//NP_001073286	2.57	6.863	6.041	0.814	0.82	0.01942	0.13562
8082431	RAB7A	RAB7A, member RAS oncogene family	7879	Hs.15738//Hs.716392	NM_004637//NP_004628	2.539	9.249	8.425	0.824	0.82	0.02551	0.14458
8083422	SUCNR1	succinate receptor 1	56670	Hs.279575	NM_033050//NP_149039	1.75	4.47	3.651	1.102	0.82	0.1034	0.55793
8084067	ACTL6A	actin-like 6A	86	Hs.435326	NM_004301//NM_177989//NM_178042//NP_004292//NP_817126//NP_829888	3.972	8.164	7.344	0.615	0.82	0.00114	0.00326
8086125	LBA1	lupus brain antigen 1	9881	Hs.170999	NM_014831//NP_055646	3.273	7.168	6.352	0.686	0.82	0.00422	0.0256
8105311	NDUFS4	NADH dehydrogenase (ubiquinone) Fe-S protein 4, 18kDa (NADH-coenzyme Q reductase)	4724	Hs.528222	NM_002495//NP_002486	4.005	8.294	7.474	0.613	0.82	0.00145	0.00293
8107769	SLC12A2	solute carrier family 12 (sodium/potassium/chloride transporters), member 2	6558	Hs.162585//Hs.712970	NM_001046//NP_001037	4.504	7.51	6.694	0.575	0.82	0.00076	0.00052
8128716	CD164	CD164 molecule, sialomucin	8763	Hs.520313//Hs.644693	NM_001142401//NM_001142402//NM_001142403//NM_001142404//NM_006016//NP_001135873//NP_001135874//NP_001135875//NP_001135876//NP_006007	2.092	8.757	7.935	0.953	0.82	0.05483	0.33183
8138224	NDUFA4	NADH dehydrogenase (ubiquinone) 1 alpha subcomplex, 4, 9kDa	4697	Hs.50098	NM_002489//NP_002480	3.869	8.275	7.458	0.623	0.82	0.00281	0.00453
8180395	GRINL1A	glutamate receptor, ionotropic, N-methyl D-aspartate-like 1A	81488	Hs.437256	NM_001018102//NM_001018103//NM_015532//NP_001018112//NP_001018113//NP_056347	3.349	7.151	6.329	0.68	0.82	0.00521	0.02086
7902400	SNORD45B	small nucleolar RNA, C/D box 45B	26804	NA	NR_002748	1.953	5.634	4.828	0.989	0.81	0.06657	0.41487
7910014	CNIH4	cornichon homolog 4 (Drosophila)	29097	Hs.445890	NM_014184//NP_054903	2.998	9.185	8.38	0.716	0.81	0.00778	0.05162
7913869	STMN1	stathmin 1/oncoprotein 18	3925	Hs.209983	NM_001145454//NM_005563//NM_203399//NM_203401//NP_001138926//NP_005554//NP_981944//NP_981946//XR_042017//XR_042018//XR_042019	2.13	8.176	7.365	0.928	0.81	0.04823	0.31127
7924172	NSL1	NSL1, MIND kinetochore complex component, homolog (S. cerevisiae)	25936	Hs.497692	NM_001042549//NM_015471//NP_001036014//NP_056286	4.699	7.064	6.253	0.561	0.81	0.00023	0.00025
7938687	NUCB2	nucleobindin 2	4925	Hs.654599	NM_005013//NP_005004	2.627	9.796	8.987	0.789	0.81	0.01711	0.12032
7950654	ALG8	asparagine-linked glycosylation 8, alpha-1,3-glucosyltransferase homolog (S. cerevisiae)	79053	Hs.503368	NM_001007027//NM_024079//NP_001007028//NP_076984	3.394	7.237	6.43	0.662	0.81	0.00324	0.01843
7962367	ZCRB1	zinc finger CCHC-type and RNA binding motif 1	85437	Hs.496279	NM_033114//NP_149105	3.914	7.978	7.172	0.609	0.81	0.00192	0.00393
7965112	PAWR	PRKC, apoptosis, WT1, regulator	5074	Hs.643130	NM_002583//NP_002574	1.807	4.696	3.889	1.057	0.81	0.09954	0.51523
7974725	C14orf100	chromosome 14 open reading frame 100	51528	Hs.446850	NM_001098625//NM_016475//NP_001092095//NP_057559	3.155	8.16	7.346	0.7	0.81	0.00608	0.03485
7980146	NPC2	Niemann-Pick disease, type C2	10577	Hs.433222	NM_006432//NP_006423	2.451	9.391	8.578	0.834	0.81	0.0274	0.17259
8000413	NSMCE1	non-SMC element 1 homolog (S. cerevisiae)	197370	Hs.284295	NM_145080//NP_659547	3.161	7.794	6.989	0.692	0.81	0.00541	0.03432
8014063	EVI2B	ecotropic viral integration site 2B	2124	Hs.5509	NM_006495//NP_006486	2.726	8.27	7.46	0.769	0.81	0.01431	0.09709
8021147	IER3IP1	immediate early response 3 interacting protein 1	51124	Hs.653122	NM_016097//NP_057181	4.445	8.668	7.863	0.571	0.81	0.00034	0.00065
8036777	FBL	fibrillarin	2091	Hs.299002	NM_001436//NP_001427	3.12	10.47	9.658	0.703	0.81	0.00622	0.03811
8067382	PSMA7	proteasome (prosome, macropain) subunit, alpha type, 7	5688	Hs.233952	NM_002792//NP_002783	4.687	9.917	9.103	0.563	0.81	0.00051	0.00026
8103998	UFSP2	UFM1-specific peptidase 2	55325	Hs.713548	NM_018359//NP_060829	3.018	5.144	4.335	0.716	0.81	0.00743	0.04915
8117372	HIST1H2AC	histone cluster 1, H2ac	8334	Hs.699831	NM_003512//NP_003503	3.303	10.408	9.598	0.677	0.81	0.0048	0.02362
8120860	BCKDHB	branched chain keto acid dehydrogenase E1, beta polypeptide	594	Hs.654441	NM_000056//NM_183050//NP_000047//NP_898871	3.815	5.943	5.137	0.618	0.81	0.00146	0.00536
8169792	SH2D1A	SH2 domain protein 1A	4068	Hs.349094	NM_001114937//NM_002351//NP_001108409//NP_002342	2.005	5.307	4.494	0.976	0.81	0.06212	0.38236
8170166	HTATSF1	HIV-1 Tat specific factor 1	27336	Hs.204475	NM_014500//NP_055315	4.61	7.739	6.931	0.563	0.81	0.00028	0.00035
8178136	SKIV2L	superkiller viralicidic activity 2-like (S. cerevisiae)	6499	Hs.89864	NM_006929//NP_008860	1.928	5.474	4.665	1.003	0.81	0.07441	0.43111
8180312	SKP1	S-phase kinase-associated protein 1	6500	Hs.171626//Hs.710433	NM_006930//NM_170679//NP_008861//NP_733779	5.548	10.298	9.483	0.526	0.81	0.0002	1e-05
8180331	UBE2D3	ubiquitin-conjugating enzyme E2D 3 (UBC4/5 homolog, yeast)	7323	Hs.518773	NM_003340//NM_181886//NM_181887//NM_181888//NM_181889//NM_181890//NM_181891//NM_181892//NM_181893//NP_003331//NP_871615//NP_871616//NP_871617//NP_871618//NP_871619//NP_871620//NP_871621//NP_871622	1.406	4.659	3.853	1.314	0.81	0.17807	0.8504
7910640	GGPS1	geranylgeranyl diphosphate synthase 1	9453	Hs.647791	NM_001037277//NM_001037278//NM_004837//NP_001032354//NP_001032355//NP_004828	4.454	7.973	7.174	0.566	0.8	0.0006	0.00063
7922462	MRPS14	mitochondrial ribosomal protein S14	63931	Hs.702192	NM_022100//NP_071383	4.418	7.032	6.23	0.57	0.8	0.00039	0.00071
7925691	ZNF124	zinc finger protein 124	7678	Hs.421238//Hs.655205//Hs.718629	NM_003431//NP_003422	1.889	6.437	5.636	1.01	0.8	0.0753	0.45723
7936134	OBFC1	oligonucleotide/oligosaccharide-binding fold containing 1	79991	Hs.62314	NM_024928//NP_079204	3.012	6.546	5.742	0.712	0.8	0.00749	0.04988
7944216	ATP5L	ATP synthase, H+ transporting, mitochondrial F0 complex, subunit G	10632	Hs.486360	NM_006476//NP_006467	4.291	10.653	9.856	0.575	0.8	0.00091	0.00112
7949995	MRPL21	mitochondrial ribosomal protein L21	219927	Hs.503047	NM_181514//NM_181515//NP_852615//NP_852616	3.278	7.624	6.82	0.674	0.8	0.00422	0.02526
7972674	C13orf27	chromosome 13 open reading frame 27	93081	Hs.398111	NM_138779//NP_620134	3.08	7.093	6.291	0.7	0.8	0.00671	0.04215
7997272	GABARAPL2	GABA(A) receptor-associated protein-like 2	11345	Hs.461379	NM_007285//NP_009216	2.946	8.518	7.722	0.716	0.8	0.01391	0.05852
8071806	DDTL	D-dopachrome tautomerase-like	100037417	Hs.1581	NM_001084393//NP_001077862	3.781	7.971	7.174	0.615	0.8	0.00187	0.00596
8096098	COPS4	COP9 constitutive photomorphogenic homolog subunit 4 (Arabidopsis)	51138	Hs.190384	NM_016129//NP_057213	3.258	7.272	6.474	0.672	0.8	0.00457	0.02664
8166140	MOSPD2	motile sperm domain containing 2	158747	Hs.715564	NM_152581//NP_689794	3.779	6.089	5.286	0.619	0.8	0.00138	0.00599
8168500	PGK1	phosphoglycerate kinase 1	5230	Hs.78771	NM_000291//NP_000282	4.322	7.634	6.836	0.574	0.8	0.00074	0.001
8176698	CYorf15A	chromosome Y open reading frame 15A	246126	Hs.522863	NM_001005852//NP_001005852	1.168	6.447	5.646	1.547	0.8	0.25919	1
7922219	SELL	selectin L	6402	Hs.82848	NM_000655//NP_000646	1.729	7.195	6.405	1.074	0.79	0.10185	0.57413
7932703	ACBD5	acyl-Coenzyme A binding domain containing 5	91452	Hs.530597	NM_001042473//NM_145698//NP_001035938//NP_663736//NR_024150	2.829	7.05	6.257	0.733	0.79	0.01116	0.07699
7942553	SPCS2	signal peptidase complex subunit 2 homolog (S. cerevisiae)	9789	Hs.282700//Hs.705711	NM_014752//NP_055567	2.489	9.355	8.564	0.801	0.79	0.02642	0.16001
7957649	SNRPF	small nuclear ribonucleoprotein polypeptide F	6636	Hs.105465	NM_003095//NP_003086	4.127	8.559	7.766	0.583	0.79	0.0009	0.00196
7975224	EIF2S1	eukaryotic translation initiation factor 2, subunit 1 alpha, 35kDa	1965	Hs.151777	NM_004094//NP_004085	3.424	8.899	8.104	0.649	0.79	0.00305	0.01696
7977674	SUPT16H	suppressor of Ty 16 homolog (S. cerevisiae)	11198	Hs.213724	NM_007192//NP_009123	3.118	8.551	7.756	0.689	0.79	0.00625	0.0383
7977820	PRMT5	protein arginine methyltransferase 5	10419	Hs.367854	NM_001039619//NM_006109//NP_001034708//NP_006100	3.086	7.025	6.235	0.689	0.79	0.00699	0.04152
7978558	EAPP	E2F-associated phosphoprotein	55837	Hs.433269	NM_018453//NP_060923	3.101	8.222	7.435	0.684	0.79	0.00652	0.03998
7989315	GTF2A2	general transcription factor IIA, 2, 12kDa	2958	Hs.512934	NM_004492//NP_004483	3.489	8.027	7.234	0.641	0.79	0.00265	0.01413
7991735	SNRNP25	small nuclear ribonucleoprotein 25kDa (U11/U12)	79622	Hs.15277	NM_024571//NP_078847	3.476	7.53	6.738	0.641	0.79	0.0028	0.01466
8004497	EIF4A1	eukaryotic translation initiation factor 4A, isoform 1	1973	Hs.129673	NM_001416//NP_001407	3.443	9.209	8.422	0.641	0.79	0.00356	0.01608
8030978	ZNF845	zinc finger protein 845	91664	Hs.352638	NM_138374//NP_612383//XM_001725105//XM_001725106//XM_001725855//XM_001725857//XM_039908//XP_001725157//XP_001725158//XP_001725907//XP_001725909//XP_039908	2.557	6.149	5.36	0.783	0.79	0.02004	0.13932
8032480	LSM7	LSM7 homolog, U6 small nuclear RNA associated (S. cerevisiae)	51690	Hs.512610	NM_016199//NP_057283	2.797	7.686	6.893	0.739	0.79	0.01231	0.08282
8083523	GMPS	guanine monphosphate synthetase	8833	Hs.591314	NM_003875//NP_003866	3.007	7.22	6.431	0.7	0.79	0.0078	0.0505
8106820	POLR3G	polymerase (RNA) III (DNA directed) polypeptide G (32kD)	10622	Hs.282387	NM_006467//NP_006458	3.081	7.316	6.531	0.686	0.79	0.00688	0.04205
8128123	RRAGD	Ras-related GTP binding D	58528	Hs.31712	NM_021244//NP_067067	3.195	5.945	5.151	0.677	0.79	0.00504	0.03143
8139244	C7orf44	chromosome 7 open reading frame 44	55744	Hs.654779//Hs.655165//Hs.658441	NM_018224//NP_060694	2.995	7.679	6.886	0.705	0.79	0.00867	0.052
8140828	SRI	sorcin	6717	Hs.489040	NM_003130//NM_198901//NP_003121//NP_944490	3.177	10.07	9.279	0.677	0.79	0.00557	0.03293
8180373	SUMO1	SMT3 suppressor of mif two 3 homolog 1 (S. cerevisiae)	7341	Hs.596171//Hs.81424	NM_001005781//NM_001005782//NM_003352//NP_001005781//NP_001005782//NP_003343	3.004	7.242	6.454	0.699	0.79	0.00773	0.05087
7917240	CTBS	chitobiase, di-N-acetyl-	1486	Hs.513557	NM_004388//NP_004379	3.665	6.851	6.076	0.609	0.78	0.00211	0.00846
7922656	ACBD6	acyl-Coenzyme A binding domain containing 6	84320	Hs.200051	NM_032360//NP_115736	2.788	6.131	5.354	0.725	0.78	0.0126	0.08453
7948910	SNORD25	small nucleolar RNA, C/D box 25	9303	NA	NR_002565	1.509	6.172	5.391	1.197	0.78	0.14915	0.75754
7958379	PWP1	PWP1 homolog (S. cerevisiae)	11137	Hs.506652	NM_007062//NP_008993	3.578	7.525	6.742	0.623	0.78	0.00243	0.01094
7970793	SLC46A3	solute carrier family 46, member 3	283537	Hs.117167	NM_001135919//NM_181785//NP_001129391//NP_861450	2.471	6.061	5.281	0.795	0.78	0.02394	0.16588
7974229	KLHDC2	kelch domain containing 2	23588	Hs.509264	NM_014315//NP_055130	2.327	8.268	7.485	0.836	0.78	0.03584	0.21903
7974303	TMX1	thioredoxin-related transmembrane protein 1	81542	Hs.125221	NM_030755//NP_110382	3.217	8.911	8.129	0.664	0.78	0.00762	0.02968
7980309	C14orf1	chromosome 14 open reading frame 1	11161	Hs.15106	NM_007176//NP_009107	2.786	8.64	7.858	0.731	0.78	0.01236	0.08491
7997099	SF3B3	splicing factor 3b, subunit 3, 130kDa	23450	Hs.514435	NM_012426//NP_036558	3.742	7.885	7.109	0.602	0.78	0.00149	0.00671
8026051	RNASEH2A	ribonuclease H2, subunit A	10535	Hs.532851	NM_006397//NP_006388	3.703	7.415	6.634	0.609	0.78	0.00215	0.00755
8028172	CAPNS1	calpain, small subunit 1	826	Hs.515371	NM_001003962//NM_001749//NP_001003962//NP_001740	4.295	8.738	7.953	0.566	0.78	0.00044	0.0011
8038086	RPL18	ribosomal protein L18	6141	Hs.515517	NM_000979//NP_000970	2.634	11.655	10.876	0.757	0.78	0.02208	0.11854
8052784	NFU1	NFU1 iron-sulfur cluster scaffold homolog (S. cerevisiae)	27247	Hs.430439	NM_001002755//NM_001002756//NM_001002757//NM_015700//NP_001002755//NP_001002756//NP_001002757//NP_056515	4.46	6.975	6.193	0.553	0.78	0.00066	0.00061
8090577	MBD4	methyl-CpG binding domain protein 4	8930	Hs.35947	NM_003925//NP_003916	4.259	7.712	6.932	0.565	0.78	0.00049	0.00125
8097704	TMEM184C	transmembrane protein 184C	55751	Hs.203896	NM_018241//NP_060711	4.2	7.658	6.88	0.567	0.78	0.00075	0.00153
8112746	WDR41	WD repeat domain 41	55255	Hs.482573	NM_018268//NP_060738	2.972	7.616	6.835	0.698	0.78	0.00827	0.05498
8113050	CETN3	centrin, EF-hand protein, 3 (CDC31 homolog, yeast)	1070	Hs.591767	NM_004365//NP_004356	3.758	7.095	6.313	0.605	0.78	0.00152	0.00639
8120943	CYB5R4	cytochrome b5 reductase 4	51167	Hs.5741	NM_016230//NP_057314	2.674	7.684	6.901	0.753	0.78	0.01573	0.10878
8135363	PIK3CG	phosphoinositide-3-kinase, catalytic, gamma polypeptide	5294	Hs.32942	NM_002649//NP_002640	3.988	7.662	6.88	0.586	0.78	0.00091	0.0031
8147654	POLR2K	polymerase (RNA) II (DNA directed) polypeptide K, 7.0kDa	5440	Hs.351475	NM_005034//NP_005025	4.624	9.263	8.478	0.546	0.78	0.00028	0.00034
8176263	TAF9B	TAF9B RNA polymerase II, TATA box binding protein (TBP)-associated factor, 31kDa	51616	Hs.592248//Hs.643614//Hs.714006	NM_015975//NP_057059	2.578	7.744	6.967	0.767	0.78	0.01925	0.13338
7902448	RPL17	ribosomal protein L17	6139	Hs.293653//Hs.374588//Hs.485090	NM_000985//NM_001035006//NP_000976//NP_001030178//XM_001713653//XP_001713705	3.24	10.809	10.034	0.655	0.77	0.00775	0.02794
7905088	HIST2H2AC	histone cluster 2, H2ac	8338	Hs.408067	NM_003517//NP_003508	2.303	9.584	8.818	0.824	0.77	0.03391	0.22902
7990090	hCG_2004593	ribosomal protein L17 pseudogene 39	645296	Hs.551944	NM_001093733//NP_001087202	3.57	9.471	8.702	0.613	0.77	0.00308	0.01119
7997904	ZNF778	zinc finger protein 778	197320	Hs.647385	NM_182531//NP_872337	1.615	6.566	5.794	1.113	0.77	0.13458	0.66625
7998852	TCEB2	transcription elongation factor B (SIII), polypeptide 2 (18kDa, elongin B)	6923	Hs.172772	NM_007108//NM_207013//NP_009039//NP_996896	4.195	8.479	7.714	0.559	0.77	0.00062	0.00156
8002312	NOB1	NIN1/RPN12 binding protein 1 homolog (S. cerevisiae)	28987	Hs.271695	NM_014062//NP_054781	4.519	6.08	5.309	0.542	0.77	0.00029	0.00049
8030908	ZNF480	zinc finger protein 480	147657	Hs.147025	NM_144684//NP_653285	2.983	7.833	7.065	0.685	0.77	0.00884	0.05353
8041813	CRIPT	cysteine-rich PDZ-binding protein	9419	Hs.133998	NM_014171//NP_054890	4.661	6.801	6.034	0.532	0.77	0.00037	0.00029
8047223	HSPE1	heat shock 10kDa protein 1 (chaperonin 10)	3336	Hs.1197	NM_002157//NP_002148	4.095	5.744	4.978	0.565	0.77	0.00072	0.00218
8058477	KLF7	Kruppel-like factor 7 (ubiquitous)	8609	Hs.471221	NM_003709//NP_003700	3.067	7.659	6.891	0.672	0.77	0.00761	0.04354
8073192	UQCRFS1	ubiquinol-cytochrome c reductase, Rieske iron-sulfur polypeptide 1	7386	Hs.170107	NM_006003//NP_005994	2.909	6.956	6.187	0.698	0.77	0.01057	0.06391
8082886	PCCB	propionyl Coenzyme A carboxylase, beta polypeptide	5096	Hs.63788	NM_000532//NP_000523	4.553	6.371	5.606	0.537	0.77	0.00048	0.00044
8086698	CCDC12	coiled-coil domain containing 12	151903	Hs.692157//Hs.718579	NM_144716//NP_653317	3.164	8.051	7.282	0.66	0.77	0.00658	0.03405
8095894	MRPL1	mitochondrial ribosomal protein L1	65008	Hs.532019	NM_020236//NP_064621	3.152	7.642	6.868	0.666	0.77	0.00665	0.03512
8098758	ZNF721	zinc finger protein 721	170960	Hs.428360	NM_133474//NP_597731	1.989	5.699	4.929	0.932	0.77	0.06368	0.39218
8101945	H2AFZ	H2A histone family, member Z	3015	Hs.119192	NM_002106//NP_002097	3.027	10.575	9.807	0.678	0.77	0.00882	0.04808
8114653	TAF7	TAF7 RNA polymerase II, TATA box binding protein (TBP)-associated factor, 55kDa	6879	Hs.438838	NM_005642//NP_005633	3.749	8.892	8.126	0.594	0.77	0.00166	0.00657
8121161	KIAA0776	KIAA0776	23376	Hs.149367	NM_015323//NP_056138	3.516	7.329	6.563	0.616	0.77	0.00269	0.01308
8130765	FAM103A1	family with sequence similarity 103, member A1	83640	Hs.80624	NM_031452//NP_113640	4.59	9.08	8.308	0.539	0.77	0.00052	0.00038
8133690	MDH2	malate dehydrogenase 2, NAD (mitochondrial)	4191	Hs.520967	NM_005918//NP_005909	3.966	8.9	8.135	0.575	0.77	0.00133	0.00333
8172358	UXT	ubiquitously-expressed transcript	8409	Hs.172791	NM_004182//NM_153477//NP_004173//NP_705582	4.358	10.022	9.253	0.55	0.77	0.00056	0.00088
8180298	TCEB1	transcription elongation factor B (SIII), polypeptide 1 (15kDa, elongin C)	6921	Hs.554594	NM_005648//NP_005639	3.144	9.896	9.125	0.665	0.77	0.00877	0.03585
7899016	SDHD	succinate dehydrogenase complex, subunit D, integral membrane protein	6392	Hs.356270	NM_003002//NP_002993	2.338	8.423	7.664	0.807	0.76	0.03822	0.21456
7899774	HDAC1	histone deacetylase 1	3065	Hs.88556	NM_004964//NP_004955	4.422	8.657	7.896	0.541	0.76	0.00034	0.0007
7920492	C1orf43	chromosome 1 open reading frame 43	25912	Hs.287471	NM_001098616//NM_015449//NM_138740//NP_001092086//NP_056264//NP_620077	4.621	9.46	8.696	0.533	0.76	0.00032	0.00034
7931873	GDI2	GDP dissociation inhibitor 2	2665	Hs.299055	NM_001115156//NM_001494//NP_001108628//NP_001485	3.411	9.676	8.916	0.622	0.76	0.00541	0.01759
7969796	TM9SF2	transmembrane 9 superfamily member 2	9375	Hs.654824	NM_004800//NP_004791	3.465	9.384	8.62	0.62	0.76	0.00406	0.01512
7971027	ALG5	asparagine-linked glycosylation 5, dolichyl-phosphate beta-glucosyltransferase homolog (S. cerevisiae)	29880	Hs.507769	NM_001142364//NM_013338//NP_001135836//NP_037470	4.118	7.725	6.97	0.556	0.76	0.00066	0.00202
7975113	CHURC1	churchill domain containing 1	91612	Hs.325531	NM_145165//NP_660148	3.08	6.287	5.524	0.667	0.76	0.00704	0.04215
7981986	SNRPN	small nuclear ribonucleoprotein polypeptide N	6638	Hs.555970//Hs.564847//Hs.578619//Hs.585703//Hs.592473//Hs.621316//Hs.632166	NM_003097//NM_022805//NM_022806//NM_022807//NM_022808//NP_003088//NP_073716//NP_073717//NP_073718//NP_073719//NR_001289//NR_001290//NR_001292//NR_001293//NR_001294//NR_001295//NR_003294//NR_003298//NR_003299//NR_003300//NR_003301//NR_003302//NR_003303//NR_003304//NR_003305//NR_003306//NR_003307//NR_003308//NR_003309//NR_003310//NR_003311//NR_003312//NR_003313//NR_003314//NR_003315//NR_003316//NR_…	0.848	6.366	5.607	1.989	0.76	0.41037	1
8006762	MRPL45	mitochondrial ribosomal protein L45	84311	Hs.462913	NM_032351//NP_115727	2.464	7.381	6.621	0.777	0.76	0.02406	0.1682
8022927	SLC39A6	solute carrier family 39 (zinc transporter), member 6	25800	Hs.79136	NM_001099406//NM_012319//NP_001092876//NP_036451	3.842	6.626	5.864	0.583	0.76	0.00169	0.00493
8023261	ACAA2	acetyl-Coenzyme A acyltransferase 2	10449	Hs.200136	NM_006111//NP_006102	4.365	6.349	5.586	0.546	0.76	0.00081	0.00086
8042270	UGP2	UDP-glucose pyrophosphorylase 2	7360	Hs.516217	NM_001001521//NM_006759//NP_001001521//NP_006750	3.324	8.161	7.403	0.631	0.76	0.0051	0.02232
8059731	PDE6D	phosphodiesterase 6D, cGMP-specific, rod, delta	5147	Hs.516808	NM_002601//NP_002592	4.276	7.367	6.602	0.553	0.76	0.00058	0.00118
8068612	WRB	tryptophan rich basic protein	7485	Hs.198308	NM_004627//NP_004618	3.676	7.071	6.314	0.593	0.76	0.00177	0.00819
8106776	COX7C	cytochrome c oxidase subunit VIIc	1350	Hs.430075	NM_001867//NP_001858	5.29	9.929	9.165	0.503	0.76	7e-05	2e-05
8113064	LYSMD3	LysM, putative peptidoglycan-binding, domain containing 3	116068	Hs.136235	NM_198273//NP_938014	3.571	7.02	6.26	0.605	0.76	0.00224	0.01116
8129254	MAN1A1	mannosidase, alpha, class 1A, member 1	4121	Hs.102788	NM_005907//NP_005898	2.101	6.937	6.181	0.874	0.76	0.05056	0.32688
8157021	NIPSNAP3A	nipsnap homolog 3A (C. elegans)	25934	Hs.530275	NM_015469//NP_056284	3.703	7.505	6.742	0.595	0.76	0.00219	0.00755
8168416	USMG5	up-regulated during skeletal muscle growth 5 homolog (mouse)	84833	Hs.500921	NM_032747//NP_116136	4.566	10.678	9.921	0.53	0.76	0.00036	0.00042
8171001	FUNDC2	FUN14 domain containing 2	65991	Hs.356050	NM_023934//NP_076423	3.448	6.77	6.013	0.616	0.76	0.00323	0.01586
7924351	EPRS	glutamyl-prolyl-tRNA synthetase	2058	Hs.497788	NM_004446//NP_004437	3.841	7.584	6.833	0.574	0.75	0.00123	0.00495
7924733	PARP1	poly (ADP-ribose) polymerase 1	142	Hs.177766	NM_001618//NP_001609	2.928	6.898	6.144	0.681	0.75	0.01044	0.06109
7935180	PDLIM1	PDZ and LIM domain 1	9124	Hs.368525	NM_020992//NP_066272	1.115	7.722	6.976	1.505	0.75	0.2795	1
7938777	LDHA	lactate dehydrogenase A	3939	Hs.2795	NM_001135239//NM_005566//NP_001128711//NP_005557	3.2	8.616	7.87	0.636	0.75	0.00496	0.03102
7947867	PSMC3	proteasome (prosome, macropain) 26S subunit, ATPase, 3	5702	Hs.250758	NM_002804//NP_002795	3.699	8.07	7.316	0.589	0.75	0.00165	0.00764
7956401	SHMT2	serine hydroxymethyltransferase 2 (mitochondrial)	6472	Hs.75069	NM_005412//NP_005403	2.912	7.198	6.443	0.684	0.75	0.01092	0.06345
7961532	ARHGDIB	Rho GDP dissociation inhibitor (GDI) beta	397	Hs.504877	NM_001175//NP_001166	4.46	10.818	10.072	0.528	0.75	0.00036	0.00061
7989493	RPS27L	ribosomal protein S27-like	51065	Hs.108957	NM_015920//NP_057004	2.652	7.8	7.05	0.725	0.75	0.01794	0.11406
8028248	ZNF570	zinc finger protein 570	148268	Hs.350875	NM_144694//NP_653295	3.969	5.549	4.795	0.566	0.75	0.00095	0.00329
8036710	GMFG	glia maturation factor, gamma	9535	Hs.5210	NM_004877//NP_004868	3.583	11.552	10.798	0.6	0.75	0.00397	0.01078
8051372	MEMO1	mediator of cell motility 1	51072	Hs.444969	NM_001137602//NM_015955//NP_001131074//NP_057039	4.356	6.529	5.776	0.539	0.75	0.00038	0.00089
8081786	QTRTD1	queuine tRNA-ribosyltransferase domain containing 1	79691	Hs.477162	NM_024638//NP_078914	4.631	6.248	5.498	0.522	0.75	0.00021	0.00033
8097792	SNORD73A	small nucleolar RNA, C/D box 73A	8944	NA	NR_000007	3.076	8.404	7.649	0.66	0.75	0.01032	0.04258
8131583	BZW2	basic leucine zipper and W2 domains 2	28969	Hs.487635	NM_014038//NP_054757	3.433	7.386	6.64	0.608	0.75	0.00387	0.01654
8152465	EIF3H	eukaryotic translation initiation factor 3, subunit H	8667	Hs.492599	NM_003756//NP_003747	3.841	9.705	8.96	0.57	0.75	0.00217	0.00495
8175755	CETN2	centrin, EF-hand protein, 2	1069	Hs.82794	NM_004344//NP_004335	4.579	8.517	7.766	0.526	0.75	0.00024	0.0004
8180306	WDR82	WD repeat domain 82	80335	Hs.194110	NM_025222//NP_079498	2.784	7.43	6.682	0.699	0.75	0.01297	0.0853
7901513	SCP2	sterol carrier protein 2	6342	Hs.476365//Hs.709369	NM_001007098//NM_001007099//NM_001007100//NM_001007250//NM_002979//NP_001007099//NP_001007100//NP_001007101//NP_001007251//NP_002970	2.774	5.888	5.152	0.69	0.74	0.01302	0.08724
7916262	C1orf123	chromosome 1 open reading frame 123	54987	Hs.525391	NM_017887//NP_060357	3.467	8.746	8.003	0.603	0.74	0.00556	0.01504
7920903	SSR2	signal sequence receptor, beta (translocon-associated protein beta)	6746	Hs.74564	NM_003145//NP_003136	4.726	9.431	8.687	0.513	0.74	0.00021	0.00023
7926545	PLXDC2	plexin domain containing 2	84898	Hs.658134	NM_032812//NP_116201	2.162	6.277	5.534	0.84	0.74	0.04441	0.29467
7944803	VWA5A	von Willebrand factor A domain containing 5A	4013	Hs.152944	NM_001130142//NM_014622//NM_198315//NP_001123614//NP_055437//NP_938057	1.571	5.429	4.693	1.088	0.74	0.13395	0.70354
7948908	SNORD26	small nucleolar RNA, C/D box 26	9302	NA	NR_002564	2.125	7.621	6.881	0.847	0.74	0.05445	0.31392
7954460	LYRM5	LYR motif containing 5	144363	Hs.209151	NM_001001660//NP_001001660	3.789	6.928	6.187	0.571	0.74	0.0014	0.00581
7954631	FAR2	fatty acyl CoA reductase 2	55711	Hs.298851	NM_018099//NP_060569	2.208	6.263	5.518	0.828	0.74	0.04084	0.27192
7965846	CCDC53	coiled-coil domain containing 53	51019	Hs.405692	NM_016053//NP_057137	4.225	7.336	6.598	0.536	0.74	0.00057	0.0014
7969916	BIVM	basic, immunoglobulin-like variable motif containing	54841	Hs.288809	NM_017693//NP_060163	2.11	5.623	4.881	0.854	0.74	0.052	0.32198
7970704	MTIF3	mitochondrial translational initiation factor 3	219402	Hs.534582	NM_152912//NP_690876	3.055	7.777	7.035	0.651	0.74	0.0081	0.04486
7972269	TGDS	TDP-glucose 4,6-dehydratase	23483	Hs.12393	NM_014305//NP_055120	3.579	5.862	5.127	0.585	0.74	0.00466	0.01091
8011832	NUP88	nucleoporin 88kDa	4927	Hs.584784	NM_002532//NP_002523	4.347	8.284	7.546	0.529	0.74	0.00041	0.00092
8014066	EVI2A	ecotropic viral integration site 2A	2123	Hs.591198	NM_001003927//NM_014210//NP_001003927//NP_055025	3.094	5.987	5.245	0.646	0.74	0.00629	0.0407
8027241	ZNF253	zinc finger protein 253	56242	Hs.659321	NM_021047//NP_066385	2.821	6.097	5.357	0.686	0.74	0.01266	0.07842
8050215	YWHAQ	tyrosine 3-monooxygenase/tryptophan 5-monooxygenase activation protein, theta polypeptide	10971	Hs.74405	NM_006826//NP_006817	4.393	9.814	9.071	0.53	0.74	0.00082	0.00078
8050548	LAPTM4A	lysosomal protein transmembrane 4 alpha	9741	Hs.467807	NM_014713//NP_055528	3.446	10.443	9.7	0.605	0.74	0.00363	0.01595
8057933	GTF3C3	general transcription factor IIIC, polypeptide 3, 102kDa	9330	Hs.470996	NM_012086//NP_036218	2.354	7.701	6.96	0.784	0.74	0.03043	0.20819
8073457	XRCC6	X-ray repair complementing defective repair in Chinese hamster cells 6	2547	Hs.292493	NM_001469//NP_001460	3.676	8.299	7.558	0.581	0.74	0.00253	0.00819
8096301	SPP1	secreted phosphoprotein 1	6696	Hs.313	NM_000582//NM_001040058//NM_001040060//NP_000573//NP_001035147//NP_001035149	1.417	5.381	4.639	1.201	0.74	0.17948	0.84032
8099912	C4orf34	chromosome 4 open reading frame 34	201895	Hs.576320	NM_174921//NP_777581	2.159	6.343	5.6	0.84	0.74	0.04641	0.2962
8105104	C5orf51	chromosome 5 open reading frame 51	285636	Hs.29899	NM_175921//NP_787117	3.21	7.521	6.778	0.632	0.74	0.0056	0.03023
8109576	THG1L	tRNA-histidine guanylyltransferase 1-like (S. cerevisiae)	54974	Hs.353090	NM_017872//NP_060342	3.943	7.514	6.776	0.556	0.74	0.00114	0.00358
8115455	HAVCR1	hepatitis A virus cellular receptor 1	26762	Hs.129711	NM_001099414//NM_012206//NP_001092884//NP_036338	2.288	5.074	4.336	0.798	0.74	0.03991	0.23543
8116859	TMEM14C	transmembrane protein 14C	51522	Hs.519557	NM_016462//NP_057546	2.495	6.67	5.934	0.745	0.74	0.02328	0.15809
8121144	MANEA	mannosidase, endo-alpha	79694	Hs.533323	NM_024641//NP_078917	2.431	4.947	4.207	0.764	0.74	0.02657	0.17951
8133074	FLJ25037	hypothetical protein FLJ25037	285905	Hs.567827//Hs.676517	XR_041315//XR_041316	2.493	5.673	4.936	0.746	0.74	0.02309	0.15873
7912292	LZIC	leucine zipper and CTNNBIP1 domain containing	84328	Hs.327252	NM_032368//NP_115744	3.844	6.922	6.193	0.557	0.73	0.0014	0.0049
7940775	RARRES3	retinoic acid receptor responder (tazarotene induced) 3	5920	Hs.17466	NM_004585//NP_004576	1.595	7.029	6.296	1.068	0.73	0.12868	0.68309
7947015	TSG101	tumor susceptibility gene 101	7251	Hs.523512	NM_006292//NP_006283	3.547	8.402	7.671	0.585	0.73	0.00274	0.01197
7947531	COMMD9	COMM domain containing 9	29099	Hs.279836	NM_001101653//NM_014186//NP_001095123//NP_054905	4.482	5.454	4.719	0.519	0.73	0.00067	0.00057
7950544	PRKRIR	protein-kinase, interferon-inducible double stranded RNA dependent inhibitor, repressor of (P58 repressor)	5612	Hs.503315	NM_004705//NP_004696	3.897	7.11	6.381	0.553	0.73	0.00193	0.00415
7951038	SNORA40	small nucleolar RNA, H/ACA box 40	677822	Hs.712030	NR_002973	2.222	6.48	5.75	0.807	0.73	0.04435	0.26525
7965200	CCDC59	coiled-coil domain containing 59	29080	Hs.582627	NM_014167//NP_054886	3.634	9.176	8.446	0.576	0.73	0.00262	0.00928
7973564	PSME1	proteasome (prosome, macropain) activator subunit 1 (PA28 alpha)	5720	Hs.75348	NM_006263//NM_176783//NP_006254//NP_788955	4.322	8.9	8.168	0.526	0.73	0.00044	0.001
7984263	PTPLAD1	protein tyrosine phosphatase-like A domain containing 1	51495	Hs.512973	NM_016395//NP_057479	2.313	6.96	6.233	0.779	0.73	0.03601	0.22482
7999520	RSL1D1	ribosomal L1 domain containing 1	26156	Hs.401842	NM_015659//NP_056474	3.544	9.382	8.65	0.586	0.73	0.00271	0.01207
8006812	PSMB3	proteasome (prosome, macropain) subunit, beta type, 3	5691	Hs.82793	NM_002795//NP_002786	3.47	9.001	8.275	0.588	0.73	0.00295	0.01491
8023165	HDHD2	haloacid dehalogenase-like hydrolase domain containing 2	84064	Hs.465041	NM_032124//NP_115500	2.405	7.753	7.024	0.758	0.73	0.02773	0.18883
8039706	ZNF256	zinc finger protein 256	10172	Hs.596242	NM_005773//NP_005764	3.512	5.655	4.929	0.584	0.73	0.00505	0.01323
8042588	MPHOSPH10	M-phase phosphoprotein 10 (U3 small nucleolar ribonucleoprotein)	10199	Hs.656208	NM_005791//NP_005782	3.06	7.89	7.158	0.642	0.73	0.00785	0.04431
8067007	TMSB4X	thymosin beta 4, X-linked	7114	Hs.522584	NM_021109//NP_066932	2.198	7.74	7.014	0.809	0.73	0.04128	0.27675
8079294	EXOSC7	exosome component 7	23016	Hs.476092	NM_015004//NP_055819//NR_023353	2.569	6.591	5.859	0.725	0.73	0.02178	0.1359
8084488	POLR2H	polymerase (RNA) II (DNA directed) polypeptide H	5437	Hs.432574	NM_006232//NP_006223	3.385	8.222	7.493	0.6	0.73	0.00513	0.0189
8091648	SSR3	signal sequence receptor, gamma (translocon-associated protein gamma)	6747	Hs.518346	NM_007107//NP_009038	3.869	6.727	6.001	0.552	0.73	0.00125	0.00453
8097647	ABCE1	ATP-binding cassette, sub-family E (OABP), member 1	6059	Hs.12013	NM_001040876//NM_002940//NP_001035809//NP_002931	2.179	7.298	6.569	0.818	0.73	0.04316	0.28611
8101489	FAM175A	family with sequence similarity 175, member A	84142	Hs.334772	NM_139076//NP_620775	3.448	5.863	5.135	0.591	0.73	0.00294	0.01586
8122013	L3MBTL3	l(3)mbt-like 3 (Drosophila)	84456	Hs.658051	NM_001007102//NM_032438//NP_001007103//NP_115814	2.44	7.598	6.872	0.746	0.73	0.02683	0.17637
8124502	ZNF184	zinc finger protein 184	7738	Hs.158174	NM_007149//NP_009080	2.995	6.195	5.461	0.653	0.73	0.00895	0.052
8139758	CHCHD2	coiled-coil-helix-coiled-coil-helix domain containing 2	51142	Hs.389996//Hs.547257	NM_016139//NP_057223	3.417	8.074	7.344	0.597	0.73	0.00389	0.0173
8140500	TMEM60	transmembrane protein 60	85025	Hs.19025	NM_032936//NP_116325	4.523	9.19	8.461	0.513	0.73	0.00068	0.00049
8152962	LRRC6	leucine rich repeat containing 6	23639	Hs.591865	NM_012472//NP_036604	3.59	5.457	4.722	0.584	0.73	0.0032	0.01056
7911155	SCCPDH	saccharopine dehydrogenase (putative)	51097	Hs.498397	NM_016002//NP_057086	1.846	7.982	7.259	0.93	0.72	0.08243	0.48713
7946807	RPL36AP8	ribosomal protein L36a pseudogene 8	643007	Hs.631697	NM_001101383//NP_001094853	3.342	11.385	10.666	0.596	0.72	0.00473	0.02126
7957260	GLIPR1	GLI pathogenesis-related 1	11010	Hs.205558	NM_006851//NP_006842	1.951	8.537	7.816	0.885	0.72	0.07122	0.41615
7962516	SLC38A1	solute carrier family 38, member 1	81539	Hs.709304	NM_001077484//NM_030674//NP_001070952//NP_109599	1.372	8.728	8.008	1.2	0.72	0.19123	0.88175
7967473	EIF2B1	eukaryotic translation initiation factor 2B, subunit 1 alpha, 26kDa	1967	Hs.716475	NM_001414//NP_001405	3.994	7.403	6.683	0.539	0.72	0.00175	0.00304
7978824	RPS29	ribosomal protein S29	6235	Hs.156367	NM_001030001//NM_001032//NP_001023//NP_001025172	3.603	9.316	8.598	0.569	0.72	0.00273	0.01017
7983650	SLC27A2	solute carrier family 27 (fatty acid transporter), member 2	11001	Hs.11729	NM_003645//NP_003636	1.235	7.794	7.076	1.317	0.72	0.23736	1
7996934	NIP7	nuclear import 7 homolog (S. cerevisiae)	51388	Hs.585728	NM_016101//NP_057185	2.628	7.709	6.993	0.697	0.72	0.01705	0.12006
8008517	NME1	non-metastatic cells 1, protein (NM23A) expressed in	4830	Hs.463456	NM_000269//NM_198175//NP_000260//NP_937818	3.054	7.604	6.888	0.629	0.72	0.00691	0.04498
8023259	SNORD58A	small nucleolar RNA, C/D box 58A	26791	NA	NR_002571	1.708	5.444	4.721	0.992	0.72	0.10521	0.59058
8026520	RAB8A	RAB8A, member RAS oncogene family	4218	Hs.642874	NM_005370//NP_005361	3.712	8.474	7.756	0.559	0.72	0.00217	0.00735
8040163	IAH1	isoamyl acetate-hydrolyzing esterase 1 homolog (S. cerevisiae)	285148	Hs.614939	NM_001039613//NP_001034702	3.661	7.989	7.265	0.568	0.72	0.00278	0.00857
8055445	DARS	aspartyl-tRNA synthetase	1615	Hs.503787	NM_001349//NP_001340	2.207	8.74	8.017	0.803	0.72	0.04319	0.2724
8093141	WDR53	WD repeat domain 53	348793	Hs.385865	NM_182627//NP_872433	3.589	6.781	6.058	0.574	0.72	0.0027	0.01059
8105778	PIK3R1	phosphoinositide-3-kinase, regulatory subunit 1 (alpha)	5295	Hs.132225//Hs.604502	NM_181504//NM_181523//NM_181524//NP_852556//NP_852664//NP_852665	2.206	8.394	7.673	0.802	0.72	0.04069	0.27288
8109528	CYFIP2	cytoplasmic FMR1 interacting protein 2	26999	Hs.519702	NM_001037332//NM_001037333//NM_014376//NP_001032409//NP_001032410//NP_055191	2.455	5.924	5.203	0.738	0.72	0.02484	0.17123
8121087	PM20D2	peptidase M20 domain containing 2	135293	Hs.709364	NM_001010853//NP_001010853	3.605	6.266	5.543	0.572	0.72	0.00354	0.01011
8130438	TFB1M	transcription factor B1, mitochondrial	51106	Hs.279908	NM_016020//NP_057104	2.828	6.122	5.398	0.669	0.72	0.01114	0.07717
8130499	DYNLT1	dynein, light chain, Tctex-type 1	6993	Hs.445999	NM_006519//NP_006510	1.719	9.726	9.006	0.984	0.72	0.10718	0.58193
8132399	C7orf36	chromosome 7 open reading frame 36	57002	Hs.83313	NM_020192//NP_064577	2.75	7.457	6.74	0.676	0.72	0.01661	0.09206
8138370	ANKMY2	ankyrin repeat and MYND domain containing 2	57037	Hs.157378	NM_020319//NP_064715	3.113	6.018	5.295	0.627	0.72	0.00612	0.03879
8144378	AGPAT5	1-acylglycerol-3-phosphate O-acyltransferase 5 (lysophosphatidic acid acyltransferase, epsilon)	55326	Hs.624002	NM_018361//NP_060831	1.885	6.713	5.997	0.905	0.72	0.07597	0.45996
8146198	POLB	polymerase (DNA directed), beta	5423	Hs.654484	NM_002690//NP_002681	3.494	7.196	6.479	0.578	0.72	0.00305	0.01393
7907160	ATP1B1	ATPase, Na+/K+ transporting, beta 1 polypeptide	481	Hs.291196//Hs.706952	NM_001001787//NM_001677//NP_001001787//NP_001668	2.033	6.871	6.157	0.848	0.71	0.0582	0.36557
7916372	TMEM59	transmembrane protein 59	9528	Hs.523262	NM_004872//NP_004863	4.319	9.524	8.817	0.509	0.71	0.00131	0.00101
7916727	ITGB3BP	integrin beta 3 binding protein (beta3-endonexin)	23421	Hs.166539	NM_014288//NP_055103	2.922	5.983	5.274	0.641	0.71	0.00926	0.06197
7943162	C11orf54	chromosome 11 open reading frame 54	28970	Hs.8360	NM_014039//NP_054758	2.782	7.622	6.912	0.664	0.71	0.01674	0.08568
7945132	FLI1	Friend leukemia virus integration 1	2313	Hs.504281	NM_002017//NP_002008	2.692	7.473	6.765	0.677	0.71	0.01538	0.10461
7946655	CSNK2A1P	casein kinase 2, alpha 1 polypeptide pseudogene	283106	Hs.654675	NR_002207	2.675	6.616	5.901	0.687	0.71	0.01556	0.10855
7949377	FAU	Finkel-Biskis-Reilly murine sarcoma virus (FBR-MuSV) ubiquitously expressed	2197	Hs.387208	NM_001997//NP_001988	3.102	9.909	9.2	0.616	0.71	0.00615	0.03988
7971563	PCNP	PEST proteolytic signal containing nuclear protein	57092	Hs.545311//Hs.654949	NM_020357//NP_065090	2.814	8.989	8.281	0.657	0.71	0.01873	0.07968
7974799	MNAT1	menage a trois homolog 1, cyclin H assembly factor (Xenopus laevis)	4331	Hs.509523	NM_002431//NP_002422	3.775	6.69	5.981	0.547	0.71	0.00238	0.00607
7990566	ETFA	electron-transfer-flavoprotein, alpha polypeptide	2108	Hs.39925	NM_000126//NM_001127716//NP_000117//NP_001121188	3.155	7.94	7.228	0.611	0.71	0.00646	0.03485
7993185	NUBP1	nucleotide binding protein 1 (MinD homolog, E. coli)	4682	Hs.81469	NM_002484//NP_002475	2.897	7.402	6.688	0.65	0.71	0.01207	0.06574
7999834	ARL6IP1	ADP-ribosylation factor-like 6 interacting protein 1	23204	Hs.634882	NM_015161//NP_055976	2.627	11.109	10.397	0.694	0.71	0.02092	0.12032
8005951	SNORD42B	small nucleolar RNA, C/D box 42B	26808	NA	NR_000013	1.791	4.667	3.957	0.936	0.71	0.09184	0.52702
8030899	ZNF766	zinc finger protein 766	90321	Hs.439662	NM_001010851//NP_001010851	2.935	5.804	5.095	0.639	0.71	0.01028	0.06008
8070330	PSMG1	proteasome (prosome, macropain) assembly chaperone 1	8624	Hs.473838	NM_003720//NM_203433//NP_003711//NP_982257	3.5	8.333	7.625	0.57	0.71	0.00459	0.01369
8084219	KLHL24	kelch-like 24 (Drosophila)	54800	Hs.407709	NM_017644//NP_060114	2.84	8.117	7.404	0.657	0.71	0.01091	0.07507
8085081	CRBN	cereblon	51185	Hs.18925	NM_016302//NP_057386	2.702	8.825	8.114	0.678	0.71	0.01484	0.10235
8091048	COPB2	coatomer protein complex, subunit beta 2 (beta prime)	9276	Hs.75724	NM_004766//NP_004757//NR_023350	3.367	9.379	8.67	0.584	0.71	0.00402	0.01986
8098150	C4orf43	chromosome 4 open reading frame 43	55319	Hs.267446	NM_018352//NP_060822	3.038	6.78	6.074	0.623	0.71	0.00936	0.04679
8106479	SCAMP1	secretory carrier membrane protein 1	9522	Hs.482587	NM_004866//NP_004857	3.022	7.041	6.332	0.627	0.71	0.00889	0.04867
8117888	RAN	RAN, member RAS oncogene family	5901	Hs.10842	NM_006325//NP_006316	3.714	9.277	8.564	0.555	0.71	0.00213	0.00731
8119842	POLR1C	polymerase (RNA) I polypeptide C, 30kDa	9533	Hs.584839	NM_004875//NM_203290//NP_004866//NP_976035	2.604	7.869	7.157	0.698	0.71	0.02342	0.12632
8130003	SF3B5	splicing factor 3b, subunit 5, 10kDa	83443	Hs.110695	NM_031287//NP_112577	2.873	7.583	6.869	0.653	0.71	0.01038	0.06954
8131539	TMEM106B	transmembrane protein 106B	54664	Hs.396358	NM_001134232//NM_018374//NP_001127704//NP_060844	3.477	5.095	4.381	0.578	0.71	0.00295	0.01462
8134079	GTPBP10	GTP-binding protein 10 (putative)	85865	Hs.709271	NM_001042717//NM_033107//NP_001036182//NP_149098	3.204	7.072	6.362	0.605	0.71	0.0071	0.0307
8140859	MTERF	mitochondrial transcription termination factor	7978	Hs.532216	NM_006980//NP_008911	3.762	6.612	5.904	0.547	0.71	0.00206	0.00631
8154305	SELT	selenoprotein T	51714	Hs.369052	NM_016275//NP_057359	2.232	10.035	9.328	0.779	0.71	0.04034	0.26057
8172905	HSD17B10	hydroxysteroid (17-beta) dehydrogenase 10	3028	Hs.171280	NM_001037811//NM_004493//NP_001032900//NP_004484	4.124	7.506	6.791	0.526	0.71	0.00075	0.00198
7905598	SNAPIN	SNAP-associated protein	23557	Hs.32018	NM_012437//NP_036569	3.704	7.34	6.641	0.545	0.7	0.00243	0.00753
7943690	DDX10	DEAD (Asp-Glu-Ala-Asp) box polypeptide 10	1662	Hs.591931	NM_004398//NP_004389	2.443	6.912	6.209	0.723	0.7	0.02898	0.17533
7959153	COX6A1	cytochrome c oxidase subunit VIa polypeptide 1	1337	Hs.497118	NM_004373//NP_004364	3.466	10.002	9.3	0.569	0.7	0.00344	0.01508
7967084	POP5	processing of precursor 5, ribonuclease P/MRP subunit (S. cerevisiae)	51367	Hs.279913	NM_015918//NM_198202//NP_057002//NP_937845	3.372	5.596	4.892	0.58	0.7	0.00355	0.01959
7979367	EXOC5	exocyst complex component 5	10640	Hs.715522	NM_006544//NP_006535	2.443	7.885	7.182	0.723	0.7	0.02832	0.17533
7990700	WDR61	WD repeat domain 61	80349	Hs.513055	NM_025234//NP_079510	2.773	6.822	6.125	0.654	0.7	0.0135	0.08744
8020254	SEH1L	SEH1-like (S. cerevisiae)	81929	Hs.301048	NM_001013437//NM_031216//NP_001013455//NP_112493	2.765	7.164	6.462	0.66	0.7	0.01542	0.08902
8021208	ME2	malic enzyme 2, NAD(+)-dependent, mitochondrial	4200	Hs.233119	NM_002396//NP_002387	4.296	8.226	7.526	0.505	0.7	0.00061	0.0011
8022488	ABHD3	abhydrolase domain containing 3	171586	Hs.397978	NM_138340//NP_612213	3.621	6.007	5.306	0.554	0.7	0.00202	0.00964
8022747	B4GALT6	UDP-Gal:betaGlcNAc beta 1,4- galactosyltransferase, polypeptide 6	9331	Hs.591063	NM_004775//NP_004766	1.556	6.584	5.884	1.042	0.7	0.1382	0.71646
8025500	UBL5	ubiquitin-like 5	59286	Hs.534477	NM_001048241//NM_024292//NP_001041706//NP_077268	3.882	10.316	9.618	0.53	0.7	0.00273	0.00435
8026193	C19orf53	chromosome 19 open reading frame 53	28974	Hs.231616	NM_014047//NP_054766	3.31	7.931	7.234	0.581	0.7	0.00415	0.02318
8048014	RPE	ribulose-5-phosphate-3-epimerase	6120	Hs.282260	NM_006916//NM_199229//NP_008847//NP_954699	3.033	7.811	7.116	0.613	0.7	0.00845	0.04737
8068168	SOD1	superoxide dismutase 1, soluble	6647	Hs.443914	NM_000454//NP_000445	3.091	9.76	9.062	0.608	0.7	0.00746	0.041
8089040	MINA	MYC induced nuclear antigen	84864	Hs.607776	NM_001042533//NM_032778//NM_153182//NP_001035998//NP_116167//NP_694822	2.728	5.888	5.186	0.667	0.7	0.01383	0.09666
8093256	RPL17P18	ribosomal protein L17 pseudogene 18	100129657	Hs.668469	XM_001717890//XM_001719035//XM_001719497//XP_001717942//XP_001719087//XP_001719549	3.203	10.128	9.431	0.593	0.7	0.00588	0.03078
8094556	PGM2	phosphoglucomutase 2	55276	Hs.23363//Hs.607816	NM_018290//NP_060760	2.343	7.15	6.446	0.747	0.7	0.03213	0.21256
8095230	SRP72	signal recognition particle 72kDa	6731	Hs.237825	NM_006947//NP_008878	3.896	9.19	8.492	0.53	0.7	0.00106	0.00416
8097521	SCOC	short coiled-coil protein	60592	Hs.480815	NM_032547//NP_115936	3.924	6.473	5.776	0.526	0.7	0.00104	0.00381
8102410	RPS26P47	ribosomal protein S26 pseudogene 47	400156	NA	NR_002225	3.099	10.501	9.804	0.606	0.7	0.00625	0.04019
8109830	CCDC99	coiled-coil domain containing 99	54908	Hs.368710	NM_017785//NP_060255	1.92	7.063	6.361	0.873	0.7	0.07099	0.43639
8111129	ZNF622	zinc finger protein 622	90441	Hs.60300	NM_033414//NP_219482	4.151	7.406	6.704	0.515	0.7	0.00076	0.00181
8126259	C6orf130	chromosome 6 open reading frame 130	221443	Hs.227457	NM_145063//NP_659500	3.393	8.112	7.415	0.573	0.7	0.00343	0.01849
8126394	MRPS10	mitochondrial ribosomal protein S10	55173	Hs.380887//Hs.669022	NM_018141//NP_060611	2.853	8.968	8.27	0.641	0.7	0.01704	0.07285
8134740	C7orf59	chromosome 7 open reading frame 59	389541	Hs.406520	NM_001008395//NP_001008396	3.765	7.723	7.028	0.538	0.7	0.00261	0.00626
8167305	EBP	emopamil binding protein (sterol isomerase)	10682	Hs.30619	NM_006579//NP_006570	2.443	7.849	7.15	0.719	0.7	0.02545	0.17533
8167449	PLP2	proteolipid protein 2 (colonic epithelium-enriched)	5355	Hs.77422	NM_002668//NP_002659	2.766	9.962	9.261	0.659	0.7	0.01331	0.08882
8168580	APOOL	apolipoprotein O-like	139322	Hs.512181//Hs.706885	NM_198450//NP_940852	2.989	7.508	6.808	0.624	0.7	0.00788	0.05276
8175052	AIFM1	apoptosis-inducing factor, mitochondrion-associated, 1	9131	Hs.424932	NM_001130846//NM_001130847//NM_004208//NM_145812//NM_145813//NP_001124318//NP_001124319//NP_004199//NP_665811//NP_665812	2.43	7.446	6.748	0.72	0.7	0.0261	0.17986
8176255	TMLHE	trimethyllysine hydroxylase, epsilon	55217	Hs.133321	NM_018196//NP_060666	1.914	6.473	5.772	0.875	0.7	0.072	0.44038
8176719	EIF1AY	eukaryotic translation initiation factor 1A, Y-linked	9086	Hs.461178	NM_004681//NP_004672	0.542	8.354	7.654	2.837	0.7	0.59465	1
8180212	TBCA	tubulin folding cofactor A	6902	Hs.291212	NM_004607//NP_004598	3.627	9.699	9.002	0.55	0.7	0.00304	0.00947
8180394	GRINL1A	glutamate receptor, ionotropic, N-methyl D-aspartate-like 1A	81488	Hs.437256	NM_001018102//NM_001018103//NM_015532//NP_001018112//NP_001018113//NP_056347	2.563	7.986	7.281	0.699	0.7	0.0282	0.1376
7902398	SNORD45A	small nucleolar RNA, C/D box 45A	26805	NA	NR_002749	3.358	5.997	5.311	0.567	0.69	0.00661	0.02035
7905185	RPRD2	regulation of nuclear pre-mRNA domain containing 2	23248	Hs.213666	NM_015203//NP_056018	2.783	7.155	6.462	0.649	0.69	0.01316	0.08549
7938291	SNORA3	small nucleolar RNA, H/ACA box 3	619562	Hs.523463	NR_002580	2.216	6.023	5.331	0.767	0.69	0.04247	0.2681
7958152	PGAM1	phosphoglycerate mutase 1 (brain)	5223	Hs.592599//Hs.632918	NM_002629//NP_002620	3.218	8.089	7.402	0.584	0.69	0.00526	0.0296
7967240	VPS33A	vacuolar protein sorting 33 homolog A (S. cerevisiae)	65082	Hs.592009	NM_022916//NP_075067	2.85	7.417	6.73	0.632	0.69	0.01164	0.07336
7973414	NGDN	neuroguidin, EIF4E binding protein	25983	Hs.9043	NM_001042635//NM_015514//NP_001036100//NP_056329	3.646	7.179	6.484	0.547	0.69	0.00193	0.00896
7996012	ARL2BP	ADP-ribosylation factor-like 2 binding protein	23568	Hs.632873//Hs.645184	NM_012106//NP_036238	2.917	7.828	7.139	0.624	0.69	0.0107	0.06271
8006715	TADA2L	transcriptional adaptor 2 (ADA2 homolog, yeast)-like	6871	Hs.500066	NM_001488//NM_133439//NP_001479//NP_597683	2.711	6.199	5.505	0.661	0.69	0.01439	0.10035
8015712	CCDC56	coiled-coil domain containing 56	28958	Hs.16059	NM_001040431//NP_001035521	3.606	8.458	7.768	0.546	0.69	0.00298	0.01008
8027247	ZNF93	zinc finger protein 93	81931	Hs.301059	NM_031218//NP_112495	3.133	6.164	5.471	0.598	0.69	0.00591	0.03687
8037642	SNRPD2	small nuclear ribonucleoprotein D2 polypeptide 16.5kDa	6633	Hs.515472	NM_004597//NM_177542//NP_004588//NP_808210	4.125	10.504	9.815	0.507	0.69	0.0009	0.00197
8046759	DNAJC10	DnaJ (Hsp40) homolog, subfamily C, member 10	54431	Hs.516632	NM_018981//NP_061854	2.58	7.86	7.173	0.678	0.69	0.0202	0.13283
8047356	NIF3L1	NIF3 NGG1 interacting factor 3-like 1 (S. pombe)	60491	Hs.145284	NM_001136039//NM_001142355//NM_001142356//NM_021824//NP_001129511//NP_001135827//NP_001135828//NP_068596	3.147	6.386	5.696	0.594	0.69	0.00558	0.03557
8083677	SCHIP1	schwannomin interacting protein 1	29970	Hs.134665	NM_014575//NP_055390	1.633	6.323	5.637	0.981	0.69	0.12645	0.65126
8089701	ZBTB20	zinc finger and BTB domain containing 20	26137	Hs.655108	NM_015642//NP_056457	2.343	6.842	6.153	0.731	0.69	0.03112	0.21256
8099476	PROM1	prominin 1	8842	Hs.614734	NM_006017//NP_006008	1.034	5.906	5.219	1.489	0.69	0.31577	1
8103389	CTSO	cathepsin O	1519	Hs.75262	NM_001334//NP_001325	2.753	5.878	5.184	0.654	0.69	0.01333	0.09144
8103684	C4orf27	chromosome 4 open reading frame 27	54969	Hs.406756	NM_017867//NP_060337	3.645	7.129	6.441	0.542	0.69	0.00195	0.00898
8104621	GUSBL2	glucuronidase, beta-like 2	375513	Hs.561539//Hs.711053	NR_003660//XR_042150//XR_042151	0.924	7.158	6.467	1.667	0.69	0.37595	1
8111552	C5orf33	chromosome 5 open reading frame 33	133686	Hs.81907	NM_001085411//NM_153013//NP_001078880//NP_694558	2.968	7.227	6.539	0.616	0.69	0.00839	0.05551
8112961	RPS23	ribosomal protein S23	6228	Hs.527193	NM_001025//NP_001016	3.584	7.97	7.279	0.549	0.69	0.00356	0.01075
8115327	SPARC	secreted protein, acidic, cysteine-rich (osteonectin)	6678	Hs.111779//Hs.708558	NM_003118//NP_003109	1.553	6.245	5.554	1.031	0.69	0.14064	0.71905
8130988	C6orf35	chromosome 6 open reading frame 35	729515	Hs.157212//Hs.535817	NM_018452//NP_060922	2.879	6.585	5.899	0.626	0.69	0.01123	0.06857
8163185	TXN	thioredoxin	7295	Hs.435136	NM_003329//NP_003320	2.689	10.386	9.696	0.661	0.69	0.01946	0.1053
8166784	TSPAN7	tetraspanin 7	7102	Hs.441664	NM_004615//NP_004606	1.567	4.943	4.252	1.023	0.69	0.15084	0.70698
7947138	FANCF	Fanconi anemia, complementation group F	2188	Hs.713574	NM_022725//NP_073562	3.058	5.743	5.06	0.599	0.68	0.00677	0.04453
7949765	PPP1CA	protein phosphatase 1, catalytic subunit, alpha isoform	5499	Hs.183994	NM_001008709//NM_002708//NM_206873//NP_001008709//NP_002699//NP_996756	2.591	8.043	7.365	0.667	0.68	0.01969	0.12981
7955425	ATF1	activating transcription factor 1	466	Hs.648565	NM_005171//NP_005162	3.306	8.024	7.342	0.569	0.68	0.00454	0.02343
7960728	SCARNA12	small Cajal body-specific RNA 12	677777	Hs.689636	NR_003010	2.47	7.529	6.848	0.694	0.68	0.02439	0.16621
7969243	CKAP2	cytoskeleton associated protein 2	26586	Hs.444028//Hs.640434//Hs.711762	NM_001098525//NM_018204//NP_001091995//NP_060674	1.608	7.377	6.696	0.987	0.68	0.12653	0.67212
7974587	ACTR10	actin-related protein 10 homolog (S. cerevisiae)	55860	Hs.509451	NM_018477//NP_060947	2.83	7.615	6.936	0.627	0.68	0.01113	0.07682
7997933	RPL13	ribosomal protein L13	6137	Hs.410817	NM_000977//NM_033251//NP_000968//NP_150254	2.295	6.621	5.943	0.732	0.68	0.0341	0.23242
8013348	RPS2	ribosomal protein S2	6187	Hs.356366//Hs.381079//Hs.498569//Hs.506997//Hs.709223//Hs.709308	NM_002952//NP_002943	2.271	10.068	9.39	0.737	0.68	0.0369	0.24287
8038919	ZNF350	zinc finger protein 350	59348	Hs.407694	NM_021632//NP_067645	3.519	7.335	6.651	0.55	0.68	0.00245	0.01297
8039961	ACP1	acid phosphatase 1, soluble	52	Hs.558296	NM_001040649//NM_004300//NM_007099//NP_001035739//NP_004291//NP_009030//NR_024080	3.184	9.014	8.337	0.578	0.68	0.00785	0.03234
8040386	DDX1	DEAD (Asp-Glu-Ala-Asp) box polypeptide 1	1653	Hs.440599	NM_004939//NP_004930	2.588	9.051	8.371	0.67	0.68	0.02271	0.13063
8090533	ISY1	ISY1 splicing factor homolog (S. cerevisiae)	57461	Hs.512661	NM_020701//NP_065752	2.5	7.155	6.471	0.691	0.68	0.02313	0.15651
8109821	RPL10	ribosomal protein L10	6134	Hs.534404//Hs.657751	NM_006013//NP_006004//NR_026898	2.388	11.304	10.626	0.709	0.68	0.03692	0.19512
8115907	NOP16	NOP16 nucleolar protein homolog (yeast)	51491	Hs.696283	NM_016391//NP_057475	2.88	7.481	6.796	0.625	0.68	0.01025	0.06841
8117377	HIST1H1E	histone cluster 1, H1e	3008	Hs.248133	NM_005321//NP_005312	1.965	7.87	7.194	0.825	0.68	0.06504	0.40721
8128111	UBE2J1	ubiquitin-conjugating enzyme E2, J1 (UBC6 homolog, yeast)	51465	Hs.163776	NM_016021//NP_057105	2.763	7.716	7.037	0.639	0.68	0.01563	0.08942
8162006	GKAP1	G kinase anchoring protein 1	80318	Hs.522255	NM_001135953//NM_025211//NP_001129425//NP_079487	2.539	6.127	5.451	0.675	0.68	0.02211	0.14458
8174051	BTK	Bruton agammaglobulinemia tyrosine kinase	695	Hs.159494	NM_000061//NP_000052	2.508	7.254	6.575	0.685	0.68	0.02326	0.154
8174779	LAMP2	lysosomal-associated membrane protein 2	3920	Hs.496684	NM_001122606//NM_002294//NM_013995//NP_001116078//NP_002285//NP_054701	3.599	8.959	8.283	0.536	0.68	0.00395	0.01029
8175369	MAP7D3	MAP7 domain containing 3	79649	Hs.446275	NM_024597//NP_078873	3.579	7.535	6.856	0.54	0.68	0.00251	0.01091
8179481	HLA-DRA	major histocompatibility complex, class II, DR alpha	3122	Hs.520048	NM_019111//NP_061984	0.875	10.285	9.6	1.737	0.68	0.39302	1
7901895	ATG4C	ATG4 autophagy related 4 homolog C (S. cerevisiae)	84938	Hs.7353	NM_032852//NM_178221//NP_116241//NP_835739	2.269	6.007	5.334	0.732	0.67	0.03987	0.24375
7948902	SNORD29	small nucleolar RNA, C/D box 29	9297	NA	NR_002559	1.809	6.427	5.76	0.873	0.67	0.09401	0.51377
7957167	TMEM19	transmembrane protein 19	55266	Hs.688627	NM_018279//NP_060749	4.009	6.496	5.823	0.503	0.67	0.00085	0.00289
7974603	PSMA3	proteasome (prosome, macropain) subunit, alpha type, 3	5684	Hs.558799	NM_002788//NM_152132//NP_002779//NP_687033	2.899	9.938	9.269	0.608	0.67	0.01113	0.06543
7984289	RAB11A	RAB11A, member RAS oncogene family	8766	Hs.321541	NM_004663//NP_004654	2.958	8.644	7.972	0.603	0.67	0.00867	0.05686
8021181	SCARNA17	small Cajal body-specific RNA 17	677769	NA	NR_003003	2.074	8.312	7.644	0.78	0.67	0.05375	0.34189
8023175	IER3IP1	immediate early response 3 interacting protein 1	51124	Hs.653122	NM_016097//NP_057181	3.721	8.202	7.531	0.522	0.67	0.00196	0.00715
8024708	MRPL54	mitochondrial ribosomal protein L54	116541	Hs.356578	NM_172251//NP_758455	3.444	7.207	6.533	0.549	0.67	0.00293	0.01604
8050591	NDUFAF2	NADH dehydrogenase (ubiquinone) 1 alpha subcomplex, assembly factor 2	91942	Hs.591757	NM_174889//NP_777549	3.881	6.986	6.316	0.51	0.67	0.00126	0.00436
8072876	LGALS1	lectin, galactoside-binding, soluble, 1	3956	Hs.445351	NM_002305//NP_002296	2.139	10.521	9.847	0.768	0.67	0.04673	0.30654
8081657	CD200	CD200 molecule	4345	Hs.79015	NM_001004196//NM_005944//NP_001004196//NP_005935	2.212	5.195	4.524	0.745	0.67	0.04724	0.27
8082688	DNAJC13	DnaJ (Hsp40) homolog, subfamily C, member 13	23317	Hs.12707	NM_015268//NP_056083	2.917	7.495	6.824	0.607	0.67	0.00926	0.06271
8089527	ATG3	ATG3 autophagy related 3 homolog (S. cerevisiae)	64422	Hs.477126	NM_022488//NP_071933	3.001	9.143	8.474	0.594	0.67	0.00843	0.05124
8100495	PPAT	phosphoribosyl pyrophosphate amidotransferase	5471	Hs.331420//Hs.708542	NM_002703//NP_002694	3.365	6.99	6.319	0.554	0.67	0.00356	0.01997
8107044	ERAP2	endoplasmic reticulum aminopeptidase 2	64167	Hs.482910	NM_001130140//NM_022350//NP_001123612//NP_071745	1.639	6.91	6.244	0.948	0.67	0.12505	0.6463
8112007	EMB	embigin homolog (mouse)	133418	Hs.645309	NM_198449//NP_940851	2.498	7.511	6.839	0.68	0.67	0.02305	0.15714
8115464	HAVCR2	hepatitis A virus cellular receptor 2	84868	Hs.710500	NM_032782//NP_116171	2.619	6.033	5.362	0.655	0.67	0.01804	0.12238
8116734	LY86	lymphocyte antigen 86	9450	Hs.653138	NM_004271//NP_004262	1.344	5.158	4.49	1.134	0.67	0.2012	0.90777
8117219	THEM2	thioesterase superfamily member 2	55856	Hs.9676	NM_018473//NP_060943	2.522	8.454	7.78	0.677	0.67	0.02256	0.14969
8139706	SEC61G	Sec61 gamma subunit	23480	Hs.488282	NM_001012456//NM_014302//NP_001012474//NP_055117	3.411	11.544	10.877	0.546	0.67	0.00528	0.01759
8149534	ASAH1	N-acylsphingosine amidohydrolase (acid ceramidase) 1	427	Hs.527412//Hs.633993	NM_001127505//NM_004315//NM_177924//NP_001120977//NP_004306//NP_808592	2.724	7.136	6.47	0.633	0.67	0.01722	0.09752
8156116	C9orf103	chromosome 9 open reading frame 103	414328	Hs.530261	NM_001001551//NP_001001551	3.878	6.816	6.143	0.512	0.67	0.0015	0.0044
8157270	SLC31A1	solute carrier family 31 (copper transporters), member 1	1317	Hs.532315	NM_001859//NP_001850	2.349	6.846	6.174	0.711	0.67	0.03326	0.21016
8168524	P2RY10	purinergic receptor P2Y, G-protein coupled, 10	27334	Hs.296433	NM_014499//NM_198333//NP_055314//NP_938147	2.052	4.365	3.694	0.79	0.67	0.05712	0.35446
8173812	NSBP1	nucleosomal binding protein 1	79366	Hs.282204	NM_030763//NP_110390	1.988	5.761	5.094	0.807	0.67	0.06346	0.39279
8177658	SERF1A	small EDRK-rich factor 1A (telomeric)	8293	Hs.559428	NM_021967//NM_022968//NP_068802//NP_075257//XM_001713905//XP_001713957	2.834	7.862	7.195	0.616	0.67	0.01169	0.07611
8180387	NME2	non-metastatic cells 2, protein (NM23B) expressed in	4831	Hs.463456	NM_001018137//NM_001018138//NM_001018139//NM_002512//NP_001018147//NP_001018148//NP_001018149//NP_002503	1.576	6.53	5.858	0.99	0.67	0.13863	0.69926
8180398	RPS9	ribosomal protein S9	6203	Hs.467284//Hs.546288	NM_001013//NP_001004	2.225	11.63	10.96	0.74	0.67	0.05026	0.26384
7897620	PGD	phosphogluconate dehydrogenase	5226	Hs.464071	NM_002631//NP_002622	2.083	8.638	7.976	0.77	0.66	0.05732	0.33683
7903541	STXBP3	syntaxin binding protein 3	6814	Hs.530436	NM_007269//NP_009200	2.547	8.745	8.08	0.662	0.66	0.02152	0.14222
7911989	RPL22	ribosomal protein L22	6146	Hs.515329//Hs.554762	NM_000983//NP_000974	1.826	8.281	7.625	0.852	0.66	0.08516	0.50143
7918050	RPSA	ribosomal protein SA	3921	Hs.449909	NM_001012321//NM_002295//NP_001012321//NP_002286	3.571	8.255	7.597	0.525	0.66	0.0022	0.01116
7918657	PTPN22	protein tyrosine phosphatase, non-receptor type 22 (lymphoid)	26191	Hs.535276	NM_012411//NM_015967//NP_036543//NP_057051	1.591	6.157	5.501	0.959	0.66	0.13646	0.68648
7918847	RP5-1000E10.4	suppressor of IKK epsilon	80143	Hs.709277	NM_001102396//NM_025073//NP_001095866//NP_079349	3.581	6.326	5.662	0.528	0.66	0.00251	0.01084
7938057	TRIM22	tripartite motif-containing 22	10346	Hs.501778//Hs.684559	NM_006074//NP_006065	1.539	5.78	5.121	0.99	0.66	0.1451	0.73121
7954613	CCDC91	coiled-coil domain containing 91	55297	Hs.653125	NM_018318//NP_060788	2.975	7.898	7.238	0.59	0.66	0.00811	0.05458
7964271	PRIM1	primase, DNA, polypeptide 1 (49kDa)	5557	Hs.534339	NM_000946//NP_000937	1.87	6.017	5.358	0.839	0.66	0.07813	0.4703
7988838	LEO1	Leo1, Paf1/RNA polymerase II complex component, homolog (S. cerevisiae)	123169	Hs.567662	NM_138792//NP_620147	2.674	8.66	8	0.636	0.66	0.01601	0.10878
7989834	C15orf44	chromosome 15 open reading frame 44	81556	Hs.6686	NM_001136043//NM_030800//NP_001129515//NP_110427	3.103	7.893	7.236	0.571	0.66	0.00644	0.03978
8003953	PSMB6	proteasome (prosome, macropain) subunit, beta type, 6	5694	Hs.77060	NM_002798//NP_002789	2.617	8.941	8.283	0.642	0.66	0.02177	0.1229
8012581	STX8	syntaxin 8	9482	Hs.431109	NM_004853//NP_004844	2.368	7.432	6.773	0.693	0.66	0.03318	0.20273
8017133	FAM33A	family with sequence similarity 33, member A	348235	Hs.463607	NM_001100595//NM_182620//NP_001094065//NP_872426	1.647	6.547	5.885	0.938	0.66	0.11792	0.63971
8017599	PECAM1	platelet/endothelial cell adhesion molecule	5175	Hs.514412	NM_000442//NP_000433	1.106	7.726	7.067	1.34	0.66	0.28365	1
8024194	GPX4	glutathione peroxidase 4 (phospholipid hydroperoxidase)	2879	Hs.433951	NM_001039847//NM_001039848//NM_002085//NP_001034936//NP_001034937//NP_002076	2.811	8.712	8.049	0.616	0.66	0.01302	0.08023
8030925	LOC400713	zinc finger protein LOC400713	400713	Hs.502314	NM_001145434//NP_001138906//XR_039381//XR_039390//XR_039621	2.88	5.972	5.315	0.6	0.66	0.0106	0.06841
8037298	LOC100130904	similar to CD177 molecule	100130904	NA	XR_037541//XR_037828	3.518	4.124	3.46	0.534	0.66	0.00328	0.01301
8051882	LRPPRC	leucine-rich PPR-motif containing	10128	Hs.368084	NM_133259//NP_573566	2.731	7.998	7.341	0.623	0.66	0.01426	0.09602
8062174	ERGIC3	ERGIC and golgi 3	51614	Hs.472558	NM_015966//NM_198398//NP_057050//NP_938408	2.988	9.033	8.371	0.589	0.66	0.00832	0.05289
8075798	EIF3D	eukaryotic translation initiation factor 3, subunit D	8664	Hs.55682	NM_003753//NP_003744	2.408	9.379	8.721	0.683	0.66	0.03223	0.18774
8083063	SLC25A36	solute carrier family 25, member 36	55186	Hs.144130	NM_001104647//NM_018155//NP_001098117//NP_060625	2.456	7.189	6.527	0.678	0.66	0.02807	0.17089
8101925	MAPKSP1	MAPK scaffold protein 1	8649	Hs.716375	NM_021970//NP_068805//NR_024170	2.704	8.187	7.524	0.633	0.66	0.01594	0.1019
8106193	UTP15	UTP15, U3 small nucleolar ribonucleoprotein, homolog (S. cerevisiae)	84135	Hs.406703	NM_032175//NP_115551	2.281	5.532	4.875	0.711	0.66	0.03716	0.23847
8108568	IK	IK cytokine, down-regulator of HLA II	3550	Hs.421245	NM_006083//NP_006074	3.594	9.609	8.945	0.527	0.66	0.00322	0.01044
8121429	FIG4	FIG4 homolog (S. cerevisiae)	9896	Hs.529959	NM_014845//NP_055660	3.032	6.425	5.761	0.585	0.66	0.00719	0.04749
8132843	FAM29A	family with sequence similarity 29, member A	54801	Hs.533468	NM_017645//NP_060115	1.778	6.614	5.954	0.875	0.66	0.09414	0.53672
8135268	EIF4B	eukaryotic translation initiation factor 4B	1975	Hs.648394//Hs.702041	NM_001417//NP_001408	1.955	9.497	8.84	0.806	0.66	0.07478	0.41358
8139840	ERV3	endogenous retroviral sequence 3 (includes zinc finger protein H-plk/HPF9)	2086	Hs.713235	NM_001007253//NP_001007254	2.422	6.066	5.402	0.687	0.66	0.02627	0.1827
8166455	PRDX4	peroxiredoxin 4	10549	Hs.83383	NM_006406//NP_006397	3.382	6.382	5.724	0.542	0.66	0.00336	0.01905
8176709	CYorf15B	chromosome Y open reading frame 15B	84663	Hs.592254	NM_032576//NP_115965	1.055	4.995	4.337	1.398	0.66	0.30694	1
7904751	RBM8A	RNA binding motif protein 8A	9939	Hs.356873	NM_005105//NP_005096	3.252	7.548	6.901	0.546	0.65	0.00687	0.02707
7923875	C1orf186	chromosome 1 open reading frame 186	440712	Hs.662248	NM_001007544//NP_001007545	2.131	6.545	5.896	0.741	0.65	0.05396	0.31074
7952869	THYN1	thymocyte nuclear protein 1	29087	Hs.13645	NM_001037304//NM_001037305//NM_014174//NM_199297//NM_199298//NP_001032381//NP_001032382//NP_054893//NP_954994//NP_954995	3.36	6.954	6.3	0.54	0.65	0.00393	0.02024
7956114	RPS26	ribosomal protein S26	6231	Hs.447562//Hs.567235//Hs.632726	NM_001029//NP_001020	2.553	4.43	3.782	0.644	0.65	0.0214	0.14048
7956166	FAM62A	family with sequence similarity 62 (C2 domain containing), member A	23344	Hs.632729	NM_015292//NP_056107	1.902	6.445	5.793	0.818	0.65	0.08019	0.44842
7973458	DHRS4L2	dehydrogenase/reductase (SDR family) member 4 like 2	317749	Hs.528385//Hs.647569//Hs.718547	NM_198083//NP_932349	3.64	7.139	6.491	0.51	0.65	0.00235	0.00912
8002660	TXNL4B	thioredoxin-like 4B	54957	Hs.134406	NM_001142317//NM_001142318//NM_017853//NP_001135789//NP_001135790//NP_060323	3.113	7.099	6.448	0.565	0.65	0.00765	0.03879
8005191	C17orf45	chromosome 17 open reading frame 45	125144	Hs.368934	NM_152350//NP_689563//NR_027158//NR_027159//NR_027160//NR_027161//NR_027162//NR_027163//NR_027164//NR_027165//NR_027166//NR_027167//NR_027168//NR_027169//NR_027170//NR_027171//NR_027172//NR_027173//NR_027174//NR_027175//NR_027176//NR_027177//NR_027178//NR_027179	2.09	9.561	8.911	0.755	0.65	0.05674	0.33294
8014047	C17orf42	chromosome 17 open reading frame 42	79736	Hs.317340	NM_024683//NP_078959	3.076	6.667	6.02	0.565	0.65	0.00724	0.04258
8053036	TPRKB	TP53RK binding protein	51002	Hs.157401	NM_016058//NP_057142	3.029	6.869	6.222	0.571	0.65	0.00769	0.04784
8099696	SEPSECS	Sep (O-phosphoserine) tRNA:Sec (selenocysteine) tRNA synthase	51091	Hs.253305	NM_016955//NM_153825//NP_058651//NP_722547	2.275	7.086	6.433	0.709	0.65	0.03552	0.2411
8121489	AMD1	adenosylmethionine decarboxylase 1	262	Hs.159118	NM_001033059//NM_001634//NP_001028231//NP_001625	3.514	7.931	7.285	0.519	0.65	0.0029	0.01316
8124534	HIST1H4L	histone cluster 1, H4l	8368	Hs.533295	NM_003546//NP_003537	1.358	5.949	5.303	1.087	0.65	0.19134	0.89474
8124926	BAT1	HLA-B associated transcript 1	7919	Hs.254042	NM_004640//NM_080598//NP_004631//NP_542165	1.777	4.665	4.014	0.864	0.65	0.09256	0.53747
8136869	CASP2	caspase 2, apoptosis-related cysteine peptidase	835	Hs.368982	NM_032982//NM_032983//NP_116764//NP_116765	2.646	7.423	6.768	0.635	0.65	0.01716	0.11554
8167654	GSPT2	G1 to S phase transition 2	23708	Hs.59523	NM_018094//NP_060564	2.773	5.661	5.014	0.606	0.65	0.0126	0.08744
7897509	NMNAT1	nicotinamide nucleotide adenylyltransferase 1	64802	Hs.633762	NM_022787//NP_073624	3.563	5.69	5.046	0.513	0.64	0.00231	0.01142
7910494	ARV1	ARV1 homolog (S. cerevisiae)	64801	Hs.275736	NM_022786//NP_073623	3.347	6.783	6.147	0.527	0.64	0.00454	0.02097
7917954	FRRS1	ferric-chelate reductase 1	391059	Hs.454779	NM_001013660//NP_001013682	1.828	5.827	5.188	0.829	0.64	0.08602	0.49999
7948267	TIMM10	translocase of inner mitochondrial membrane 10 homolog (yeast)	26519	Hs.235750	NM_012456//NP_036588	3.228	7.87	7.233	0.54	0.64	0.00514	0.02883
7970844	KATNAL1	katanin p60 subunit A-like 1	84056	Hs.243596	NM_001014380//NM_032116//NP_001014402//NP_115492	2.747	6.109	5.465	0.608	0.64	0.01433	0.09267
7979085	PYGL	phosphorylase, glycogen, liver	5836	Hs.282417	NM_002863//NP_002854	2.183	7.49	6.846	0.723	0.64	0.04375	0.28412
7981949	SNRPN	small nuclear ribonucleoprotein polypeptide N	6638	Hs.555970//Hs.564847//Hs.578619//Hs.585703//Hs.592473//Hs.621316//Hs.632166	NM_003097//NM_022805//NM_022806//NM_022807//NM_022808//NP_003088//NP_073716//NP_073717//NP_073718//NP_073719//NR_001289//NR_001290//NR_001292//NR_001293//NR_001294//NR_001295//NR_003294//NR_003298//NR_003299//NR_003300//NR_003301//NR_003302//NR_003303//NR_003304//NR_003305//NR_003306//NR_003307//NR_003308//NR_003309//NR_003310//NR_003311//NR_003312//NR_003313//NR_003314//NR_003315//NR_003316//NR_…	1.128	4.295	3.659	1.269	0.64	0.28114	1
7994769	CORO1A	coronin, actin binding protein, 1A	11151	Hs.415067	NM_007074//NP_009005	3.196	6.388	5.752	0.543	0.64	0.00794	0.03135
7995583	CHD9	chromodomain helicase DNA binding protein 9	80205	Hs.59159//Hs.622347	NM_025134//NP_079410	1.918	7.772	7.13	0.799	0.64	0.07487	0.43771
8001507	BBS2	Bardet-Biedl syndrome 2	583	Hs.333738	NM_031885//NP_114091	3.206	6.193	5.557	0.541	0.64	0.00504	0.03054
8023561	LMAN1	lectin, mannose-binding, 1	3998	Hs.465295	NM_005570//NP_005561	2.345	7.459	6.823	0.674	0.64	0.0329	0.21176
8035842	ZNF91	zinc finger protein 91	7644	Hs.654471	NM_003430//NP_003421	2.244	6.904	6.26	0.707	0.64	0.03835	0.25502
8057990	ANKRD44	ankyrin repeat domain 44	91526	Hs.654819	NM_153697//NP_710181	3.303	5.987	5.35	0.532	0.64	0.00662	0.02362
8069532	HSPA13	heat shock protein 70kDa family, member 13	6782	Hs.352341	NM_006948//NP_008879	2.459	7.024	6.381	0.658	0.64	0.02444	0.16988
8090091	PTPLB	protein tyrosine phosphatase-like (proline instead of catalytic arginine), member b	201562	Hs.705480	NM_198402//NP_940684	3.126	6.789	6.149	0.553	0.64	0.00652	0.03753
8094911	ATP10D	ATPase, class V, type 10D	57205	Hs.437241	NM_020453//NP_065186	2.757	6.139	5.495	0.606	0.64	0.01321	0.09063
8097480	NARG1	NMDA receptor regulated 1	80155	Hs.715706	NM_057175//NP_476516	2.575	7.656	7.013	0.636	0.64	0.01915	0.13422
8105353	SKIV2L2	superkiller viralicidic activity 2-like 2 (S. cerevisiae)	23517	Hs.274531	NM_015360//NP_056175	3.518	8.59	7.949	0.516	0.64	0.00335	0.01301
8109462	CNOT8	CCR4-NOT transcription complex, subunit 8	9337	Hs.26703	NM_004779//NP_004770	2.765	8.052	7.412	0.602	0.64	0.01402	0.08902
8112033	ARL15	ADP-ribosylation factor-like 15	54622	Hs.659125	NM_019087//NP_061960	2.467	5.834	5.193	0.654	0.64	0.02559	0.1672
8112967	TMEM167A	transmembrane protein 167A	153339	Hs.355606	NM_174909//NP_777569	1.835	7.67	7.033	0.823	0.64	0.08782	0.49497
8114829	YIPF5	Yip1 domain family, member 5	81555	Hs.372050	NM_001024947//NM_030799//NP_001020118//NP_110426	2.802	7.939	7.302	0.593	0.64	0.01265	0.08189
8146517	CHCHD7	coiled-coil-helix-coiled-coil-helix domain containing 7	79145	Hs.436913	NM_001011667//NM_001011668//NM_001011669//NM_001011670//NM_001011671//NM_024300//NP_001011667//NP_001011668//NP_001011669//NP_001011670//NP_001011671//NP_077276	2.544	7.09	6.45	0.638	0.64	0.02063	0.1431
8177674	GTF2H2	general transcription factor IIH, polypeptide 2, 44kDa	2966	Hs.191356//Hs.655216	NM_001515//NP_001506	2.121	8.638	7.997	0.735	0.64	0.05289	0.31606
7903582	RPL17	ribosomal protein L17	6139	Hs.293653//Hs.374588//Hs.485090	NM_000985//NM_001035006//NP_000976//NP_001030178//XM_001713653//XP_001713705	2.771	11.715	11.087	0.589	0.63	0.01873	0.08783
7920285	S100A2	S100 calcium binding protein A2	6273	Hs.516484	NM_005978//NP_005969	1.369	5.996	5.368	1.05	0.63	0.18874	0.88453
7923978	CD34	CD34 molecule	947	Hs.374990	NM_001025109//NM_001773//NP_001020280//NP_001764	0.946	6.781	6.146	1.497	0.63	0.35807	1
7926385	STAM	signal transducing adaptor molecule (SH3 domain and ITAM motif) 1	8027	Hs.441498	NM_003473//NP_003464	2.102	8.943	8.311	0.73	0.63	0.05038	0.32633
7934228	ASCC1	activating signal cointegrator 1 complex subunit 1	51008	Hs.500007	NM_015947//NP_057031	3.18	6.902	6.268	0.542	0.63	0.00666	0.03268
7944011	REXO2	REX2, RNA exonuclease 2 homolog (S. cerevisiae)	25996	Hs.677190//Hs.7527	NM_015523//NP_056338	2.324	7.502	6.87	0.676	0.63	0.03441	0.22026
7960716	PHB2	prohibitin 2	11331	Hs.504620	NM_001144831//NM_007273//NP_001138303//NP_009204	3.437	8.017	7.391	0.509	0.63	0.00303	0.01636
7961983	TM7SF3	transmembrane 7 superfamily member 3	51768	Hs.438641	NM_016551//NP_057635	1.349	7.47	6.844	1.06	0.63	0.19422	0.90311
8004940	C17orf48	chromosome 17 open reading frame 48	56985	Hs.47668//Hs.708369	NM_020233//NP_064618	3.003	6.119	5.491	0.557	0.63	0.00975	0.05099
8005943	RPL23A	ribosomal protein L23a	6147	Hs.419463	NM_000984//NP_000975	2.361	8.745	8.115	0.664	0.63	0.02973	0.20545
8008795	C17orf71	chromosome 17 open reading frame 71	55181	Hs.7296	NM_018149//NP_060619	3.108	6.517	5.889	0.545	0.63	0.00725	0.03928
8035905	ANKRD27	ankyrin repeat domain 27 (VPS9 domain)	84079	Hs.59236	NM_032139//NP_115515	2.499	6.96	6.326	0.64	0.63	0.02241	0.15683
8042519	PCYOX1	prenylcysteine oxidase 1	51449	Hs.567502	NM_016297//NP_057381	3.044	5.809	5.183	0.551	0.63	0.00708	0.0461
8070141	CRYZL1	crystallin, zeta (quinone reductase)-like 1	9946	Hs.352671	NM_145858//NP_665857	3.44	6.749	6.124	0.509	0.63	0.00293	0.01622
8080416	LOC440957	similar to CG32736-PA	440957	Hs.660577	NM_001124767//NP_001118239//XM_001716881//XM_001717970//XM_001718706//XP_001716933//XP_001718022//XP_001718758	2.421	6.85	6.224	0.648	0.63	0.03082	0.18305
8081465	BBX	bobby sox homolog (Drosophila)	56987	Hs.124366	NM_001142568//NM_020235//NP_001136040//NP_064620	3.144	7.55	6.924	0.54	0.63	0.00564	0.03585
8082003	EAF2	ELL associated factor 2	55840	Hs.477325	NM_018456//NP_060926	2.862	8.055	7.422	0.58	0.63	0.01047	0.07134
8084708	SNORA4	small nucleolar RNA, H/ACA box 4	619568	Hs.518475	NR_002588	2.606	6.706	6.075	0.619	0.63	0.02013	0.12578
8087409	RHOA	ras homolog gene family, member A	387	Hs.247077//Hs.709788	NM_001664//NP_001655	3.402	9.743	9.118	0.513	0.63	0.00523	0.01803
8090898	STAG1	stromal antigen 1	10274	Hs.412586	NM_005862//NP_005853	3.344	7.125	6.492	0.525	0.63	0.00387	0.02114
8091922	WDR49	WD repeat domain 49	151790	Hs.213762	NM_178824//NP_849146	2.648	5.545	4.917	0.608	0.63	0.01636	0.11505
8095773	USO1	USO1 homolog, vesicle docking protein (yeast)	8615	Hs.292689	NM_003715//NP_003706	2.424	9.117	8.489	0.649	0.63	0.02855	0.18198
8117685	ZKSCAN3	zinc finger with KRAB and SCAN domains 3	80317	Hs.485004	NM_024493//NP_077819	2.461	5.09	4.459	0.645	0.63	0.02488	0.16921
8138941	NT5C3	5'-nucleotidase, cytosolic III	51251	Hs.487933	NM_001002009//NM_001002010//NM_016489//NP_001002009//NP_001002010//NP_057573	1.724	6.149	5.52	0.857	0.63	0.11395	0.57802
8139889	hCG_1983332	ribosomal protein L35 pseudogene 5	441246	NA	NR_003536	2.039	8.152	7.526	0.741	0.63	0.05934	0.36203
8142098	ATXN7L1	ataxin 7-like 1	222255	Hs.489603	NM_020725//NM_138495//NM_152749//NP_065776//NP_612504//NP_689962	1.527	5.678	5.044	0.961	0.63	0.14443	0.7417
8154951	GLUL	glutamate-ammonia ligase (glutamine synthetase)	2752	Hs.518525	NM_001033044//NM_001033056//NM_002065//NP_001028216//NP_001028228//NP_002056	2.769	8.515	7.882	0.594	0.63	0.01521	0.08823
8164067	PSMB7	proteasome (prosome, macropain) subunit, beta type, 7	5695	Hs.213470	NM_002799//NP_002790	2.505	9.713	9.082	0.637	0.63	0.02595	0.15494
8180353	ENSA	endosulfine alpha	2029	Hs.632456	NM_004436//NM_207042//NM_207043//NM_207044//NM_207045//NM_207046//NM_207047//NM_207168//NP_004427//NP_996925//NP_996926//NP_996927//NP_996928//NP_996929//NP_996930//NP_997051	3.517	10.4	9.771	0.506	0.63	0.00456	0.01304
7903032	MTF2	metal response element binding transcription factor 2	22823	Hs.31016	NM_007358//NP_031384	2.133	8.332	7.707	0.714	0.62	0.0488	0.30969
7910591	C1orf57	chromosome 1 open reading frame 57	84284	Hs.642715	NM_032324//NP_115700	3.045	6.633	6.016	0.542	0.62	0.00697	0.04599
7928471	ADK	adenosine kinase	132	Hs.656586	NM_001123//NM_006721//NP_001114//NP_006712	2.053	7.08	6.461	0.73	0.62	0.05499	0.35388
7937079	BNIP3	BCL2/adenovirus E1B 19kDa interacting protein 3	664	Hs.144873	NM_004052//NP_004043	1.699	6.882	6.26	0.858	0.62	0.10657	0.5977
7943842	C11orf57	chromosome 11 open reading frame 57	55216	Hs.195060	NM_001082969//NM_001082970//NM_018195//NP_001076438//NP_001076439//NP_060665	2.603	7.23	6.611	0.607	0.62	0.01856	0.12658
7956910	CAND1	cullin-associated and neddylation-dissociated 1	55832	Hs.546407	NM_018448//NP_060918	2.723	7.152	6.534	0.588	0.62	0.01561	0.09774
7972062	FBXL3	F-box and leucine-rich repeat protein 3	26224	Hs.508284	NM_012158//NP_036290	2.737	8.824	8.203	0.588	0.62	0.01656	0.09476
7980438	SPTLC2	serine palmitoyltransferase, long chain base subunit 2	9517	Hs.435661	NM_004863//NP_004854	2.178	8.445	7.824	0.698	0.62	0.04405	0.28661
7989132	RFX7	regulatory factor X, 7	64864	Hs.282855	NM_022841//NP_073752	2.442	7.056	6.437	0.636	0.62	0.02522	0.17568
8001030	PYCARD	PYD and CARD domain containing	29108	Hs.499094	NM_013258//NM_145182//NP_037390//NP_660183	2.936	6.266	5.641	0.563	0.62	0.01269	0.05994
8001496	NUDT21	nudix (nucleoside diphosphate linked moiety X)-type motif 21	11051	Hs.528834	NM_007006//NP_008937	3.419	8.848	8.225	0.509	0.62	0.0031	0.0172
8005814	NLK	nemo-like kinase	51701	Hs.208759	NM_016231//NP_057315	2.286	7.555	6.933	0.672	0.62	0.04108	0.2363
8028186	ZNF146	zinc finger protein 146	7705	Hs.643436	NM_001099638//NM_001099639//NM_007145//NP_001093108//NP_001093109//NP_009076	1.915	7.429	6.811	0.77	0.62	0.07522	0.43971
8039905	TMEM167B	transmembrane protein 167B	56900	Hs.82933	NM_020141//NP_064526	2.514	7.263	6.646	0.621	0.62	0.02295	0.15214
8061075	SNRPB2	small nuclear ribonucleoprotein polypeptide B''	6629	Hs.280378	NM_003092//NM_198220//NP_003083//NP_937863	3.308	7.913	7.288	0.521	0.62	0.00495	0.02331
8071649	LOC96610	BMS1 homolog, ribosome assembly protein (yeast) pseudogene	96610	Hs.449601//Hs.654512	NR_027293//XR_040596	1.914	8.298	7.678	0.774	0.62	0.08081	0.44038
8080438	SPCS1	signal peptidase complex subunit 1 homolog (S. cerevisiae)	28972	Hs.11125	NM_014041//NP_054760	3.315	8.085	7.46	0.52	0.62	0.00463	0.02287
8085852	NGLY1	N-glycanase 1	55768	Hs.368960	NM_001145293//NM_001145294//NM_001145295//NM_018297//NP_001138765//NP_001138766//NP_001138767//NP_060767	2.914	8.272	7.651	0.563	0.62	0.01017	0.06315
8093145	C3orf34	chromosome 3 open reading frame 34	84984	Hs.282800	NM_032898//NP_116287	2.399	6.515	5.897	0.644	0.62	0.0316	0.19103
8094226	LOC285550	hypothetical protein LOC285550	285550	Hs.399980//Hs.619367	NM_001145191//NP_001138663//XR_017764//XR_017908//XR_040763	2.87	5.027	4.403	0.571	0.62	0.01245	0.07003
8094271	MED28	mediator complex subunit 28	80306	Hs.434075//Hs.644788	NM_025205//NP_079481	3.193	7.939	7.321	0.527	0.62	0.00512	0.03159
8095404	UGT2B28	UDP glucuronosyltransferase 2 family, polypeptide B28	54490	Hs.653154	NM_053039//NP_444267	1.336	3.471	2.854	1.055	0.62	0.21287	0.91523
8113157	TTC37	tetratricopeptide repeat domain 37	9652	Hs.482868	NM_014639//NP_055454	2.146	6.77	6.146	0.709	0.62	0.04596	0.30289
8115158	RPS14	ribosomal protein S14	6208	Hs.381126	NM_001025070//NM_001025071//NM_005617//NP_001020241//NP_001020242//NP_005608	2.586	11.598	10.98	0.609	0.62	0.02205	0.13118
8120719	CD109	CD109 molecule	135228	Hs.399891	NM_133493//NP_598000	1.456	6.489	5.867	0.983	0.62	0.1648	0.80488
8124397	HIST1H1C	histone cluster 1, H1c	3006	Hs.7644	NM_005319//NP_005310	1.682	7.33	6.713	0.859	0.62	0.11036	0.61128
8135235	PMPCB	peptidase (mitochondrial processing) beta	9512	Hs.184211	NM_004279//NP_004270	2.334	8.239	7.615	0.664	0.62	0.03263	0.21618
8171006	BRCC3	BRCA1/BRCA2-containing complex, subunit 3	79184	Hs.558537	NM_001018055//NM_024332//NP_001018065//NP_077308	3.057	6.082	5.458	0.547	0.62	0.00838	0.04464
8180003	HLA-DRB3	major histocompatibility complex, class II, DR beta 3	3125	Hs.534322	NM_022555//NP_072049	1.136	8.722	8.098	1.237	0.62	0.27082	1
7900454	DEM1	defects in morphology 1 homolog (S. cerevisiae)	64789	Hs.59584	NM_022774//NP_073611	2.478	6.816	6.209	0.617	0.61	0.02388	0.16358
7917472	GTF2B	general transcription factor IIB	2959	Hs.481852	NM_001514//NP_001505	2.574	9.176	8.564	0.605	0.61	0.02583	0.1345
7921667	CD48	CD48 molecule	962	Hs.243564	NM_001778//NP_001769	0.796	6.751	6.142	1.692	0.61	0.43677	1
7924450	DUSP10	dual specificity phosphatase 10	11221	Hs.497822	NM_007207//NM_144728//NM_144729//NP_009138//NP_653329//NP_653330	2.407	8.223	7.613	0.633	0.61	0.02729	0.1881
7925550	ADSS	adenylosuccinate synthase	159	Hs.498313	NM_001126//NP_001117	2.635	7.321	6.715	0.59	0.61	0.01685	0.11829
7926786	APBB1IP	amyloid beta (A4) precursor protein-binding, family B, member 1 interacting protein	54518	Hs.310421	NM_019043//NP_061916	3.27	6.526	5.921	0.509	0.61	0.00557	0.0258
7928752	GHITM	growth hormone inducible transmembrane protein	27069	Hs.352656	NM_014394//NP_055209	2.959	8.161	7.548	0.55	0.61	0.0107	0.05673
7938880	HTATIP2	HIV-1 Tat interactive protein 2, 30kDa	10553	Hs.90753	NM_001098520//NM_001098521//NM_001098522//NM_001098523//NM_006410//NP_001091990//NP_001091991//NP_001091992//NP_001091993//NP_006401	1.612	7.526	6.92	0.875	0.61	0.12458	0.66876
7939184	TCP11L1	t-complex 11 (mouse)-like 1	55346	Hs.655341	NM_001145541//NM_018393//NP_001139013//NP_060863	2.301	7.071	6.466	0.652	0.61	0.03422	0.22987
7944991	STT3A	STT3, subunit of the oligosaccharyltransferase complex, homolog A (S. cerevisiae)	3703	Hs.504237	NM_152713//NP_689926	3.334	8.766	8.151	0.51	0.61	0.00377	0.02173
7951036	SNORD5	small nucleolar RNA, C/D box 5	692072	NA	NR_003033	1.726	8.292	7.684	0.828	0.61	0.10236	0.57646
7974352	C14orf166	chromosome 14 open reading frame 166	51637	Hs.534457	NM_016039//NP_057123	3.145	8.738	8.13	0.524	0.61	0.00589	0.03576
7980463	SNW1	SNW domain containing 1	22938	Hs.445498	NM_012245//NP_036377	1.938	8.983	8.376	0.749	0.61	0.07493	0.42456
7988605	COPS2	COP9 constitutive photomorphogenic homolog subunit 2 (Arabidopsis)	9318	Hs.369614	NM_001143887//NM_004236//NP_001137359//NP_004227	2.772	8.166	7.554	0.575	0.61	0.0149	0.08763
7994826	ITGAL	integrin, alpha L (antigen CD11A (p180), lymphocyte function-associated antigen 1; alpha polypeptide)	3683	Hs.174103	NM_001114380//NM_002209//NP_001107852//NP_002200	1.97	6.374	5.766	0.74	0.61	0.07111	0.40405
7995655	FTO	fat mass and obesity associated	79068	Hs.528833	NM_001080432//NP_001073901	2.524	7.037	6.431	0.608	0.61	0.02502	0.14908
8005957	SNORD4B	small nucleolar RNA, C/D box 4B	26772	NA	NR_000009	1.44	6.064	5.459	0.966	0.61	0.16794	0.81936
8007397	PSME3	proteasome (prosome, macropain) activator subunit 3 (PA28 gamma; Ki)	10197	Hs.152978	NM_005789//NM_176863//NP_005780//NP_789839	3.233	8.287	7.672	0.52	0.61	0.00508	0.02846
8020668	IMPACT	Impact homolog (mouse)	55364	Hs.515317	NM_018439//NP_060909	2.211	7.381	6.769	0.68	0.61	0.04065	0.27048
8023605	PIGN	phosphatidylinositol glycan anchor biosynthesis, class N	23556	Hs.157031	NM_012327//NM_176787//NP_036459//NP_789744	1.969	6.15	5.541	0.742	0.61	0.06664	0.40468
8026341	GPSN2	glycoprotein, synaptic 2	9524	Hs.515642	NM_138501//NP_612510	3.183	7.336	6.731	0.517	0.61	0.00547	0.03242
8027416	C19orf2	chromosome 19 open reading frame 2	8725	Hs.466391	NM_003796//NM_134447//NP_003787//NP_604431	1.811	7.945	7.338	0.793	0.61	0.09544	0.51231
8028194	ZNF382	zinc finger protein 382	84911	Hs.631591	NM_032825//NP_116214	2.736	4.411	3.805	0.574	0.61	0.01861	0.09497
8034448	C19orf56	chromosome 19 open reading frame 56	51398	Hs.108969//Hs.657204	NM_016145//NP_057229	3.161	7.465	6.851	0.527	0.61	0.00569	0.03432
8042207	COMMD1	copper metabolism (Murr1) domain containing 1	150684	Hs.468702	NM_152516//NP_689729	2.488	7.901	7.289	0.621	0.61	0.02301	0.16033
8050763	C2orf79	chromosome 2 open reading frame 79	391356	Hs.406607	NM_001013663//NP_001013685	2.279	8	7.387	0.665	0.61	0.0385	0.23935
8053417	CAPG	capping protein (actin filament), gelsolin-like	822	Hs.516155	NM_001747//NP_001738	2.944	7.118	6.513	0.545	0.61	0.00997	0.0588
8083850	PHC3	polyhomeotic homolog 3 (Drosophila)	80012	Hs.529592//Hs.694467	NM_024947//NP_079223	1.607	6.737	6.125	0.887	0.61	0.12605	0.67296
8107005	CAST	calpastatin	831	Hs.436186	NM_001042440//NM_001042441//NM_001042442//NM_001042443//NM_001042444//NM_001042445//NM_001042446//NM_001750//NM_173060//NM_173061//NM_173063//NP_001035905//NP_001035906//NP_001035907//NP_001035908//NP_001035909//NP_001035910//NP_001035911//NP_001741//NP_775083//NP_775084//NP_775086	1.427	7.53	6.925	0.975	0.61	0.17807	0.83119
8111739	FYB	FYN binding protein (FYB-120/130)	2533	Hs.370503	NM_001465//NM_199335//NP_001456//NP_955367	1.297	8.155	7.545	1.07	0.61	0.21197	0.95177
8112302	C5orf43	chromosome 5 open reading frame 43	643155	Hs.508479	NM_001048249//NP_001041714	2.723	7.249	6.639	0.579	0.61	0.01791	0.09774
8112940	SSBP2	single-stranded DNA binding protein 2	23635	Hs.102735	NM_012446//NP_036578	2.105	8.061	7.446	0.709	0.61	0.0516	0.32469
8128592	ATG5	ATG5 autophagy related 5 homolog (S. cerevisiae)	9474	Hs.486063	NM_004849//NP_004840	2.941	7.973	7.365	0.547	0.61	0.00952	0.05923
8129974	FUCA2	fucosidase, alpha-L- 2, plasma	2519	Hs.591332	NM_032020//NP_114409	2.398	6.513	5.9	0.64	0.61	0.03017	0.1914
8145669	RBPMS	RNA binding protein with multiple splicing	11030	Hs.334587	NM_001008710//NM_001008711//NM_001008712//NM_006867//NP_001008710//NP_001008711//NP_001008712//NP_006858	1.249	6.54	5.929	1.11	0.61	0.22804	0.99702
8154363	RPS26P47	ribosomal protein S26 pseudogene 47	400156	NA	NR_002225	2.365	8.376	7.769	0.639	0.61	0.0305	0.20389
8169868	UTP14A	UTP14, U3 small nucleolar ribonucleoprotein, homolog A (yeast)	10813	Hs.458598	NM_006649//NP_006640	3.424	7.556	6.943	0.5	0.61	0.00531	0.01696
7903988	RAP1A	RAP1A, member of RAS oncogene family	5906	Hs.190334	NM_001010935//NM_002884//NP_001010935//NP_002875	2.536	8.565	7.961	0.603	0.6	0.02906	0.14547
7922404	SNORD80	small nucleolar RNA, C/D box 80	26774	NA	NR_003940	1.572	6.913	6.318	0.879	0.6	0.13449	0.70268
7936673	RGS10	regulator of G-protein signaling 10	6001	Hs.501200	NM_001005339//NM_002925//NP_001005339//NP_002916	1.617	6.838	6.234	0.869	0.6	0.12688	0.66458
7970513	C13orf3	chromosome 13 open reading frame 3	221150	Hs.88523	NM_145061//NP_659498	1.376	5.522	4.926	0.991	0.6	0.18603	0.87804
7985089	RCN2	reticulocalbin 2, EF-hand calcium binding domain	5955	Hs.79088	NM_002902//NP_002893	2.504	7.789	7.186	0.608	0.6	0.02703	0.15525
7985488	FAM103A1	family with sequence similarity 103, member A1	83640	Hs.80624	NM_031452//NP_113640	2.975	7.047	6.45	0.533	0.6	0.0103	0.05458
7996593	CTCF	CCCTC-binding factor (zinc finger protein)	10664	Hs.368367	NM_006565//NP_006556	3.006	8.032	7.428	0.536	0.6	0.00763	0.05062
8009164	WDR68	WD repeat domain 68	10238	Hs.410596	NM_005828//NP_005819	2.752	7.911	7.306	0.57	0.6	0.01404	0.09165
8035838	ZNF724P	zinc finger protein 724 pseudogene	440519	Hs.675814	NA	2.078	5.987	5.392	0.694	0.6	0.05542	0.33963
8040142	CPSF3	cleavage and polyadenylation specific factor 3, 73kDa	51692	Hs.515972	NM_016207//NP_057291	2.724	8.003	7.401	0.571	0.6	0.01399	0.09752
8058927	TMBIM1	transmembrane BAX inhibitor motif containing 1	64114	Hs.591605	NM_022152//NP_071435	2.515	9.025	8.429	0.6	0.6	0.02365	0.15183
8090893	MSL2	male-specific lethal 2 homolog (Drosophila)	55167	Hs.18631	NM_001145417//NM_018133//NP_001138889//NP_060603	1.851	8.152	7.553	0.767	0.6	0.08157	0.4836
8094974	OCIAD1	OCIA domain containing 1	54940	Hs.518750	NM_001079839//NM_001079840//NM_001079841//NM_001079842//NM_017830//NP_001073308//NP_001073309//NP_001073310//NP_001073311//NP_060300	3.251	7.608	7.006	0.508	0.6	0.0082	0.02714
8099850	TMEM156	transmembrane protein 156	80008	Hs.374147	NM_024943//NP_079219	2.67	4.971	4.368	0.581	0.6	0.01944	0.10973
8107282	WDR36	WD repeat domain 36	134430	Hs.533237	NM_139281//NP_644810	2.684	6.285	5.685	0.576	0.6	0.01781	0.10645
8107578	SRFBP1	serum response factor binding protein 1	153443	Hs.107622	NM_152546//NP_689759	2.74	8.275	7.672	0.571	0.6	0.01631	0.09413
8107942	RAD50	RAD50 homolog (S. cerevisiae)	10111	Hs.655835	NM_005732//NM_133482//NP_005723//NP_597816	1.916	7.408	6.806	0.75	0.6	0.07428	0.43904
8116020	LMAN2	lectin, mannose-binding 2	10960	Hs.75864	NM_006816//NP_006807	2.694	8.012	7.409	0.577	0.6	0.01508	0.10416
8125483	TAP2	transporter 2, ATP-binding cassette, sub-family B (MDR/TAP)	6891	Hs.502	NM_000544//NM_018833//NP_000535//NP_061313	1.099	5.747	5.147	1.228	0.6	0.28681	1
8129317	SERINC1	serine incorporator 1	57515	Hs.146668	NM_020755//NP_065806	1.864	8.69	8.094	0.76	0.6	0.09015	0.47448
8139057	ELMO1	engulfment and cell motility 1	9844	Hs.656638	NM_001039459//NM_014800//NM_130442//NP_001034548//NP_055615//NP_569709	1.464	7.877	7.275	0.948	0.6	0.16633	0.79767
8160016	RANBP6	RAN binding protein 6	26953	Hs.167496//Hs.675725	NM_012416//NP_036548//NR_024094//NR_024095	2.161	5.778	5.176	0.68	0.6	0.04467	0.29518
8170428	MTM1	myotubularin 1	4534	Hs.655056	NM_000252//NP_000243	2.747	5.929	5.333	0.563	0.6	0.01346	0.09267
8171561	SCML2	sex comb on midleg-like 2 (Drosophila)	10389	Hs.495774	NM_006089//NP_006080	3.201	4.814	4.211	0.513	0.6	0.00513	0.03094
8177507	GTF2H2	general transcription factor IIH, polypeptide 2, 44kDa	2966	Hs.191356//Hs.655216	NM_001515//NP_001506	2.219	5.937	5.341	0.659	0.6	0.04289	0.26667
7899737	EIF3I	eukaryotic translation initiation factor 3, subunit I	8668	Hs.530096	NM_003757//NP_003748	2.042	8.8	8.208	0.7	0.59	0.05658	0.36028
7906061	SYT11	synaptotagmin XI	23208	Hs.32984	NM_152280//NP_689493	2.783	5.12	4.53	0.551	0.59	0.01344	0.08549
7914180	SPCS2	signal peptidase complex subunit 2 homolog (S. cerevisiae)	9789	Hs.282700//Hs.705711	NM_014752//NP_055567	1.198	4.548	3.956	1.117	0.59	0.2489	1
7914218	TAF12	TAF12 RNA polymerase II, TATA box binding protein (TBP)-associated factor, 20kDa	6883	Hs.530251	NM_001135218//NM_005644//NP_001128690//NP_005635	2.797	6.716	6.121	0.555	0.59	0.01216	0.08282
7925364	HEATR1	HEAT repeat containing 1	55127	Hs.708114	NM_018072//NP_060542	2.523	6.598	6.008	0.592	0.59	0.02231	0.14938
7925611	TFB2M	transcription factor B2, mitochondrial	64216	Hs.715652	NM_022366//NP_071761	2.559	6.406	5.821	0.581	0.59	0.02003	0.13875
7929976	RP11-529I10.4	deleted in a mouse model of primary ciliary dyskinesia	25911	Hs.658128	NM_015448//NP_056263	2.702	6.554	5.964	0.563	0.59	0.01573	0.10235
7939087	C11orf46	chromosome 11 open reading frame 46	120534	Hs.502208	NM_152316//NP_689529	2.534	8.673	8.078	0.595	0.59	0.02348	0.14607
7952522	PUS3	pseudouridylate synthase 3	83480	Hs.660922	NM_031307//NP_112597	2.64	6.295	5.708	0.57	0.59	0.02148	0.11703
7966851	TAOK3	TAO kinase 3	51347	Hs.644420	NM_016281//NP_057365	1.837	8.573	7.983	0.761	0.59	0.08319	0.49354
7968835	AKAP11	A kinase (PRKA) anchor protein 11	11215	Hs.105105	NM_016248//NP_057332	2.171	6.51	5.915	0.67	0.59	0.04547	0.29011
7972239	SLITRK6	SLIT and NTRK-like family, member 6	84189	Hs.525105	NM_032229//NP_115605	1.894	3.757	3.169	0.741	0.59	0.08798	0.45383
7995697	LPCAT2	lysophosphatidylcholine acyltransferase 2	54947	Hs.460857	NM_017839//NP_060309	1.913	7.408	6.818	0.736	0.59	0.07363	0.44104
8016562	SPOP	speckle-type POZ protein	8405	Hs.463382//Hs.718421	NM_001007226//NM_001007227//NM_001007228//NM_001007229//NM_001007230//NM_003563//NP_001007227//NP_001007228//NP_001007229//NP_001007230//NP_001007231//NP_003554	2.276	8.134	7.548	0.636	0.59	0.03662	0.24066
8023855	CYB5A	cytochrome b5 type A (microsomal)	1528	Hs.465413	NM_001914//NM_148923//NP_001905//NP_683725	1.638	6.961	6.369	0.843	0.59	0.11945	0.64712
8026541	FAM32A	family with sequence similarity 32, member A	26017	Hs.631614	NM_014077//NP_054796	3.008	7	6.407	0.527	0.59	0.00772	0.05037
8044745	DDX18	DEAD (Asp-Glu-Ala-Asp) box polypeptide 18	8886	Hs.715574	NM_006773//NP_006764	2.847	9.121	8.534	0.54	0.59	0.01195	0.07387
8045514	SPOPL	speckle-type POZ protein-like	339745	Hs.333297	NM_001001664//NP_001001664	3.161	6.947	6.355	0.508	0.59	0.00541	0.03432
8045887	OR7E37P	olfactory receptor, family 7, subfamily E, member 37 pseudogene	26636	NA	NR_002163//XR_042149	1.915	7.292	6.702	0.735	0.59	0.07172	0.43971
8053763	MRPS5	mitochondrial ribosomal protein S5	64969	Hs.655259	NM_031902//NP_114108	3.03	8.099	7.505	0.524	0.59	0.0118	0.04773
8057578	CALCRL	calcitonin receptor-like	10203	Hs.470882	NM_005795//NP_005786	0.958	6.119	5.531	1.369	0.59	0.35084	1
8061364	RPL41P5	ribosomal protein L41 pseudogene 5	6172	Hs.632703	NA	2.482	11.06	10.473	0.596	0.59	0.02399	0.16227
8082478	COPG	coatomer protein complex, subunit gamma	22820	Hs.518250	NM_016128//NP_057212	3.134	6.877	6.287	0.509	0.59	0.00593	0.03678
8122440	LTV1	LTV1 homolog (S. cerevisiae)	84946	Hs.185675	NM_032860//NP_116249	2.692	8.533	7.945	0.564	0.59	0.01852	0.10461
8123802	TXNDC5	thioredoxin domain containing 5 (endoplasmic reticulum)	81567	Hs.150837	NM_001145549//NM_022085//NM_030810//NP_001139021//NP_071368//NP_110437	2.782	7.19	6.601	0.551	0.59	0.01278	0.08568
8152340	NUDCD1	NudC domain containing 1	84955	Hs.380291	NM_001128211//NM_032869//NP_001121683//NP_116258	2.696	5.956	5.367	0.563	0.59	0.01683	0.1037
8169984	HPRT1	hypoxanthine phosphoribosyltransferase 1	3251	Hs.412707	NM_000194//NP_000185	2.42	7.236	6.647	0.61	0.59	0.0264	0.18341
8170590	NSDHL	NAD(P) dependent steroid dehydrogenase-like	50814	Hs.57698	NM_001129765//NM_015922//NP_001123237//NP_057006	2.308	7.016	6.428	0.631	0.59	0.03324	0.22691
8180411	ELMO1	engulfment and cell motility 1	9844	Hs.656638	NM_001039459//NM_014800//NM_130442//NP_001034548//NP_055615//NP_569709	1.741	8.736	8.148	0.794	0.59	0.10111	0.56484
7905355	SCNM1	sodium channel modifier 1	79005	Hs.432360	NM_024041//NP_076946//XM_001721083//XP_001721135	3.032	8.846	8.27	0.508	0.58	0.00717	0.04749
7915015	GNL2	guanine nucleotide binding protein-like 2 (nucleolar)	29889	Hs.75528	NM_013285//NP_037417	3.117	7.756	7.172	0.506	0.58	0.00878	0.0384
7922402	SNORD47	small nucleolar RNA, C/D box 47	26802	NA	NR_002746	1.916	8.452	7.871	0.724	0.58	0.07481	0.43904
7922646	IFRG15	interferon responsive gene 15	64163	Hs.655655//Hs.716051	NM_022347//NP_071742	1.193	6.449	5.871	1.095	0.58	0.24864	1
7927536	NCOA4	nuclear receptor coactivator 4	8031	Hs.643658//Hs.709644	NM_001145260//NM_001145261//NM_001145262//NM_001145263//NM_005437//NP_001138732//NP_001138733//NP_001138734//NP_001138735//NP_005428	1.756	8.827	8.243	0.783	0.58	0.10318	0.55334
7934133	PPA1	pyrophosphatase (inorganic) 1	5464	Hs.437403	NM_021129//NP_066952	2.145	7.945	7.369	0.654	0.58	0.0469	0.30341
7943827	DLAT	dihydrolipoamide S-acetyltransferase	1737	Hs.335551	NM_001931//NP_001922	2.993	6.761	6.178	0.519	0.58	0.01066	0.05225
7951372	CASP4	caspase 4, apoptosis-related cysteine peptidase	837	Hs.138378	NM_001225//NM_033306//NP_001216//NP_150649	1.632	9.198	8.617	0.83	0.58	0.12344	0.65209
7956220	OBFC2B	oligonucleotide/oligosaccharide-binding fold containing 2B	79035	Hs.240170	NM_024068//NP_076973	2.73	7.75	7.174	0.546	0.58	0.01409	0.09624
7979250	CNIH	cornichon homolog (Drosophila)	10175	Hs.294603	NM_005776//NP_005767	2.131	7.673	7.091	0.665	0.58	0.0507	0.31074
7980828	CCDC88C	coiled-coil domain containing 88C	440193	Hs.525536	NM_001080414//NP_001073883	1.108	5.55	4.973	1.171	0.58	0.28401	1
7999562	PARN	poly(A)-specific ribonuclease (deadenylation nuclease)	5073	Hs.253197	NM_001134477//NM_002582//NP_001127949//NP_002573	2.45	7.798	7.221	0.592	0.58	0.03126	0.17293
8022941	C18orf10	chromosome 18 open reading frame 10	25941	Hs.695999	NM_015476//NP_056291	2.597	6.886	6.31	0.566	0.58	0.02231	0.12819
8034210	TMEM205	transmembrane protein 205	374882	Hs.713434//Hs.8036	NM_001145416//NM_033408//NM_198536//NP_001138888//NP_212133//NP_940938	3.122	7.034	6.455	0.501	0.58	0.00591	0.03792
8034390	ZNF799	zinc finger protein 799	90576	Hs.546637	NM_001080821//NP_001074290	1.797	6.172	5.593	0.761	0.58	0.08925	0.52258
8045816	GPD2	glycerol-3-phosphate dehydrogenase 2 (mitochondrial)	2820	Hs.512382	NM_000408//NM_001083112//NP_000399//NP_001076581	1.776	6.795	6.21	0.776	0.58	0.09477	0.53822
8055702	NMI	N-myc (and STAT) interactor	9111	Hs.54483	NM_004688//NP_004679	1.761	8.503	7.925	0.774	0.58	0.09713	0.54954
8073068	APOBEC3C	apolipoprotein B mRNA editing enzyme, catalytic polypeptide-like 3C	27350	Hs.441124	NM_014508//NP_055323	1.959	6.86	6.275	0.716	0.58	0.06934	0.41103
8085145	RAD18	RAD18 homolog (S. cerevisiae)	56852	Hs.375684	NM_020165//NP_064550	2.597	7.285	6.703	0.572	0.58	0.01837	0.12819
8087830	RPL29	ribosomal protein L29	6159	Hs.425125	NM_000992//NP_000983	2.278	7.572	6.992	0.629	0.58	0.03602	0.23979
8096463	SMARCAD1	SWI/SNF-related, matrix-associated actin-dependent regulator of chromatin, subfamily a, containing DEAD/H box 1	56916	Hs.410406	NM_001128429//NM_001128430//NM_020159//NP_001121901//NP_001121902//NP_064544	2.254	7.757	7.18	0.631	0.58	0.03963	0.25047
8116494	ZFP62	zinc finger protein 62 homolog (mouse)	643836	Hs.509227//Hs.710039	NM_152283//NP_689496//XR_017332	1.813	6.267	5.69	0.753	0.58	0.08813	0.51085
8118548	HLA-DRA	major histocompatibility complex, class II, DR alpha	3122	Hs.520048	NM_019111//NP_061984	0.683	8.049	7.47	1.868	0.58	0.50361	1
8134589	BUD31	BUD31 homolog (S. cerevisiae)	8896	Hs.380233	NM_003910//NP_003901	2.646	8.742	8.166	0.558	0.58	0.01792	0.11554
8140730	C7orf23	chromosome 7 open reading frame 23	79161	Hs.196129	NM_024315//NP_077291	2.973	6.383	5.807	0.515	0.58	0.00855	0.05485
8152976	TMEM71	transmembrane protein 71	137835	Hs.293842	NM_001145153//NM_144649//NP_001138625//NP_653250	2.29	5.423	4.846	0.623	0.58	0.03573	0.23457
8156982	SMC2	structural maintenance of chromosomes 2	10592	Hs.119023	NM_001042550//NM_001042551//NM_006444//NP_001036015//NP_001036016//NP_006435	1.316	7.405	6.824	1.007	0.58	0.20499	0.93394
8157947	ZBTB34	zinc finger and BTB domain containing 34	403341	Hs.177633	NM_001099270//NP_001092740	1.859	6.999	6.42	0.74	0.58	0.08014	0.47797
8161024	RMRP	RNA component of mitochondrial RNA processing endoribonuclease	6023	Hs.587502	NR_003051	2.48	9.908	9.329	0.588	0.58	0.02344	0.16292
7899273	NUDC	nuclear distribution gene C homolog (A. nidulans)	10726	Hs.263812	NM_006600//NP_006591	2.652	7.974	7.408	0.547	0.57	0.01639	0.11406
7925672	ZNF670	zinc finger protein 670	93474	Hs.710279	NM_033213//NP_149990	2.655	5.146	4.578	0.549	0.57	0.01659	0.11333
7944722	UBASH3B	ubiquitin associated and SH3 domain containing, B	84959	Hs.444075	NM_032873//NP_116262	2.479	5.749	5.18	0.578	0.57	0.02552	0.16325
7947694	CKAP5	cytoskeleton associated protein 5	9793	Hs.201253	NM_001008938//NM_014756//NP_001008938//NP_055571	1.709	7.429	6.856	0.788	0.57	0.10502	0.58979
7956013	BLOC1S1	biogenesis of lysosomal organelles complex-1, subunit 1	2647	Hs.94672	NM_001487//NP_001478	2.94	7.137	6.568	0.513	0.57	0.00894	0.05937
7971184	MRPS31	mitochondrial ribosomal protein S31	10240	Hs.154655	NM_005830//NP_005821	2.739	7.104	6.531	0.542	0.57	0.01353	0.09434
7985493	TM6SF1	transmembrane 6 superfamily member 1	53346	Hs.513094	NM_001144903//NM_023003//NP_001138375//NP_075379	1.82	5.328	4.755	0.746	0.57	0.08573	0.50576
7997168	KIAA0174	KIAA0174	9798	Hs.232194	NM_014761//NP_055576	2.639	9.542	8.974	0.551	0.57	0.02494	0.11728
8019924	MYL12A	myosin, light chain 12A, regulatory, non-sarcomeric	10627	Hs.190086	NM_006471//NP_006462	2.721	8.136	7.571	0.537	0.57	0.01485	0.09817
8021716	C18orf55	chromosome 18 open reading frame 55	29090	Hs.532835	NM_014177//NP_054896	2.17	6.784	6.216	0.64	0.57	0.04427	0.29062
8031815	ZNF776	zinc finger protein 776	284309	Hs.109540	NM_173632//NP_775903	2.696	6.79	6.219	0.546	0.57	0.01505	0.1037
8040362	LOC729992	similar to ST13 protein	729992	NA	XR_038318//XR_038756//XR_039754	2.726	6.014	5.447	0.538	0.57	0.01575	0.09709
8047443	STRADB	STE20-related kinase adaptor beta	55437	Hs.652338	NM_018571//NP_061041	1.372	6.148	5.582	0.942	0.57	0.19566	0.88175
8052010	CALM2	calmodulin 2 (phosphorylase kinase, delta)	805	Hs.468442	NM_001743//NP_001734	2.687	9.145	8.576	0.545	0.57	0.02045	0.10576
8078834	WDR48	WD repeat domain 48	57599	Hs.706774	NM_020839//NP_065890	2.942	7.086	6.515	0.514	0.57	0.01007	0.05909
8087283	QARS	glutaminyl-tRNA synthetase	5859	Hs.79322	NM_005051//NP_005042	2.474	7.766	7.192	0.584	0.57	0.02354	0.16489
8091354	HLTF	helicase-like transcription factor	6596	Hs.3068	NM_003071//NM_139048//NP_003062//NP_620636	1.55	5.98	5.414	0.846	0.57	0.13872	0.72165
8091954	GOLIM4	golgi integral membrane protein 4	27333	Hs.143600	NM_014498//NP_055313	2.399	7.348	6.776	0.596	0.57	0.02752	0.19103
8099897	UGDH	UDP-glucose dehydrogenase	7358	Hs.572518	NM_003359//NP_003350	2.334	7.009	6.439	0.606	0.57	0.03225	0.21618
8100026	ATP8A1	ATPase, aminophospholipid transporter (APLT), class I, type 8A, member 1	10396	Hs.435052	NM_001105529//NM_006095//NP_001098999//NP_006086	3.012	5.807	5.237	0.504	0.57	0.0076	0.04988
8101429	PLAC8	placenta-specific 8	51316	Hs.546392	NM_001130715//NM_001130716//NM_016619//NP_001124187//NP_001124188//NP_057703	1.141	8.07	7.5	1.127	0.57	0.27016	1
8107119	FAM174A	family with sequence similarity 174, member A	345757	Hs.716557	NM_198507//NP_940909	2.683	6.362	5.795	0.544	0.57	0.01635	0.10668
8113542	REEP5	receptor accessory protein 5	7905	Hs.429608	NM_005669//NP_005660	1.639	7.289	6.72	0.809	0.57	0.12467	0.6463
8114861	LARS	leucyl-tRNA synthetase	51520	Hs.432674	NM_020117//NP_064502	2.279	8.69	8.115	0.623	0.57	0.03691	0.23935
8142663	NDUFA5	NADH dehydrogenase (ubiquinone) 1 alpha subcomplex, 5, 13kDa	4698	Hs.651219	NM_005000//NP_004991	2.773	7.41	6.839	0.535	0.57	0.01321	0.08744
8146685	RRS1	RRS1 ribosome biogenesis regulator homolog (S. cerevisiae)	23212	Hs.71827	NM_015169//NP_055984	2.834	5.666	5.1	0.523	0.57	0.01114	0.07611
8160238	PSIP1	PC4 and SFRS1 interacting protein 1	11168	Hs.658434	NM_001128217//NM_021144//NM_033222//NP_001121689//NP_066967//NP_150091	2.087	7.701	7.132	0.661	0.57	0.05147	0.3346
8173713	MAGT1	magnesium transporter 1	84061	Hs.323562//Hs.710189	NM_032121//NP_115497	2.014	7.822	7.249	0.685	0.57	0.06041	0.37691
8174692	2025-09-06	septin 6	23157	Hs.496666	NM_015129//NM_145799//NM_145800//NM_145802//NP_055944//NP_665798//NP_665799//NP_665801	1.687	7.282	6.715	0.786	0.57	0.1091	0.60727
7926356	PTER	phosphotriesterase related	9317	Hs.444321//Hs.716660	NM_001001484//NM_030664//NP_001001484//NP_109589	2.332	6.282	5.724	0.595	0.56	0.03262	0.21699
7927955	KIAA1279	KIAA1279	26128	Hs.279580	NM_015634//NP_056449	2.225	6.842	6.278	0.624	0.56	0.03954	0.26384
7928491	MYST4	MYST histone acetyltransferase (monocytic leukemia) 4	23522	Hs.35758//Hs.599543	NM_012330//NP_036462	2.376	7.719	7.158	0.589	0.56	0.02883	0.19966
7931168	ACADSB	acyl-Coenzyme A dehydrogenase, short/branched chain	36	Hs.81934	NM_001609//NP_001600	2.534	5.23	4.672	0.558	0.56	0.02957	0.14607
7939329	PDHX	pyruvate dehydrogenase complex, component X	8050	Hs.502315	NM_001135024//NM_003477//NP_001128496//NP_003468	2.695	6.948	6.386	0.537	0.56	0.01812	0.10393
7944978	EI24	etoposide induced 2.4 mRNA	9538	Hs.716416	NM_001007277//NM_004879//NP_001007278//NP_004870	2.335	7.885	7.329	0.592	0.56	0.03449	0.21577
7957570	PLXNC1	plexin C1	10154	Hs.584845	NM_005761//NP_005752	1.426	6.065	5.505	0.902	0.56	0.17187	0.8321
7957613	VEZT	vezatin, adherens junctions transmembrane protein	55591	Hs.24135	NM_017599//NP_060069	2.443	7.302	6.741	0.577	0.56	0.02701	0.17533
7959164	DYNLL1	dynein, light chain, LC8-type 1	8655	Hs.5120	NM_001037494//NM_001037495//NM_003746//NP_001032583//NP_001032584//NP_003737	2.918	8.895	8.34	0.503	0.56	0.01015	0.06256
7961069	CLECL1	C-type lectin-like 1	160365	Hs.560087	NM_172004//NP_742001	1.605	4.56	4.003	0.807	0.56	0.13207	0.67465
7962935	PRKAG1	protein kinase, AMP-activated, gamma 1 non-catalytic subunit	5571	Hs.530862	NM_002733//NM_212461//NP_002724//NP_997626	2.478	7.299	6.737	0.572	0.56	0.02337	0.16358
7984330	ZWILCH	Zwilch, kinetochore associated, homolog (Drosophila)	55055	Hs.21331	NM_017975//NP_060445//NR_003105	2.008	6.401	5.843	0.669	0.56	0.06163	0.38053
7992402	NDUFB10	NADH dehydrogenase (ubiquinone) 1 beta subcomplex, 10, 22kDa	4716	Hs.513266	NM_004548//NP_004539	2.555	7.687	7.126	0.557	0.56	0.0205	0.1399
8008754	RAD51C	RAD51 homolog C (S. cerevisiae)	5889	Hs.412587	NM_002876//NM_058216//NP_002867//NP_478123	2.24	6.748	6.189	0.614	0.56	0.03925	0.25686
8034342	ZNF625	zinc finger protein 625	90589	Hs.512823	NM_145233//NP_660276	1.818	7.864	7.307	0.726	0.56	0.08786	0.50721
8036324	ZNF260	zinc finger protein 260	339324	Hs.18103	NM_001012756//NP_001012774	2.261	6.907	6.343	0.615	0.56	0.0398	0.24732
8041995	SPTBN1	spectrin, beta, non-erythrocytic 1	6711	Hs.503178//Hs.705692	NM_003128//NM_178313//NP_003119//NP_842565	1.268	7.734	7.172	1.006	0.56	0.23096	0.97908
8064844	PCNA	proliferating cell nuclear antigen	5111	Hs.147433	NM_002592//NM_182649//NP_002583//NP_872590	1.661	6.922	6.358	0.794	0.56	0.11409	0.62826
8068522	TTC3	tetratricopeptide repeat domain 3	7267	Hs.368214	NM_001001894//NM_003316//NP_001001894//NP_003307	1.381	7.383	6.819	0.934	0.56	0.18659	0.87342
8069998	C21orf59	chromosome 21 open reading frame 59	56683	Hs.5811	NM_021254//NP_067077	2.842	8.552	7.994	0.514	0.56	0.01208	0.07472
8073799	ATXN10	ataxin 10	25814	Hs.475125	NM_013236//NP_037368	2.088	7.379	6.822	0.647	0.56	0.05144	0.33405
8082607	ATP2C1	ATPase, Ca++ transporting, type 2C, member 1	27032	Hs.584884	NM_001001485//NM_001001486//NM_001001487//NM_014382//NP_001001485//NP_001001486//NP_001001487//NP_055197	2.761	9.626	9.067	0.526	0.56	0.01481	0.08982
8082750	UBA5	ubiquitin-like modifier activating enzyme 5	79876	Hs.170737	NM_024818//NM_198329//NP_079094//NP_938143	2.66	7.64	7.077	0.544	0.56	0.01607	0.11212
8088339	ARF4	ADP-ribosylation factor 4	378	Hs.695943	NM_001660//NP_001651	2.631	7.534	6.972	0.547	0.56	0.02095	0.1193
8090133	CCDC14	coiled-coil domain containing 14	64770	Hs.645028	NM_022757//NP_073594	2.429	7.229	6.667	0.58	0.56	0.02597	0.18021
8105828	CCNB1	cyclin B1	891	Hs.23960	NM_031966//NP_114172	1.158	6.234	5.674	1.092	0.56	0.26321	1
8106280	HMGCR	3-hydroxy-3-methylglutaryl-Coenzyme A reductase	3156	Hs.643495//Hs.698445//Hs.713530	NM_000859//NM_001130996//NP_000850//NP_001124468	1.785	7.96	7.396	0.746	0.56	0.09721	0.53149
8107613	SNX2	sorting nexin 2	6643	Hs.713554	NM_003100//NP_003091	2.495	7.777	7.213	0.57	0.56	0.02489	0.15809
8113761	ZNF608	zinc finger protein 608	57507	Hs.266616	NM_020747//NP_065798	1.965	5.255	4.695	0.684	0.56	0.07095	0.40721
8115606	SLU7	SLU7 splicing factor homolog (S. cerevisiae)	10569	Hs.435342	NM_006425//NP_006416	2.835	8.789	8.231	0.515	0.56	0.01134	0.07594
8117382	HIST1H2BD	histone cluster 1, H2bd	3017	Hs.591797	NM_021063//NM_138720//NP_066407//NP_619790	2.259	7.778	7.218	0.611	0.56	0.03782	0.24821
8117646	ZNF192	zinc finger protein 192	7745	Hs.57679	NM_006298//NP_006289	2.106	7.228	6.67	0.644	0.56	0.05038	0.32415
8130952	PSMB1	proteasome (prosome, macropain) subunit, beta type, 1	5689	Hs.352768	NM_002793//NP_002784	2.28	8.331	7.774	0.603	0.56	0.04041	0.23891
8142019	ORC5L	origin recognition complex, subunit 5-like (yeast)	5001	Hs.432948	NM_002553//NM_181747//NP_002544//NP_859531	2.865	5.842	5.279	0.516	0.56	0.01039	0.07085
8143132	LUZP6	leucine zipper protein 6	767558	Hs.654894	NG_008063//NM_001128619//NP_001122091	2.703	9.517	8.961	0.531	0.56	0.0158	0.10213
8150714	PCMTD1	protein-L-isoaspartate (D-aspartate) O-methyltransferase domain containing 1	115294	Hs.308480	NM_052937//NP_443169	2.864	8.892	8.33	0.516	0.56	0.01069	0.07101
8151952	NPAL2	NIPA-like domain containing 2	79815	Hs.309489	NM_024759//NP_079035	2.472	6.399	5.843	0.566	0.56	0.03157	0.16555
8155268	POLR1E	polymerase (RNA) I polypeptide E, 53kDa	64425	Hs.591087	NM_022490//NP_071935	2.243	6.062	5.498	0.619	0.56	0.04039	0.25548
8162850	TEX10	testis expressed 10	54881	Hs.494648	NM_017746//NP_060216	2.119	7.212	6.654	0.641	0.56	0.0527	0.31713
8180284	RPL13	ribosomal protein L13	6137	Hs.410817	NM_000977//NM_033251//NP_000968//NP_150254	1.961	10.053	9.495	0.682	0.56	0.06604	0.40975
7914334	SNRNP40	small nuclear ribonucleoprotein 40kDa (U5)	9410	Hs.33962	NM_004814//NP_004805	2.251	7.433	6.879	0.607	0.55	0.03713	0.25183
7918825	CSDE1	cold shock domain containing E1, RNA-binding	7812	Hs.69855	NM_001007553//NM_001130523//NM_007158//NP_001007554//NP_001123995//NP_009089	2.479	10.211	9.665	0.555	0.55	0.028	0.16325
7919226	POLR3C	polymerase (RNA) III (DNA directed) polypeptide C (62kD)	10623	Hs.591457	NM_006468//NP_006459	2.26	7.459	6.909	0.6	0.55	0.04141	0.24777
7924923	NUP133	nucleoporin 133kDa	55746	Hs.12457	NM_018230//NP_060700	2.492	5.72	5.173	0.554	0.55	0.02381	0.15905
7948900	SNORD30	small nucleolar RNA, C/D box 30	9299	NA	NR_002561	1.253	6.979	6.432	0.99	0.55	0.22653	0.99324
7952739	ZBTB44	zinc finger and BTB domain containing 44	29068	Hs.178499	NM_014155//NP_054874	2.578	7.588	7.034	0.547	0.55	0.01992	0.13338
7973036	PARP2	poly (ADP-ribose) polymerase 2	10038	Hs.409412	NM_001042618//NM_005484//NP_001036083//NP_005475	1.881	7.06	6.513	0.692	0.55	0.07804	0.46271
7980580	GALC	galactosylceramidase	2581	Hs.513439	NM_000153//NM_001037525//NP_000144//NP_001032614	0.973	6.239	5.688	1.265	0.55	0.34801	1
7990211	HEXA	hexosaminidase A (alpha polypeptide)	3073	Hs.604479//Hs.709495	NM_000520//NP_000511	2.648	6.678	6.125	0.535	0.55	0.01744	0.11505
8013179	ATPAF2	ATP synthase mitochondrial F1 complex assembly factor 2	91647	Hs.528889	NM_145691//NP_663729	2.604	6.463	5.908	0.544	0.55	0.01867	0.12632
8026868	RPL18A	ribosomal protein L18a	6142	Hs.337766	NM_000980//NP_000971	2.3	11.109	10.56	0.59	0.55	0.03883	0.23029
8044965	TSN	translin	7247	Hs.75066	NM_004622//NP_004613	2.515	8.248	7.7	0.551	0.55	0.02506	0.15183
8050255	NOL10	nucleolar protein 10	79954	Hs.222494	NM_024894//NP_079170	2.718	6.652	6.105	0.52	0.55	0.01525	0.09882
8051928	PREPL	prolyl endopeptidase-like	9581	Hs.444349	NM_001042385//NM_001042386//NM_006036//NP_001035844//NP_001035845//NP_006027	2.72	6.346	5.8	0.518	0.55	0.01604	0.09838
8071332	RANBP1	RAN binding protein 1	5902	Hs.24763	NM_002882//NP_002873	2.021	7.294	6.744	0.656	0.55	0.05841	0.3727
8081073	C3orf38	chromosome 3 open reading frame 38	285237	Hs.476944//Hs.518099	NM_173824//NP_776185	1.734	6.879	6.333	0.74	0.55	0.10746	0.57025
8098060	RXFP1	relaxin/insulin-like family peptide receptor 1	59350	Hs.591686	NM_021634//NP_067647	0.915	4.685	4.139	1.328	0.55	0.37779	1
8101624	KLHL8	kelch-like 8 (Drosophila)	57563	Hs.106601//Hs.715202	NM_020803//NP_065854	2.067	6.487	5.934	0.648	0.55	0.05384	0.34585
8111629	NUP155	nucleoporin 155kDa	9631	Hs.547696	NM_004298//NM_153485//NP_004289//NP_705618	2.036	6.64	6.088	0.655	0.55	0.05678	0.3638
8113214	GLRX	glutaredoxin (thioltransferase)	2745	Hs.28988//Hs.712696	NM_001118890//NM_002064//NP_001112362//NP_002055	1.328	6.498	5.95	0.942	0.55	0.20317	0.92271
8124406	HIST1H2BC	histone cluster 1, H2bc	8347	Hs.658713	NM_003526//NP_003517	2.18	5.466	4.915	0.618	0.55	0.04351	0.28561
8137054	CUL1	cullin 1	8454	Hs.146806	NM_003592//NP_003583	2.179	7.939	7.392	0.614	0.55	0.04401	0.28611
8151384	STAU2	staufen, RNA binding protein, homolog 2 (Drosophila)	27067	Hs.561815	NM_014393//NP_055208	2.622	7.148	6.598	0.536	0.55	0.01728	0.1216
8155930	GCNT1	glucosaminyl (N-acetyl) transferase 1, core 2 (beta-1,6-N-acetylglucosaminyltransferase)	2650	Hs.521568	NM_001097633//NM_001097634//NM_001097635//NM_001097636//NM_001490//NP_001091102//NP_001091103//NP_001091104//NP_001091105//NP_001481	1.142	7.361	6.81	1.087	0.55	0.26924	1
8158240	TMSB4X	thymosin beta 4, X-linked	7114	Hs.522584	NM_021109//NP_066932	2.678	10.099	9.551	0.526	0.55	0.01565	0.10784
7900382	CAP1	CAP, adenylate cyclase-associated protein 1 (yeast)	10487	Hs.370581//Hs.713078	NM_001105530//NM_006367//NP_001099000//NP_006358	2.302	10.291	9.746	0.586	0.54	0.03876	0.22944
7906041	DAP3	death associated protein 3	7818	Hs.516746	NM_004632//NM_033657//NP_004623//NP_387506	2.683	8.394	7.858	0.515	0.54	0.01525	0.10668
7923007	UCHL5	ubiquitin carboxyl-terminal hydrolase L5	51377	Hs.591458	NM_015984//NP_057068	2.355	7.226	6.686	0.571	0.54	0.03602	0.20779
7930454	PDCD4	programmed cell death 4 (neoplastic transformation inhibitor)	27250	Hs.711490	NM_014456//NM_145341//NP_055271//NP_663314	2.259	9.085	8.542	0.593	0.54	0.03691	0.24821
7940679	TTC9C	tetratricopeptide repeat domain 9C	283237	Hs.31704	NM_173810//NP_776171	2.455	6.133	5.589	0.557	0.54	0.02479	0.17123
7957467	C12orf29	chromosome 12 open reading frame 29	91298	Hs.591009	NM_001009894//NP_001009894	2.533	5.835	5.29	0.545	0.54	0.02491	0.14637
7965048	NAP1L1	nucleosome assembly protein 1-like 1	4673	Hs.524599//Hs.695185	NM_004537//NM_139207//NP_004528//NP_631946	2.69	10.187	9.645	0.519	0.54	0.01509	0.10507
7968670	UFM1	ubiquitin-fold modifier 1	51569	Hs.643655//Hs.718491	NM_016617//NP_057701	2.397	7.26	6.718	0.565	0.54	0.0281	0.19177
7972180	RNF219	ring finger protein 219	79596	Hs.567576	NM_024546//NP_078822	2.522	7.514	6.971	0.544	0.54	0.02131	0.14969
7986765	RPL5	ribosomal protein L5	6125	Hs.180946//Hs.532359	NM_000969//NP_000960	2.209	11.493	10.948	0.605	0.54	0.05013	0.27144
7990810	MTHFS	5,10-methenyltetrahydrofolate synthetase (5-formyltetrahydrofolate cyclo-ligase)	10588	Hs.459049	NM_006441//NP_006432	2.554	6.515	5.977	0.535	0.54	0.02025	0.14019
7994131	PRKCB	protein kinase C, beta	5579	Hs.460355	NM_002738//NM_212535//NP_002729//NP_997700	2.598	7.308	6.766	0.533	0.54	0.01836	0.12792
7996490	TMEM208	transmembrane protein 208	29100	Hs.433203	NM_014187//NP_054906	1.976	7.753	7.211	0.659	0.54	0.06379	0.40027
7996891	CIRH1A	cirrhosis, autosomal recessive 1A (cirhin)	84916	Hs.461113	NM_032830//NP_116219	2.045	7.243	6.707	0.633	0.54	0.05587	0.35853
8005512	PRPSAP2	phosphoribosyl pyrophosphate synthetase-associated protein 2	5636	Hs.632236	NM_002767//NP_002758	2.354	6.466	5.922	0.576	0.54	0.03171	0.20819
8026698	C19orf62	chromosome 19 open reading frame 62	29086	Hs.190722	NM_001033549//NM_014173//NP_001028721//NP_054892	2.421	7.501	6.965	0.556	0.54	0.02996	0.18305
8027368	ZNF254	zinc finger protein 254	9534	Hs.434406	NM_203282//NP_975011	1.881	7.565	7.023	0.686	0.54	0.08124	0.46271
8039645	ZNF772	zinc finger protein 772	400720	Hs.388810	NM_001024596//NM_001144068//NP_001019767//NP_001137540	2.797	4.933	4.396	0.501	0.54	0.01304	0.08282
8058670	IKZF2	IKAROS family zinc finger 2 (Helios)	22807	Hs.604950	NM_001079526//NM_016260//NP_001072994//NP_057344	0.827	5.779	5.236	1.456	0.54	0.42595	1
8113073	ARRDC3	arrestin domain containing 3	57561	Hs.718495	NM_020801//NP_065852	1.51	7.814	7.269	0.833	0.54	0.15279	0.75665
8118974	RPL10A	ribosomal protein L10a	4736	Hs.148340//Hs.546269	NM_007104//NP_009035	2.736	9.889	9.349	0.511	0.54	0.01475	0.09497
8121043	ORC3L	origin recognition complex, subunit 3-like (yeast)	23595	Hs.410228	NM_012381//NM_181837//NP_036513//NP_862820	2.081	5.227	4.689	0.627	0.54	0.05254	0.33795
8133023	ZNF479	zinc finger protein 479	90827	Hs.616660	NM_033273//NP_150376//XM_001714591//XM_001719979//XP_001714643//XP_001720031	1.548	5.357	4.817	0.808	0.54	0.13915	0.72338
8135955	CALU	calumenin	813	Hs.718425//Hs.7753	NM_001130674//NM_001219//NP_001124146//NP_001210	2.176	6.915	6.379	0.602	0.54	0.04344	0.2876
8137250	GIMAP2	GTPase, IMAP family member 2	26157	Hs.647071	NM_015660//NP_056475	1.482	7.883	7.346	0.835	0.54	0.15612	0.78153
8138454	TWISTNB	TWIST neighbor	221830	Hs.353035	NM_001002926//NP_001002926	1.976	8.117	7.581	0.652	0.54	0.06373	0.40027
8147848	OXR1	oxidation resistance 1	55074	Hs.148778	NM_018002//NM_181354//NP_060472//NP_851999	2.551	5.504	4.961	0.541	0.54	0.02055	0.14106
8147864	TTC35	tetratricopeptide repeat domain 35	9694	Hs.654351	NM_014673//NP_055488	1.628	7.54	6.999	0.774	0.54	0.12109	0.65541
8151644	FAM82B	family with sequence similarity 82, member B	51115	Hs.145386	NM_016033//NP_057117	1.83	5.859	5.32	0.698	0.54	0.08397	0.49855
8169541	DOCK11	dedicator of cytokinesis 11	139818	Hs.368203	NM_144658//NP_653259	1.615	7.765	7.221	0.785	0.54	0.12418	0.66625
8175177	MBNL3	muscleblind-like 3 (Drosophila)	55796	Hs.105134	NM_018388//NM_133486//NP_060858//NP_597846//XM_001715303//XM_001715683//XP_001715355//XP_001715735	2.068	6.105	5.57	0.627	0.54	0.05745	0.34529
8176360	CD99	CD99 molecule	4267	Hs.654354	NM_001122898//NM_002414//NP_001116370//NP_002405	2.3	9.145	8.609	0.577	0.54	0.03366	0.23029
7898833	AOF2	amine oxidase (flavin containing) domain 2	23028	Hs.591518//Hs.656420	NM_015013//NP_055828	1.967	8.474	7.941	0.65	0.53	0.07094	0.40594
7899160	CD52	CD52 molecule	1043	Hs.276770	NM_001803//NP_001794	1.068	8.894	8.361	1.121	0.53	0.301	1
7908376	RGS18	regulator of G-protein signaling 18	64407	Hs.440890	NM_130782//NP_570138	1.795	6.907	6.378	0.698	0.53	0.09263	0.52406
7923131	DENND1B	DENN/MADD domain containing 1B	163486	Hs.657779	NM_001142795//NM_019049//NM_144977//NP_001136267//NP_061922//NP_659414	2.386	6.748	6.22	0.553	0.53	0.03018	0.19587
7932186	DCLRE1C	DNA cross-link repair 1C (PSO2 homolog, S. cerevisiae)	64421	Hs.656065	NM_001033855//NM_001033857//NM_001033858//NM_022487//NP_001029027//NP_001029029//NP_001029030//NP_071932	2.467	5.352	4.818	0.544	0.53	0.02505	0.1672
7935146	NOC3L	nucleolar complex associated 3 homolog (S. cerevisiae)	64318	Hs.74899	NM_022451//NP_071896	2.212	5.532	5.004	0.586	0.53	0.04028	0.27
7936028	ACTR1A	ARP1 actin-related protein 1 homolog A, centractin alpha (yeast)	10121	Hs.153961	NM_005736//NP_005727	2.163	6.927	6.393	0.602	0.53	0.04516	0.29416
7938286	RPL27A	ribosomal protein L27a	6157	Hs.523463	NM_000990//NP_000981	1.254	5.82	5.295	0.95	0.53	0.22581	0.9923
7946275	GVIN1	GTPase, very large interferon inducible 1	387751	Hs.494757	NR_003945//XM_495863//XM_940224//XP_495863//XP_945317	2.323	5.15	4.617	0.57	0.53	0.03477	0.22067
7953844	DDX11	DEAD/H (Asp-Glu-Ala-Asp/His) box polypeptide 11 (CHL1-like helicase homolog, S. cerevisiae)	1663	Hs.443960	NM_004399//NM_030653//NM_152438//NP_004390//NP_085911//NP_689651	2.284	5.924	5.396	0.572	0.53	0.03476	0.23717
7962427	PUS7L	pseudouridylate synthase 7 homolog (S. cerevisiae)-like	83448	Hs.445814	NM_001098614//NM_001098615//NM_031292//NP_001092084//NP_001092085//NP_112582	2.098	4.69	4.16	0.614	0.53	0.05048	0.32852
7962590	RPAP3	RNA polymerase II associated protein 3	79657	Hs.437855	NM_024604//NP_078880	1.685	7.37	6.843	0.733	0.53	0.11061	0.60887
7967987	MRP63	mitochondrial ribosomal protein 63	78988	Hs.458367	NM_024026//NP_076931	2.718	6.899	6.368	0.505	0.53	0.01515	0.09882
7969533	SLAIN1	SLAIN motif family, member 1	122060	Hs.349955	NM_001040153//NM_144595//NP_001035243//NP_653196	1.344	4.613	4.081	0.904	0.53	0.20049	0.90777
7971197	ELF1	E74-like factor 1 (ets domain transcription factor)	1997	Hs.135646	NM_001145353//NM_172373//NP_001138825//NP_758961	2.676	10.108	9.577	0.511	0.53	0.01905	0.10831
7999598	NTAN1	N-terminal asparagine amidase	123803	Hs.592045	NM_173474//NP_775745	2.55	6.41	5.876	0.531	0.53	0.02189	0.14135
8050908	HADHA	hydroxyacyl-Coenzyme A dehydrogenase/3-ketoacyl-Coenzyme A thiolase/enoyl-Coenzyme A hydratase (trifunctional protein), alpha subunit	3030	Hs.516032	NM_000182//NP_000173	2.094	9.176	8.649	0.611	0.53	0.05149	0.33072
8088803	EIF4E3	eukaryotic translation initiation factor 4E family member 3	317649	Hs.581355	NM_001134649//NM_001134650//NM_001134651//NM_173359//NP_001128121//NP_001128122//NP_001128123//NP_775495	0.99	8.108	7.573	1.207	0.53	0.33546	1
8112428	CD180	CD180 molecule	4064	Hs.87205	NM_005582//NP_005573	1.419	4.913	4.38	0.862	0.53	0.18681	0.83849
8128429	CCNC	cyclin C	892	Hs.430646	NM_001013399//NM_005190//NP_001013417//NP_005181	2.322	7.969	7.434	0.571	0.53	0.03215	0.22108
8131927	MPP6	membrane protein, palmitoylated 6 (MAGUK p55 subfamily member 6)	51678	Hs.533355	NM_016447//NP_057531	1.267	5.275	4.745	0.951	0.53	0.22818	0.98003
8151890	TP53INP1	tumor protein p53 inducible nuclear protein 1	94241	Hs.682015	NM_001135733//NM_033285//NP_001129205//NP_150601	1.265	6.947	6.412	0.96	0.53	0.2221	0.98191
8152628	DERL1	Der1-like domain family, member 1	79139	Hs.241576	NM_001134671//NM_024295//NP_001128143//NP_077271	2.23	8.33	7.796	0.589	0.53	0.04031	0.2615
8154059	SMARCA2	SWI/SNF related, matrix associated, actin dependent regulator of chromatin, subfamily a, member 2	6595	Hs.298990	NM_003070//NM_139045//NP_003061//NP_620614	2.415	7.625	7.098	0.546	0.53	0.02759	0.1852
8166442	FAM3C	family with sequence similarity 3, member C	10447	Hs.434053	NM_001040020//NM_014888//NP_001035109//NP_055703	1.725	8.16	7.634	0.716	0.53	0.10184	0.57724
8173629	ABCB7	ATP-binding cassette, sub-family B (MDR/TAP), member 7	22	Hs.370480	NM_004299//NP_004290	2.116	6.974	6.439	0.614	0.53	0.04912	0.31874
8180297	RPL4	ribosomal protein L4	6124	Hs.186350//Hs.644628	NM_000968//NP_000959	2.628	10.91	10.379	0.517	0.53	0.01948	0.12006
7899813	RBBP4	retinoblastoma binding protein 4	5928	Hs.16003	NM_001135255//NM_001135256//NM_005610//NP_001128727//NP_001128728//NP_005601	2.479	8.561	8.043	0.527	0.52	0.02812	0.16325
7905938	RAG1AP1	recombination activating gene 1 activating protein 1	55974	Hs.292154	NM_001122837//NM_001122839//NM_018845//NP_001116309//NP_001116311//NP_061333	2.17	7.491	6.975	0.582	0.52	0.04534	0.29062
7918034	DPH5	DPH5 homolog (S. cerevisiae)	51611	Hs.440776	NM_001077394//NM_001077395//NM_015958//NP_001070862//NP_001070863//NP_057042	1.571	5.867	5.346	0.769	0.52	0.13451	0.70354
7937915	RRM1	ribonucleotide reductase M1	6240	Hs.445705	NM_001033//NP_001024	1.45	6.549	6.031	0.821	0.52	0.16445	0.8103
7955277	TMBIM6	transmembrane BAX inhibitor motif containing 6	7009	Hs.35052//Hs.708025	NM_001098576//NM_003217//NP_001092046//NP_003208	2.183	10.138	9.616	0.585	0.52	0.04963	0.28412
7961546	EPS8	epidermal growth factor receptor pathway substrate 8	2059	Hs.591160	NM_004447//NP_004438	1.954	4.98	4.465	0.631	0.52	0.06685	0.41422
7963289	BIN2	bridging integrator 2	51411	Hs.14770	NM_016293//NP_057377	1.598	7.338	6.822	0.752	0.52	0.12937	0.68055
7968746	WBP4	WW domain binding protein 4 (formin binding protein 21)	11193	Hs.411300	NM_007187//NP_009118	2.267	7.574	7.055	0.564	0.52	0.03627	0.24464
7979732	VTI1B	vesicle transport through interaction with t-SNAREs homolog 1B (yeast)	10490	Hs.226007	NM_006370//NP_006361	2.259	8.244	7.727	0.564	0.52	0.03672	0.24821
7980403	C14orf133	chromosome 14 open reading frame 133	63894	Hs.16157	NM_022067//NP_071350	1.842	6.793	6.27	0.673	0.52	0.08541	0.48997
7981962	SNRPN	small nuclear ribonucleoprotein polypeptide N	6638	Hs.555970//Hs.564847//Hs.578619//Hs.585703//Hs.592473//Hs.621316//Hs.632166	NM_003097//NM_022805//NM_022806//NM_022807//NM_022808//NP_003088//NP_073716//NP_073717//NP_073718//NP_073719//NR_001289//NR_001290//NR_001292//NR_001293//NR_001294//NR_001295//NR_003294//NR_003298//NR_003299//NR_003300//NR_003301//NR_003302//NR_003303//NR_003304//NR_003305//NR_003306//NR_003307//NR_003308//NR_003309//NR_003310//NR_003311//NR_003312//NR_003313//NR_003314//NR_003315//NR_003316//NR_…	0.635	4.628	4.113	1.786	0.52	0.53662	1
8002347	AARS	alanyl-tRNA synthetase	16	Hs.315137	NM_001605//NP_001596	1.953	7.691	7.168	0.641	0.52	0.06897	0.41487
8004133	RPAIN	RPA interacting protein	84268	Hs.462086	NM_001033002//NP_001028174	2.575	7.188	6.663	0.519	0.52	0.01997	0.13422
8004521	MPDU1	mannose-P-dolichol utilization defect 1	9526	Hs.632249	NM_004870//NP_004861//NR_024603	1.519	6.61	6.091	0.79	0.52	0.14666	0.74872
8043861	EIF5B	eukaryotic translation initiation factor 5B	9669	Hs.158688	NM_015904//NP_056988	2.626	8.702	8.186	0.503	0.52	0.0177	0.12057
8059712	SNORD82	small nucleolar RNA, C/D box 82	25826	NA	NR_004398	1.409	7.33	6.807	0.852	0.52	0.17712	0.84765
8063283	CSE1L	CSE1 chromosome segregation 1-like (yeast)	1434	Hs.90073	NM_001316//NP_001307	1.815	7.615	7.094	0.68	0.52	0.08622	0.50939
8083223	C3orf58	chromosome 3 open reading frame 58	205428	Hs.288954	NM_001134470//NM_173552//NP_001127942//NP_775823	2.491	6.746	6.226	0.527	0.52	0.02456	0.15937
8093976	TBC1D14	TBC1 domain family, member 14	57533	Hs.518611	NM_001113361//NM_001113363//NM_020773//NP_001106832//NP_001106834//NP_065824	2.018	7.356	6.838	0.619	0.52	0.06278	0.3745
8105545	IPO11	importin 11	51194	Hs.482269	NM_001134779//NM_016338//NP_001128251//NP_057422	2.62	5.66	5.142	0.506	0.52	0.01794	0.12212
8115147	CD74	CD74 molecule, major histocompatibility complex, class II invariant chain	972	Hs.436568	NM_001025158//NM_001025159//NM_004355//NP_001020329//NP_001020330//NP_004346	1.082	9.4	8.878	1.085	0.52	0.29399	1
8145586	ELP3	elongation protein 3 homolog (S. cerevisiae)	55140	Hs.491336	NM_018091//NP_060561	2.481	8.582	8.06	0.53	0.52	0.02526	0.1626
8157534	CEP110	centrosomal protein 110kDa	11064	Hs.653263	NM_007018//NP_008949	1.701	7.473	6.954	0.715	0.52	0.10607	0.59612
7918467	C1orf103	chromosome 1 open reading frame 103	55791	Hs.25245	NM_001006945//NM_018372//NP_001006946//NP_060842	1.853	6.896	6.384	0.657	0.51	0.08041	0.48219
7930380	ADD3	adducin 3 (gamma)	120	Hs.501012	NM_001121//NM_016824//NM_019903//NP_001112//NP_058432//NP_063968	1.662	7.447	6.939	0.714	0.51	0.11491	0.62745
7933186	ZNF32	zinc finger protein 32	7580	Hs.522885	NM_001005368//NM_006973//NP_001005368//NP_008904	1.814	5.277	4.768	0.665	0.51	0.09001	0.51012
7942586	RPS3	ribosomal protein S3	6188	Hs.546286	NM_001005//NP_000996	2.615	12.419	11.905	0.502	0.51	0.02545	0.12342
7944382	VPS11	vacuolar protein sorting 11 homolog (S. cerevisiae)	55823	Hs.234282	NM_021729//NP_068375	1.739	6.85	6.337	0.693	0.51	0.09916	0.56638
7954503	MED21	mediator complex subunit 21	9412	Hs.286145	NM_004264//NP_004255	1.813	8.405	7.894	0.668	0.51	0.08794	0.51085
7981730	IGLJ3	immunoglobulin lambda joining 3	28831	Hs.449585//Hs.640434//Hs.706580	NA	1.252	5.873	5.362	0.927	0.51	0.23619	0.99419
7982620	EIF2AK4	eukaryotic translation initiation factor 2 alpha kinase 4	440275	Hs.656673	NM_001013703//NP_001013725	1.767	6.436	5.929	0.677	0.51	0.09464	0.545
7990528	SNUPN	snurportin 1	10073	Hs.21577	NM_001042581//NM_001042588//NM_005701//NP_001036046//NP_001036053//NP_005692	2.261	7.219	6.712	0.553	0.51	0.03862	0.24732
7993872	UQCRC2	ubiquinol-cytochrome c reductase core protein II	7385	Hs.528803	NM_003366//NP_003357	2.256	9.089	8.581	0.555	0.51	0.03728	0.24957
8005955	SNORD42A	small nucleolar RNA, C/D box 42A	26809	NA	NR_000014	1.584	5.312	4.801	0.75	0.51	0.13311	0.69243
8013305	ZNF286A	zinc finger protein 286A	57335	Hs.585799//Hs.659318	NM_001130842//NM_020652//NP_001124314//NP_065703	1.817	4.301	3.792	0.664	0.51	0.09608	0.50794
8041867	MSH2	mutS homolog 2, colon cancer, nonpolyposis type 1 (E. coli)	4436	Hs.597656	NM_000251//NP_000242	1.753	5.678	5.164	0.691	0.51	0.09765	0.55563
8042373	ETAA1	Ewing tumor-associated antigen 1	54465	Hs.353022	NM_019002//NP_061875	2.393	6.004	5.494	0.533	0.51	0.03389	0.19325
8043105	KCMF1	potassium channel modulatory factor 1	56888	Hs.654968	NM_020122//NP_064507	2.547	9.209	8.699	0.508	0.51	0.02656	0.14222
8046975	WDR75	WD repeat domain 75	84128	Hs.399984	NM_032168//NP_115544	1.371	7.433	6.919	0.858	0.51	0.1922	0.88267
8048926	SP140L	SP140 nuclear body protein-like	93349	Hs.662198	NM_138402//NP_612411	1.389	6.361	5.852	0.839	0.51	0.18576	0.86604
8053648	KRCC1	lysine-rich coiled-coil 1	51315	Hs.469254	NM_016618//NP_057702	1.959	7.132	6.624	0.622	0.51	0.06575	0.41103
8063011	WFDC10A	WAP four-disulfide core domain 10A	140832	Hs.199380	NM_080753//NP_542791	2.199	5.114	4.609	0.563	0.51	0.04411	0.27627
8075585	C22orf28	chromosome 22 open reading frame 28	51493	Hs.474643	NM_014306//NP_055121	1.952	8.47	7.962	0.623	0.51	0.06691	0.41551
8081537	TRAT1	T cell receptor associated transmembrane adaptor 1	50852	Hs.138701	NM_016388//NP_057472	1.14	4.535	4.021	1.015	0.51	0.27882	1
8084173	ATP11B	ATPase, class VI, type 11B	23200	Hs.478429	NM_014616//NP_055431	1.884	7.81	7.297	0.647	0.51	0.07926	0.46065
8095854	2025-09-11	septin 11	55752	Hs.128199	NM_018243//NP_060713	2.247	8.606	8.094	0.561	0.51	0.03835	0.25365
8098611	TLR3	toll-like receptor 3	7098	Hs.657724	NM_003265//NP_003256	1.755	5.005	4.492	0.688	0.51	0.10196	0.55411
8102214	PAPSS1	3'-phosphoadenosine 5'-phosphosulfate synthase 1	9061	Hs.368610	NM_005443//NP_005434	2.141	6.96	6.448	0.582	0.51	0.04853	0.30549
8105647	C5orf44	chromosome 5 open reading frame 44	80006	Hs.591760	NM_001093755//NM_001093756//NM_024941//NP_001087224//NP_001087225//NP_079217//NR_003545	2.379	6.032	5.524	0.533	0.51	0.0296	0.19852
8116724	FARS2	phenylalanyl-tRNA synthetase 2, mitochondrial	10667	Hs.484547	NM_006567//NP_006558	2.139	5.127	4.616	0.582	0.51	0.04639	0.30654
8175420	RBMX	RNA binding motif protein, X-linked	27316	Hs.380118//Hs.710162	NM_002139//NP_002130	2.116	7.672	7.161	0.587	0.51	0.05326	0.31874
7904364	WDR3	WD repeat domain 3	10885	Hs.310809	NM_006784//NP_006775	1.893	5.673	5.171	0.632	0.5	0.07464	0.45451
7911096	EFCAB2	EF-hand calcium binding domain 2	84288	Hs.134857	NM_001143943//NM_032328//NP_001137415//NP_115704//NR_026586//NR_026587//NR_026588	1.833	5.424	4.927	0.643	0.5	0.08853	0.4964
7922391	CENPL	centromere protein L	91687	Hs.531856	NM_001127181//NM_033319//NP_001120653//NP_201576	2.438	5.642	5.14	0.517	0.5	0.02648	0.17706
7947396	CSTF3	cleavage stimulation factor, 3' pre-RNA, subunit 3, 77kDa	1479	Hs.44402	NM_001033505//NM_001033506//NM_001326//NP_001028677//NP_001028678//NP_001317	2.333	8.006	7.509	0.529	0.5	0.03698	0.21658
7951422	KIAA1826	KIAA1826	84437	Hs.266782	NM_032424//NP_115800	1.914	7.073	6.57	0.627	0.5	0.07951	0.44038
7955719	HIGD1A	HIG1 domain family, member 1A	25994	Hs.593134//Hs.7917	NM_001099668//NM_001099669//NM_014056//NP_001093138//NP_001093139//NP_054775	2.233	7.949	7.452	0.548	0.5	0.04041	0.2601
7960320	DCP1B	DCP1 decapping enzyme homolog B (S. cerevisiae)	196513	Hs.130934	NM_152640//NP_689853	2.259	5.931	5.43	0.546	0.5	0.03662	0.24821
7962537	SLC38A2	solute carrier family 38, member 2	54407	Hs.221847	NM_018976//NP_061849	2.283	10.66	10.157	0.545	0.5	0.03569	0.2376
7965627	LTA4H	leukotriene A4 hydrolase	4048	Hs.524648	NM_000895//NP_000886	1.391	7.179	6.676	0.828	0.5	0.18138	0.86419
7969114	SETDB2	SET domain, bifurcated 2	83852	Hs.631789	NM_031915//NP_114121	1.485	6.225	5.726	0.776	0.5	0.15544	0.77885
7970999	SPG20	spastic paraplegia 20 (Troyer syndrome)	23111	Hs.440414	NM_001142294//NM_001142295//NM_001142296//NM_015087//NP_001135766//NP_001135767//NP_001135768//NP_055902	1.994	8.654	8.155	0.601	0.5	0.0641	0.38909
7971541	SUCLA2	succinate-CoA ligase, ADP-forming, beta subunit	8803	Hs.546323	NM_003850//NP_003841	2.483	8.128	7.629	0.506	0.5	0.02367	0.16195
7974198	PPIL5	peptidylprolyl isomerase (cyclophilin)-like 5	122769	Hs.710054	NM_152329//NM_203467//NP_689542//NP_982292	1.821	6.669	6.172	0.646	0.5	0.08587	0.50504
7974566	MUDENG	MU-2/AP1M2 domain containing, death-inducing	55745	Hs.648385	NM_018229//NP_060699//NR_026895	2.347	6.081	5.585	0.525	0.5	0.03139	0.21096
8009008	METTL2A	methyltransferase like 2A	339175	Hs.381204	NM_001005372//NM_181725//NP_001005372//NP_859076	1.729	5.573	5.072	0.682	0.5	0.10768	0.57413
8012000	RNASEK	ribonuclease, RNase K	440400	Hs.511801//Hs.632232	NM_001004333//NP_001004333	2.364	9.626	9.128	0.525	0.5	0.03561	0.20428
8020495	CABLES1	Cdk5 and Abl enzyme substrate 1	91768	Hs.11108	NM_001100619//NM_138375//NP_001094089//NP_612384//NR_023359	1.84	6.213	5.716	0.642	0.5	0.08232	0.4914
8030366	SNORD35A	small nucleolar RNA, C/D box 35A	26816	NA	NR_000018	1.871	4.081	3.58	0.637	0.5	0.09166	0.46961
8033801	ZNF562	zinc finger protein 562	54811	Hs.371107	NM_001130031//NM_001130032//NM_017656//NP_001123503//NP_001123504//NP_060126	2.481	5.413	4.915	0.506	0.5	0.02356	0.1626
8040419	MYCN	v-myc myelocytomatosis viral related oncogene, neuroblastoma derived (avian)	4613	Hs.25960	NM_005378//NP_005369	1.167	6.172	5.67	0.971	0.5	0.25931	1
8051066	MPV17	MpV17 mitochondrial inner membrane protein	4358	Hs.75659	NM_002437//NP_002428	2.307	7.829	7.331	0.535	0.5	0.0352	0.22733
8089230	LOC100194425	B-cell receptor-associated protein 31 pseudogene	730754	NA	NA	2.328	11.069	10.568	0.535	0.5	0.03266	0.21862
8091537	IGSF10	immunoglobulin superfamily, member 10	285313	Hs.708245	NM_178822//NP_849144	0.941	5.562	5.064	1.181	0.5	0.36152	1
8102171	TBCKL	TBC domain-containing protein kinase-like	93627	Hs.292986	NM_033115//NP_149106	1.524	7.127	6.626	0.762	0.5	0.1468	0.74433
8112020	MOCS2	molybdenum cofactor synthesis 2	4338	Hs.163645	NM_004531//NM_176806//NP_004522//NP_789776	2.157	6.044	5.548	0.561	0.5	0.04508	0.29722
8114778	GCSH	glycine cleavage system protein H (aminomethyl carrier)	2653	Hs.546256	NM_004483//NP_004474	2.454	7.504	7.004	0.513	0.5	0.02986	0.17157
8117435	BTN3A2	butyrophilin, subfamily 3, member A2	11118	Hs.376046	NM_007047//NP_008978	1.836	6.824	6.328	0.642	0.5	0.08709	0.49425
8121312	C6orf203	chromosome 6 open reading frame 203	51250	Hs.486084	NM_001142468//NM_001142470//NM_016487//NP_001135940//NP_001135942//NP_057571	1.959	7.494	6.989	0.618	0.5	0.07698	0.41103
8138689	SKAP2	src kinase associated phosphoprotein 2	8935	Hs.200770//Hs.644804	NM_003930//NP_003921	2.223	8.545	8.04	0.558	0.5	0.04194	0.26478
8150830	LYPLA1	lysophospholipase I	10434	Hs.435850	NM_006330//NP_006321	1.722	7.241	6.738	0.686	0.5	0.10257	0.57959
8155234	ZCCHC7	zinc finger, CCHC domain containing 7	84186	Hs.654700	NM_032226//NP_115602	2.099	7.446	6.947	0.577	0.5	0.05038	0.32797
8158714	EXOSC2	exosome component 2	23404	Hs.654643	NM_014285//NP_055100	2.137	6.869	6.372	0.567	0.5	0.0497	0.30758
8174509	GNG5	guanine nucleotide binding protein (G protein), gamma 5	2787	Hs.645427	NM_005274//NP_005265	2.552	8.017	7.513	0.502	0.5	0.02558	0.14077
8177026	P2RY8	purinergic receptor P2Y, G-protein coupled, 8	286530	Hs.111377	NM_178129//NP_835230	1.666	6.266	5.764	0.704	0.5	0.11507	0.6242
8180319	TGIF1	TGFB-induced factor homeobox 1	7050	Hs.373550	NM_003244//NM_170695//NM_173207//NM_173208//NM_173209//NM_173210//NM_173211//NM_174886//NP_003235//NP_733796//NP_775299//NP_775300//NP_775301//NP_775302//NP_775303//NP_777480	1.317	7.73	7.231	0.864	0.5	0.20949	0.933
7900119	THRAP3	thyroid hormone receptor associated protein 3	9967	Hs.160211	NM_005119//NP_005110	2.031	8.616	8.128	0.58	0.49	0.05906	0.36675
7903980	C1orf162	chromosome 1 open reading frame 162	128346	Hs.288010	NM_174896//NP_777556	1.67	7.137	6.649	0.683	0.49	0.11252	0.62096
7907702	SOAT1	sterol O-acyltransferase 1	6646	Hs.496383	NM_003101//NP_003092	1.876	6.577	6.091	0.616	0.49	0.07794	0.46615
7916564	hCG_2033311	ribosomal protein S26 pseudogene 15	644928	Hs.655638	NM_001093732//NP_001087201	2.427	8.134	7.643	0.508	0.49	0.02684	0.18092
7918474	TMEM77	transmembrane protein 77	128338	Hs.485606	NM_178454//NP_848549	1.585	7.074	6.581	0.723	0.49	0.13068	0.69158
7924119	INTS7	integrator complex subunit 7	25896	Hs.369285	NM_015434//NP_056249	1.72	6.882	6.389	0.673	0.49	0.11398	0.58115
7927202	ZNF22	zinc finger protein 22 (KOX 15)	7570	Hs.462693//Hs.655124//Hs.718588	NM_006963//NP_008894	2.357	7.314	6.82	0.522	0.49	0.03284	0.20701
7946957	SAAL1	serum amyloid A-like 1	113174	Hs.591998	NM_138421//NP_612430	2.053	7.294	6.802	0.579	0.49	0.05653	0.35388
7948744	GANAB	glucosidase, alpha; neutral AB	23193	Hs.595071	NM_198334//NM_198335//NP_938148//NP_938149	2.319	6.877	6.388	0.523	0.49	0.03242	0.22232
7963851	KIAA0748	KIAA0748	9840	Hs.33187	NM_001098815//NM_001136030//NP_001092285//NP_001129502	1.389	7.011	6.519	0.811	0.49	0.18346	0.86604
7979931	MED6	mediator complex subunit 6	10001	Hs.497353	NM_005466//NP_005457	1.791	7.156	6.668	0.643	0.49	0.09041	0.52702
7985119	HMG20A	high-mobility group 20A	10363	Hs.69594	NM_018200//NP_060670	2.074	7.304	6.813	0.574	0.49	0.05611	0.34189
7989647	KIAA0101	KIAA0101	9768	Hs.81892	NM_001029989//NM_014736//NP_001025160//NP_055551	0.778	5.101	4.607	1.403	0.49	0.44663	1
7999608	RRN3	RRN3 RNA polymerase I transcription factor homolog (S. cerevisiae)	54700	Hs.460078	NM_018427//NP_060897	1.323	6.649	6.155	0.852	0.49	0.20224	0.92739
8035773	ZNF506	zinc finger protein 506	440515	Hs.351906//Hs.666156	NM_001099269//NM_001145404//NP_001092739//NP_001138876	1.831	6.873	6.386	0.631	0.49	0.0873	0.49783
8036341	ZNF461	zinc finger protein 461	92283	Hs.590972	NM_153257//NP_694989	2.394	5.421	4.927	0.516	0.49	0.02791	0.19288
8046408	PDK1	pyruvate dehydrogenase kinase, isozyme 1	5163	Hs.470633	NM_002610//NP_002601	2.05	6.965	6.478	0.574	0.49	0.05813	0.35562
8050240	ODC1	ornithine decarboxylase 1	4953	Hs.467701	NM_002539//NP_002530	1.677	9.256	8.769	0.679	0.49	0.11322	0.6153
8054519	LIMS3	LIM and senescent cell antigen-like domains 3	96626	Hs.535619	NM_033514//NP_277049	1.752	7.555	7.065	0.658	0.49	0.09683	0.5564
8089954	IQCB1	IQ motif containing B1	9657	Hs.604110	NM_001023570//NM_001023571//NP_001018864//NP_001018865	1.817	7.263	6.769	0.644	0.49	0.08613	0.50794
8092201	TBL1XR1	transducin (beta)-like 1 X-linked receptor 1	79718	Hs.715537	NM_024665//NP_078941	2.065	8.172	7.677	0.58	0.49	0.05374	0.34699
8094476	TBC1D19	TBC1 domain family, member 19	55296	Hs.479403	NM_018317//NP_060787	2.482	5.329	4.835	0.501	0.49	0.02316	0.16227
8097813	ARFIP1	ADP-ribosylation factor interacting protein 1	27236	Hs.416089	NM_001025593//NM_001025595//NM_014447//NP_001020764//NP_001020766//NP_055262	1.519	6.956	6.462	0.752	0.49	0.14831	0.74872
8106730	XRCC4	X-ray repair complementing defective repair in Chinese hamster cells 4	7518	Hs.567359	NM_003401//NM_022406//NM_022550//NP_003392//NP_071801//NP_072044	2.445	6.706	6.218	0.501	0.49	0.02577	0.17464
8108238	SMAD5	SMAD family member 5	4090	Hs.167700	NM_001001419//NM_001001420//NM_005903//NP_001001419//NP_001001420//NP_005894	1.728	6.134	5.642	0.668	0.49	0.10302	0.57491
8109597	UBLCP1	ubiquitin-like domain containing CTD phosphatase 1	134510	Hs.591733	NM_145049//NP_659486	1.898	8.549	8.054	0.622	0.49	0.07427	0.45112
8113602	CCDC112	coiled-coil domain containing 112	153733	Hs.436121	NM_001040440//NM_152549//NP_001035530//NP_689762	1.556	4.807	4.316	0.731	0.49	0.1489	0.71646
8114225	H2AFY	H2A histone family, member Y	9555	Hs.420272//Hs.599225	NM_001040158//NM_004893//NM_138609//NM_138610//NP_001035248//NP_004884//NP_613075//NP_613258	2.137	7.715	7.225	0.558	0.49	0.0501	0.30758
8120102	CD2AP	CD2-associated protein	23607	Hs.485518	NM_012120//NP_036252	2.434	8.108	7.623	0.501	0.49	0.02886	0.17846
8156126	RMI1	RMI1, RecQ mediated genome instability 1, homolog (S. cerevisiae)	80010	Hs.284137	NM_024945//NP_079221	1.887	6.069	5.582	0.616	0.49	0.07696	0.4586
8167897	RRAGB	Ras-related GTP binding B	10325	Hs.50282	NM_006064//NM_016656//NP_006055//NP_057740	1.41	6.415	5.929	0.789	0.49	0.17655	0.84673
8172035	DYNLT3	dynein, light chain, Tctex-type 3	6990	Hs.446392	NM_006520//NP_006511	1.606	8.13	7.641	0.709	0.49	0.12663	0.6738
8174119	ZMAT1	zinc finger, matrin type 1	84460	Hs.496512	NM_001011657//NM_032441//NP_001011657//NP_115817	2.324	6.017	5.53	0.52	0.49	0.03337	0.22026
8179276	AIF1	allograft inflammatory factor 1	199	Hs.76364	NM_001623//NM_004847//NM_032955//NP_001614//NP_004838//NP_116573	1.94	7.986	7.493	0.608	0.49	0.07077	0.42326
7901052	SNORD38B	small nucleolar RNA, C/D box 38B	94163	NA	NR_001457	1.058	6.286	5.81	1.01	0.48	0.30477	1
7907893	MR1	major histocompatibility complex, class I-related	3140	Hs.101840	NM_001531//NP_001522	1.854	6.698	6.215	0.619	0.48	0.08306	0.48148
7908161	C1orf21	chromosome 1 open reading frame 21	81563	Hs.497159//Hs.571795	NM_030806//NP_110433	0.807	7.456	6.977	1.315	0.48	0.43133	1
7908421	TROVE2	TROVE domain family, member 2	6738	Hs.288178	NM_001042369//NM_001042370//NM_004600//NP_001035828//NP_001035829//NP_004591	2.401	8.297	7.816	0.501	0.48	0.02916	0.1903
7911138	C1orf71	chromosome 1 open reading frame 71	163882	Hs.368353	NM_001139459//NM_152609//NP_001132931//NP_689822//XM_001717264//XP_001717316	1.3	6.906	6.43	0.834	0.48	0.21137	0.94896
7922343	TNFSF4	tumor necrosis factor (ligand) superfamily, member 4	7292	Hs.181097	NM_003326//NP_003317	1.384	6.15	5.67	0.794	0.48	0.18401	0.87065
7938422	CTR9	Ctr9, Paf1/RNA polymerase II complex component, homolog (S. cerevisiae)	9646	Hs.173288	NM_014633//NP_055448	1.979	7.576	7.092	0.587	0.48	0.06372	0.3984
7951077	SESN3	sestrin 3	143686	Hs.659934	NM_144665//NP_653266	1.319	5.86	5.377	0.835	0.48	0.20733	0.93113
7957793	ACTR6	ARP6 actin-related protein 6 homolog (yeast)	64431	Hs.115088	NM_022496//NP_071941	2.3	5.534	5.051	0.52	0.48	0.03581	0.23029
7968972	COX17	COX17 cytochrome c oxidase assembly homolog (S. cerevisiae)	10063	Hs.534383	NM_005694//NP_005685	2.261	6.554	6.073	0.524	0.48	0.03671	0.24732
7969693	RAP2A	RAP2A, member of RAS oncogene family	5911	Hs.508480	NM_021033//NP_066361	2.362	6.284	5.808	0.502	0.48	0.03181	0.20506
7995843	NUP93	nucleoporin 93kDa	9688	Hs.276878	NM_014669//NP_055484	2.196	7.487	7.007	0.535	0.48	0.04164	0.27773
8005809	LGALS9	lectin, galactoside-binding, soluble, 9	3965	Hs.81337	NM_002308//NM_009587//NP_002299//NP_033665//NR_024043	1.896	6.015	5.533	0.605	0.48	0.07559	0.45247
8008588	HLF	hepatic leukemia factor	3131	Hs.196952	NM_002126//NP_002117	1.334	5.034	4.553	0.821	0.48	0.21299	0.9171
8019046	EIF4A3	eukaryotic translation initiation factor 4A, isoform 3	9775	Hs.389649	NM_014740//NP_055555	2.073	7.111	6.627	0.565	0.48	0.05434	0.34245
8025927	ZNF627	zinc finger protein 627	199692	Hs.526665	NM_145295//NP_660338	1.792	5.836	5.355	0.634	0.48	0.09082	0.52628
8039939	MRPL20	mitochondrial ribosomal protein L20	55052	Hs.714364	NM_017971//NP_060441	2.161	7.757	7.274	0.546	0.48	0.04482	0.29518
8042066	CCDC104	coiled-coil domain containing 104	112942	Hs.264208	NM_080667//NP_542398	1.723	7.744	7.267	0.65	0.48	0.10612	0.5788
8043283	JMJD1A	jumonji domain containing 1A	55818	Hs.557425	NM_018433//NP_060903	1.788	7.651	7.173	0.63	0.48	0.09247	0.52925
8061114	DSTN	destrin (actin depolymerizing factor)	11034	Hs.304192//Hs.705996	NM_001011546//NM_006870//NP_001011546//NP_006861	1.659	5.892	5.412	0.676	0.48	0.1162	0.62989
8081171	CRYBG3	beta-gamma crystallin domain containing 3	131544	Hs.607776//Hs.714457	NM_153605//NP_705833	1.451	5.412	4.93	0.764	0.48	0.1643	0.8094
8084704	EIF4A2	eukaryotic translation initiation factor 4A, isoform 2	1974	Hs.518475//Hs.599481	NM_001967//NP_001958	1.938	5.46	4.981	0.592	0.48	0.07027	0.42456
8096296	HSP90AB3P	heat shock protein 90kDa alpha (cytosolic), class B member 3 (pseudogene)	3327	Hs.718541	NA	2.414	6.893	6.409	0.502	0.48	0.03366	0.18556
8096808	CCDC109B	coiled-coil domain containing 109B	55013	Hs.234149	NM_017918//NP_060388	1.298	6.721	6.245	0.834	0.48	0.21289	0.95083
8099107	LYAR	Ly1 antibody reactive homolog (mouse)	55646	Hs.425427	NM_001145725//NM_017816//NP_001139197//NP_060286	1.82	6.01	5.526	0.63	0.48	0.08694	0.50576
8101099	SDAD1	SDA1 domain containing 1	55153	Hs.632604	NM_018115//NP_060585	1.508	6.258	5.774	0.74	0.48	0.15183	0.75842
8107868	CDC42SE2	CDC42 small effector 2	56990	Hs.508829//Hs.713870	NM_001038702//NM_020240//NP_001033791//NP_064625	2.163	9.69	9.207	0.546	0.48	0.04427	0.29416
8111271	CDH9	cadherin 9, type 2 (T1-cadherin)	1007	Hs.272212	NM_016279//NP_057363	1.27	3.728	3.25	0.855	0.48	0.23465	0.9772
8113039	MEF2C	myocyte enhancer factor 2C	4208	Hs.653394	NM_001131005//NM_002397//NP_001124477//NP_002388	1.527	8.508	8.028	0.727	0.48	0.14656	0.7417
8121632	KPNA5	karyopherin alpha 5 (importin alpha 6)	3841	Hs.182971	NM_002269//NP_002260	2.278	5.705	5.228	0.518	0.48	0.03604	0.23979
8126135	GLO1	glyoxalase I	2739	Hs.268849	NM_006708//NP_006699	2.285	7.505	7.025	0.519	0.48	0.036	0.23673
8130071	C15orf29	chromosome 15 open reading frame 29	79768	Hs.633566	NM_024713//NP_078989	1.793	6.833	6.354	0.631	0.48	0.09057	0.52554
8135497	ZNF277	zinc finger protein 277	11179	Hs.655904	NM_021994//NP_068834	2.056	6.441	5.961	0.565	0.48	0.0553	0.35215
8140955	CDK6	cyclin-dependent kinase 6	1021	Hs.119882	NM_001145306//NM_001259//NP_001138778//NP_001250	1.341	7.527	7.051	0.811	0.48	0.19659	0.91057
8146914	TERF1	telomeric repeat binding factor (NIMA-interacting) 1	7013	Hs.442707	NM_003218//NM_017489//NP_003209//NP_059523	2.256	7.441	6.956	0.529	0.48	0.03807	0.24957
8148293	NSMCE2	non-SMC element 2, MMS21 homolog (S. cerevisiae)	286053	Hs.388297	NM_173685//NP_775956	1.919	7.61	7.133	0.594	0.48	0.07101	0.43705
8166906	GPR34	G protein-coupled receptor 34	2857	Hs.495989	NM_001097579//NM_005300//NP_001091048//NP_005291	1.463	3.303	2.825	0.752	0.48	0.17355	0.79857
8173912	RPSAP15	ribosomal protein SA pseudogene 15	220885	Hs.496451	NA	2.314	6.645	6.167	0.512	0.48	0.03282	0.2244
8178205	HLA-DQA2	major histocompatibility complex, class II, DQ alpha 2	3118	Hs.591798	NM_020056//NP_064440	1.342	6.636	6.158	0.814	0.48	0.19639	0.90963
8179827	CLIC1	chloride intracellular channel 1	1192	Hs.414565	NM_001288//NP_001279	1.69	10.542	10.06	0.668	0.48	0.11871	0.60487
7917103	ZZZ3	zinc finger, ZZ-type containing 3	26009	Hs.480506	NM_015534//NP_056349	1.636	6.605	6.136	0.668	0.47	0.12958	0.64878
7918008	DBT	dihydrolipoamide branched chain transacylase E2	1629	Hs.709187	NM_001918//NP_001909	1.78	5.802	5.331	0.624	0.47	0.09839	0.53522
7918255	CLCC1	chloride channel CLIC-like 1	23155	Hs.658489	NM_001048210//NM_015127//NP_001041675//NP_055942	1.72	6.665	6.192	0.646	0.47	0.10251	0.58115
7922095	BRP44	brain protein 44	25874	Hs.517768	NM_001143674//NM_015415//NP_001137146//NP_056230//NR_026550	2.036	7.542	7.07	0.559	0.47	0.05762	0.3638
7936949	DHX32	DEAH (Asp-Glu-Ala-His) box polypeptide 32	55760	Hs.370292	NM_018180//NP_060650	1.204	6.757	6.29	0.877	0.47	0.24463	1
7939102	ELP4	elongation protein 4 homolog (S. cerevisiae)	26610	Hs.175534	NM_019040//NP_061913	2.061	5.783	5.312	0.553	0.47	0.05411	0.34928
7943779	C11orf1	chromosome 11 open reading frame 1	64776	Hs.17546	NM_022761//NP_073598	1.918	6.141	5.675	0.58	0.47	0.07319	0.43771
7944006	RBM7	RNA binding motif protein 7	10179	Hs.91816	NM_016090//NP_057174	1.746	7.288	6.814	0.638	0.47	0.10363	0.56099
7946054	HBG1	hemoglobin, gamma A	3047	Hs.712539	NM_000559//NP_000550	0.581	7.42	6.954	1.762	0.47	0.56844	1
7947681	ARHGAP1	Rho GTPase activating protein 1	392	Hs.138860	NM_004308//NP_004299	1.974	6.198	5.73	0.57	0.47	0.06418	0.40153
7948679	EEF1G	eukaryotic translation elongation factor 1 gamma	1937	Hs.144835//Hs.444467	NM_001404//NP_001395	2.196	10.693	10.227	0.52	0.47	0.04389	0.27773
7953291	CD9	CD9 molecule	928	Hs.114286	NM_001769//NP_001760	1.445	7.706	7.236	0.747	0.47	0.17438	0.81483
8025478	ZNF559	zinc finger protein 559	84527	Hs.655107	NM_032497//NP_115886	2.246	6.095	5.625	0.516	0.47	0.03916	0.25411
8027323	ZNF257	zinc finger protein 257	113835	Hs.283900	NM_033468//NP_258429	1.57	3.707	3.233	0.7	0.47	0.13459	0.7044
8041422	RASGRP3	RAS guanyl releasing protein 3 (calcium and DAG-regulated)	25780	Hs.143674	NM_001139488//NM_170672//NP_001132960//NP_733772	0.93	8.139	7.672	1.119	0.47	0.36521	1
8046502	SCRN3	secernin 3	79634	Hs.470679	NM_024583//NP_078859	1.965	4.908	4.434	0.579	0.47	0.0653	0.40721
8054611	NCRNA00152	non-protein coding RNA 152	112597	Hs.652166	NR_024204//NR_024205//NR_024206//XR_042051//XR_042052	1.627	10.737	10.264	0.677	0.47	0.12327	0.65624
8081612	ABHD10	abhydrolase domain containing 10	55347	Hs.708240	NM_018394//NP_060864	1.848	6.045	5.577	0.601	0.47	0.08354	0.48572
8087271	QRICH1	glutamine-rich 1	54870	Hs.297389	NM_017730//NM_198880//NP_060200//NP_942581	1.762	7.781	7.316	0.623	0.47	0.0988	0.54878
8092640	RFC4	replication factor C (activator 1) 4, 37kDa	5984	Hs.714318	NM_002916//NM_181573//NP_002907//NP_853551	1.677	6.523	6.054	0.654	0.47	0.11146	0.6153
8097857	MND1	meiotic nuclear divisions 1 homolog (S. cerevisiae)	84057	Hs.294088	NM_032117//NP_115493	0.86	5.448	4.978	1.215	0.47	0.40143	1
8106354	IQGAP2	IQ motif containing GTPase activating protein 2	10788	Hs.291030	NM_006633//NP_006624	1.255	8.067	7.599	0.846	0.47	0.22574	0.99135
8120441	PHF3	PHD finger protein 3	23469	Hs.348921	NM_015153//NP_055968	2.107	8.376	7.903	0.544	0.47	0.04938	0.32361
8122202	MYB	v-myb myeloblastosis viral oncogene homolog (avian)	4602	Hs.654446	NM_001130172//NM_001130173//NM_005375//NP_001123644//NP_001123645//NP_005366	1.024	8.876	8.401	1.039	0.47	0.32058	1
8132819	IKZF1	IKAROS family zinc finger 1 (Ikaros)	10320	Hs.435949//Hs.488251	NM_006060//NP_006051	2.216	5.88	5.412	0.518	0.47	0.04034	0.2681
8134219	CCDC132	coiled-coil domain containing 132	55610	Hs.222282	NM_017667//NM_024553//NP_060137//NP_078829	2.21	6.051	5.582	0.521	0.47	0.04068	0.27096
8145894	ASH2L	ash2 (absent, small, or homeotic)-like (Drosophila)	9070	Hs.521530	NM_001105214//NM_004674//NP_001098684//NP_004665	2.182	8.086	7.612	0.531	0.47	0.04445	0.28462
8161906	GNAQ	guanine nucleotide binding protein (G protein), q polypeptide	2776	Hs.269782	NM_002072//NP_002063	1.701	8.233	7.759	0.654	0.47	0.10614	0.59612
8178841	TAP2	transporter 2, ATP-binding cassette, sub-family B (MDR/TAP)	6891	Hs.502	NM_000544//NM_018833//NP_000535//NP_061313	1.596	3.057	2.586	0.686	0.47	0.12949	0.68224
7912136	UTS2	urotensin 2	10911	Hs.715862	NM_006786//NM_021995//NP_006777//NP_068835	0.952	3.782	3.326	1.068	0.46	0.36372	1
7920659	KRTCAP2	keratinocyte associated protein 2	200185	Hs.516671//Hs.704676	NM_173852//NP_776251	1.898	6.82	6.364	0.573	0.46	0.07416	0.45112
7923141	DENND1B	DENN/MADD domain containing 1B	163486	Hs.657779	NM_001142795//NM_019049//NM_144977//NP_001136267//NP_061922//NP_659414	2.165	6.148	5.691	0.517	0.46	0.04718	0.29314
7950473	ARRB1	arrestin, beta 1	408	Hs.503284//Hs.625320	NM_004041//NM_020251//NP_004032//NP_064647	1.253	6.593	6.13	0.838	0.46	0.23019	0.99324
7951008	TAF1D	TATA box binding protein (TBP)-associated factor, RNA polymerase I, D, 41kDa	79101	Hs.355750	NM_024116//NP_077021	2.029	8.881	8.421	0.547	0.46	0.06194	0.36794
7973101	RNASE6	ribonuclease, RNase A family, k6	6039	Hs.23262	NM_005615//NP_005606	1.474	4.725	4.263	0.722	0.46	0.16066	0.78869
7983335	CTDSPL2	CTD (carboxy-terminal domain, RNA polymerase II, polypeptide A) small phosphatase like 2	51496	Hs.497967	NM_016396//NP_057480	1.796	7.618	7.16	0.602	0.46	0.09546	0.52332
7986598	LOC645202	hypothetical LOC645202	645202	Hs.559073	XM_001724153//XP_001724205	1.144	4.259	3.798	0.907	0.46	0.26764	1
7991209	MRPL46	mitochondrial ribosomal protein L46	26589	Hs.534261	NM_022163//NP_071446	1.905	6.917	6.455	0.578	0.46	0.07311	0.4464
8042119	PAPOLG	poly(A) polymerase gamma	64895	Hs.387471	NM_022894//NP_075045	2.208	7.602	7.141	0.512	0.46	0.04047	0.27192
8074591	RIMBP3	RIMS binding protein 3	85376	Hs.115429	NM_015672//NP_056487	2.096	5.634	5.174	0.532	0.46	0.0515	0.32962
8079198	ZNF660	zinc finger protein 660	285349	Hs.669324	NM_173658//NP_775929	1.478	5.917	5.453	0.723	0.46	0.16498	0.78511
8096765	RPL34	ribosomal protein L34	6164	Hs.438227	NM_000995//NM_033625//NP_000986//NP_296374	2.11	6.294	5.829	0.535	0.46	0.05014	0.32198
8107532	HSD17B4	hydroxysteroid (17-beta) dehydrogenase 4	3295	Hs.406861	NM_000414//NP_000405	1.65	8.707	8.246	0.652	0.46	0.12347	0.63725
8112596	ANKRA2	ankyrin repeat, family A (RFXANK-like), 2	57763	Hs.239154	NM_023039//NP_075526	2.05	5.948	5.493	0.537	0.46	0.05718	0.35562
8114628	HARS	histidyl-tRNA synthetase	3035	Hs.528050	NM_002109//NP_002100	2.125	6.971	6.516	0.522	0.46	0.04949	0.31392
8127031	MCM3	minichromosome maintenance complex component 3	4172	Hs.179565	NM_002388//NP_002379	2.131	6.832	6.367	0.531	0.46	0.04825	0.31074
8127391	EYS	eyes shut homolog (Drosophila)	346007	Hs.25067	NM_001142800//NM_001142801//NM_198283//NP_001136272//NP_001136273//NP_938024//XM_001126128//XM_001715536//XM_001717769//XM_001717771//XM_001724639//XM_001724715//XP_001126128//XP_001715588//XP_001717821//XP_001717823//XP_001724691//XP_001724767	1.536	5.056	4.599	0.687	0.46	0.14391	0.73383
8136473	TRIM24	tripartite motif-containing 24	8805	Hs.490287	NM_003852//NM_015905//NP_003843//NP_056989	1.678	8.249	7.787	0.645	0.46	0.11079	0.6145
8148280	SQLE	squalene epoxidase	6713	Hs.71465	NM_003129//NP_003120	1.295	7.333	6.874	0.805	0.46	0.21169	0.95365
8170971	DKC1	dyskeratosis congenita 1, dyskerin	1736	Hs.4747	NM_001142463//NM_001363//NP_001135935//NP_001354	1.806	8.015	7.552	0.607	0.46	0.09204	0.51596
8180344	GNAQ	guanine nucleotide binding protein (G protein), q polypeptide	2776	Hs.269782	NM_002072//NP_002063	1.713	8.26	7.797	0.634	0.46	0.10399	0.58664
7901048	SNORD46	small nucleolar RNA, C/D box 46	94161	NA	NR_000024	1.306	10.135	9.687	0.782	0.45	0.20957	0.94332
7905099	VPS45	vacuolar protein sorting 45 homolog (S. cerevisiae)	11311	Hs.443750	NM_007259//NP_009190	1.603	7.144	6.698	0.647	0.45	0.12818	0.67633
7919139	LOC375010	ankyrin repeat domain 20 family, member A pseudogene	375010	Hs.672092	XR_041271	1.132	3.884	3.431	0.902	0.45	0.27374	1
7919800	CTSS	cathepsin S	1520	Hs.181301	NM_004079//NP_004070	0.955	8.391	7.942	1.05	0.45	0.35787	1
7919971	RFX5	regulatory factor X, 5 (influences HLA class II expression)	5993	Hs.632472	NM_000449//NM_001025603//NP_000440//NP_001020774	1.845	7.377	6.928	0.578	0.45	0.08676	0.48784
7923119	ZBTB41	zinc finger and BTB domain containing 41	360023	Hs.529439	NM_194314//NP_919290	1.999	6.71	6.26	0.542	0.45	0.06468	0.38602
7927786	REEP3	receptor accessory protein 3	221035	Hs.499833	NM_001001330//NP_001001330	1.462	6.885	6.434	0.711	0.45	0.16205	0.79947
7929012	STAMBPL1	STAM binding protein-like 1	57559	Hs.16229	NM_020799//NP_065850	1.698	4.337	3.889	0.618	0.45	0.11895	0.5985
7929533	CC2D2B	coiled-coil and C2 domain containing 2B	387707	Hs.652240//Hs.712014	NM_001001732//NP_001001732	1.448	3.28	2.832	0.712	0.45	0.16491	0.81211
7969835	PCCA	propionyl Coenzyme A carboxylase, alpha polypeptide	5095	Hs.80741	NM_000282//NM_001127692//NP_000273//NP_001121164	1.325	5.52	5.07	0.774	0.45	0.20218	0.92551
7977507	RPPH1	ribonuclease P RNA component H1	85495	Hs.613102	NR_002312	1.1	10.349	9.896	0.926	0.45	0.28849	1
7981978	SNRPN	small nuclear ribonucleoprotein polypeptide N	6638	Hs.555970//Hs.564847//Hs.578619//Hs.585703//Hs.592473//Hs.621316//Hs.632166	NM_003097//NM_022805//NM_022806//NM_022807//NM_022808//NP_003088//NP_073716//NP_073717//NP_073718//NP_073719//NR_001289//NR_001290//NR_001292//NR_001293//NR_001294//NR_001295//NR_003294//NR_003298//NR_003299//NR_003300//NR_003301//NR_003302//NR_003303//NR_003304//NR_003305//NR_003306//NR_003307//NR_003308//NR_003309//NR_003310//NR_003311//NR_003312//NR_003313//NR_003314//NR_003315//NR_003316//NR_…	0.659	6.985	6.532	1.513	0.45	0.52138	1
7983512	SQRDL	sulfide quinone reductase-like (yeast)	58472	Hs.511251	NM_021199//NP_067022	0.971	8.459	8.005	1.044	0.45	0.34449	1
7993298	ERCC4	excision repair cross-complementing rodent repair deficiency, complementation group 4	2072	Hs.567265	NM_005236//NP_005227	1.962	5.332	4.882	0.55	0.45	0.06554	0.40912
7996744	NFATC3	nuclear factor of activated T-cells, cytoplasmic, calcineurin-dependent 3	4775	Hs.632209	NM_004555//NM_173163//NM_173164//NM_173165//NP_004546//NP_775186//NP_775187//NP_775188	2.162	7.152	6.705	0.505	0.45	0.04501	0.29467
8001666	CSNK2A2	casein kinase 2, alpha prime polypeptide	1459	Hs.82201	NM_001896//NP_001887	1.573	9.038	8.587	0.666	0.45	0.13337	0.70183
8005200	SNORD49B	small nucleolar RNA, C/D box 49B	692087	NA	NR_003043	0.839	6.272	5.823	1.187	0.45	0.41282	1
8013696	KIAA0100	KIAA0100	9703	Hs.151761	NM_014680//NP_055495	1.638	6.825	6.376	0.639	0.45	0.12851	0.64712
8020930	ELP2	elongation protein 2 homolog (S. cerevisiae)	55250	Hs.8739	NM_018255//NP_060725	2.063	7.199	6.748	0.53	0.45	0.05439	0.34813
8023228	DYM	dymeclin	54808	Hs.162996	NM_017653//NP_060123	2.124	6.743	6.298	0.51	0.45	0.05074	0.31446
8047815	FASTKD2	FAST kinase domains 2	22868	Hs.5930	NM_001136193//NM_001136194//NM_014929//NP_001129665//NP_001129666//NP_055744	1.585	5.807	5.354	0.665	0.45	0.13071	0.69158
8052022	RPL18A	ribosomal protein L18a	6142	Hs.337766	NM_000980//NP_000971	2.137	7.905	7.455	0.512	0.45	0.04944	0.30758
8052250	MTIF2	mitochondrial translational initiation factor 2	4528	Hs.149894	NM_001005369//NM_002453//NP_001005369//NP_002444	1.565	7.249	6.803	0.662	0.45	0.135	0.7087
8055426	MCM6	minichromosome maintenance complex component 6	4175	Hs.444118	NM_005915//NP_005906	1.352	6.684	6.235	0.759	0.45	0.19491	0.90032
8069644	APP	amyloid beta (A4) precursor protein	351	Hs.434980	NM_000484//NM_001136016//NM_001136129//NM_001136130//NM_001136131//NM_201413//NM_201414//NP_000475//NP_001129488//NP_001129601//NP_001129602//NP_001129603//NP_958816//NP_958817	0.698	6.502	6.05	1.429	0.45	0.49459	1
8079950	GNAI2	guanine nucleotide binding protein (G protein), alpha inhibiting activity polypeptide 2	2771	Hs.77269	NM_002070//NP_002061	1.938	8.887	8.441	0.55	0.45	0.07223	0.42456
8095269	POLR2B	polymerase (RNA) II (DNA directed) polypeptide B, 140kDa	5431	Hs.602757	NM_000938//NP_000929	1.85	9.427	8.98	0.573	0.45	0.08723	0.4843
8099841	TLR6	toll-like receptor 6	10333	Hs.654532//Hs.662185	NM_006068//NP_006059	1.643	4.581	4.134	0.636	0.45	0.11819	0.643
8101013	RCHY1	ring finger and CHY zinc finger domain containing 1	25898	Hs.48297	NM_001008925//NM_001009922//NM_015436//NP_001008925//NP_001009922//NP_056251	2.109	6.741	6.293	0.517	0.45	0.04924	0.32252
8106252	HEXB	hexosaminidase B (beta polypeptide)	3074	Hs.69293	NM_000521//NP_000512	1.923	6.945	6.498	0.555	0.45	0.0738	0.4344
8128795	C6orf199	chromosome 6 open reading frame 199	221264	Hs.486169	NM_001145128//NM_145025//NP_001138600//NP_659462	1.608	5.854	5.407	0.647	0.45	0.12582	0.67212
8136039	ATP6V1F	ATPase, H+ transporting, lysosomal 14kDa, V1 subunit F	9296	Hs.78089	NM_004231//NP_004222	1.752	9.301	8.849	0.608	0.45	0.10572	0.5564
8136557	TBXAS1	thromboxane A synthase 1 (platelet)	6916	Hs.520757	NM_001061//NM_001130966//NM_030984//NP_001052//NP_001124438//NP_112246	1.759	6.774	6.328	0.598	0.45	0.09571	0.55106
8147101	E2F5	E2F transcription factor 5, p130-binding	1875	Hs.445758	NM_001083588//NM_001083589//NM_001951//NP_001077057//NP_001077058//NP_001942	2.075	5.446	4.993	0.529	0.45	0.05609	0.34132
8153903	RPL8	ribosomal protein L8	6132	Hs.178551	NM_000973//NM_033301//NP_000964//NP_150644	1.779	10.321	9.869	0.599	0.45	0.09708	0.53597
8155794	C9orf85	chromosome 9 open reading frame 85	138241	Hs.534190	NM_182505//NP_872311	1.465	6.497	6.051	0.701	0.45	0.16026	0.79677
8175102	ENOX2	ecto-NOX disulfide-thiol exchanger 2	10495	Hs.171458	NM_006375//NM_182314//NP_006366//NP_872114	1.821	5.458	5.012	0.581	0.45	0.08527	0.50504
8180303	SAA2	serum amyloid A2	6289	Hs.1955//Hs.632144	NM_001127380//NM_030754//NP_001120852//NP_110381	2.144	3.589	3.141	0.509	0.45	0.05519	0.30393
7926127	CUGBP2	CUG triplet repeat, RNA binding protein 2	10659	Hs.309288	NM_001025076//NM_001025077//NM_001083591//NM_006561//NP_001020247//NP_001020248//NP_001077060//NP_006552	1.729	7.132	6.689	0.602	0.44	0.10267	0.57413
7935707	CHUK	conserved helix-loop-helix ubiquitous kinase	1147	Hs.198998	NM_001278//NP_001269	1.649	6.539	6.099	0.622	0.44	0.11668	0.63807
7938890	PRMT3	protein arginine methyltransferase 3	10196	Hs.152337	NM_001145166//NM_001145167//NM_005788//NP_001138638//NP_001138639//NP_005779	1.658	6.444	6	0.626	0.44	0.12215	0.63071
7951046	MRE11A	MRE11 meiotic recombination 11 homolog A (S. cerevisiae)	4361	Hs.192649	NM_005590//NM_005591//NP_005581//NP_005582	1.474	6.044	5.608	0.682	0.44	0.15785	0.78869
7958197	RPL18A	ribosomal protein L18a	6142	Hs.337766	NM_000980//NP_000971	1.279	11.469	11.031	0.777	0.44	0.22179	0.96871
7958253	C12orf75	chromosome 12 open reading frame 75	387882	Hs.655184	NM_001145199//NP_001138671//XR_040442//XR_040443//XR_040444	1.411	6.977	6.534	0.719	0.44	0.18321	0.84581
7963750	CBX5	chromobox homolog 5 (HP1 alpha homolog, Drosophila)	23468	Hs.349283	NM_001127321//NM_001127322//NM_012117//NP_001120793//NP_001120794//NP_036249	1.735	9.287	8.852	0.59	0.44	0.10065	0.56947
7968637	CCNA1	cyclin A1	8900	Hs.417050	NM_001111045//NM_001111046//NM_001111047//NM_003914//NP_001104515//NP_001104516//NP_001104517//NP_003905	0.804	6.492	6.056	1.203	0.44	0.43193	1
7969060	FNDC3A	fibronectin type III domain containing 3A	22862	Hs.508010	NM_001079673//NM_014923//NP_001073141//NP_055738	1.499	7.64	7.201	0.676	0.44	0.15233	0.76639
8008564	TOM1L1	target of myb1 (chicken)-like 1	10040	Hs.153504	NM_005486//NP_005477//XM_001723684//XM_001725529//XM_001726674//XP_001723736//XP_001725581//XP_001726726	1.651	4.785	4.343	0.626	0.44	0.11708	0.63643
8011141	PRPF8	PRP8 pre-mRNA processing factor 8 homolog (S. cerevisiae)	10594	Hs.181368	NM_006445//NP_006436	1.834	8.606	8.167	0.567	0.44	0.08379	0.49568
8044127	C2orf49	chromosome 2 open reading frame 49	79074	Hs.549577	NM_024093//NP_076998	1.919	7.434	6.993	0.549	0.44	0.07656	0.43705
8045860	PKP4	plakophilin 4	8502	Hs.407580	NM_001005476//NM_003628//NP_001005476//NP_003619	1.581	6.198	5.757	0.648	0.44	0.13129	0.69499
8057677	SLC40A1	solute carrier family 40 (iron-regulated transporter), member 1	30061	Hs.643005	NM_014585//NP_055400	1.224	6.238	5.794	0.823	0.44	0.23729	1
8057689	OSGEPL1	O-sialoglycoprotein endopeptidase-like 1	64172	Hs.60772	NM_022353//NP_071748	2.094	4.816	4.379	0.507	0.44	0.05347	0.33072
8065089	KIF16B	kinesin family member 16B	55614	Hs.101774	NM_024704//NP_078980	1.622	4.796	4.353	0.637	0.44	0.13078	0.6604
8066461	TOMM34	translocase of outer mitochondrial membrane 34	10953	Hs.517066	NM_006809//NP_006800	1.699	6.067	5.628	0.606	0.44	0.11315	0.5977
8079346	SACM1L	SAC1 suppressor of actin mutations 1-like (yeast)	22908	Hs.156509	NM_014016//NP_054735	1.748	8.049	7.605	0.599	0.44	0.10009	0.55946
8083826	SEC62	SEC62 homolog (S. cerevisiae)	7095	Hs.622596	NM_003262//NP_003253	1.871	8.304	7.86	0.565	0.44	0.08374	0.46961
8084541	VPS8	vacuolar protein sorting 8 homolog (S. cerevisiae)	23355	Hs.269263	NM_001009921//NM_015303//NP_001009921//NP_056118	1.733	5.895	5.454	0.598	0.44	0.104	0.57102
8085716	SATB1	SATB homeobox 1	6304	Hs.517717	NM_001131010//NM_002971//NP_001124482//NP_002962	1.397	8.221	7.779	0.726	0.44	0.18208	0.85867
8086810	SMARCC1	SWI/SNF related, matrix associated, actin dependent regulator of chromatin, subfamily c, member 1	6599	Hs.476179	NM_003074//NP_003065	1.966	9.153	8.712	0.537	0.44	0.06924	0.40658
8099834	TLR1	toll-like receptor 1	7096	Hs.621817//Hs.654532	NM_003263//NP_003254	1.462	4.682	4.243	0.692	0.44	0.17077	0.79947
8099860	RFC1	replication factor C (activator 1) 1, 145kDa	5981	Hs.507475	NM_002913//NP_002904	1.923	7.398	6.957	0.549	0.44	0.07089	0.4344
8101376	SEC31A	SEC31 homolog A (S. cerevisiae)	22872	Hs.370024	NM_001077206//NM_001077207//NM_001077208//NM_014933//NM_016211//NP_001070674//NP_001070675//NP_001070676//NP_055748//NP_057295	1.934	8.477	8.039	0.541	0.44	0.06955	0.42717
8103769	HPGD	hydroxyprostaglandin dehydrogenase 15-(NAD)	3248	Hs.655491	NM_000860//NP_000851	1.111	3.918	3.474	0.899	0.44	0.29296	1
8109843	DOCK2	dedicator of cytokinesis 2	1794	Hs.586174	NM_004946//NP_004937	1.696	7.528	7.088	0.607	0.44	0.10888	0.60009
8129783	MAP7	microtubule-associated protein 7	9053	Hs.486548	NM_003980//NP_003971	1.687	6.07	5.626	0.616	0.44	0.11065	0.60727
8133531	PMS2L5	postmeiotic segregation increased 2-like 5	5383	Hs.292996//Hs.647025	NM_174930//NP_777590//XM_001713820//XP_001713872	1.038	6.648	6.213	0.94	0.44	0.31388	1
8138745	HOXA7	homeobox A7	3204	Hs.660918	NM_006896//NP_008827	1.05	7.133	6.694	0.938	0.44	0.31262	1
8140239	LOC100132832	postmeiotic segregation increased 2-like 5-like	100132832	Hs.113940	NM_001129851//NP_001123323//XM_001721743//XM_001722503//XP_001721795//XP_001722555	0.906	8.323	7.879	1.09	0.44	0.37807	1
8144894	INTS10	integrator complex subunit 10	55174	Hs.512627	NM_018142//NP_060612	1.665	6.723	6.282	0.618	0.44	0.11509	0.62501
8150962	TOX	thymocyte selection-associated high mobility group box	9760	Hs.491805//Hs.634856	NM_014729//NP_055544	0.888	7.016	6.573	1.11	0.44	0.387	1
8159992	ERMP1	endoplasmic reticulum metallopeptidase 1	79956	Hs.591078	NM_024896//NP_079172	1.489	6.52	6.076	0.687	0.44	0.15637	0.77528
8161632	PTAR1	protein prenyltransferase alpha subunit repeat containing 1	375743	Hs.494100	NM_001099666//NP_001093136	2.12	7.095	6.659	0.5	0.44	0.05483	0.31659
8162696	XPA	xeroderma pigmentosum, complementation group A	7507	Hs.654364	NM_000380//NP_000371	1.74	7.901	7.465	0.589	0.44	0.09935	0.56561
8179298	CSNK2B	casein kinase 2, beta polypeptide	1460	Hs.73527	NM_001320//NP_001311	2.12	9.647	9.208	0.503	0.44	0.04897	0.31659
7903703	GNAI3	guanine nucleotide binding protein (G protein), alpha inhibiting activity polypeptide 3	2773	Hs.73799	NM_006496//NP_006487	1.721	8.683	8.257	0.583	0.43	0.10348	0.58037
7905147	C1orf54	chromosome 1 open reading frame 54	79630	Hs.91283	NM_024579//NP_078855	1.08	6.36	5.931	0.892	0.43	0.29558	1
7905986	FDPS	farnesyl diphosphate synthase (farnesyl pyrophosphate synthetase, dimethylallyltranstransferase, geranyltranstransferase)	2224	Hs.335918	NM_001135821//NM_001135822//NM_002004//NP_001129293//NP_001129294//NP_001995	1.927	8.195	7.766	0.532	0.43	0.07014	0.43177
7911017	SDCCAG8	serologically defined colon cancer antigen 8	10806	Hs.591530	NM_006642//NP_006633	1.204	7.738	7.305	0.813	0.43	0.24506	1
7913694	FUCA1	fucosidase, alpha-L- 1, tissue	2517	Hs.370858	NM_000147//NP_000138	1.257	6.104	5.677	0.77	0.43	0.22474	0.98946
7914996	C1orf149	chromosome 1 open reading frame 149	64769	Hs.17118	NM_022756//NP_073593	2.068	6.658	6.229	0.502	0.43	0.05624	0.34529
7918703	AP4B1	adaptor-related protein complex 4, beta 1 subunit	10717	Hs.515048	NM_006594//NP_006585	1.785	6.942	6.511	0.57	0.43	0.09735	0.53149
7930008	NOLC1	nucleolar and coiled-body phosphoprotein 1	9221	Hs.523238	NM_004741//NP_004732	2.014	6.979	6.549	0.515	0.43	0.05933	0.37691
7930304	GSTO1	glutathione S-transferase omega 1	9446	Hs.190028	NM_004832//NP_004823	1.798	8.764	8.329	0.571	0.43	0.09443	0.52185
7932041	UPF2	UPF2 regulator of nonsense transcripts homolog (yeast)	26019	Hs.370689//Hs.610110	NM_015542//NM_080599//NP_056357//NP_542166	1.818	8.043	7.612	0.562	0.43	0.08634	0.50721
7968872	DNAJC15	DnaJ (Hsp40) homolog, subfamily C, member 15	29103	Hs.438830	NM_013238//NP_037370	1.199	6.738	6.313	0.802	0.43	0.25454	1
7976243	CPSF2	cleavage and polyadenylation specific factor 2, 100kDa	53981	Hs.657632	NM_017437//NP_059133	1.725	8.199	7.768	0.587	0.43	0.10167	0.57724
7985809	ABHD2	abhydrolase domain containing 2	11057	Hs.122337	NM_007011//NM_152924//NP_008942//NP_690888	1.487	7.635	7.2	0.674	0.43	0.15464	0.77707
7992682	FLJ42627	hypothetical LOC645644	645644	Hs.597810//Hs.677234	NM_001039907//NP_001034996//NR_024492	0.869	5.87	5.442	1.095	0.43	0.3974	1
7992917	CLUAP1	clusterin associated protein 1	23059	Hs.155995	NM_015041//NM_024793//NP_055856//NP_079069	1.583	6.49	6.061	0.63	0.43	0.13158	0.69328
8027260	ZNF486	zinc finger protein 486	90649	Hs.55304//Hs.590991	NM_052852//NP_443084	1.74	5.621	5.187	0.586	0.43	0.09908	0.56561
8032730	EEF2	eukaryotic translation elongation factor 2	1938	Hs.515070	NM_001961//NP_001952	1.294	9.568	9.14	0.752	0.43	0.21321	0.9546
8039013	ZNF321	zinc finger protein 321	399669	Hs.675715	NM_203307//NP_976052	1.427	5.511	5.077	0.699	0.43	0.17299	0.83119
8046895	FAM171B	family with sequence similarity 171, member B	165215	Hs.28872	NM_177454//NP_803237	1.264	4.968	4.542	0.765	0.43	0.22749	0.98286
8057732	TMEM194B	transmembrane protein 194B	100131211	Hs.659824	NM_001142645//NP_001136117//XM_001723469//XM_001723498//XM_001726342//XP_001723521//XP_001723550//XP_001726394	1.963	5.953	5.524	0.524	0.43	0.06916	0.40848
8058695	BARD1	BRCA1 associated RING domain 1	580	Hs.591642	NM_000465//NP_000456	1.448	5.753	5.323	0.683	0.43	0.16638	0.81211
8070102	GART	phosphoribosylglycinamide formyltransferase, phosphoribosylglycinamide synthetase, phosphoribosylaminoimidazole synthetase	2618	Hs.473648	NM_000819//NM_001136005//NM_001136006//NM_175085//NP_000810//NP_001129477//NP_001129478//NP_780294	1.95	6.726	6.295	0.529	0.43	0.06704	0.41679
8104912	SKP2	S-phase kinase-associated protein 2 (p45)	6502	Hs.23348	NM_005983//NM_032637//NP_005974//NP_116026	2.051	6.435	6.001	0.512	0.43	0.06329	0.35504
8117714	OR2J3	olfactory receptor, family 2, subfamily J, member 3	442186	Hs.553836	NM_001005216//NP_001005216	0.89	5.488	5.059	1.071	0.43	0.38597	1
8119661	C6orf153	chromosome 6 open reading frame 153	88745	Hs.309231	NM_033112//NP_149103	1.934	4.999	4.571	0.529	0.43	0.06963	0.42717
8123507	TBP	TATA box binding protein	6908	Hs.590872	NM_003194//NP_003185	1.887	7.583	7.155	0.541	0.43	0.07569	0.4586
8126839	TNFRSF21	tumor necrosis factor receptor superfamily, member 21	27242	Hs.443577	NM_014452//NP_055267	1.495	5.829	5.396	0.669	0.43	0.15262	0.76994
8138116	ZNF12	zinc finger protein 12	7559	Hs.431471	NM_006956//NM_016265//NP_008887//NP_057349	1.93	6.132	5.706	0.528	0.43	0.07633	0.42979
8141490	PMS2L1	postmeiotic segregation increased 2-like 1 pseudogene	5379	Hs.634244//Hs.661055	NR_003613	1.836	7.084	6.654	0.555	0.43	0.0833	0.49425
8142102	ATXN7L1	ataxin 7-like 1	222255	Hs.489603	NM_020725//NM_138495//NM_152749//NP_065776//NP_612504//NP_689962	1.409	6.965	6.534	0.701	0.43	0.17949	0.84765
8142110	SYPL1	synaptophysin-like 1	6856	Hs.80919	NM_006754//NM_182715//NP_006745//NP_874384	1.732	7.588	7.153	0.59	0.43	0.10238	0.5718
8144701	LOC100131581	hypothetical LOC100131581	100131581	Hs.638992	XM_001721737//XM_001732868//XM_001732869//XP_001721789//XP_001732920//XP_001732921	1.542	5.432	4.999	0.65	0.43	0.1452	0.7286
8151917	MTERFD1	MTERF domain containing 1	51001	Hs.308613	NM_015942//NP_057026	1.234	5.368	4.938	0.79	0.43	0.23404	1
7914887	TRAPPC3	trafficking protein particle complex 3	27095	Hs.523131	NM_014408//NP_055223	1.597	8.143	7.72	0.616	0.42	0.12849	0.6814
7920271	S100A4	S100 calcium binding protein A4	6275	Hs.654444	NM_002961//NM_019554//NP_002952//NP_062427	1.306	10.044	9.622	0.736	0.42	0.20793	0.94332
7931930	PRKCQ	protein kinase C, theta	5588	Hs.498570	NM_006257//NP_006248	1.4	6.516	6.096	0.688	0.42	0.17971	0.85591
7934278	P4HA1	prolyl 4-hydroxylase, alpha polypeptide I	5033	Hs.500047//Hs.593005	NM_000917//NM_001017962//NM_001142595//NM_001142596//NP_000908//NP_001017962//NP_001136067//NP_001136068	1.938	6.521	6.104	0.516	0.42	0.0707	0.42456
7935230	ALDH18A1	aldehyde dehydrogenase 18 family, member A1	5832	Hs.500645	NM_001017423//NM_002860//NP_001017423//NP_002851	1.693	5.629	5.212	0.577	0.42	0.1091	0.60248
7976160	TDP1	tyrosyl-DNA phosphodiesterase 1	55775	Hs.209945	NM_001008744//NM_018319//NP_001008744//NP_060789	1.674	6.304	5.879	0.594	0.42	0.11147	0.61772
7999752	ZC3H11A	zinc finger CCCH-type containing 11A	9877	Hs.532399	NM_014827//NP_055642	1.44	8.615	8.196	0.669	0.42	0.17102	0.81936
8003722	SRR	serine racemase	63826	Hs.461954	NM_021947//NP_068766	1.75	6.392	5.974	0.563	0.42	0.09899	0.55793
8056102	CD302	CD302 molecule	9936	Hs.130014	NM_014880//NP_055695	1.905	7.025	6.606	0.525	0.42	0.08171	0.4464
8057719	HIBCH	3-hydroxyisobutyryl-Coenzyme A hydrolase	26275	Hs.656685	NM_014362//NM_198047//NP_055177//NP_932164	1.43	7.612	7.193	0.674	0.42	0.17787	0.82845
8058373	WDR12	WD repeat domain 12	55759	Hs.73291	NM_018256//NP_060726	1.859	7.603	7.186	0.533	0.42	0.07952	0.47797
8081431	ALCAM	activated leukocyte cell adhesion molecule	214	Hs.591293	NM_001627//NP_001618	1.154	8.715	8.297	0.817	0.42	0.2658	1
8084963	PAK2	p21 protein (Cdc42/Rac)-activated kinase 2	5062	Hs.518530	NM_002577//NP_002568	1.183	7.737	7.316	0.803	0.42	0.26083	1
8089911	HCLS1	hematopoietic cell-specific Lyn substrate 1	3059	Hs.14601	NM_005335//NP_005326	1.911	9.047	8.629	0.522	0.42	0.07257	0.44238
8093336	ZNF141	zinc finger protein 141	7700	Hs.654355	NM_003441//NP_003432	1.366	6.311	5.892	0.7	0.42	0.19066	0.88731
8097586	GAB1	GRB2-associated binding protein 1	2549	Hs.618456//Hs.80720	NM_002039//NM_207123//NP_002030//NP_997006	1.294	6.531	6.11	0.74	0.42	0.21954	0.9546
8098195	SC4MOL	sterol-C4-methyl oxidase-like	6307	Hs.105269//Hs.593050	NM_001017369//NM_006745//NP_001017369//NP_006736	1.422	6.377	5.952	0.686	0.42	0.17422	0.83575
8139896	PMS2L4	postmeiotic segregation increased 2-like 4 pseudogene	5382	Hs.712714	NR_022007//XM_001714693//XM_001715426//XM_001715595//XM_001715786//XP_001714745//XP_001715478//XP_001715647//XP_001715838	1.445	7.802	7.379	0.673	0.42	0.17107	0.81483
8145293	ADAM28	ADAM metallopeptidase domain 28	10863	Hs.174030	NM_014265//NM_021777//NP_055080//NP_068547	0.776	7.59	7.169	1.201	0.42	0.44841	1
8151032	GGH	gamma-glutamyl hydrolase (conjugase, folylpolygammaglutamyl hydrolase)	8836	Hs.78619	NM_003878//NP_003869	1.306	6.692	6.269	0.738	0.42	0.21391	0.94332
8154531	DENND4C	DENN/MADD domain containing 4C	55667	Hs.249591	NM_017925//NP_060395	1.287	6.661	6.236	0.75	0.42	0.21894	0.96118
8169898	RAB33A	RAB33A, member RAS oncogene family	9363	Hs.654356	NM_004794//NP_004785	1.367	6.078	5.653	0.71	0.42	0.19509	0.88638
8176375	RPS4Y1	ribosomal protein S4, Y-linked 1	6192	Hs.282376	NM_001008//NP_000999	0.396	6.879	6.459	2.316	0.42	0.69657	1
8177232	JARID1D	jumonji, AT rich interactive domain 1D	8284	Hs.80358	NM_004653//NP_004644	1.098	5.579	5.161	0.857	0.42	0.28699	1
8180049	PSMB8	proteasome (prosome, macropain) subunit, beta type, 8 (large multifunctional peptidase 7)	5696	Hs.180062	NM_004159//NM_148919//NP_004150//NP_683720	1.776	7.04	6.616	0.563	0.42	0.09409	0.53822
7903565	GPSM2	G-protein signaling modulator 2 (AGS3-like, C. elegans)	29899	Hs.584901//Hs.658489	NM_013296//NP_037428	1.005	5.376	4.967	0.91	0.41	0.32823	1
7910651	TBCE	tubulin folding cofactor E	6905	Hs.498143	NM_001079515//NM_003193//NP_001072983//NP_003184	1.643	6.159	5.748	0.583	0.41	0.12109	0.643
7914141	RPA2	replication protein A2, 32kDa	6118	Hs.79411	NM_002946//NP_002937	1.789	6.5	6.089	0.542	0.41	0.09062	0.52851
7915504	ELOVL1	elongation of very long chain fatty acids (FEN1/Elo2, SUR4/Elo3, yeast)-like 1	64834	Hs.25597	NM_022821//NP_073732	1.678	6.45	6.036	0.578	0.41	0.11062	0.6145
7924558	NVL	nuclear VCP-like	4931	Hs.497867	NM_002533//NM_206840//NP_002524//NP_996671	1.373	6.846	6.434	0.685	0.41	0.18928	0.88082
7938366	WEE1	WEE1 homolog (S. pombe)	7465	Hs.249441	NM_001143976//NM_003390//NP_001137448//NP_003381	0.614	6.857	6.451	1.452	0.41	0.54802	1
7943605	ACAT1	acetyl-Coenzyme A acetyltransferase 1	38	Hs.232375	NM_000019//NP_000010	1.691	5.885	5.479	0.562	0.41	0.1136	0.60407
7946365	STK33	serine/threonine kinase 33	65975	Hs.501833	NM_030906//NP_112168	1.849	4.181	3.771	0.526	0.41	0.0881	0.48501
7951217	MMP7	matrix metallopeptidase 7 (matrilysin, uterine)	4316	Hs.2256	NM_002423//NP_002414	1.886	3.937	3.529	0.515	0.41	0.08272	0.45928
7954969	IRAK4	interleukin-1 receptor-associated kinase 4	51135	Hs.138499	NM_001114182//NM_001145256//NM_001145257//NM_001145258//NM_016123//NP_001107654//NP_001138728//NP_001138729//NP_001138730//NP_057207	1.63	6.448	6.043	0.58	0.41	0.12093	0.65375
7977571	OSGEP	O-sialoglycoprotein endopeptidase	55644	Hs.525196	NM_017807//NP_060277	1.405	6.644	6.235	0.668	0.41	0.1823	0.85131
7984298	DIS3L	DIS3 mitotic control homolog (S. cerevisiae)-like	115752	Hs.446251	NM_001143688//NM_133375//NP_001137160//NP_588616	1.956	5.58	5.17	0.502	0.41	0.06746	0.41294
7997048	DDX19B	DEAD (Asp-Glu-Ala-As) box polypeptide 19B	11269	Hs.221761	NM_001014449//NM_001014451//NM_007242//NP_001014449//NP_001014451//NP_009173	1.543	6.131	5.724	0.611	0.41	0.14407	0.72773
7997239	NPIP	nuclear pore complex interacting protein	9284	Hs.676266	NM_006985//NP_008916	1.354	6.471	6.063	0.688	0.41	0.19374	0.89846
7997381	CENPN	centromere protein N	55839	Hs.55028	NM_001100624//NM_001100625//NM_018455//NP_001094094//NP_001094095//NP_060925	0.986	5.739	5.325	0.939	0.41	0.33734	1
8001818	TK2	thymidine kinase 2, mitochondrial	7084	Hs.512619	NM_004614//NP_004605	1.953	5.668	5.259	0.501	0.41	0.06721	0.41487
8020468	RBBP8	retinoblastoma binding protein 8	5932	Hs.546282	NM_002894//NM_203291//NM_203292//NP_002885//NP_976036//NP_976037	1.217	7.828	7.414	0.77	0.41	0.23944	1
8020919	C18orf21	chromosome 18 open reading frame 21	83608	Hs.37883	NM_031446//NP_113634	1.522	7.358	6.95	0.619	0.41	0.1468	0.74608
8039131	TFPT	TCF3 (E2A) fusion partner (in childhood Leukemia)	29844	Hs.590939	NM_013342//NP_037474	1.98	7.137	6.724	0.501	0.41	0.06395	0.39777
8047577	ALS2CR8	amyotrophic lateral sclerosis 2 (juvenile) chromosome region, candidate 8	79800	Hs.444982	NM_001104586//NM_024744//NP_001098056//NP_079020	1.54	5.503	5.091	0.619	0.41	0.14508	0.73034
8051547	PRKD3	protein kinase D3	23683	Hs.660757//Hs.716034	NM_005813//NP_005804	1.104	4.668	4.254	0.842	0.41	0.28742	1
8079170	C3orf23	chromosome 3 open reading frame 23	285343	Hs.55131	NM_001029839//NM_001029840//NM_173826//NP_001025010//NP_001025011//NP_776187	1.598	5.725	5.313	0.599	0.41	0.12777	0.68055
8095163	EXOC1	exocyst complex component 1	55763	Hs.269665	NM_001024924//NM_018261//NM_178237//NP_001020095//NP_060731//NP_839955	1.687	8.054	7.643	0.571	0.41	0.10939	0.60727
8095390	UGT2B10	UDP glucuronosyltransferase 2 family, polypeptide B10	7365	Hs.201634	NM_001075//NM_001144767//NP_001066//NP_001138239	1.334	3.669	3.258	0.703	0.41	0.20756	0.9171
8113469	PJA2	praja ring finger 2	9867	Hs.483036//Hs.592564	NM_014819//NP_055634	1.982	9.184	8.769	0.503	0.41	0.06428	0.39652
8124521	HIST1H4K	histone cluster 1, H4k	8362	Hs.528055	NM_003541//NP_003532	1.482	5.843	5.43	0.642	0.41	0.15579	0.78153
8127943	SNX14	sorting nexin 14	57231	Hs.485871	NM_020468//NM_153816//NP_065201//NP_722523	1.51	6.867	6.461	0.621	0.41	0.14869	0.75665
8134318	CASD1	CAS1 domain containing 1	64921	Hs.260041	NM_022900//NP_075051	1.685	6.319	5.909	0.569	0.41	0.11375	0.60887
8140269	PMS2L2	postmeiotic segregation increased 2-like 2 pseudogene	5380	Hs.292996//Hs.661055//Hs.675888	NR_003614//XR_042144//XR_042161//XR_042167	0.958	7.824	7.409	0.966	0.41	0.35441	1
8149248	LRLE1	liver-related low express protein 1	100133175	Hs.675311	XM_001720848//XP_001720900	1.141	5.546	5.135	0.811	0.41	0.26959	1
8173444	IL2RG	interleukin 2 receptor, gamma (severe combined immunodeficiency)	3561	Hs.84	NM_000206//NP_000197	1.144	10.009	9.601	0.804	0.41	0.27142	1
8174201	BEX1	brain expressed, X-linked 1	55859	Hs.334370	NM_018476//NP_060946	1.368	5.432	5.022	0.685	0.41	0.1912	0.88545
8176578	USP9Y	ubiquitin specific peptidase 9, Y-linked (fat facets-like, Drosophila)	8287	Hs.598540	NM_004654//NP_004645	0.743	5.209	4.802	1.21	0.41	0.4674	1
8180410	EIF3F	eukaryotic translation initiation factor 3, subunit F	8665	Hs.516023	NM_003754//NP_003745	1.943	9.182	8.768	0.509	0.41	0.06805	0.42131
7899087	PDIK1L	PDLIM1 interacting kinase 1 like	149420	Hs.468801	NM_152835//NP_690048//NR_026685//NR_026686	1.817	5.631	5.235	0.516	0.4	0.09157	0.50794
7899096	ZNF593	zinc finger protein 593	51042	Hs.477273	NM_015871//NP_056955	1.79	5.992	5.588	0.533	0.4	0.09054	0.52777
7899422	LOC100129624	hypothetical LOC100129624	100129624	NA	XM_001722419//XM_001723959//XM_001724355//XP_001722471//XP_001724011//XP_001724407	1.918	7.661	7.258	0.502	0.4	0.07186	0.43771
7918223	C1orf59	chromosome 1 open reading frame 59	113802	Hs.7962	NM_001102592//NM_144584//NP_001096062//NP_653185	0.896	5.97	5.574	0.982	0.4	0.38743	1
7932885	ARHGAP12	Rho GTPase activating protein 12	94134	Hs.499264	NM_018287//NP_060757	1.112	6.024	5.626	0.805	0.4	0.28456	1
7936871	OAT	ornithine aminotransferase (gyrate atrophy)	4942	Hs.523332	NM_000274//NP_000265	1.159	6.451	6.05	0.78	0.4	0.26154	1
7942520	POLD3	polymerase (DNA-directed), delta 3, accessory subunit	10714	Hs.82502	NM_006591//NP_006582	1.534	5.515	5.116	0.602	0.4	0.14609	0.73557
7945014	CHEK1	CHK1 checkpoint homolog (S. pombe)	1111	Hs.24529	NM_001114121//NM_001114122//NM_001274//NP_001107593//NP_001107594//NP_001265	0.913	5.818	5.414	0.986	0.4	0.37344	1
7976307	GOLGA5	golgi autoantigen, golgin subfamily a, 5	9950	Hs.104320	NM_005113//NP_005104	1.511	6.741	6.343	0.609	0.4	0.14855	0.75577
7979179	ERO1L	ERO1-like (S. cerevisiae)	30001	Hs.592304	NM_014584//NP_055399	1.538	7.11	6.714	0.595	0.4	0.14172	0.73208
8004237	RNASEK	ribonuclease, RNase K	440400	Hs.511801//Hs.632232	NM_001004333//NP_001004333	1.832	10.312	9.913	0.517	0.4	0.09018	0.49711
8008547	TOM1L1	target of myb1 (chicken)-like 1	10040	Hs.153504	NM_005486//NP_005477//XM_001723684//XM_001725529//XM_001726674//XP_001723736//XP_001725581//XP_001726726	1.066	4.173	3.778	0.832	0.4	0.30749	1
8014233	SLFN11	schlafen family member 11	91607	Hs.462829	NM_001104587//NM_001104588//NM_001104589//NM_001104590//NM_152270//NP_001098057//NP_001098058//NP_001098059//NP_001098060//NP_689483	1.393	5.818	5.421	0.652	0.4	0.18138	0.86235
8033458	LYPLA2	lysophospholipase II	11313	Hs.533479	NM_007260//NP_009191	0.971	5.117	4.721	0.911	0.4	0.34791	1
8046346	HAT1	histone acetyltransferase 1	8520	Hs.632532	NM_001033085//NM_003642//NP_001028257//NP_003633	1.635	7.957	7.561	0.566	0.4	0.11968	0.6496
8054166	TSGA10	testis specific, 10	80705	Hs.120267	NM_025244//NM_182911//NP_079520//NP_878915	1.496	4.192	3.79	0.62	0.4	0.16239	0.76905
8061471	GINS1	GINS complex subunit 1 (Psf1 homolog)	9837	Hs.658464	NM_021067//NP_066545	1.138	5.347	4.948	0.789	0.4	0.26992	1
8064967	MKKS	McKusick-Kaufman syndrome	8195	Hs.472119	NM_018848//NM_170784//NP_061336//NP_740754	1.688	4.933	4.534	0.553	0.4	0.11055	0.60647
8076209	RPL3	ribosomal protein L3	6122	Hs.119598	NM_000967//NM_001033853//NP_000958//NP_001029025	1.825	11.349	10.952	0.516	0.4	0.08834	0.50215
8094743	RHOH	ras homolog gene family, member H	399	Hs.654594	NM_004310//NP_004301	1.39	7.05	6.65	0.659	0.4	0.18152	0.86511
8102560	MAD2L1	MAD2 mitotic arrest deficient-like 1 (yeast)	4085	Hs.591697	NM_002358//NP_002349	1.309	6.293	5.898	0.688	0.4	0.20875	0.94051
8103834	AGA	aspartylglucosaminidase	175	Hs.207776	NM_000027//NP_000018	1.897	6.938	6.534	0.509	0.4	0.07518	0.45179
8103979	KIAA1430	KIAA1430	57587	Hs.535734	NM_020827//NP_065878	1.278	6.742	6.343	0.709	0.4	0.21749	0.96966
8107129	LOC100130703	similar to hCG2042168	100130703	NA	XM_001714375//XM_001715488//XM_001724520//XP_001714427//XP_001715540//XP_001724572	1.194	4.753	4.349	0.764	0.4	0.24846	1
8123467	C6orf70	chromosome 6 open reading frame 70	55780	Hs.47546	NM_018341//NP_060811	1.313	6.622	6.22	0.698	0.4	0.20802	0.93675
8141717	FIS1	fission 1 (mitochondrial outer membrane) homolog (S. cerevisiae)	51024	Hs.423968	NM_016068//NP_057152	1.661	7.422	7.026	0.557	0.4	0.1144	0.62826
8145782	MAK16	MAK16 homolog (S. cerevisiae)	84549	Hs.583805	NM_032509//NP_115898	1.65	6.59	6.185	0.573	0.4	0.1233	0.63725
8152582	DSCC1	defective in sister chromatid cohesion 1 homolog (S. cerevisiae)	79075	Hs.315167	NM_024094//NP_076999	1.287	4.525	4.121	0.714	0.4	0.21819	0.96118
8153959	DOCK8	dedicator of cytokinesis 8	81704	Hs.132599	NM_203447//NP_982272	1.742	7.332	6.932	0.541	0.4	0.09888	0.56407
8162352	NOL8	nucleolar protein 8	55035	Hs.442199	NM_017948//NP_060418//NR_024020	1.235	8.28	7.879	0.736	0.4	0.2367	1
8163882	RAB14	RAB14, member RAS oncogene family	51552	Hs.371563//Hs.713585	NM_016322//NP_057406	1.798	8.492	8.096	0.52	0.4	0.09203	0.52185
8169750	STAG2	stromal antigen 2	10735	Hs.496710//Hs.624663	NM_001042749//NM_001042750//NM_001042751//NM_006603//NP_001036214//NP_001036215//NP_001036216//NP_006594	1.653	7.87	7.474	0.559	0.4	0.11747	0.63479
7899018	TMEM57	transmembrane protein 57	55219	Hs.189782	NM_018202//NP_060672	1.229	6.302	5.915	0.713	0.39	0.23502	1
7927732	ARID5B	AT rich interactive domain 5B (MRF1-like)	84159	Hs.535297	NM_032199//NP_115575	1.133	7.197	6.811	0.769	0.39	0.27209	1
7938154	ILK	integrin-linked kinase	3611	Hs.706355	NM_001014794//NM_001014795//NM_004517//NP_001014794//NP_001014795//NP_004508	1.47	7.617	7.224	0.616	0.39	0.16571	0.79228
7938313	IPO7	importin 7	10527	Hs.718440	NM_006391//NP_006382	1.694	8.067	7.681	0.534	0.39	0.10839	0.60168
7951030	SNORD6	small nucleolar RNA, C/D box 6	692075	NA	NR_003036	0.928	8.053	7.663	0.936	0.39	0.36577	1
7955646	EIF4B	eukaryotic translation initiation factor 4B	1975	Hs.648394//Hs.702041	NM_001417//NP_001408	1.559	10.114	9.728	0.575	0.39	0.14262	0.71387
7957478	TMTC3	transmembrane and tetratricopeptide repeat containing 3	160418	Hs.331268	NM_181783//NP_861448	1.85	6.075	5.684	0.502	0.39	0.0816	0.4843
7966996	RPLP0	ribosomal protein, large, P0	6175	Hs.546285	NM_001002//NM_053275//NP_000993//NP_444505	1.829	8.584	8.197	0.502	0.39	0.08544	0.49927
7967028	RNU4-2	RNA, U4 small nuclear 2	26834	NA	NR_003137	1.6	5.092	4.706	0.561	0.39	0.12836	0.67886
7969677	MBNL2	muscleblind-like 2 (Drosophila)	10150	Hs.657347	NM_144778//NM_207304//NP_659002//NP_997187	1.041	7.456	7.064	0.843	0.39	0.31191	1
7973214	TOX4	TOX high mobility group box family member 4	9878	Hs.555910	NM_014828//NP_055643	1.625	8.658	8.267	0.561	0.39	0.12974	0.6579
7975045	MTHFD1	methylenetetrahydrofolate dehydrogenase (NADP+ dependent) 1, methenyltetrahydrofolate cyclohydrolase, formyltetrahydrofolate synthetase	4522	Hs.652308	NM_005956//NP_005947	1.447	6.442	6.053	0.618	0.39	0.16709	0.81302
7975268	ARG2	arginase, type II	384	Hs.708024	NM_001172//NP_001163	1.848	5.574	5.182	0.504	0.39	0.08558	0.48572
7978997	MAP4K5	mitogen-activated protein kinase kinase kinase kinase 5	11183	Hs.130491	NM_006575//NM_198794//NP_006566//NP_942089	1.545	7.139	6.744	0.592	0.39	0.13992	0.72599
7982889	NUSAP1	nucleolar and spindle associated protein 1	51203	Hs.615092	NM_001129897//NM_016359//NM_018454//NP_001123369//NP_057443//NP_060924	0.724	7.097	6.709	1.184	0.39	0.47915	1
7995252	ZNF720	zinc finger protein 720	124411	Hs.714945	NM_001004300//NM_001130913//NP_001004300//NP_001124385	1.018	6.581	6.19	0.859	0.39	0.32315	1
7998405	LOC146336	hypothetical LOC146336	146336	Hs.250557//Hs.711586//Hs.711752	NR_027242//XR_040906//XR_040907//XR_040908	0.772	4.491	4.099	1.124	0.39	0.4512	1
7999588	PLA2G10	phospholipase A2, group X	8399	Hs.567366	NM_003561//NP_003552	0.97	4.306	3.917	0.895	0.39	0.34491	1
8001178	C16orf87	chromosome 16 open reading frame 87	388272	Hs.406551	NM_001001436//NP_001001436	1.594	6.813	6.419	0.575	0.39	0.1284	0.68394
8006345	RHOT1	ras homolog gene family, member T1	55288	Hs.655325	NM_001033566//NM_001033568//NM_018307//NP_001028738//NP_001028740//NP_060777	1.502	6.835	6.446	0.598	0.39	0.15442	0.76373
8028524	ACTN4	actinin, alpha 4	81	Hs.270291	NM_004924//NP_004915	1.631	8.292	7.897	0.564	0.39	0.12315	0.65292
8030007	EMP3	epithelial membrane protein 3	2014	Hs.9999	NM_001425//NP_001416	0.978	10.16	9.773	0.885	0.39	0.34718	1
8040985	ZNF512	zinc finger protein 512	84450	Hs.529178	NM_032434//NP_115810	1.255	6.86	6.47	0.705	0.39	0.22947	0.99135
8054614	ANAPC1	anaphase promoting complex subunit 1	64682	Hs.436527	NM_022662//NP_073153	1.755	6.972	6.583	0.521	0.39	0.10606	0.55411
8054978	ERCC3	excision repair cross-complementing rodent repair deficiency, complementation group 3 (xeroderma pigmentosum group B complementing)	2071	Hs.469872	NM_000122//NP_000113	1.761	6.07	5.68	0.522	0.39	0.09598	0.54954
8061129	C20orf72	chromosome 20 open reading frame 72	92667	Hs.320823	NM_052865//NP_443097	1.279	6.164	5.778	0.687	0.39	0.21815	0.96871
8091190	ATR	ataxia telangiectasia and Rad3 related	545	Hs.271791	NM_001184//NP_001175	1.606	6.377	5.991	0.558	0.39	0.1301	0.6738
8100231	TEC	tec protein tyrosine kinase	7006	Hs.479670	NM_003215//NP_003206	1.014	8.524	8.137	0.856	0.39	0.32516	1
8105153	NNT	nicotinamide nucleotide transhydrogenase	23530	Hs.482043	NM_012343//NM_182977//NP_036475//NP_892022	1.817	6.757	6.367	0.509	0.39	0.08638	0.50794
8120378	KIAA1586	KIAA1586	57691	Hs.709521	NM_020931//NP_065982	1.431	7.417	7.025	0.63	0.39	0.17123	0.82754
8124430	HIST1H1D	histone cluster 1, H1d	3007	Hs.136857	NM_005320//NP_005311	1.2	6.336	5.949	0.73	0.39	0.25086	1
8167210	SPACA5	sperm acrosome associated 5	389852	Hs.319319//Hs.712503	NM_205856//NP_995328	1.013	4.284	3.891	0.867	0.39	0.32628	1
8179003	OR2J3	olfactory receptor, family 2, subfamily J, member 3	442186	Hs.553836	NM_001005216//NP_001005216	1.033	5.555	5.169	0.837	0.39	0.31508	1
8180200	ZNF493	zinc finger protein 493	284443	Hs.656558	NM_001076678//NM_145326//NM_175910//NP_001070146//NP_663299//NP_787106	0.822	7.493	7.103	1.053	0.39	0.42542	1
8180259	ANKRD36	ankyrin repeat domain 36	375248	Hs.663424	NM_198555//NP_940957	0.828	9.076	8.683	1.051	0.39	0.42121	1
7905060	FCGR1A	Fc fragment of IgG, high affinity Ia, receptor (CD64)	2209	Hs.77424	NM_000566//NP_000557	0.836	5.917	5.533	1.02	0.38	0.41457	1
7925792	ZMYND11	zinc finger, MYND domain containing 11	10771	Hs.292265	NM_006624//NM_212479//NP_006615//NP_997644	1.742	7.742	7.361	0.514	0.38	0.10433	0.56407
7940147	FAM111B	family with sequence similarity 111, member B	374393	Hs.186579	NM_001142703//NM_001142704//NM_198947//NP_001136175//NP_001136176//NP_945185	0.707	4.666	4.29	1.172	0.38	0.48874	1
7944285	ARCN1	archain 1	372	Hs.33642	NM_001142281//NM_001655//NP_001135753//NP_001646	1.796	8.598	8.213	0.507	0.38	0.09132	0.52332
7966127	SELPLG	selectin P ligand	6404	Hs.591014	NM_003006//NP_002997	1.518	6.132	5.751	0.58	0.38	0.14867	0.7496
7980454	ALKBH1	alkB, alkylation repair homolog 1 (E. coli)	8846	Hs.94542	NM_006020//NP_006011	1.484	5.493	5.108	0.598	0.38	0.15658	0.77974
7981955	SNRPN	small nuclear ribonucleoprotein polypeptide N	6638	Hs.555970//Hs.564847//Hs.578619//Hs.585703//Hs.592473//Hs.621316//Hs.632166	NM_003097//NM_022805//NM_022806//NM_022807//NM_022808//NP_003088//NP_073716//NP_073717//NP_073718//NP_073719//NR_001289//NR_001290//NR_001292//NR_001293//NR_001294//NR_001295//NR_003294//NR_003298//NR_003299//NR_003300//NR_003301//NR_003302//NR_003303//NR_003304//NR_003305//NR_003306//NR_003307//NR_003308//NR_003309//NR_003310//NR_003311//NR_003312//NR_003313//NR_003314//NR_003315//NR_003316//NR_…	1.072	4.048	3.669	0.795	0.38	0.30774	1
7983638	DTWD1	DTW domain containing 1	56986	Hs.127432	NM_001144955//NM_020234//NP_001138427//NP_064619	1.589	4.487	4.109	0.553	0.38	0.13025	0.68818
7990879	EFTUD1	elongation factor Tu GTP binding domain containing 1	79631	Hs.459114	NM_001040610//NM_024580//NP_001035700//NP_078856	1.418	5.397	5.015	0.618	0.38	0.17403	0.83941
8016245	LRRC37A4	leucine rich repeat containing 37, member A4 (pseudogene)	55073	Hs.663277//Hs.675446	NR_002940	0.967	7.342	6.964	0.872	0.38	0.35114	1
8016739	TOB1	transducer of ERBB2, 1	10140	Hs.531550//Hs.709952//Hs.714409	NM_005749//NP_005740	1.445	6.868	6.488	0.605	0.38	0.1662	0.81483
8022914	RPRD1A	regulation of nuclear pre-mRNA domain containing 1A	55197	Hs.464912	NM_018170//NP_060640	1.33	7.182	6.805	0.647	0.38	0.2011	0.92084
8027650	UBA2	ubiquitin-like modifier activating enzyme 2	10054	Hs.631580	NM_005499//NP_005490	1.544	6.851	6.47	0.572	0.38	0.14074	0.72686
8042402	APLF	aprataxin and PNKP like factor	200558	Hs.258941	NM_173545//NP_775816	1.3	6.424	6.044	0.666	0.38	0.20995	0.94896
8051413	FAM98A	family with sequence similarity 98, member A	25940	Hs.468140	NM_015475//NP_056290	1.447	7.503	7.124	0.602	0.38	0.16653	0.81302
8063697	TH1L	TH1-like (Drosophila)	51497	Hs.517148	NM_198976//NP_945327	1.674	6.918	6.535	0.535	0.38	0.1145	0.61772
8070297	ERG	v-ets erythroblastosis virus E26 oncogene homolog (avian)	2078	Hs.473819	NM_001136154//NM_001136155//NM_004449//NM_182918//NP_001129626//NP_001129627//NP_004440//NP_891548	0.674	7.046	6.663	1.254	0.38	0.50875	1
8072678	HMOX1	heme oxygenase (decycling) 1	3162	Hs.517581	NM_002133//NP_002124	0.913	7.547	7.162	0.938	0.38	0.37909	1
8085689	TBC1D5	TBC1 domain family, member 5	9779	Hs.475629	NM_001134380//NM_001134381//NM_014744//NP_001127852//NP_001127853//NP_055559//XM_001716616//XM_001718151//XP_001716668//XP_001718203	1.425	6.525	6.142	0.617	0.38	0.17197	0.83301
8110886	MED10	mediator complex subunit 10	84246	Hs.13885	NM_032286//NP_115662	1.634	7.266	6.887	0.542	0.38	0.12456	0.65043
8116760	RIOK1	RIO kinase 1 (yeast)	83732	Hs.437474	NM_031480//NM_153005//NP_113668//NP_694550	1.457	7.94	7.559	0.602	0.38	0.16779	0.80398
8122144	SNORA33	small nucleolar RNA, H/ACA box 33	594839	Hs.671378	NR_002436	1.268	7.558	7.174	0.688	0.38	0.22104	0.97908
8135576	TES	testis derived transcript (3 LIM domains)	26136	Hs.592286//Hs.664957	NM_015641//NM_152829//NP_056456//NP_690042	0.816	8.486	8.108	1.029	0.38	0.42603	1
8136849	GSTK1	glutathione S-transferase kappa 1	373156	Hs.390667	NM_001143679//NM_001143680//NM_001143681//NM_015917//NP_001137151//NP_001137152//NP_001137153//NP_057001	1.754	5.758	5.379	0.509	0.38	0.09652	0.55487
8148964	LOC728323	hypothetical LOC728323	728323	Hs.471887	NR_024437//XM_001720425//XP_001720477	1.127	7.656	7.273	0.764	0.38	0.28148	1
8150928	NSMAF	neutral sphingomyelinase (N-SMase) activation associated factor	8439	Hs.372000	NM_001144772//NM_003580//NP_001138244//NP_003571	1.696	7.68	7.298	0.528	0.38	0.10762	0.60009
8165309	EDF1	endothelial differentiation-related factor 1	8721	Hs.174050	NM_003792//NM_153200//NP_003783//NP_694880	1.751	10.568	10.193	0.505	0.38	0.10156	0.55716
8167006	RP2	retinitis pigmentosa 2 (X-linked recessive)	6102	Hs.44766	NM_006915//NP_008846	1.178	7.449	7.072	0.722	0.38	0.25981	1
8169969	PHF6	PHD finger protein 6	84295	Hs.356501	NM_001015877//NM_032335//NM_032458//NP_001015877//NP_115711//NP_115834	1.338	7.089	6.714	0.64	0.38	0.19779	0.91336
7902992	RPAP2	RNA polymerase II associated protein 2	79871	Hs.444421	NM_024813//NP_079089	0.911	7.092	6.727	0.893	0.37	0.37686	1
7906185	APOA1BP	apolipoprotein A-I binding protein	128240	Hs.528320	NM_144772//NP_658985	1.478	7.194	6.825	0.575	0.37	0.15779	0.78511
7923453	JARID1B	jumonji, AT rich interactive domain 1B	10765	Hs.443650	NM_006618//NP_006609	1.405	8.421	8.051	0.602	0.37	0.17771	0.85131
7930422	SMC3	structural maintenance of chromosomes 3	9126	Hs.24485	NM_005445//NP_005436	1.626	8.996	8.621	0.537	0.37	0.12249	0.65707
7930927	INPP5F	inositol polyphosphate-5-phosphatase F	22876	Hs.369755	NM_014937//NP_055752//NR_003251//NR_003252	1.211	6.106	5.738	0.687	0.37	0.24156	1
7936762	ATE1	arginyltransferase 1	11101	Hs.632080	NM_001001976//NM_007041//NP_001001976//NP_008972	1.739	6.468	6.094	0.506	0.37	0.10289	0.56638
7936826	IKZF5	IKAROS family zinc finger 5 (Pegasus)	64376	Hs.501289	NM_022466//NP_071911	1.699	6.134	5.763	0.513	0.37	0.10646	0.5977
7941382	KAT5	K(lysine) acetyltransferase 5	10524	Hs.397010	NM_006388//NM_182709//NM_182710//NP_006379//NP_874368//NP_874369	1.621	6.52	6.15	0.532	0.37	0.12244	0.66124
7942476	PAAF1	proteasomal ATPase-associated factor 1	80227	Hs.525017	NM_025155//NP_079431	1.519	5.872	5.5	0.566	0.37	0.14649	0.74872
7955729	MFSD5	major facilitator superfamily domain containing 5	84975	Hs.654660	NM_032889//NP_116278	1.614	7.196	6.83	0.528	0.37	0.12391	0.66709
7978739	TRAPPC6B	trafficking protein particle complex 6B	122553	Hs.13303	NM_001079537//NM_177452//NP_001073005//NP_803235	1.459	7.935	7.565	0.585	0.37	0.16604	0.80217
7983111	SNAP23	synaptosomal-associated protein, 23kDa	8773	Hs.511149	NM_003825//NM_130798//NP_003816//NP_570710	1.517	8.383	8.008	0.571	0.37	0.15873	0.75048
7983274	PDIA3	protein disulfide isomerase family A, member 3	2923	Hs.591095//Hs.712781	NM_005313//NP_005304	1.569	8.851	8.477	0.553	0.37	0.13428	0.70526
7994102	DCTN5	dynactin 5 (p25)	84516	Hs.435941	NM_032486//NP_115875	1.386	8.039	7.666	0.615	0.37	0.18602	0.8688
7994237	LCMT1	leucine carboxyl methyltransferase 1	51451	Hs.337730	NM_001032391//NM_016309//NP_001027563//NP_057393	1.228	6.224	5.855	0.682	0.37	0.24048	1
8005475	TRIM16L	tripartite motif-containing 16-like	147166	Hs.164324	NM_001037330//NP_001032407	1.174	6.706	6.336	0.713	0.37	0.25612	1
8017173	TBC1D3H	TBC1 domain family, member 3H	727735	Hs.105891//Hs.714102	NM_001123390//NP_001116862//XM_001125979//XM_001125995//XP_001125979//XP_001125995	1.067	4.098	3.729	0.776	0.37	0.30023	1
8034589	FARSA	phenylalanyl-tRNA synthetase, alpha subunit	2193	Hs.23111	NM_004461//NP_004452	1.707	7.976	7.607	0.508	0.37	0.10812	0.59137
8077353	TRNT1	tRNA nucleotidyl transferase, CCA-adding, 1	51095	Hs.567495	NM_182916//NP_886552	1.466	6.365	5.999	0.575	0.37	0.16581	0.79587
8078916	SNORA6	small nucleolar RNA, H/ACA box 6	574040	Hs.449909	NR_002325	1.311	6.112	5.742	0.643	0.37	0.21153	0.93863
8089372	KIAA1524	KIAA1524	57650	Hs.591308	NM_020890//NP_065941	1.029	6.199	5.831	0.801	0.37	0.31717	1
8090988	CEP70	centrosomal protein 70kDa	80321	Hs.531962	NM_024491//NP_077817	1.003	6.447	6.073	0.835	0.37	0.33242	1
8094719	N4BP2	NEDD4 binding protein 2	55728	Hs.391463	NM_018177//NP_060647	0.97	5.994	5.62	0.861	0.37	0.34474	1
8102862	MAML3	mastermind-like 3 (Drosophila)	55534	Hs.586165	NM_018717//NP_061187	1.366	5.482	5.107	0.626	0.37	0.19259	0.88731
8103755	FBXO8	F-box protein 8	26269	Hs.76917	NM_012180//NP_036312	1.487	6.913	6.543	0.574	0.37	0.15421	0.77707
8109639	PTTG1	pituitary tumor-transforming 1	9232	Hs.350966	NM_004219//NP_004210	1.107	9.163	8.794	0.748	0.37	0.28373	1
8112902	DHFR	dihydrofolate reductase	1719	Hs.592364//Hs.648635	NM_000791//NP_000782	0.927	5.257	4.883	0.898	0.37	0.36605	1
8120428	FKBP1A	FK506 binding protein 1A, 12kDa	2280	Hs.471933//Hs.700839	NM_000801//NM_054014//NP_000792//NP_463460	1.459	8.086	7.719	0.579	0.37	0.16795	0.80217
8130374	FBXO5	F-box protein 5	26271	Hs.520506	NM_001142522//NM_012177//NP_001135994//NP_036309	1.272	6.44	6.067	0.666	0.37	0.22077	0.97531
8139107	TARP	TCR gamma alternate reading frame protein	445347	Hs.534032	NM_001003799//NM_001003806//NP_001003799//NP_001003806	1.172	5.201	4.831	0.713	0.37	0.26048	1
8145793	SNORD13	small nucleolar RNA, C/D box 13	692084	NA	NR_003041	1.174	10.219	9.846	0.719	0.37	0.25576	1
8156026	CEP78	centrosomal protein 78kDa	84131	Hs.374421	NM_001098802//NM_032171//NP_001092272//NP_115547	1.724	4.867	4.495	0.508	0.37	0.10441	0.57802
8160332	MLLT3	myeloid/lymphoid or mixed-lineage leukemia (trithorax homolog, Drosophila); translocated to, 3	4300	Hs.591085	NM_004529//NP_004520	0.955	4.89	4.525	0.853	0.37	0.35384	1
8167965	MSN	moesin	4478	Hs.87752	NM_002444//NP_002435	1.366	10.685	10.319	0.613	0.37	0.19309	0.88731
8176532	TSPY1	testis specific protein, Y-linked 1	7258	Hs.556121//Hs.592352//Hs.647494//Hs.710329	NM_003308//NP_003299	0.378	6.137	5.769	2.128	0.37	0.71034	1
8180316	TGIF1	TGFB-induced factor homeobox 1	7050	Hs.373550	NM_003244//NM_170695//NM_173207//NM_173208//NM_173209//NM_173210//NM_173211//NM_174886//NP_003235//NP_733796//NP_775299//NP_775300//NP_775301//NP_775302//NP_775303//NP_777480	0.77	5.425	5.059	1.05	0.37	0.45352	1
7915733	PRDX1	peroxiredoxin 1	5052	Hs.180909	NM_002574//NM_181696//NM_181697//NP_002565//NP_859047//NP_859048	1.357	9.076	8.717	0.605	0.36	0.19208	0.89567
7926451	MRC1	mannose receptor, C type 1	4360	Hs.75182	NM_002438//NP_002429	1.302	4.805	4.44	0.638	0.36	0.21307	0.94708
7929282	HHEX	hematopoietically expressed homeobox	3087	Hs.118651	NM_002729//NP_002720	0.965	7.818	7.455	0.84	0.36	0.35349	1
7931216	FAM175B	family with sequence similarity 175, member B	23172	Hs.280695	NM_032182//NP_115558	1.484	8.172	7.815	0.555	0.36	0.15507	0.77974
7934906	ACTA2	actin, alpha 2, smooth muscle, aorta	59	Hs.500483	NM_001141945//NM_001613//NP_001135417//NP_001604	1.319	6.515	6.159	0.615	0.36	0.20414	0.93113
7938329	SNORA23	small nucleolar RNA, H/ACA box 23	677808	Hs.689720	NR_002962	1.448	6.545	6.183	0.574	0.36	0.16863	0.81211
7938370	SWAP70	SWAP-70 protein	23075	Hs.153026	NM_015055//NP_055870	1.102	9.184	8.826	0.732	0.36	0.28514	1
7947540	TRAF6	TNF receptor-associated factor 6	7189	Hs.591983	NM_004620//NM_145803//NP_004611//NP_665802	1.638	6.805	6.449	0.507	0.36	0.11886	0.64712
7948444	TCN1	transcobalamin I (vitamin B12 binding protein, R binder family)	6947	Hs.2012	NM_001062//NP_001053	1.058	4.591	4.226	0.772	0.36	0.30487	1
7951408	CARD16	caspase recruitment domain family, member 16	114769	Hs.348365	NM_001017534//NM_052889//NP_001017534//NP_443121	0.621	7.903	7.543	1.274	0.36	0.54344	1
7955908	NCKAP1L	NCK-associated protein 1-like	3071	Hs.182014	NM_005337//NP_005328	1.586	8.872	8.509	0.531	0.36	0.13485	0.69073
7958600	ANKRD13A	ankyrin repeat domain 13A	88455	Hs.528703	NM_033121//NP_149112	1.583	6.859	6.501	0.525	0.36	0.13095	0.69328
7960150	ZNF140	zinc finger protein 140	7699	Hs.181552	NM_003440//NP_003431	1.289	5.512	5.15	0.638	0.36	0.21629	0.9593
7964248	SNORD59A	small nucleolar RNA, C/D box 59A	26789	NA	NR_002737	0.816	3.689	3.332	0.969	0.36	0.42551	1
7971386	SNORA31	small nucleolar RNA, H/ACA box 31	677814	Hs.374596	NR_002967	1.593	6.806	6.443	0.531	0.36	0.12883	0.68478
7989387	VPS13C	vacuolar protein sorting 13 homolog C (S. cerevisiae)	54832	Hs.511668	NM_001018088//NM_017684//NM_018080//NM_020821//NP_001018098//NP_060154//NP_060550//NP_065872	1.543	7.473	7.111	0.545	0.36	0.14022	0.72773
7995479	PAPD5	PAP associated domain containing 5	64282	Hs.514342	NM_001040284//NM_001040285//NP_001035374//NP_001035375	1.653	5.744	5.38	0.515	0.36	0.11748	0.63479
8030437	PRMT1	protein arginine methyltransferase 1	3276	Hs.20521	NM_001536//NM_198318//NM_198319//NP_001527//NP_938074//NP_938075	1.479	8.106	7.743	0.565	0.36	0.15725	0.78421
8040552	NCOA1	nuclear receptor coactivator 1	8648	Hs.596314	NM_003743//NM_147223//NM_147233//NP_003734//NP_671756//NP_671766	1.364	7.058	6.7	0.6	0.36	0.18946	0.88916
8069450	PRMT2	protein arginine methyltransferase 2	3275	Hs.154163	NM_001535//NM_206962//NP_001526//NP_996845	1.424	6.152	5.792	0.58	0.36	0.1721	0.83392
8075089	TFIP11	tuftelin interacting protein 11	24144	Hs.20225	NM_001008697//NM_012143//NP_001008697//NP_036275	1.55	6.824	6.464	0.539	0.36	0.13864	0.72165
8084986	FYTTD1	forty-two-three domain containing 1	84248	Hs.277533	NM_001011537//NM_032288//NP_001011537//NP_115664	1.595	8.194	7.834	0.525	0.36	0.13077	0.68309
8100347	SCFD2	sec1 family domain containing 2	152579	Hs.302287	NM_152540//NP_689753	1.145	6.068	5.704	0.716	0.36	0.26733	1
8117395	HIST1H2BF	histone cluster 1, H2bf	8343	Hs.182137	NM_003522//NP_003513	0.983	5.394	5.029	0.829	0.36	0.34002	1
8117608	HIST1H2AL	histone cluster 1, H2al	8332	Hs.233568	NM_003511//NP_003502	0.96	5.558	5.202	0.827	0.36	0.34988	1
8124645	OR12D3	olfactory receptor, family 12, subfamily D, member 3	81797	Hs.272280	NM_030959//NP_112221	1.576	6.671	6.316	0.523	0.36	0.13271	0.69926
8130038	SHPRH	SNF2 histone linker PHD RING helicase	257218	Hs.124537	NM_001042683//NM_173082//NP_001036148//NP_775105	1.292	6.418	6.063	0.625	0.36	0.21259	0.95648
8131479	MIOS	missing oocyte, meiosis regulator, homolog (Drosophila)	54468	Hs.520215	NM_019005//NP_061878	1.447	7.123	6.761	0.576	0.36	0.16892	0.81302
8139832	ZNF117	zinc finger protein 117	51351	Hs.250693	NM_015852//NP_056936	1.212	5.869	5.513	0.664	0.36	0.24497	1
8140151	RFC2	replication factor C (activator 1) 2, 40kDa	5982	Hs.647062	NM_002914//NM_181471//NP_002905//NP_852136	1.345	6.652	6.29	0.614	0.36	0.19534	0.90684
8144184	FAM62B	family with sequence similarity 62 (C2 domain containing) member B	57488	Hs.490795	NM_020728//NP_065779	1.4	8.125	7.766	0.588	0.36	0.17864	0.85591
8146921	RDH10	retinol dehydrogenase 10 (all-trans)	157506	Hs.244940	NM_172037//NP_742034	0.994	5.823	5.461	0.814	0.36	0.34209	1
8151942	HRSP12	heat-responsive protein 12	10247	Hs.18426	NM_005836//NP_005827	1.595	5.344	4.987	0.52	0.36	0.13001	0.68309
8162313	IARS	isoleucyl-tRNA synthetase	3376	Hs.445403	NM_002161//NM_013417//NP_002152//NP_038203	1.396	7.736	7.376	0.59	0.36	0.18002	0.85959
8162669	ZNF322A	zinc finger protein 322A	79692	Hs.126280//Hs.530271	NM_024639//NP_078915	1.637	4.815	4.456	0.511	0.36	0.1195	0.64795
8177544	SMA4	glucuronidase, beta pseudogene	11039	Hs.529793//Hs.654587//Hs.654588	NA	0.922	6.55	6.191	0.866	0.36	0.37176	1
7922268	KIFAP3	kinesin-associated protein 3	22920	Hs.433442	NM_014970//NP_055785	0.792	6.776	6.423	0.989	0.35	0.4406	1
7927082	HSD17B7P2	hydroxysteroid (17-beta) dehydrogenase 7 pseudogene 2	158160	Hs.652484	NR_003086//XR_042142	1.293	6.589	6.24	0.613	0.35	0.21364	0.95554
7927936	DDX21	DEAD (Asp-Glu-Ala-Asp) box polypeptide 21	9188	Hs.223141//Hs.576875	NM_004728//NP_004719	1.389	7.709	7.36	0.576	0.35	0.18164	0.86604
7929288	EXOC6	exocyst complex component 6	54536	Hs.655657	NM_001013848//NM_019053//NP_001013870//NP_061926	1.159	7.37	7.024	0.672	0.35	0.26646	1
7933139	ZNF33B	zinc finger protein 33B	7582	Hs.499453	NM_006955//NP_008886	1.232	5.974	5.62	0.652	0.35	0.23935	1
7936937	UROS	uroporphyrinogen III synthase	7390	Hs.501376	NM_000375//NP_000366	1.211	6.637	6.283	0.661	0.35	0.24476	1
7962904	ARF3	ADP-ribosylation factor 3	377	Hs.119177//Hs.715625	NM_001659//NP_001650	1.576	8.47	8.119	0.518	0.35	0.13541	0.69926
7979281	WDHD1	WD repeat and HMG-box DNA binding protein 1	11169	Hs.385998	NM_001008396//NM_007086//NP_001008397//NP_009017	0.915	6.525	6.179	0.842	0.35	0.37254	1
7980547	SEL1L	sel-1 suppressor of lin-12-like (C. elegans)	6400	Hs.181300	NM_005065//NP_005056	1.39	7.181	6.826	0.584	0.35	0.18412	0.86511
7982204	HMGN2	high-mobility group nucleosomal binding domain 2	3151	Hs.181163	NM_005517//NP_005508	1.066	8.095	7.741	0.746	0.35	0.30154	1
7983360	B2M	beta-2-microglobulin	567	Hs.534255//Hs.709313	NM_004048//NP_004039	1.621	10.93	10.578	0.506	0.35	0.12607	0.66124
8016789	MBTD1	mbt domain containing 1	54799	Hs.656803	NM_017643//NP_060113	1.264	6.576	6.227	0.627	0.35	0.22509	0.98286
8019737	KPNA2	karyopherin alpha 2 (RAG cohort 1, importin alpha 1)	3838	Hs.594238	NM_002266//NP_002257	1.489	8.035	7.681	0.549	0.35	0.15461	0.77528
8033789	ZNF121	zinc finger protein 121	7675	Hs.501537	NM_001008727//NP_001008727	1.357	6.902	6.552	0.588	0.35	0.19525	0.89567
8039010	ZNF813	zinc finger protein 813	126017	Hs.710780	NM_001004301//NP_001004301	1.054	9.084	8.737	0.739	0.35	0.30845	1
8047038	PMS1	PMS1 postmeiotic segregation increased 1 (S. cerevisiae)	5378	Hs.111749	NM_000534//NM_001128143//NM_001128144//NP_000525//NP_001121615//NP_001121616	1.582	6.635	6.281	0.519	0.35	0.13103	0.69414
8049180	EIF4E2	eukaryotic translation initiation factor 4E family member 2	9470	Hs.292026//Hs.700929	NM_004846//NP_004837	1.143	8.705	8.357	0.688	0.35	0.26853	1
8053741	ANKRD20B	ankyrin repeat domain 20B	729171	Hs.456852	NR_003366	0.748	5.553	5.2	1.041	0.35	0.46518	1
8061211	DTD1	D-tyrosyl-tRNA deacylase 1 homolog (S. cerevisiae)	92675	Hs.659442	NM_080820//NP_543010	1.534	7.12	6.77	0.528	0.35	0.14942	0.73557
8068266	IFNAR1	interferon (alpha, beta and omega) receptor 1	3454	Hs.529400	NM_000629//NP_000620	1.079	7.682	7.332	0.73	0.35	0.2949	1
8078214	RAB5A	RAB5A, member RAS oncogene family	5868	Hs.475663	NM_004162//NP_004153	1.205	8.59	8.245	0.648	0.35	0.25031	1
8081256	TBC1D23	TBC1 domain family, member 23	55773	Hs.477003	NM_018309//NP_060779	1.396	8.19	7.84	0.574	0.35	0.18178	0.85959
8084912	SDHALP2	succinate dehydrogenase complex, subunit A, flavoprotein pseudogene 2	727956	Hs.334587//Hs.596261	NR_003265//XR_015171	1.252	8.863	8.51	0.64	0.35	0.22677	0.99419
8088958	GBE1	glucan (1,4-alpha-), branching enzyme 1	2632	Hs.436062	NM_000158//NP_000149	1.271	7.379	7.029	0.627	0.35	0.22026	0.97625
8092134	PLD1	phospholipase D1, phosphatidylcholine-specific	5337	Hs.382865	NM_001130081//NM_002662//NP_001123553//NP_002653	0.944	5.85	5.504	0.818	0.35	0.35777	1
8092392	KLHL6	kelch-like 6 (Drosophila)	89857	Hs.659147	NM_130446//NP_569713	1.366	7.812	7.464	0.583	0.35	0.19559	0.88731
8098581	SNX25	sorting nexin 25	83891	Hs.369091	NM_031953//NP_114159	1.068	4.65	4.295	0.746	0.35	0.30451	1
8100523	SPINK2	serine peptidase inhibitor, Kazal type 2 (acrosin-trypsin inhibitor)	6691	Hs.98243	NM_021114//NP_066937	0.626	6.948	6.596	1.237	0.35	0.53978	1
8101158	SCARB2	scavenger receptor class B, member 2	950	Hs.349656	NM_005506//NP_005497	1.119	7.472	7.123	0.703	0.35	0.28017	1
8102848	SETD7	SET domain containing (lysine methyltransferase) 7	80854	Hs.480792	NM_030648//NP_085151	0.716	6.114	5.767	1.07	0.35	0.48308	1
8112491	GUSBL1	glucuronidase, beta-like 1	387036	Hs.675815	NR_003504	0.914	7.557	7.205	0.858	0.35	0.37545	1
8117537	HIST1H4I	histone cluster 1, H4i	8294	Hs.248172	NM_003495//NP_003486	1.616	5.545	5.196	0.503	0.35	0.12523	0.66541
8121749	GJA1	gap junction protein, alpha 1, 43kDa	2697	Hs.74471	NM_000165//NP_000156	1.273	5.837	5.485	0.629	0.35	0.23128	0.97437
8125007	LY6G5C	lymphocyte antigen 6 complex, locus G5C	80741	Hs.25738	NM_025262//NP_079538	1.275	3.282	2.933	0.623	0.35	0.22588	0.97248
8129861	IFNGR1	interferon gamma receptor 1	3459	Hs.520414	NM_000416//NP_000407	1.474	6.991	6.637	0.554	0.35	0.158	0.78869
8139198	RWDD4A	RWD domain containing 4A	201965	Hs.133337	NM_152682//NP_689895	1.482	7.483	7.134	0.543	0.35	0.15597	0.78153
8142096	ATXN7L1	ataxin 7-like 1	222255	Hs.489603	NM_020725//NM_138495//NM_152749//NP_065776//NP_612504//NP_689962	0.879	6.706	6.357	0.883	0.35	0.39112	1
8148158	WDR67	WD repeat domain 67	93594	Hs.492716	NM_001145088//NM_145647//NP_001138560//NP_663622	1.273	5.892	5.543	0.623	0.35	0.21924	0.97437
8151234	LOC100008589	28S ribosomal RNA	100008589	NA	NR_003287	1.527	4.492	4.144	0.527	0.35	0.15182	0.7417
8161829	C9orf41	chromosome 9 open reading frame 41	138199	Hs.567688	NM_152420//NP_689633	1.573	6.12	5.765	0.524	0.35	0.13321	0.70183
8162294	SPTLC1	serine palmitoyltransferase, long chain base subunit 1	10558	Hs.90458	NM_006415//NM_178324//NP_006406//NP_847894	1.603	6.994	6.646	0.505	0.35	0.13306	0.67633
8173613	RLIM	ring finger protein, LIM domain interacting	51132	Hs.653288	NM_016120//NM_183353//NP_057204//NP_899196	1.331	7.762	7.413	0.597	0.35	0.20455	0.9199
7901915	ALG6	asparagine-linked glycosylation 6, alpha-1,3-glucosyltransferase homolog (S. cerevisiae)	29929	Hs.258501	NM_013339//NP_037471	1.493	5.785	5.441	0.533	0.34	0.15448	0.77172
7903294	HIAT1	hippocampus abundant transcript 1	64645	Hs.124156	NM_033055//NP_149044	1.292	7.135	6.792	0.604	0.34	0.21897	0.95648
7913712	FUSIP1	FUS interacting protein (serine/arginine-rich) 1	10772	Hs.3530//Hs.652334	NM_006625//NM_054016//NP_006616//NP_473357	1.453	6.677	6.335	0.542	0.34	0.16506	0.80759
7943176	MED17	mediator complex subunit 17	9440	Hs.444931	NM_004268//NP_004259	1.472	6.504	6.163	0.534	0.34	0.1593	0.79048
7947332	IMMP1L	IMP1 inner mitochondrial membrane peptidase-like (S. cerevisiae)	196294	Hs.502223	NM_144981//NP_659418	1.572	4.305	3.962	0.506	0.34	0.13337	0.70268
7948814	HNRNPUL2	heterogeneous nuclear ribonucleoprotein U-like 2	221092	Hs.714969	NM_001079559//NP_001073027	1.598	9.025	8.682	0.501	0.34	0.12825	0.68055
7957665	ELK3	ELK3, ETS-domain protein (SRF accessory protein 2)	2004	Hs.46523	NM_005230//NP_005221	1.146	7.368	7.026	0.672	0.34	0.26809	1
7966268	GIT2	G protein-coupled receptor kinase interacting ArfGAP 2	9815	Hs.434996	NM_001135213//NM_001135214//NM_014776//NM_057169//NM_057170//NM_139201//NP_001128685//NP_001128686//NP_055591//NP_476510//NP_476511//NP_631940	1.21	7.799	7.456	0.642	0.34	0.24192	1
7968800	DGKH	diacylglycerol kinase, eta	160851	Hs.659437	NM_152910//NM_178009//NP_690874//NP_821077	1.444	4.524	4.182	0.545	0.34	0.16818	0.81573
7969390	PIBF1	progesterone immunomodulatory binding factor 1	10464	Hs.441926	NM_006346//NP_006337	1.241	6.929	6.589	0.621	0.34	0.23486	1
7973924	KIAA0391	KIAA0391	9692	Hs.458487	NM_014672//NP_055487	1.251	6.155	5.818	0.612	0.34	0.2278	0.99513
7976336	UBR7	ubiquitin protein ligase E3 component n-recognin 7 (putative)	55148	Hs.648806	NM_001100417//NM_175748//NP_001093887//NP_786924	1.372	5.548	5.203	0.574	0.34	0.18769	0.88175
7980940	ATXN3	ataxin 3	4287	Hs.532632	NM_001127696//NM_001127697//NM_004993//NM_030660//NP_001121168//NP_001121169//NP_004984//NP_109376	1.445	8.834	8.489	0.548	0.34	0.16837	0.81483
7984408	MAP2K5	mitogen-activated protein kinase kinase 5	5607	Hs.114198	NM_002757//NM_145160//NP_002748//NP_660143	1.261	5.537	5.199	0.609	0.34	0.22607	0.98569
7991070	HDGFRP3	hepatoma-derived growth factor, related protein 3	50810	Hs.513954	NM_016073//NP_057157	0.567	6.194	5.852	1.322	0.34	0.5799	1
8013858	LOC100130794	similar to NADH dehydrogenase [ubiquinone] iron-sulfur protein 5 (NADH-ubiquinone oxidoreductase 15 kDa subunit) (Complex I-15 kDa) (CI-15 kDa)	100130794	Hs.712474	XM_001720723//XM_001724177//XM_001726120//XP_001720775//XP_001724229//XP_001726172	1.553	5.009	4.674	0.501	0.34	0.14505	0.71905
8021228	SMAD4	SMAD family member 4	4089	Hs.75862	NM_005359//NP_005350	1.507	7.401	7.064	0.516	0.34	0.15199	0.7593
8038998	ZNF468	zinc finger protein 468	90333	Hs.467223	NM_001008801//NM_199132//NP_001008801//NP_954583	1.501	5.938	5.594	0.529	0.34	0.15093	0.76462
8049246	INPP5D	inositol polyphosphate-5-phosphatase, 145kDa	3635	Hs.262886//Hs.601911	NM_001017915//NM_005541//NP_001017915//NP_005532	0.979	7.429	7.094	0.765	0.34	0.34209	1
8053533	IMMT	inner membrane protein, mitochondrial (mitofilin)	10989	Hs.148559	NM_001100169//NM_001100170//NM_006839//NP_001093639//NP_001093640//NP_006830	1.378	8.036	7.699	0.561	0.34	0.18574	0.87619
8064382	SRXN1	sulfiredoxin 1 homolog (S. cerevisiae)	140809	Hs.516830	NM_080725//NP_542763	1.567	6.963	6.622	0.504	0.34	0.13466	0.70698
8072015	ADRBK2	adrenergic, beta, receptor kinase 2	157	Hs.657494	NM_005160//NP_005151	0.943	6.575	6.237	0.8	0.34	0.35841	1
8073081	APOBEC3F	apolipoprotein B mRNA editing enzyme, catalytic polypeptide-like 3F	200316	Hs.659809	NM_001006666//NM_145298//NP_001006667//NP_660341	1.019	7.116	6.772	0.755	0.34	0.32273	1
8085608	HACL1	2-hydroxyacyl-CoA lyase 1	26061	Hs.63290	NM_012260//NP_036392	1.494	6.395	6.05	0.533	0.34	0.15253	0.77083
8086752	SNORD13	small nucleolar RNA, C/D box 13	692084	NA	NR_003041	0.969	9.143	8.803	0.782	0.34	0.34592	1
8090715	ACAD11	acyl-Coenzyme A dehydrogenase family, member 11	84129	Hs.170737//Hs.441378	NM_032169//NP_115545	0.998	4.609	4.274	0.751	0.34	0.33424	1
8092409	PARL	presenilin associated, rhomboid-like	55486	Hs.478469	NM_001037639//NM_018622//NP_001032728//NP_061092	1.33	8.276	7.931	0.591	0.34	0.2018	0.92084
8097657	SMAD1	SMAD family member 1	4086	Hs.604588	NM_001003688//NM_005900//NP_001003688//NP_005891	1.088	6.667	6.327	0.703	0.34	0.29583	1
8103005	ANAPC10	anaphase promoting complex subunit 10	10393	Hs.480876	NM_014885//NP_055700	1.372	5.893	5.552	0.567	0.34	0.19462	0.88175
8108301	KIF20A	kinesin family member 20A	10112	Hs.718626	NM_005733//NP_005724	1.013	4.283	3.944	0.748	0.34	0.33073	1
8117422	HIST1H4F	histone cluster 1, H4f	8361	Hs.247816	NM_003540//NP_003531	0.952	5.818	5.482	0.789	0.34	0.35417	1
8122464	UTRN	utrophin	7402	Hs.133135	NM_007124//NP_009055	0.986	7.967	7.623	0.781	0.34	0.33877	1
8124166	MBOAT1	membrane bound O-acyltransferase domain containing 1	154141	Hs.377830	NM_001080480//NP_001073949	1.06	5.514	5.176	0.717	0.34	0.30955	1
8124540	HIST1H2AM	histone cluster 1, H2am	8336	Hs.134999	NM_003514//NP_003505	0.997	5.031	4.692	0.759	0.34	0.33217	1
8128818	WASF1	WAS protein family, member 1	8936	Hs.75850	NM_001024934//NM_001024935//NM_001024936//NM_003931//NP_001020105//NP_001020106//NP_001020107//NP_003922	1.248	5.58	5.237	0.625	0.34	0.22786	0.99796
8138030	PMS2	PMS2 postmeiotic segregation increased 2 (S. cerevisiae)	5395	Hs.632637	NM_000535//NP_000526//NR_003085	1.208	5.674	5.331	0.643	0.34	0.2432	1
8138145	LOC441453	similar to olfactory receptor, family 7, subfamily A, member 17	441453	Hs.710537	XR_041341//XR_041342//XR_041343	1.114	7.158	6.822	0.679	0.34	0.28138	1
8138553	FAM126A	family with sequence similarity 126, member A	84668	Hs.85603	NM_032581//NP_115970	1.038	6.389	6.049	0.734	0.34	0.31621	1
8150877	SNORD54	small nucleolar RNA, C/D box 54	26795	NA	NR_002437	0.999	6.543	6.206	0.753	0.34	0.33083	1
8180405	ARL4A	ADP-ribosylation factor-like 4A	10124	Hs.245540	NM_001037164//NM_005738//NM_212460//NP_001032241//NP_005729//NP_997625	1.1	7.896	7.556	0.694	0.34	0.28713	1
7915363	SCMH1	sex comb on midleg homolog 1 (Drosophila)	22955	Hs.571874	NM_001031694//NM_012236//NP_001026864//NP_036368	1.173	5.782	5.449	0.641	0.33	0.2574	1
7924107	LPGAT1	lysophosphatidylglycerol acyltransferase 1	9926	Hs.497674	NM_014873//NP_055688	1.267	6.518	6.19	0.588	0.33	0.22218	0.98003
7932420	PTPLA	protein tyrosine phosphatase-like (proline instead of catalytic arginine), member A	9200	Hs.114062	NM_014241//NP_055056	1.222	6.573	6.239	0.618	0.33	0.23905	1
7948906	SNORD27	small nucleolar RNA, C/D box 27	9301	NA	NR_002563	0.996	4.232	3.9	0.744	0.33	0.33232	1
7957186	TBC1D15	TBC1 domain family, member 15	64786	Hs.284630	NM_022771//NP_073608	1.453	8.832	8.501	0.524	0.33	0.16909	0.80759
7967149	ANAPC5	anaphase promoting complex subunit 5	51433	Hs.7101	NM_001137559//NM_016237//NP_001131031//NP_057321	1.341	5.975	5.644	0.563	0.33	0.20176	0.91057
7968789	C13orf15	chromosome 13 open reading frame 15	28984	Hs.507866	NM_014059//NP_054778	0.923	6.736	6.409	0.788	0.33	0.36839	1
7977749	METTL3	methyltransferase like 3	56339	Hs.168799	NM_019852//NP_062826	1.453	7.136	6.81	0.515	0.33	0.16829	0.80759
7981732	IGH@	immunoglobulin heavy locus	3492	Hs.510635//Hs.700112	NA	1.354	4.914	4.588	0.549	0.33	0.1988	0.89846
7982957	MGA	MAX gene associated	23269	Hs.187569	NM_001080541//NP_001074010	1.076	7.638	7.306	0.692	0.33	0.30336	1
7989037	CCPG1	cell cycle progression 1	9236	Hs.285051	NM_004748//NM_020739//NP_004739//NP_065790	1.484	6.527	6.201	0.505	0.33	0.15797	0.77974
8000409	HMGN2	high-mobility group nucleosomal binding domain 2	3151	Hs.181163	NM_005517//NP_005508	1.035	8.302	7.973	0.713	0.33	0.3156	1
8007949	C17orf57	chromosome 17 open reading frame 57	124989	Hs.463303	NM_152347//NP_689560	1.263	4.352	4.019	0.598	0.33	0.22595	0.9838
8043251	PTCD3	Pentatricopeptide repeat domain 3	55037	Hs.323489//Hs.623885	NM_017952//NP_060422	1.339	7.682	7.356	0.556	0.33	0.20312	0.91243
8046333	CYBRD1	cytochrome b reductase 1	79901	Hs.715531	NM_001127383//NM_024843//NP_001120855//NP_079119	1.18	6.058	5.724	0.639	0.33	0.25533	1
8047784	ZDBF2	zinc finger, DBF-type containing 2	57683	Hs.110489	NM_020923//NP_065974	0.952	3.669	3.342	0.765	0.33	0.35904	1
8079187	ZNF852	zinc finger protein 852	285346	Hs.648974	XM_001717402//XM_001717544//XM_001725070//XP_001717454//XP_001717596//XP_001725122	0.746	7.162	6.832	0.978	0.33	0.46601	1
8092328	MCCC1	methylcrotonoyl-Coenzyme A carboxylase 1 (alpha)	56922	Hs.47649	NM_020166//NP_064551	1.099	7.531	7.198	0.682	0.33	0.29283	1
8105436	MAP3K1	mitogen-activated protein kinase kinase kinase 1	4214	Hs.657756	NM_005921//NP_005912	1.346	7.763	7.433	0.56	0.33	0.19994	0.9059
8107164	HISPPD1	histidine acid phosphatase domain containing 1	23262	Hs.212046	NM_015216//NP_056031	1.2	7.231	6.9	0.624	0.33	0.24595	1
8112622	GFM2	G elongation factor, mitochondrial 2	84340	Hs.277154	NM_032380//NM_170681//NM_170691//NP_115756//NP_733781//NP_733792	1.508	7.371	7.039	0.508	0.33	0.15304	0.75842
8114938	JAKMIP2	janus kinase and microtubule interacting protein 2	9832	Hs.184323	NM_014790//NP_055605	0.925	4.274	3.944	0.796	0.33	0.36736	1
8115181	DCTN4	dynactin 4 (p62)	51164	Hs.675564	NM_001135643//NM_001135644//NM_016221//NP_001129115//NP_001129116//NP_057305	1.311	6.871	6.541	0.574	0.33	0.20693	0.93863
8117225	GMNN	geminin, DNA replication inhibitor	51053	Hs.234896	NM_015895//NP_056979	1.098	5.323	4.99	0.683	0.33	0.28658	1
8118174	BAT2	HLA-B associated transcript 2	7916	Hs.123239//Hs.436093	NM_080686//NP_542417	0.717	7.394	7.065	1.015	0.33	0.48289	1
8123524	EXOC2	exocyst complex component 2	55770	Hs.484412	NM_018303//NP_060773	1.155	6.751	6.426	0.635	0.33	0.26363	1
8125919	FKBP5	FK506 binding protein 5	2289	Hs.407190	NM_004117//NP_004108	0.968	8.024	7.698	0.753	0.33	0.3458	1
8142452	TFEC	transcription factor EC	22797	Hs.125962	NM_001018058//NM_012252//NP_001018068//NP_036384	0.821	7.858	7.525	0.898	0.33	0.42925	1
8143054	AKR1B1	aldo-keto reductase family 1, member B1 (aldose reductase)	231	Hs.521212	NM_001628//NP_001619	0.928	6.351	6.019	0.798	0.33	0.36588	1
8146649	MTFR1	mitochondrial fission regulator 1	9650	Hs.654531	NM_014637//NP_055452	1.205	6.128	5.797	0.62	0.33	0.25354	1
8160011	KIAA2026	KIAA2026	158358	Hs.535060	NM_001017969//NP_001017969	1.438	6.91	6.584	0.521	0.33	0.16775	0.82118
8173600	NAP1L2	nucleosome assembly protein 1-like 2	4674	Hs.66180//Hs.718821	NM_021963//NP_068798	0.787	3.993	3.666	0.92	0.33	0.44772	1
8174654	KLHL13	kelch-like 13 (Drosophila)	90293	Hs.348262	NM_033495//NP_277030	1.345	4.351	4.023	0.556	0.33	0.20495	0.90684
7912802	LOC440570	LOC440570	440570	Hs.645945//Hs.710283	XR_041951//XR_041952	0.663	5.2	4.877	1.073	0.32	0.51564	1
7924190	ANGEL2	angel homolog 2 (Drosophila)	90806	Hs.157078	NM_144567//NP_653168	1.429	6.382	6.061	0.516	0.32	0.17072	0.82937
7935027	IDE	insulin-degrading enzyme	3416	Hs.500546	NM_004969//NP_004960	1.226	6.383	6.065	0.588	0.32	0.23601	1
7943231	ANKRD49	ankyrin repeat domain 49	54851	Hs.29052	NM_017704//NP_060174	1.426	7.693	7.372	0.516	0.32	0.18216	0.8321
7963406	KRT6B	keratin 6B	3854	Hs.709235	NM_005555//NP_005546	1.299	5.392	5.069	0.565	0.32	0.21727	0.9499
7973936	PSMA6	proteasome (prosome, macropain) subunit, alpha type, 6	5687	Hs.446260	NM_002791//NP_002782	1.33	11.313	10.99	0.554	0.32	0.2071	0.92084
7980891	TC2N	tandem C2 domains, nuclear	123036	Hs.510262	NM_001128595//NM_001128596//NM_152332//NP_001122067//NP_001122068//NP_689545	0.732	4.85	4.534	0.955	0.32	0.47939	1
7997010	MRCL3	mannose receptor-like 3	283971	Hs.556045	NM_173619//NP_775890	1.146	4.421	4.102	0.628	0.32	0.267	1
8006820	LASP1	LIM and SH3 protein 1	3927	Hs.548018	NM_006148//NP_006139	1.419	8.09	7.77	0.517	0.32	0.17465	0.83849
8011322	OR1D2	olfactory receptor, family 1, subfamily D, member 2	4991	Hs.532771	NM_002548//NP_002539	1.207	4.788	4.467	0.602	0.32	0.24315	1
8012257	TP53	tumor protein p53	7157	Hs.654481	NM_000546//NM_001126112//NM_001126113//NM_001126114//NM_001126115//NM_001126116//NM_001126117//NP_000537//NP_001119584//NP_001119585//NP_001119586//NP_001119587//NP_001119588//NP_001119589	1.423	7.165	6.85	0.509	0.32	0.17454	0.83484
8020527	C18orf8	chromosome 18 open reading frame 8	29919	Hs.464779	NM_013326//NP_037458	1.171	7.724	7.405	0.616	0.32	0.25924	1
8022572	OSBPL1A	oxysterol binding protein-like 1A	114876	Hs.370725	NM_018030//NM_080597//NP_060500//NP_542164	1.346	5.368	5.05	0.538	0.32	0.19532	0.9059
8023133	PIAS2	protein inhibitor of activated STAT, 2	9063	Hs.658013	NM_004671//NM_173206//NP_004662//NP_775298	1.294	6.839	6.518	0.564	0.32	0.21877	0.9546
8027621	GPI	glucose phosphate isomerase	2821	Hs.466471	NM_000175//NP_000166	1.418	7.094	6.77	0.523	0.32	0.17318	0.83941
8046726	SSFA2	sperm specific antigen 2	6744	Hs.591602	NM_001130445//NM_006751//NP_001123917//NP_006742	0.978	7.829	7.508	0.733	0.32	0.34185	1
8053801	ANKRD36B	ankyrin repeat domain 36B	57730	Hs.532921	NM_025190//NP_079466	0.85	8.301	7.983	0.83	0.32	0.40863	1
8054395	UXS1	UDP-glucuronate decarboxylase 1	80146	Hs.715639	NM_025076//NP_079352	1.233	7.876	7.56	0.581	0.32	0.23497	1
8080621	CCDC66	coiled-coil domain containing 66	285331	Hs.476399	NM_001012506//NM_001141947//NP_001012524//NP_001135419//NR_024460	1.257	6.454	6.138	0.57	0.32	0.22514	0.98946
8084128	TTC14	tetratricopeptide repeat domain 14	151613	Hs.43213	NM_001042601//NM_133462//NP_001036066//NP_597719	1.338	7.372	7.051	0.548	0.32	0.20038	0.91336
8110032	C5orf41	chromosome 5 open reading frame 41	153222	Hs.484195	NM_153607//NP_705835	1.317	6.931	6.612	0.553	0.32	0.20639	0.933
8117535	HIST1H2AG	histone cluster 1, H2ag	8969	Hs.51011	NM_021064//NP_066408	1.328	5.763	5.44	0.555	0.32	0.20063	0.92271
8117583	HIST1H2AI	histone cluster 1, H2ai	8329	Hs.534035	NM_003509//NP_003500	0.884	6.66	6.345	0.793	0.32	0.38833	1
8130129	NUP43	nucleoporin 43kDa	348995	Hs.510375	NM_198887//NP_942590	0.922	6.504	6.182	0.778	0.32	0.36866	1
8130720	SFT2D1	SFT2 domain containing 1	113402	Hs.487143	NM_145169//NP_660152	1.35	7.626	7.311	0.533	0.32	0.19441	0.90218
8133876	CD36	CD36 molecule (thrombospondin receptor)	948	Hs.120949	NM_000072//NM_001001547//NM_001001548//NM_001127443//NM_001127444//NP_000063//NP_001001547//NP_001001548//NP_001120915//NP_001120916	0.419	5.722	5.4	1.678	0.32	0.6808	1
8147439	PLEKHF2	pleckstrin homology domain containing, family F (with FYVE domain) member 2	79666	Hs.29724	NM_024613//NP_078889	1.199	6.978	6.662	0.595	0.32	0.24906	1
8148124	MTBP	Mdm2, transformed 3T3 cell double minute 2, p53 binding protein (mouse) binding protein, 104kDa	27085	Hs.657656	NM_022045//NP_071328	0.955	4.805	4.483	0.752	0.32	0.35228	1
8154163	RCL1	RNA terminal phosphate cyclase-like 1	10171	Hs.194121	NM_005772//NP_005763	1.217	6.966	6.65	0.588	0.32	0.24112	1
8155849	ANXA1	annexin A1	301	Hs.494173	NM_000700//NP_000691	1.024	10.601	10.278	0.705	0.32	0.32046	1
8160297	ADFP	adipose differentiation-related protein	123	Hs.3416	NM_001122//NP_001113	0.686	7.198	6.881	1.019	0.32	0.50233	1
8161513	PGM5P2	phosphoglucomutase 5 pseudogene 2	595135	Hs.571593	NR_002836	0.912	4.517	4.194	0.788	0.32	0.37409	1
8167013	PHF16	PHD finger protein 16	9767	Hs.371977	NM_001077445//NM_014735//NP_001070913//NP_055550	1.385	6.152	5.836	0.521	0.32	0.18487	0.86973
8171758	SCARNA9L	small Cajal body-specific RNA 9-like (retrotransposed)	100158262	NA	NR_023358	0.786	8.162	7.845	0.891	0.32	0.44265	1
8180299	PSIP1	PC4 and SFRS1 interacting protein 1	11168	Hs.658434	NM_001128217//NM_021144//NM_033222//NP_001121689//NP_066967//NP_150091	1.244	7.146	6.826	0.583	0.32	0.23107	1
7915640	EIF2B3	eukaryotic translation initiation factor 2B, subunit 3 gamma, 58kDa	8891	Hs.533549	NM_020365//NP_065098	1.223	6.239	5.927	0.577	0.31	0.23738	1
7922051	CREG1	cellular repressor of E1A-stimulated genes 1	8804	Hs.5710	NM_003851//NP_003842	1.103	7.038	6.732	0.624	0.31	0.2937	1
7928444	VCL	vinculin	7414	Hs.643896	NM_003373//NM_014000//NP_003364//NP_054706	1.182	6.659	6.348	0.593	0.31	0.25384	1
7929078	KIF20B	kinesin family member 20B	9585	Hs.240	NM_016195//NP_057279	0.71	6.158	5.845	0.971	0.31	0.48706	1
7931293	DOCK1	dedicator of cytokinesis 1	1793	Hs.159195//Hs.645702	NM_001380//NP_001371	0.855	5.11	4.802	0.8	0.31	0.41008	1
7935403	ARHGAP19	Rho GTPase activating protein 19	84986	Hs.80305	NM_032900//NP_116289	1.021	5.87	5.563	0.673	0.31	0.32057	1
7941936	GSTP1	glutathione S-transferase pi 1	2950	Hs.523836	NM_000852//NP_000843	1.212	9.231	8.918	0.584	0.31	0.24161	1
7944656	SC5DL	sterol-C5-desaturase (ERG3 delta-5-desaturase homolog, S. cerevisiae)-like	6309	Hs.287749	NM_001024956//NM_006918//NP_001020127//NP_008849	1.078	5.586	5.271	0.656	0.31	0.29911	1
7948144	OR5M11	olfactory receptor, family 5, subfamily M, member 11	219487	Hs.553632	NM_001005245//NP_001005245	1.436	4.665	4.351	0.503	0.31	0.174	0.823
7948534	DDB1	damage-specific DNA binding protein 1, 127kDa	1642	Hs.290758//Hs.705536	NM_001923//NP_001914	1.197	6.42	6.115	0.577	0.31	0.24736	1
7952339	LOC85389	RNA, small nucleolar	85389	Hs.702021	NR_001453	0.957	7.34	7.026	0.731	0.31	0.3513	1
7954245	PLEKHA5	pleckstrin homology domain containing, family A member 5	54477	Hs.188614	NM_001143821//NM_019012//NP_001137293//NP_061885//NR_026568	0.881	6.233	5.924	0.779	0.31	0.39017	1
7966301	ANAPC7	anaphase promoting complex subunit 7	51434	Hs.524741	NM_001137664//NM_016238//NP_001131136//NP_057322	1.251	7.129	6.818	0.565	0.31	0.23277	0.99513
7968232	SNORD102	small nucleolar RNA, C/D box 102	26771	NA	NR_002574	1.095	5.021	4.706	0.645	0.31	0.29379	1
7968711	COG6	component of oligomeric golgi complex 6	57511	Hs.507805	NM_001145079//NM_020751//NP_001138551//NP_065802//NR_026745	1.407	6.433	6.122	0.507	0.31	0.17841	0.84948
7989159	ZNF280D	zinc finger protein 280D	54816	Hs.511477	NM_001002843//NM_001002844//NM_017661//NP_001002843//NP_001002844//NP_060131	1.233	6.561	6.248	0.575	0.31	0.23799	1
7993756	ACSM3	acyl-CoA synthetase medium-chain family member 3	6296	Hs.706754	NM_005622//NM_202000//NP_005613//NP_973729	0.965	5.623	5.317	0.709	0.31	0.35128	1
7998978	ZNF597	zinc finger protein 597	146434	Hs.88630	NM_152457//NP_689670	1.241	5.598	5.287	0.569	0.31	0.23315	1
8000236	CDR2	cerebellar degeneration-related protein 2, 62kDa	1039	Hs.513430	NM_001802//NP_001793	1.056	5.768	5.459	0.657	0.31	0.30915	1
8006030	TAOK1	TAO kinase 1	57551	Hs.631758	NM_020791//NP_065842	1.173	7.805	7.5	0.587	0.31	0.25819	1
8014100	C17orf75	chromosome 17 open reading frame 75	64149	Hs.655257	NM_022344//NP_071739	1.005	5.086	4.779	0.684	0.31	0.33149	1
8016099	EFTUD2	elongation factor Tu GTP binding domain containing 2	9343	Hs.151787	NM_001142605//NM_004247//NP_001136077//NP_004238	1.212	7.146	6.836	0.578	0.31	0.24563	1
8019807	USP14	ubiquitin specific peptidase 14 (tRNA-guanine transglycosylase)	9097	Hs.464416//Hs.707058	NM_001037334//NM_005151//NP_001032411//NP_005142	1.199	7.222	6.914	0.582	0.31	0.24683	1
8021286	C18orf54	chromosome 18 open reading frame 54	162681	Hs.208701	NM_173529//NP_775800	1.127	4.828	4.516	0.624	0.31	0.27461	1
8038952	ZNF616	zinc finger protein 616	90317	Hs.645225//Hs.656670	NM_178523//NP_848618	1.298	5.136	4.824	0.547	0.31	0.21344	0.95083
8042223	EHBP1	EH domain binding protein 1	23301	Hs.271667	NM_001142614//NM_001142615//NM_001142616//NM_015252//NP_001136086//NP_001136087//NP_001136088//NP_056067	1.312	5.987	5.678	0.537	0.31	0.20916	0.93769
8042843	WDR54	WD repeat domain 54	84058	Hs.643480	NM_032118//NP_115494	1.363	6.105	5.792	0.525	0.31	0.18982	0.89009
8043276	SNORD94	small nucleolar RNA, C/D box 94	692225	Hs.323489	NR_004378	1.085	6.788	6.48	0.637	0.31	0.29226	1
8044417	TMEM87B	transmembrane protein 87B	84910	Hs.656298	NM_032824//NP_116213	1.029	6.176	5.866	0.675	0.31	0.32085	1
8077376	ITPR1	inositol 1,4,5-triphosphate receptor, type 1	3708	Hs.567295//Hs.715765	NM_001099952//NM_002222//NP_001093422//NP_002213	1.357	6.947	6.634	0.527	0.31	0.19167	0.89567
8081067	HTR1F	5-hydroxytryptamine (serotonin) receptor 1F	3355	Hs.248136	NM_000866//NP_000857	0.502	6.17	5.862	1.347	0.31	0.62225	1
8089062	CLDND1	claudin domain containing 1	56650	Hs.531371//Hs.709386	NM_001040181//NM_001040182//NM_001040183//NM_001040199//NM_001040200//NM_019895//NP_001035271//NP_001035272//NP_001035273//NP_001035289//NP_001035290//NP_063948	0.922	9.97	9.66	0.75	0.31	0.37161	1
8093258	IQCG	IQ motif containing G	84223	Hs.591675	NM_001134435//NM_032263//NP_001127907//NP_115639	1.241	5.923	5.615	0.563	0.31	0.23165	1
8103399	PDGFC	platelet derived growth factor C	56034	Hs.570855	NM_016205//NP_057289	0.666	7.063	6.756	1.015	0.31	0.51414	1
8114193	SAR1B	SAR1 homolog B (S. cerevisiae)	51128	Hs.432984	NM_001033503//NM_016103//NP_001028675//NP_057187	1.151	7.745	7.435	0.605	0.31	0.26469	1
8140280	PMS2L2	postmeiotic segregation increased 2-like 2 pseudogene	5380	Hs.292996//Hs.661055//Hs.675888	NR_003614//XR_042144//XR_042161//XR_042167	1.036	8.235	7.93	0.661	0.31	0.31787	1
8143605	FAM115A	family with sequence similarity 115, member A	9747	Hs.718446	NM_014719//NP_055534	1.231	4.005	3.69	0.579	0.31	0.23711	1
8146756	CSPP1	centrosome and spindle pole associated protein 1	79848	Hs.370147	NM_001077204//NM_024790//NP_001070672//NP_079066	1.38	7.138	6.83	0.512	0.31	0.18742	0.87434
8149296	PINX1	PIN2-interacting protein 1	54984	Hs.490991//Hs.583894	NM_017884//NP_060354	1.34	5.231	4.917	0.535	0.31	0.20188	0.9115
8156199	DAPK1	death-associated protein kinase 1	1612	Hs.380277//Hs.693441	NM_004938//NP_004929	0.66	7.834	7.527	1.024	0.31	0.52008	1
8156718	NCBP1	nuclear cap binding protein subunit 1, 80kDa	4686	Hs.595669//Hs.686479	NM_002486//NP_002477	1.326	7.75	7.444	0.526	0.31	0.20368	0.92458
8164210	RPL12	ribosomal protein L12	6136	Hs.408054	NM_000976//NP_000967	1.25	8.012	7.697	0.572	0.31	0.22772	0.99607
8177744	PPP1R11	protein phosphatase 1, regulatory (inhibitor) subunit 11	6992	Hs.82887	NM_021959//NP_068778	1.278	7.795	7.489	0.544	0.31	0.22357	0.96966
7903414	AMY2A	amylase, alpha 2A (pancreatic)	279	Hs.654437	NM_000699//NP_000690	0.769	5.882	5.583	0.858	0.3	0.45293	1
7904883	CHD1L	chromodomain helicase DNA binding protein 1-like	9557	Hs.191164	NM_004284//NP_004275	0.968	7.149	6.853	0.683	0.3	0.34988	1
7918157	VAV3	vav 3 guanine nucleotide exchange factor	10451	Hs.267659	NM_001079874//NM_006113//NP_001073343//NP_006104	0.899	7.43	7.13	0.743	0.3	0.38271	1
7918323	SORT1	sortilin 1	6272	Hs.485195//Hs.703487	NM_002959//NP_002950	0.68	5.411	5.108	0.982	0.3	0.50867	1
7919619	HIST2H2AA3	histone cluster 2, H2aa3	8337	Hs.530461//Hs.706714	NM_003516//NP_003507	0.851	8.973	8.677	0.772	0.3	0.40661	1
7932637	ANKRD26	ankyrin repeat domain 26	22852	Hs.361041	NM_014915//NP_055730	1.177	5.371	5.069	0.58	0.3	0.25739	1
7935968	LDB1	LIM domain binding 1	8861	Hs.454418	NM_001113407//NM_003893//NP_001106878//NP_003884	0.863	7.116	6.816	0.775	0.3	0.40345	1
7940421	PGA3	pepsinogen 3, group I (pepsinogen A)	643834	Hs.601055	NM_001079807//NP_001073275	1.082	4.48	4.184	0.614	0.3	0.29603	1
7970546	EFHA1	EF-hand domain family, member A1	221154	Hs.412103	NM_152726//NP_689939	1.183	6.175	5.875	0.574	0.3	0.25225	1
7973008	OR4M1	olfactory receptor, family 4, subfamily M, member 1	441670	Hs.553829	NM_001005500//NP_001005500	1.198	4.212	3.907	0.575	0.3	0.25261	1
7978174	CHMP4A	chromatin modifying protein 4A	29082	Hs.279761	NM_014169//NP_054888	1.065	7.952	7.649	0.639	0.3	0.30082	1
7986068	BLM	Bloom syndrome	641	Hs.716515	NM_000057//NP_000048	0.836	6.53	6.229	0.798	0.3	0.41424	1
7986323	GLTSCR2	glioma tumor suppressor candidate region gene 2	29997	Hs.421907	NM_015710//NP_056525	0.729	8.399	8.094	0.923	0.3	0.47724	1
7989915	TIPIN	TIMELESS interacting protein	54962	Hs.718621	NM_017858//NP_060328	0.849	6.667	6.366	0.787	0.3	0.40705	1
7999553	FLJ11151	hypothetical protein FLJ11151	55313	Hs.460002	NM_001099455//NM_018340//NP_001092925//NP_060810	0.735	6.791	6.494	0.894	0.3	0.47283	1
7999903	C16orf88	chromosome 16 open reading frame 88	400506	Hs.585209	NM_001012991//NP_001013009	0.979	6.869	6.572	0.678	0.3	0.34573	1
8000200	RRN3	RRN3 RNA polymerase I transcription factor homolog (S. cerevisiae)	54700	Hs.460078	NM_018427//NP_060897	1.14	7.352	7.05	0.598	0.3	0.27171	1
8006542	AP2B1	adaptor-related protein complex 2, beta 1 subunit	163	Hs.514819	NM_001030006//NM_001282//NP_001025177//NP_001273	1.169	8.236	7.931	0.588	0.3	0.25844	1
8036224	TYROBP	TYRO protein tyrosine kinase binding protein	7305	Hs.515369	NM_003332//NM_198125//NP_003323//NP_937758	1.075	9.079	8.782	0.619	0.3	0.29991	1
8041360	TTC27	tetratricopeptide repeat domain 27	55622	Hs.468125	NM_017735//NP_060205	1.07	7.284	6.98	0.638	0.3	0.3056	1
8074194	OR11H1	olfactory receptor, family 11, subfamily H, member 1	81061	Hs.554706	NM_001005239//NP_001005239	0.856	6.246	5.942	0.79	0.3	0.40345	1
8080773	RPP14	ribonuclease P/MRP 14kDa subunit	11102	Hs.446320//Hs.700016	NM_001098783//NM_007042//NP_001092253//NP_008973	1.288	6.481	6.184	0.525	0.3	0.21407	0.96024
8083221	PBX2	pre-B-cell leukemia homeobox 2	5089	Hs.509545//Hs.718462	NM_002586//NP_002577	0.818	5	4.703	0.806	0.3	0.42412	1
8083282	HPS3	Hermansky-Pudlak syndrome 3	84343	Hs.558314//Hs.591311	NM_032383//NP_115759	0.85	6.248	5.948	0.785	0.3	0.41098	1
8086494	ZNF852	zinc finger protein 852	285346	Hs.648974	XM_001717402//XM_001717544//XM_001725070//XP_001717454//XP_001717596//XP_001725122	1.013	6.04	5.743	0.657	0.3	0.32618	1
8102730	MFSD8	major facilitator superfamily domain containing 8	256471	Hs.480701	NM_152778//NP_689991	1.245	5.565	5.262	0.552	0.3	0.22911	1
8103226	TMEM154	transmembrane protein 154	201799	Hs.518900	NM_152680//NP_689893	1.113	5.216	4.915	0.609	0.3	0.28124	1
8113250	ERAP1	endoplasmic reticulum aminopeptidase 1	51752	Hs.716426	NM_001040458//NM_016442//NP_001035548//NP_057526	1.057	7.237	6.934	0.643	0.3	0.30471	1
8113914	FNIP1	folliculin interacting protein 1	96459	Hs.591273	NM_001008738//NM_133372//NP_001008738//NP_588613	1.34	8.162	7.858	0.517	0.3	0.19702	0.9115
8118556	HLA-DQA1	major histocompatibility complex, class II, DQ alpha 1	3117	Hs.387679	NM_002122//NP_002113//XM_001722240//XM_001723439//XP_001722292//XP_001723491	0.492	7.68	7.383	1.323	0.3	0.62856	1
8124413	HIST1H4D	histone cluster 1, H4d	8360	Hs.248179	NM_003539//NP_003530	0.672	5.302	5.006	0.971	0.3	0.51044	1
8124527	HIST1H1B	histone cluster 1, H1b	3009	Hs.131956	NM_005322//NP_005313	1.067	4.141	3.836	0.641	0.3	0.30824	1
8129728	AHI1	Abelson helper integration site 1	54806	Hs.386684	NM_001134830//NM_001134831//NM_001134832//NM_017651//NP_001128302//NP_001128303//NP_001128304//NP_060121	1.369	6.057	5.752	0.508	0.3	0.18979	0.88453
8162086	AGTPBP1	ATP/GTP binding protein 1	23287	Hs.494321	NM_015239//NP_056054	0.695	6.652	6.351	0.953	0.3	0.49767	1
8170244	SPANXB1	SPANX family, member B1	728695	Hs.434105//Hs.711489	NM_032461//NP_115850	1.262	3.502	3.198	0.547	0.3	0.23391	0.98474
8174076	GLA	galactosidase, alpha	2717	Hs.69089	NM_000169//NP_000160	1.176	7.719	7.417	0.579	0.3	0.25635	1
8180265	ZNF718	zinc finger protein 718	255403	Hs.428579//Hs.636638	NM_001039127//NP_001034216	1.124	4.634	4.33	0.608	0.3	0.27612	1
8180268	CYP51A1	cytochrome P450, family 51, subfamily A, polypeptide 1	1595	Hs.417077	NM_000786//NP_000777	1.013	7.429	7.128	0.666	0.3	0.32495	1
8180324	THAP5	THAP domain containing 5	168451	Hs.617340	NM_001130475//NM_182529//NP_001123947//NP_872335	1.123	5.729	5.433	0.594	0.3	0.2771	1
7908330	C1orf27	chromosome 1 open reading frame 27	54953	Hs.371210	NM_017847//NP_060317	1.277	7.092	6.801	0.518	0.29	0.2233	0.9706
7912537	DHRS3	dehydrogenase/reductase (SDR family) member 3	9249	Hs.289347	NM_004753//NP_004744	1.15	5.325	5.036	0.567	0.29	0.27454	1
7921076	GPATCH4	G patch domain containing 4	54865	Hs.193832//Hs.708599	NM_015590//NM_182679//NP_056405//NP_872620	1.325	6.459	6.168	0.502	0.29	0.20862	0.92551
7933877	JMJD1C	jumonji domain containing 1C	221037	Hs.413416	NM_004241//NM_032776//NP_004232//NP_116165	0.999	7.881	7.587	0.657	0.29	0.33096	1
7938261	OR5E1P	olfactory receptor, family 5, subfamily E, member 1 pseudogene	26343	Hs.382973	NA	1.107	5.458	5.172	0.582	0.29	0.28369	1
7949971	CPT1A	carnitine palmitoyltransferase 1A (liver)	1374	Hs.503043	NM_001031847//NM_001876//NP_001027017//NP_001867	0.904	6.492	6.206	0.704	0.29	0.37838	1
7973756	G2E3	G2/M-phase specific E3 ubiquitin ligase	55632	Hs.509008//Hs.605081	NM_017769//NP_060239	1.301	5.187	4.898	0.505	0.29	0.20968	0.94802
7975136	FUT8	fucosyltransferase 8 (alpha (1,6) fucosyltransferase)	2530	Hs.654961	NM_004480//NM_178154//NM_178155//NM_178156//NM_178157//NP_004471//NP_835367//NP_835368//NP_835369//NP_835370	0.842	6.415	6.127	0.757	0.29	0.41067	1
7978123	PSME2	proteasome (prosome, macropain) activator subunit 2 (PA28 beta)	5721	Hs.434081//Hs.512410	NM_002818//NP_002809	0.992	8.636	8.341	0.664	0.29	0.33474	1
7985166	IREB2	iron-responsive element binding protein 2	3658	Hs.436031	NM_004136//NP_004127	1.175	7.693	7.405	0.554	0.29	0.25638	1
7991047	LOC100131860	hypothetical protein LOC100131860	100131860	Hs.710056	XM_001716100//XM_001720646//XM_001720708//XP_001716152//XP_001720698//XP_001720760	0.729	6.302	6.008	0.89	0.29	0.47566	1
7998434	TPSAB1	tryptase alpha/beta 1	7177	Hs.405479	NM_003294//NP_003285//XM_001720738//XM_001720740//XP_001720790//XP_001720792	1.25	6.981	6.693	0.522	0.29	0.22786	0.99607
7998952	TIGD7	tigger transposable element derived 7	91151	Hs.708399//Hs.718663	NM_033208//NP_149985	1.234	5.795	5.509	0.525	0.29	0.23494	1
8005141	TTC19	tetratricopeptide repeat domain 19	54902	Hs.462316	NM_017775//NP_060245	1.202	7.869	7.584	0.536	0.29	0.24629	1
8033780	ZNF426	zinc finger protein 426	79088	Hs.594011	NM_024106//NP_077011	0.986	5.613	5.327	0.647	0.29	0.33777	1
8053909	SNRNP200	small nuclear ribonucleoprotein 200kDa (U5)	23020	Hs.246112	NM_014014//NP_054733	1.285	7.472	7.185	0.508	0.29	0.21505	0.96306
[truncated: 2,975 more rows]
