# Supplementary material for: Patients with AML with WT TP53 but defective TP53-mediated apoptosis have a dismal survival
Source: JCI Insight. 2026 Jan 27;11(5):e197261. doi: 10.1172/jci.insight.197261 (PMC13041678; doi:10.1172/jci.insight.197261)
Supplement: Supplemental table 4 [file jciinsight-11-197261-s028.xlsx]

## Sheet: p53_network3_5
Supplementary Table S4: Results of differential gene expression in sensitive cases at 6h (sens6) minus 0h (sens0)
ProbeID	Symbol	Name	EntrezGene	UniGene	RefSeq	tstat	sens6	sens0	sd	foldchange	pval	locfdr
7902227	GADD45A	growth arrest and DNA-damage-inducible, alpha	1647	Hs.80409	NM_001924//NP_001915	6.375	7.628	6.753	0.54	0.88	2e-05	0
7956989	MDM2	Mdm2 p53 binding protein homolog (mouse)	4193	Hs.484551//Hs.567303	NM_001145336//NM_001145337//NM_001145339//NM_001145340//NM_002392//NM_006878//NM_006879//NM_006881//NM_006882//NP_001138808//NP_001138809//NP_001138811//NP_001138812//NP_002383//NP_006869//NP_006870//NP_006872//NP_006873	8.201	9.806	8.124	0.971	1.68	0	0
7989493	RPS27L	ribosomal protein S27-like	51065	Hs.108957	NM_015920//NP_057004	8.282	9.176	7.8	0.793	1.38	0	0
8128472	ASCC3	activating signal cointegrator 1 complex subunit 3	10973	Hs.486031	NM_006828//NM_022091//NP_006819//NP_071374	6.18	8.628	7.479	0.715	1.15	2e-05	1e-05
7939738	DDB2	damage-specific DNA binding protein 2, 48kDa	1643	Hs.700338	NM_000107//NP_000098	5.788	7.526	6.339	0.755	1.19	2e-05	2e-05
8127637	TMEM30A	transmembrane protein 30A	55754	Hs.108530	NM_001143958//NM_018247//NP_001137430//NP_060717	5.818	7.956	6.853	0.7	1.1	2e-05	2e-05
7934906	ACTA2	actin, alpha 2, smooth muscle, aorta	59	Hs.500483	NM_001141945//NM_001613//NP_001135417//NP_001604	5.222	8.011	6.515	0.989	1.5	7e-05	0.00018
8152133	RRM2B	ribonucleotide reductase M2 B (TP53 inducible)	50484	Hs.512592	NM_015713//NP_056528	5.197	7.669	6.456	0.804	1.21	8e-05	0.0002
8149733	TNFRSF10B	tumor necrosis factor receptor superfamily, member 10b	8795	Hs.521456	NM_003842//NM_147187//NP_003833//NP_671716//NR_027140	5.11	7.477	6.665	0.541	0.81	9e-05	0.00031
7985053	FBXO22	F-box protein 22	26263	Hs.591115	NM_012170//NM_147188//NP_036302//NP_671717	4.827	7.695	6.905	0.54	0.79	0.00052	0.00123
7929032	FAS	Fas (TNF receptor superfamily, member 6)	355	Hs.244139	NM_000043//NM_152871//NM_152872//NM_152873//NM_152874//NM_152875//NM_152876//NM_152877//NP_000034//NP_690610//NP_690611//NP_690612//NP_690613//NP_690614//NP_690615//NP_690616	4.688	7.989	6.938	0.727	1.05	0.00038	0.00248
8120431	PTP4A1	protein tyrosine phosphatase type IVA, member 1	7803	Hs.227777	NM_003463//NP_003454	4.6	8.749	7.922	0.577	0.83	0.00023	0.00389
8085486	XPC	xeroderma pigmentosum, complementation group C	7508	Hs.475538	NM_004628//NP_004619	4.443	6.926	6.04	0.629	0.89	0.0007	0.00861
8173299	EDA2R	ectodysplasin A2 receptor	60401	Hs.302017	NM_021783//NP_068555//XM_001715146//XP_001715198	4.309	5.898	4.762	0.818	1.14	0.00115	0.0168
8112202	PLK2	polo-like kinase 2 (Drosophila)	10769	Hs.398157	NM_006622//NP_006613	4.259	6.192	4.761	1.036	1.43	0.00105	0.02146
8128698	SESN1	sestrin 1	27244	Hs.591336	NM_014454//NP_055269	4.212	8.316	7.233	0.788	1.08	0.00057	0.02695
7938035	TRIM22	tripartite motif-containing 22	10346	Hs.501778//Hs.684559	NM_006074//NP_006065	3.825	9.125	8.247	0.672	0.88	0.00141	0.15424
8119858	POLH	polymerase (DNA directed), eta	5429	Hs.655467	NM_006502//NP_006493	3.787	7.133	6.274	0.662	0.86	0.00164	0.18025
8138941	NT5C3	5'-nucleotidase, cytosolic III	51251	Hs.487933	NM_001002009//NM_001002010//NM_016489//NP_001002009//NP_001002010//NP_057573	-3.833	4.902	6.149	0.954	-1.25	0.00283	0.2348
7952339	LOC85389	RNA, small nucleolar	85389	Hs.702021	NR_001453	-3.629	6.102	7.34	0.977	-1.24	0.00193	0.315
8152759	TATDN1	TatD DNase domain containing 1	83940	Hs.170568	NM_032026//NP_114415	-4.326	4.5	5.61	0.798	-1.11	0.00068	0.52705
7953211	C12orf5	chromosome 12 open reading frame 5	57103	Hs.504545	NM_020375//NP_065108	3.477	5.428	4.442	0.798	0.99	0.00301	0.56485
7997904	ZNF778	zinc finger protein 778	197320	Hs.647385	NM_182531//NP_872337	-3.34	5.837	6.566	0.604	-0.73	0.00365	0.60193
8119088	CDKN1A	cyclin-dependent kinase inhibitor 1A (p21, Cip1)	1026	Hs.370771	NM_000389//NM_078467//NP_000380//NP_510867	3.453	7.477	6.826	0.529	0.65	0.00381	0.61076
7906574	SUMO1P3	SUMO1 pseudogene 3	474338	NA	NR_002190	-0.005	3.485	3.486	0.536	0	0.99569	0.67498
7954124	H2AFJ	H2A histone family, member J	55766	Hs.524280//Hs.718660	NM_177925//NP_808760	-0.01	5.687	5.69	0.535	0	0.99216	0.67498
7979269	GCH1	GTP cyclohydrolase 1	2643	Hs.86724	NM_000161//NM_001024024//NM_001024070//NM_001024071//NP_000152//NP_001019195//NP_001019241//NP_001019242	-0.011	6.736	6.742	1.135	-0.01	0.99097	0.67498
7983650	SLC27A2	solute carrier family 27 (fatty acid transporter), member 2	11001	Hs.11729	NM_003645//NP_003636	-0.008	7.788	7.794	1.544	-0.01	0.99367	0.67498
7984298	DIS3L	DIS3 mitotic control homolog (S. cerevisiae)-like	115752	Hs.446251	NM_001143688//NM_133375//NP_001137160//NP_588616	-0.009	5.577	5.58	0.53	0	0.99333	0.67498
8010978	LOC100130876	hypothetical LOC100130876	100130876	Hs.688866	XM_001715379//XM_001725056//XP_001715431//XP_001725108	-0.011	7.356	7.364	1.47	-0.01	0.99134	0.67498
8050255	NOL10	nucleolar protein 10	79954	Hs.222494	NM_024894//NP_079170	-0.012	6.649	6.652	0.569	0	0.99037	0.67498
8057689	OSGEPL1	O-sialoglycoprotein endopeptidase-like 1	64172	Hs.60772	NM_022353//NP_071748	-0.009	4.814	4.816	0.554	0	0.99284	0.67498
8065089	KIF16B	kinesin family member 16B	55614	Hs.101774	NM_024704//NP_078980	-0.009	4.793	4.796	0.777	0	0.99271	0.67498
8081838	CDGAP	Cdc42 GTPase-activating protein	57514	Hs.668218	NM_020754//NP_065805	-0.008	5.378	5.382	1.127	0	0.99365	0.67498
8089835	FSTL1	follistatin-like 1	11167	Hs.269512	NM_007085//NP_009016	-0.01	4.601	4.604	0.636	0	0.99186	0.67498
8095723	EPGN	epithelial mitogen homolog (mouse)	255324	Hs.401237	NM_001013442//NP_001013460	-0.008	4.569	4.572	0.909	0	0.99409	0.67498
8099476	PROM1	prominin 1	8842	Hs.614734	NM_006017//NP_006008	-0.005	5.903	5.906	1.564	0	0.99613	0.67498
8110916	LOC442132	similar to hypothetical protein FLJ36144	442132	Hs.453260	XR_040018//XR_040019//XR_040020	-0.008	8.862	8.865	0.7	0	0.99403	0.67498
8123609	SERPINB9	serpin peptidase inhibitor, clade B (ovalbumin), member 9	5272	Hs.104879	NM_004155//NP_004146	-0.006	6.722	6.727	1.708	0	0.99527	0.67498
8145669	RBPMS	RNA binding protein with multiple splicing	11030	Hs.334587	NM_001008710//NM_001008711//NM_001008712//NM_006867//NP_001008710//NP_001008711//NP_001008712//NP_006858	-0.012	6.535	6.54	0.998	-0.01	0.99076	0.67498
8149361	FAM90A1	family with sequence similarity 90, member A1	55138	Hs.196086	NM_018088//NP_060558	-0.01	2.898	2.901	0.673	0	0.99222	0.67498
8152976	TMEM71	transmembrane protein 71	137835	Hs.293842	NM_001145153//NM_144649//NP_001138625//NP_653250	-0.012	5.42	5.423	0.695	0	0.99089	0.67498
8156228	CTSL1	cathepsin L1	1514	Hs.716407	NM_001912//NM_145918//NP_001903//NP_666023	-0.012	7.111	7.121	1.722	-0.01	0.99083	0.67498
8180268	CYP51A1	cytochrome P450, family 51, subfamily A, polypeptide 1	1595	Hs.417077	NM_000786//NP_000777	-0.009	7.426	7.429	0.665	0	0.99282	0.67498
7900009	EIF2C4	eukaryotic translation initiation factor 2C, 4	192670	Hs.471492	NM_017629//NP_060099	-0.013	6.689	6.692	0.538	0	0.98955	0.67499
7978628	PPP2R3C	protein phosphatase 2 (formerly 2A), regulatory subunit B'', gamma	55012	Hs.530712//Hs.621667	NM_017917//NP_060387	-0.004	6.936	6.937	0.522	0	0.99648	0.67499
8009366	NOL11	nucleolar protein 11	25926	Hs.463936	NM_015462//NP_056277	-0.004	7.127	7.128	0.508	0	0.99694	0.67499
8116983	CD83	CD83 molecule	9308	Hs.595133	NM_001040280//NM_004233//NP_001035370//NP_004224	-0.013	7.504	7.511	1.165	-0.01	0.99011	0.67499
8150962	TOX	thymocyte selection-associated high mobility group box	9760	Hs.491805//Hs.634856	NM_014729//NP_055544	-0.014	7.01	7.016	0.946	-0.01	0.98917	0.67499
8050007	PXDN	peroxidasin homolog (Drosophila)	7837	Hs.332197	NM_012293//NP_036425	-0.015	4.722	4.725	0.527	0	0.98858	0.675
8089875	POLQ	polymerase (DNA directed), theta	10721	Hs.241517	NM_199420//NP_955452	-0.015	4.104	4.109	0.751	-0.01	0.98807	0.675
8147461	SDC2	syndecan 2	6383	Hs.1501//Hs.598247	NM_002998//NP_002989	-0.016	5.054	5.06	0.815	-0.01	0.98731	0.675
8156848	NR4A3	nuclear receptor subfamily 4, group A, member 3	8013	Hs.279522	NM_006981//NM_173198//NM_173199//NM_173200//NP_008912//NP_775290//NP_775291//NP_775292	-0.015	5.449	5.453	0.57	0	0.98845	0.675
7922773	NCF2	neutrophil cytosolic factor 2	4688	Hs.587558	NM_000433//NM_001127651//NP_000424//NP_001121123	-0.017	5.854	5.862	1.004	-0.01	0.98665	0.67501
8166632	GK	glycerol kinase	2710	Hs.1466	NM_000167//NM_001128127//NM_203391//NP_000158//NP_001121599//NP_976325	-0.017	6.344	6.351	0.956	-0.01	0.98701	0.67501
8046685	UBE2E3	ubiquitin-conjugating enzyme E2E 3 (UBC4/5 homolog, yeast)	10477	Hs.470804	NM_006357//NM_182678//NP_006348//NP_872619	-0.018	6.97	6.978	0.968	-0.01	0.98564	0.67502
8058520	CRYGD	crystallin, gamma D	1421	Hs.546247	NM_006891//NP_008822	0	4.24	4.24	0.542	0	0.99991	0.67502
8144516	ERI1	exoribonuclease 1	90459	Hs.20000	NM_153332//NP_699163	-0.018	6.693	6.698	0.618	-0.01	0.9855	0.67502
7943293	ENDOD1	endonuclease domain containing 1	23052	Hs.167115	NM_015036//NP_055851	-0.019	5.311	5.32	1.108	-0.01	0.9849	0.67503
7981290	WARS	tryptophanyl-tRNA synthetase	7453	Hs.497599	NM_004184//NM_173701//NM_213645//NM_213646//NP_004175//NP_776049//NP_998810//NP_998811	-0.02	7.911	7.923	1.308	-0.01	0.98443	0.67504
8122265	TNFAIP3	tumor necrosis factor, alpha-induced protein 3	7128	Hs.211600	NM_006290//NP_006281	0.002	6.996	6.996	1.108	0	0.99876	0.67504
8060997	SPTLC3	serine palmitoyltransferase, long chain base subunit 3	55304	Hs.425023	NM_018327//NP_060797	0.003	4.28	4.279	0.501	0	0.99798	0.67505
8122202	MYB	v-myb myeloblastosis viral oncogene homolog (avian)	4602	Hs.654446	NM_001130172//NM_001130173//NM_005375//NP_001123644//NP_001123645//NP_005366	-0.021	8.868	8.876	0.813	-0.01	0.9836	0.67505
8124518	HIST1H2AJ	histone cluster 1, H2aj	8331	Hs.406691	NM_021066//NP_066544	-0.021	3.384	3.393	0.852	-0.01	0.98345	0.67505
8171087	PPP2R3B	protein phosphatase 2 (formerly 2A), regulatory subunit B'', beta	28227	Hs.124942	NM_013239//NM_199326//NP_037371//NP_955358//XM_001720606//XP_001720658	0.003	3.361	3.36	0.565	0	0.99783	0.67505
8177478	RAD17	RAD17 homolog (S. pombe)	5884	Hs.16184	NM_002873//NM_133338//NM_133339//NM_133340//NM_133341//NM_133342//NM_133343//NM_133344//NP_002864//NP_579916//NP_579917//NP_579918//NP_579919//NP_579920//NP_579921//NP_579922	0.003	6.508	6.507	0.51	0	0.99751	0.67505
7917240	CTBS	chitobiase, di-N-acetyl-	1486	Hs.513557	NM_004388//NP_004379	0.004	6.852	6.851	0.503	0	0.99708	0.67506
8042356	MEIS1	Meis homeobox 1	4211	Hs.526754//Hs.603755	NM_002398//NP_002389	0.004	7.53	7.527	1.519	0	0.99652	0.67506
7904482	SRGAP2	SLIT-ROBO Rho GTPase activating protein 2	23380	Hs.497575	NM_001042758//NM_015326//NP_001036223//NP_056141	0.005	7.326	7.325	0.585	0	0.9958	0.67507
7914180	SPCS2	signal peptidase complex subunit 2 homolog (S. cerevisiae)	9789	Hs.282700//Hs.705711	NM_014752//NP_055567	-0.022	4.533	4.548	1.429	-0.01	0.9828	0.67507
8056943	KIAA1715	KIAA1715	80856	Hs.209561	NM_030650//NP_085153	-0.022	5.857	5.862	0.529	-0.01	0.98271	0.67507
8130422	CNKSR3	CNKSR family member 3	154043	Hs.16064	NM_173515//NP_775786	0.005	4.632	4.63	0.893	0	0.99627	0.67507
8170998	F8A1	coagulation factor VIII-associated (intronic transcript) 1	8263	Hs.533543//Hs.593687	NM_012151//NP_036283	-0.022	8.53	8.537	0.673	-0.01	0.98306	0.67507
7920123	S100A10	S100 calcium binding protein A10	6281	Hs.143873	NM_002966//NP_002957	-0.023	9.292	9.305	1.212	-0.01	0.98197	0.67508
7995994	RSPRY1	ring finger and SPRY domain containing 1	89970	Hs.460885	NM_133368//NP_588609	-0.023	6.221	6.227	0.501	-0.01	0.98229	0.67508
8089040	MINA	MYC induced nuclear antigen	84864	Hs.607776	NM_001042533//NM_032778//NM_153182//NP_001035998//NP_116167//NP_694822	-0.023	5.882	5.888	0.582	-0.01	0.98178	0.67508
7908330	C1orf27	chromosome 1 open reading frame 27	54953	Hs.371210	NM_017847//NP_060317	0.006	7.093	7.092	0.531	0	0.99527	0.67509
7958346	C12orf23	chromosome 12 open reading frame 23	90488	Hs.257664	NM_152261//NP_689474	0.006	6.692	6.691	0.593	0	0.99552	0.67509
7972548	GPR18	G protein-coupled receptor 18	2841	Hs.631765	NM_001098200//NM_005292//NP_001091670//NP_005283	0.006	5.841	5.839	0.664	0	0.99513	0.67509
8157021	NIPSNAP3A	nipsnap homolog 3A (C. elegans)	25934	Hs.530275	NM_015469//NP_056284	0.006	7.506	7.505	0.577	0	0.99548	0.67509
7944560	ARHGEF12	Rho guanine nucleotide exchange factor (GEF) 12	23365	Hs.24598	NM_015313//NP_056128	-0.024	4.715	4.722	0.644	-0.01	0.98107	0.6751
7951385	CASP5	caspase 5, apoptosis-related cysteine peptidase	838	Hs.213327	NM_001136109//NM_001136110//NM_001136111//NM_001136112//NM_004347//NP_001129581//NP_001129582//NP_001129583//NP_001129584//NP_004338//NR_024239	0.007	4.658	4.656	0.824	0	0.99412	0.6751
7965094	E2F7	E2F transcription factor 7	144455	Hs.416375	NM_203394//NP_976328	-0.024	5.264	5.27	0.571	-0.01	0.98096	0.6751
7965423	BTG1	B-cell translocation gene 1, anti-proliferative	694	Hs.255935	NM_001731//NP_001722	-0.024	6.936	6.945	0.799	-0.01	0.9809	0.6751
8015607	STAT3	signal transducer and activator of transcription 3 (acute-phase response factor)	6774	Hs.463059	NM_003150//NM_139276//NM_213662//NP_003141//NP_644805//NP_998827	-0.024	8.367	8.374	0.608	-0.01	0.98133	0.6751
8058221	TRAK2	trafficking protein, kinesin binding 2	66008	Hs.152774	NM_015049//NP_055864	-0.024	6.086	6.092	0.544	-0.01	0.98102	0.6751
8077441	BHLHE40	basic helix-loop-helix family, member e40	8553	Hs.171825	NM_003670//NP_003661	0.007	7.021	7.018	0.884	0	0.99448	0.6751
8066136	RBL1	retinoblastoma-like 1 (p107)	5933	Hs.207745//Hs.617220	NM_002895//NM_183404//NP_002886//NP_899662	-0.025	6.008	6.018	0.846	-0.01	0.98054	0.67511
7904131	DCLRE1B	DNA cross-link repair 1B (PSO2 homolog, S. cerevisiae)	64858	Hs.591412	NM_022836//NP_073747	0.008	4.986	4.985	0.524	0	0.99363	0.67512
8169009	BEX4	brain expressed, X-linked 4	56271	Hs.184736	NM_001080425//NM_001127688//NP_001073894//NP_001121160	0.008	7.396	7.391	1.362	0.01	0.99351	0.67512
7907893	MR1	major histocompatibility complex, class I-related	3140	Hs.101840	NM_001531//NP_001522	-0.026	6.69	6.698	0.669	-0.01	0.97937	0.67513
7988672	HDC	histidine decarboxylase	3067	Hs.1481	NM_002112//NP_002103	-0.026	4.542	4.55	0.633	-0.01	0.97929	0.67513
8091648	SSR3	signal sequence receptor, gamma (translocon-associated protein gamma)	6747	Hs.518346	NM_007107//NP_009038	-0.026	6.72	6.727	0.512	-0.01	0.97932	0.67513
8113358	ST8SIA4	ST8 alpha-N-acetyl-neuraminide alpha-2,8-sialyltransferase 4	7903	Hs.308628	NM_005668//NM_175052//NP_005659//NP_778222	-0.026	6.916	6.923	0.591	-0.01	0.97982	0.67513
8133023	ZNF479	zinc finger protein 479	90827	Hs.616660	NM_033273//NP_150376//XM_001714591//XM_001719979//XP_001714643//XP_001720031	-0.026	5.347	5.357	0.803	-0.01	0.9798	0.67513
8170850	EMD	emerin	2010	Hs.522823	NM_000117//NP_000108	-0.026	6.875	6.882	0.555	-0.01	0.97942	0.67513
8040639	HADHB	hydroxyacyl-Coenzyme A dehydrogenase/3-ketoacyl-Coenzyme A thiolase/enoyl-Coenzyme A hydratase (trifunctional protein), beta subunit	3032	Hs.515848	NM_000183//NP_000174	0.009	7.473	7.471	0.529	0	0.99278	0.67514
8169928	FAM45A	family with sequence similarity 45, member A	404636	Hs.434241	NM_207009//NP_996892	0.009	4.753	4.751	0.512	0	0.99326	0.67514
8093112	UBXN7	UBX domain protein 7	26043	Hs.518524	NM_015562//NP_056377	-0.027	7.644	7.651	0.557	-0.01	0.9792	0.67515
7993467	NDE1	nudE nuclear distribution gene E homolog 1 (A. nidulans)	54820	Hs.655378	NM_001143979//NM_017668//NP_001137451//NP_060138	0.01	5.456	5.453	0.527	0	0.99183	0.67516
8124088	KIF13A	kinesin family member 13A	63971	Hs.189915	NM_001105566//NM_001105567//NM_001105568//NM_022113//NP_001099036//NP_001099037//NP_001099038//NP_071396	0.01	6.206	6.203	0.503	0	0.99252	0.67516
8177544	SMA4	glucuronidase, beta pseudogene	11039	Hs.529793//Hs.654587//Hs.654588	NA	0.01	6.552	6.55	0.67	0	0.99251	0.67516
7900699	CDC20	cell division cycle 20 homolog (S. cerevisiae)	991	Hs.524947	NM_001255//NP_001246	-0.028	5.592	5.599	0.585	-0.01	0.97766	0.67517
7922029	GPA33	glycoprotein A33 (transmembrane)	10223	Hs.651244	NM_005814//NP_005805	-0.028	4.976	4.983	0.514	-0.01	0.9782	0.67517
7953892	KLRF1	killer cell lectin-like receptor subfamily F, member 1	51348	Hs.183125	NM_016523//NP_057607	-0.028	3.35	3.363	0.995	-0.01	0.97789	0.67517
7965867	PMCH	pro-melanin-concentrating hormone	5367	Hs.707990	NM_002674//NP_002665	-0.028	3.758	3.766	0.595	-0.01	0.97812	0.67517
8116372	RNF130	ring finger protein 130	55819	Hs.484363	NM_018434//NP_060904	-0.028	7.895	7.905	0.739	-0.01	0.97803	0.67517
7926786	APBB1IP	amyloid beta (A4) precursor protein-binding, family B, member 1 interacting protein	54518	Hs.310421	NM_019043//NP_061916	0.011	6.529	6.526	0.559	0	0.9916	0.67518
8100210	TXK	TXK tyrosine kinase	7294	Hs.479669	NM_003328//NP_003319	-0.029	6.367	6.375	0.62	-0.01	0.97697	0.67519
7969703	IPO5	importin 5	3843	Hs.712598	NM_002271//NP_002262	0.012	7.879	7.876	0.61	0	0.99055	0.6752
8176578	USP9Y	ubiquitin specific peptidase 9, Y-linked (fat facets-like, Drosophila)	8287	Hs.598540	NM_004654//NP_004645	0.012	5.217	5.209	1.369	0.01	0.99052	0.6752
7922846	FAM129A	family with sequence similarity 129, member A	116496	Hs.518662	NM_052966//NP_443198	-0.03	7.062	7.079	1.185	-0.02	0.97668	0.67521
7970763	FLT1	fms-related tyrosine kinase 1 (vascular endothelial growth factor/vascular permeability factor receptor)	2321	Hs.654360	NM_002019//NP_002010	-0.03	4.533	4.541	0.539	-0.01	0.97657	0.67521
7995681	MMP2	matrix metallopeptidase 2 (gelatinase A, 72kDa gelatinase, 72kDa type IV collagenase)	4313	Hs.513617	NM_001127891//NM_004530//NP_001121363//NP_004521	-0.03	6.677	6.695	1.345	-0.02	0.97649	0.67521
7999553	FLJ11151	hypothetical protein FLJ11151	55313	Hs.460002	NM_001099455//NM_018340//NP_001092925//NP_060810	-0.03	6.781	6.791	0.717	-0.01	0.97643	0.67521
8047174	SLC39A10	solute carrier family 39 (zinc transporter), member 10	57181	Hs.650158	NM_001127257//NM_020342//NP_001120729//NP_065075	-0.03	7.998	8.006	0.579	-0.01	0.97659	0.67521
8167728	SSX2	synovial sarcoma, X breakpoint 2	6757	Hs.289105//Hs.661107	NM_003147//NM_175698//NP_003138//NP_783629	-0.03	5.133	5.14	0.544	-0.01	0.97613	0.67521
7933186	ZNF32	zinc finger protein 32	7580	Hs.522885	NM_001005368//NM_006973//NP_001005368//NP_008904	-0.031	5.268	5.277	0.628	-0.01	0.97589	0.67523
7959251	P2RX7	purinergic receptor P2X, ligand-gated ion channel, 7	5027	Hs.507102	NM_002562//NP_002553	-0.031	5.049	5.059	0.75	-0.01	0.97577	0.67523
8066939	B4GALT5	UDP-Gal:betaGlcNAc beta 1,4- galactosyltransferase, polypeptide 5	9334	Hs.370487	NM_004776//NP_004767	-0.031	7.623	7.634	0.746	-0.01	0.9753	0.67523
7973924	KIAA0391	KIAA0391	9692	Hs.458487	NM_014672//NP_055487	0.014	6.159	6.155	0.565	0	0.98875	0.67524
8083090	ZBTB38	zinc finger and BTB domain containing 38	253461	Hs.715534	NM_001080412//NP_001073881	0.014	6.462	6.455	1.064	0.01	0.98868	0.67524
8157691	LOC729012	similar to Spindle and kinetochore-associated protein 2 (Protein FAM33A)	729012	NA	XM_001130187//XM_001131195//XM_001718380//XP_001130187//XP_001131195//XP_001718432	0.014	9.227	9.223	0.59	0	0.98872	0.67524
8169022	WBP5	WW domain binding protein 5	51186	Hs.533287	NM_001006612//NM_001006613//NM_001006614//NM_016303//NP_001006613//NP_001006614//NP_001006615//NP_057387	0.014	5.783	5.776	1.117	0.01	0.9887	0.67524
8110678	CCDC127	coiled-coil domain containing 127	133957	Hs.294145	NM_145265//NP_660308	-0.032	7.156	7.164	0.514	-0.01	0.97471	0.67526
7945962	TRIM21	tripartite motif-containing 21	6737	Hs.532357	NM_003141//NP_003132	0.015	6.79	6.786	0.528	0	0.98846	0.67527
7960896	LOC650293	seven transmembrane helix receptor	650293	Hs.535167	NM_001040071//NP_001035160	0.015	8.55	8.545	0.733	0.01	0.98831	0.67527
8073645	SAMM50	sorting and assembly machinery component 50 homolog (S. cerevisiae)	25813	Hs.505824	NM_015380//NP_056195	0.015	6.639	6.636	0.509	0	0.98807	0.67527
8163629	TNFSF8	tumor necrosis factor (ligand) superfamily, member 8	944	Hs.654445	NM_001244//NP_001235	0.015	5.865	5.861	0.65	0	0.98826	0.67527
7953949	KLRD1	killer cell lectin-like receptor subfamily D, member 1	3824	Hs.562457	NM_001114396//NM_002262//NM_007334//NP_001107868//NP_002253//NP_031360	-0.033	3.469	3.484	1.001	-0.02	0.97409	0.67528
7961891	BHLHE41	basic helix-loop-helix family, member e41	79365	Hs.177841	NM_030762//NP_110389	-0.033	6.436	6.448	0.768	-0.01	0.97412	0.67528
8102076	CENPE	centromere protein E, 312kDa	1062	Hs.75573	NM_001813//NP_001804	-0.033	4.343	4.362	1.241	-0.02	0.97366	0.67528
8147112	CA13	carbonic anhydrase XIII	377677	Hs.127189	NM_198584//NP_940986	-0.033	4.902	4.911	0.585	-0.01	0.97407	0.67528
7971513	ESD	esterase D/formylglutathione hydrolase	2098	Hs.432491	NM_001984//NP_001975	0.016	8.9	8.896	0.507	0	0.98731	0.67529
8084766	TP63	tumor protein p63	8626	Hs.137569	NM_001114978//NM_001114979//NM_001114980//NM_001114981//NM_001114982//NM_003722//NP_001108450//NP_001108451//NP_001108452//NP_001108453//NP_001108454//NP_003713	0.016	4.925	4.918	0.995	0.01	0.98734	0.67529
8101757	GPRIN3	GPRIN family member 3	285513	Hs.605082	NM_198281//NP_938022	0.016	4.851	4.847	0.624	0	0.98771	0.67529
7910387	RHOU	ras homolog gene family, member U	58480	Hs.647774	NM_021205//NP_067028	-0.034	5.801	5.811	0.694	-0.01	0.97363	0.67531
7921900	SH2D1B	SH2 domain containing 1B	117157	Hs.350581	NM_053282//NP_444512	-0.034	3.617	3.634	1.073	-0.02	0.97318	0.67531
8104930	SLC1A3	solute carrier family 1 (glial high affinity glutamate transporter), member 3	6507	Hs.481918	NM_004172//NP_004163	-0.034	4.414	4.426	0.77	-0.01	0.97316	0.67531
8176155	CXorf52	chromosome X open reading frame 52	286967	Hs.562090	XR_040189//XR_040190//XR_040191	-0.034	5.063	5.071	0.502	-0.01	0.97331	0.67531
7963946	MMP19	matrix metallopeptidase 19	4327	Hs.591033	NM_002429//NP_002420	0.017	5.987	5.981	0.749	0.01	0.98657	0.67532
8017599	PECAM1	platelet/endothelial cell adhesion molecule	5175	Hs.514412	NM_000442//NP_000433	0.017	7.737	7.726	1.395	0.01	0.98631	0.67532
8047288	SGOL2	shugoshin-like 2 (S. pombe)	151246	Hs.655182	NM_152524//NP_689737	0.017	5.12	5.115	0.698	0.01	0.98696	0.67532
8180319	TGIF1	TGFB-induced factor homeobox 1	7050	Hs.373550	NM_003244//NM_170695//NM_173207//NM_173208//NM_173209//NM_173210//NM_173211//NM_174886//NP_003235//NP_733796//NP_775299//NP_775300//NP_775301//NP_775302//NP_775303//NP_777480	0.017	7.735	7.73	0.611	0	0.9866	0.67532
8130988	C6orf35	chromosome 6 open reading frame 35	729515	Hs.157212//Hs.535817	NM_018452//NP_060922	-0.035	6.576	6.585	0.52	-0.01	0.97275	0.67533
8107044	ERAP2	endoplasmic reticulum aminopeptidase 2	64167	Hs.482910	NM_001130140//NM_022350//NP_001123612//NP_071745	0.018	6.919	6.91	1.196	0.01	0.98609	0.67535
8116734	LY86	lymphocyte antigen 86	9450	Hs.653138	NM_004271//NP_004262	0.018	5.168	5.158	1.28	0.01	0.98611	0.67535
7928937	MINPP1	multiple inositol polyphosphate histidine phosphatase, 1	9562	Hs.121260	NM_004897//NP_004888	0.019	7.083	7.078	0.589	0.01	0.98467	0.67537
7929258	KIF11	kinesin family member 11	3832	Hs.8878	NM_004523//NP_004514	0.019	5.66	5.65	1.132	0.01	0.98487	0.67537
8048898	SP140	SP140 nuclear body protein	11262	Hs.632549	NM_001005176//NM_007237//NP_001005176//NP_009168	0.019	5.962	5.951	1.254	0.01	0.98517	0.67537
7920422	RAB13	RAB13, member RAS oncogene family	5872	Hs.151536	NM_002870//NP_002861	-0.037	7.9	7.928	1.665	-0.03	0.97053	0.67539
7931353	PTPRE	protein tyrosine phosphatase, receptor type, E	5791	Hs.127022	NM_006504//NM_130435//NP_006495//NP_569119	-0.037	7.431	7.443	0.701	-0.01	0.97052	0.67539
7990632	SGK269	NKF3 kinase family member	79834	Hs.9587	NM_024776//NP_079052	0.02	7.619	7.607	1.219	0.01	0.98423	0.6754
8059376	SERPINE2	serpin peptidase inhibitor, clade E (nexin, plasminogen activator inhibitor type 1), member 2	5270	Hs.38449	NM_001136528//NM_001136529//NM_001136530//NM_006216//NP_001130000//NP_001130001//NP_001130002//NP_006207	0.02	5.427	5.419	0.852	0.01	0.98418	0.6754
8075956	LGALS2	lectin, galactoside-binding, soluble, 2	3957	Hs.531776	NM_006498//NP_006489	0.02	5.353	5.338	1.601	0.01	0.98422	0.6754
8068022	MIRHG2	microRNA host gene 2 (non-protein coding)	114614	Hs.697120	NR_001458	-0.038	7.658	7.69	1.855	-0.03	0.97037	0.67542
8180331	UBE2D3	ubiquitin-conjugating enzyme E2D 3 (UBC4/5 homolog, yeast)	7323	Hs.518773	NM_003340//NM_181886//NM_181887//NM_181888//NM_181889//NM_181890//NM_181891//NM_181892//NM_181893//NP_003331//NP_871615//NP_871616//NP_871617//NP_871618//NP_871619//NP_871620//NP_871621//NP_871622	-0.038	4.633	4.659	1.464	-0.03	0.97001	0.67542
7929012	STAMBPL1	STAM binding protein-like 1	57559	Hs.16229	NM_020799//NP_065850	-0.039	4.323	4.337	0.773	-0.01	0.96915	0.67545
7983478	C15orf48	chromosome 15 open reading frame 48	84419	Hs.112242	NM_032413//NM_197955//NP_115789//NP_922946	-0.039	6.305	6.336	1.773	-0.03	0.96946	0.67545
8047443	STRADB	STE20-related kinase adaptor beta	55437	Hs.652338	NM_018571//NP_061041	-0.039	6.137	6.148	0.585	-0.01	0.96957	0.67545
7951034	SNORA8	small nucleolar RNA, H/ACA box 8	654320	Hs.719013	NR_002920	0.022	7.314	7.308	0.587	0.01	0.98276	0.67546
8068100	C21orf109	chromosome 21 open reading frame 109	193629	Hs.154276	NR_027072	0.022	3.505	3.499	0.623	0.01	0.98284	0.67546
7928534	C10orf11	chromosome 10 open reading frame 11	83938	Hs.118161	NM_032024//NP_114413	-0.04	6.002	6.014	0.645	-0.01	0.96834	0.67548
8155707	TJP2	tight junction protein 2 (zona occludens 2)	9414	Hs.50382	NM_004817//NM_201629//NP_004808//NP_963923	-0.04	6.54	6.552	0.636	-0.01	0.96844	0.67548
7906061	SYT11	synaptotagmin XI	23208	Hs.32984	NM_152280//NP_689493	0.023	5.125	5.12	0.513	0.01	0.98209	0.6755
7984330	ZWILCH	Zwilch, kinetochore associated, homolog (Drosophila)	55055	Hs.21331	NM_017975//NP_060445//NR_003105	0.023	6.408	6.401	0.629	0.01	0.98182	0.6755
7989335	ANXA2	annexin A2	302	Hs.511605	NM_001002857//NM_001002858//NM_001136015//NM_004039//NP_001002857//NP_001002858//NP_001129487//NP_004030	-0.041	8.404	8.419	0.775	-0.01	0.96757	0.67551
8009353	PITPNC1	phosphatidylinositol transfer protein, cytoplasmic 1	26207	Hs.591185//Hs.696160	NM_012417//NM_181671//NP_036549//NP_858057	0.024	5.477	5.465	1.126	0.01	0.98126	0.67553
8066117	SAMHD1	SAM domain and HD domain 1	25939	Hs.580681	NM_015474//NP_056289	0.024	6.482	6.469	1.201	0.01	0.981	0.67553
8155849	ANXA1	annexin A1	301	Hs.494173	NM_000700//NP_000691	0.024	10.608	10.601	0.657	0.01	0.98077	0.67553
7903407	AMY2B	amylase, alpha 2B (pancreatic)	280	Hs.484588	NM_020978//NP_066188	-0.042	6.416	6.426	0.512	-0.01	0.96666	0.67555
8176306	CSF2RA	colony stimulating factor 2 receptor, alpha, low-affinity (granulocyte-macrophage)	1438	Hs.520937	NM_006140//NM_172245//NM_172246//NM_172247//NM_172249//NP_006131//NP_758448//NP_758449//NP_758450//NP_758452	-0.042	6.642	6.659	0.897	-0.02	0.96702	0.67555
8078619	ITGA9	integrin, alpha 9	3680	Hs.113157	NM_002207//NP_002198	0.025	5.572	5.56	1.051	0.01	0.98048	0.67556
8122860	MYCT1	myc target 1	80177	Hs.18160	NM_025107//NP_079383	0.025	3.97	3.957	1.12	0.01	0.98003	0.67556
8173135	ALAS2	aminolevulinate, delta-, synthase 2	212	Hs.522666//Hs.555936	NM_000032//NM_001037967//NM_001037968//NM_001037969//NP_000023//NP_001033056//NP_001033057//NP_001033058	0.025	5.719	5.71	0.826	0.01	0.98054	0.67556
8059413	DOCK10	dedicator of cytokinesis 10	55619	Hs.46578	NM_014689//NP_055504	-0.043	7.602	7.624	1.12	-0.02	0.96625	0.67558
8077786	IRAK2	interleukin-1 receptor-associated kinase 2	3656	Hs.449207	NM_001570//NP_001561	-0.043	6.324	6.337	0.635	-0.01	0.96647	0.67558
8086125	LBA1	lupus brain antigen 1	9881	Hs.170999	NM_014831//NP_055646	-0.043	7.156	7.168	0.641	-0.01	0.96599	0.67558
8087380	USP4	ubiquitin specific peptidase 4 (proto-oncogene)	7375	Hs.403828//Hs.714416//Hs.77500	NM_003363//NM_199443//NP_003354//NP_955475	0.026	8.245	8.238	0.616	0.01	0.97935	0.6756
7926807	PDSS1	prenyl (decaprenyl) diphosphate synthase, subunit 1	23590	Hs.558468	NM_014317//NP_055132	-0.044	6.625	6.64	0.771	-0.02	0.96558	0.67562
7981874	GOLGA8E	golgi autoantigen, golgin subfamily a, 8E	390535	Hs.454647//Hs.567922//Hs.592025	NM_001012423//NP_001012423	-0.044	4.612	4.631	0.91	-0.02	0.96511	0.67562
8041257	SLC30A6	solute carrier family 30 (zinc transporter), member 6	55676	Hs.23248	NM_017964//NP_060434	-0.044	6.035	6.045	0.533	-0.01	0.96531	0.67562
8129876	PBOV1	prostate and breast cancer overexpressed 1	59351	Hs.302016	NM_021635//NP_067648	0.027	4	3.993	0.547	0.01	0.97847	0.67564
7927786	REEP3	receptor accessory protein 3	221035	Hs.499833	NM_001001330//NP_001001330	-0.045	6.869	6.885	0.802	-0.02	0.9648	0.67565
8020149	NAPG	N-ethylmaleimide-sensitive factor attachment protein, gamma	8774	Hs.464622	NM_003826//NP_003817	-0.045	7.644	7.655	0.518	-0.01	0.96499	0.67565
7932069	NUDT5	nudix (nucleoside diphosphate linked moiety X)-type motif 5	11164	Hs.555956	NM_014142//NP_054861	0.028	7.527	7.515	0.859	0.01	0.97764	0.67567
7917576	GBP5	guanylate binding protein 5	115362	Hs.513726	NM_001134486//NM_052942//NP_001127958//NP_443174	0.029	7.628	7.603	1.866	0.03	0.97689	0.67571
8143341	JHDM1D	jumonji C domain containing histone demethylase 1 homolog D (S. cerevisiae)	80853	Hs.308710	NM_030647//NP_085150	0.029	5.343	5.328	1.164	0.02	0.97741	0.67571
8149210	LOC349196	hypothetical LOC349196	349196	Hs.559040//Hs.625429	NR_027000//XR_041959//XR_041960	0.029	5.895	5.884	0.879	0.01	0.9773	0.67571
8177628	CCDC125	coiled-coil domain containing 125	202243	Hs.654850	NM_176816//NP_789786	0.029	7.477	7.467	0.754	0.01	0.9773	0.67571
8053533	IMMT	inner membrane protein, mitochondrial (mitofilin)	10989	Hs.148559	NM_001100169//NM_001100170//NM_006839//NP_001093639//NP_001093640//NP_006830	0.03	8.044	8.036	0.547	0.01	0.97634	0.67575
8143441	KIAA1147	KIAA1147	57189	Hs.521240	NM_001080392//NP_001073861	0.03	5.972	5.964	0.543	0.01	0.9763	0.67575
7944803	VWA5A	von Willebrand factor A domain containing 5A	4013	Hs.152944	NM_001130142//NM_014622//NM_198315//NP_001123614//NP_055437//NP_938057	-0.048	5.407	5.429	1.039	-0.02	0.96232	0.67577
8055702	NMI	N-myc (and STAT) interactor	9111	Hs.54483	NM_004688//NP_004679	-0.048	8.489	8.503	0.659	-0.01	0.96204	0.67577
8068593	ETS2	v-ets erythroblastosis virus E26 oncogene homolog 2 (avian)	2114	Hs.644231	NM_005239//NP_005230	-0.048	8.955	8.97	0.69	-0.02	0.9623	0.67577
8172280	SLC9A7	solute carrier family 9 (sodium/hydrogen exchanger), member 7	84679	Hs.496057	NM_032591//NP_115980	-0.048	6.375	6.394	0.846	-0.02	0.96204	0.67577
7973008	OR4M1	olfactory receptor, family 4, subfamily M, member 1	441670	Hs.553829	NM_001005500//NP_001005500	0.031	4.22	4.212	0.589	0.01	0.97548	0.67579
8045887	OR7E37P	olfactory receptor, family 7, subfamily E, member 37 pseudogene	26636	NA	NR_002163//XR_042149	0.031	7.303	7.292	0.847	0.01	0.97602	0.67579
8162719	HEMGN	hemogen	55363	Hs.176626	NM_018437//NM_197978//NP_060907//NP_932095	0.031	5.385	5.372	0.934	0.01	0.9755	0.67579
8093086	PCYT1A	phosphate cytidylyltransferase 1, choline, alpha	5130	Hs.435767	NM_005017//NP_005008	-0.049	7.143	7.155	0.506	-0.01	0.96183	0.67581
8113220	ELL2	elongation factor, RNA polymerase II, 2	22936	Hs.192221//Hs.708710	NM_012081//NP_036213	-0.049	7.29	7.313	1.048	-0.02	0.9617	0.67581
7932023	USP6NL	USP6 N-terminal like	9712	Hs.498661	NM_001080491//NM_014688//NP_001073960//NP_055503	0.032	6.698	6.691	0.501	0.01	0.97487	0.67583
8091354	HLTF	helicase-like transcription factor	6596	Hs.3068	NM_003071//NM_139048//NP_003062//NP_620636	0.032	5.991	5.98	0.759	0.01	0.97451	0.67583
8006602	CCL4	chemokine (C-C motif) ligand 4	6351	Hs.75703	NM_002984//NP_002975	-0.05	8.017	8.058	1.799	-0.04	0.96056	0.67585
8104912	SKP2	S-phase kinase-associated protein 2 (p45)	6502	Hs.23348	NM_005983//NM_032637//NP_005974//NP_116026	0.033	6.442	6.435	0.503	0.01	0.97383	0.67588
8169969	PHF6	PHD finger protein 6	84295	Hs.356501	NM_001015877//NM_032335//NM_032458//NP_001015877//NP_115711//NP_115834	0.033	7.099	7.089	0.643	0.01	0.97395	0.67588
7916986	NEGR1	neuronal growth regulator 1	257194	Hs.146542	NM_173808//NP_776169	-0.051	5.708	5.725	0.724	-0.02	0.95977	0.6759
7991070	HDGFRP3	hepatoma-derived growth factor, related protein 3	50810	Hs.513954	NM_016073//NP_057157	-0.051	6.156	6.194	1.622	-0.04	0.96003	0.6759
7918223	C1orf59	chromosome 1 open reading frame 59	113802	Hs.7962	NM_001102592//NM_144584//NP_001096062//NP_653185	-0.052	5.941	5.97	1.203	-0.03	0.95942	0.67594
7954631	FAR2	fatty acyl CoA reductase 2	55711	Hs.298851	NM_018099//NP_060569	-0.052	6.243	6.263	0.834	-0.02	0.95943	0.67594
7909992	FBXO28	F-box protein 28	23219	Hs.64691	NM_001136115//NM_015176//NP_001129587//NP_055991	0.035	6.389	6.379	0.605	0.01	0.97228	0.67596
7938683	LOC441453	similar to olfactory receptor, family 7, subfamily A, member 17	441453	Hs.710537	XR_041341//XR_041342//XR_041343	0.035	7.392	7.377	0.934	0.02	0.97208	0.67596
7963421	KRT6A	keratin 6A	3853	Hs.700779	NM_005554//NP_005545	0.035	5.467	5.454	0.798	0.01	0.97263	0.67596
8047161	OBFC2A	oligonucleotide/oligosaccharide-binding fold containing 2A	64859	Hs.591610	NM_001031716//NP_001026886//NR_024415	0.035	9.434	9.426	0.506	0.01	0.97237	0.67596
8147206	RIPK2	receptor-interacting serine-threonine kinase 2	8767	Hs.103755	NM_003821//NP_003812	0.035	7.481	7.465	1.04	0.02	0.97285	0.67596
8164314	ST6GALNAC4	ST6 (alpha-N-acetyl-neuraminyl-2,3-beta-galactosyl-1,3)-N-acetylgalactosaminide alpha-2,6-sialyltransferase 4	27090	Hs.3972	NM_175039//NM_175040//NP_778204//NP_778205	0.035	4.512	4.502	0.611	0.01	0.97218	0.67596
8176484	TSPY1	testis specific protein, Y-linked 1	7258	Hs.556121//Hs.592352//Hs.647494//Hs.710329	NM_003308//NP_003299	0.035	4.45	4.441	0.533	0.01	0.97242	0.67596
7921667	CD48	CD48 molecule	962	Hs.243564	NM_001778//NP_001769	-0.053	6.707	6.751	1.82	-0.04	0.95864	0.67599
8126878	RHAG	Rh-associated glycoprotein	6005	Hs.120950	NM_000324//NP_000315	-0.053	4.564	4.577	0.533	-0.01	0.95837	0.67599
8166906	GPR34	G protein-coupled receptor 34	2857	Hs.495989	NM_001097579//NM_005300//NP_001091048//NP_005291	-0.053	3.277	3.303	1.027	-0.03	0.95799	0.67599
8180259	ANKRD36	ankyrin repeat domain 36	375248	Hs.663424	NM_198555//NP_940957	-0.053	9.055	9.076	0.831	-0.02	0.95797	0.67599
8073799	ATXN10	ataxin 10	25814	Hs.475125	NM_013236//NP_037368	0.036	7.388	7.379	0.588	0.01	0.97203	0.67601
8102781	LOC646187	similar to hCG2026352	646187	Hs.648011	XM_001714465//XM_001715207//XP_001714517//XP_001715259//XR_016991	0.036	4.808	4.798	0.606	0.01	0.97207	0.67601
8138489	CDCA7L	cell division cycle associated 7-like	55536	Hs.520245	NM_001127370//NM_001127371//NM_018719//NP_001120842//NP_001120843//NP_061189	0.036	6.509	6.496	0.803	0.01	0.97191	0.67601
7988444	MYEF2	myelin expression factor 2	50804	Hs.6638	NM_016132//NP_057216	0.037	5.128	5.116	0.662	0.01	0.97072	0.67606
8096027	GDEP	gene differentially expressed in prostate	118425	Hs.104215	NR_026555//XR_000540//XR_000635	0.037	3.841	3.83	0.615	0.01	0.97083	0.67606
8145418	CDCA2	cell division cycle associated 2	157313	Hs.33366	NM_152562//NP_689775	0.037	4.212	4.2	0.707	0.01	0.97086	0.67606
7902398	SNORD45A	small nucleolar RNA, C/D box 45A	26805	NA	NR_002749	0.038	6.009	5.997	0.684	0.01	0.97033	0.6761
7923967	YOD1	YOD1 OTU deubiquinating enzyme 1 homolog (S. cerevisiae)	55432	Hs.567533//Hs.711982	NM_018566//NP_061036	0.038	6.24	6.229	0.631	0.01	0.9705	0.6761
7948399	PATL1	protein associated with topoisomerase II homolog 1 (yeast)	219988	Hs.591960	NM_152716//NP_689929	0.038	8.612	8.603	0.536	0.01	0.9704	0.6761
7991335	ANPEP	alanyl (membrane) aminopeptidase	290	Hs.1239	NM_001150//NP_001141	0.038	7.606	7.574	1.846	0.03	0.9701	0.6761
8178841	TAP2	transporter 2, ATP-binding cassette, sub-family B (MDR/TAP)	6891	Hs.502	NM_000544//NM_018833//NP_000535//NP_061313	0.038	3.069	3.057	0.698	0.01	0.97039	0.6761
7971866	DIAPH3	diaphanous homolog 3 (Drosophila)	81624	Hs.283127	NM_001042517//NM_030932//NP_001035982//NP_112194	0.039	4.708	4.688	1.077	0.02	0.96904	0.67615
8008629	DGKE	diacylglycerol kinase, epsilon 64kDa	8526	Hs.591179//Hs.597490	NM_003647//NP_003638	0.039	4.988	4.977	0.588	0.01	0.96927	0.67615
8084912	SDHALP2	succinate dehydrogenase complex, subunit A, flavoprotein pseudogene 2	727956	Hs.334587//Hs.596261	NR_003265//XR_015171	0.039	8.872	8.863	0.513	0.01	0.96932	0.67615
8104746	NPR3	natriuretic peptide receptor C/guanylate cyclase C (atrionatriuretic peptide receptor C)	4883	Hs.237028//Hs.619466	NM_000908//NP_000899	0.039	5.957	5.935	1.204	0.02	0.96956	0.67615
8160238	PSIP1	PC4 and SFRS1 interacting protein 1	11168	Hs.658434	NM_001128217//NM_021144//NM_033222//NP_001121689//NP_066967//NP_150091	0.039	7.712	7.701	0.6	0.01	0.9697	0.67615
8000482	XPO6	exportin 6	23214	Hs.460468	NM_015171//NP_055986	-0.057	6.946	6.962	0.642	-0.02	0.95531	0.67618
8048717	SGPP2	sphingosine-1-phosphate phosphotase 2	130367	Hs.591604	NM_152386//NP_689599	-0.057	5.138	5.157	0.709	-0.02	0.95501	0.67618
7961964	C12orf11	chromosome 12 open reading frame 11	55726	Hs.505077	NM_018164//NP_060634	0.04	7.031	7.02	0.578	0.01	0.9686	0.6762
7965335	DUSP6	dual specificity phosphatase 6	1848	Hs.298654	NM_001946//NM_022652//NP_001937//NP_073143	0.04	6.559	6.541	0.98	0.02	0.96873	0.6762
7910001	DEGS1	degenerative spermatocyte homolog 1, lipid desaturase (Drosophila)	8560	Hs.299878	NM_003676//NM_144780//NP_003667//NP_659004	-0.058	7.137	7.151	0.522	-0.01	0.95446	0.67623
8061746	DNMT3B	DNA (cytosine-5-)-methyltransferase 3 beta	1789	Hs.713611	NM_006892//NM_175848//NM_175849//NM_175850//NP_008823//NP_787044//NP_787045//NP_787046	-0.058	5.199	5.218	0.731	-0.02	0.95448	0.67623
8092552	IGF2BP2	insulin-like growth factor 2 mRNA binding protein 2	10644	Hs.35354	NM_001007225//NM_006548//NP_001007226//NP_006539	-0.058	7.095	7.115	0.732	-0.02	0.95442	0.67623
7915955	SPATA6	spermatogenesis associated 6	54558	Hs.538103	NM_019073//NP_061946	0.041	5.462	5.453	0.509	0.01	0.96777	0.67625
7976810	SNORD113-3	small nucleolar RNA, C/D box 113-3	767563	NA	NR_003231	0.041	3.748	3.736	0.619	0.01	0.96767	0.67625
8166784	TSPAN7	tetraspanin 7	7102	Hs.441664	NM_004615//NP_004606	0.041	4.968	4.943	1.341	0.03	0.96751	0.67625
7909175	SRGAP2	SLIT-ROBO Rho GTPase activating protein 2	23380	Hs.497575	NM_001042758//NM_015326//NP_001036223//NP_056141	0.042	5.017	5.002	0.77	0.01	0.96685	0.6763
8008598	PCTP	phosphatidylcholine transfer protein	58488	Hs.285218	NM_001102402//NM_021213//NP_001095872//NP_067036	0.042	6.619	6.609	0.554	0.01	0.96712	0.6763
8117646	ZNF192	zinc finger protein 192	7745	Hs.57679	NM_006298//NP_006289	0.042	7.239	7.228	0.572	0.01	0.96695	0.6763
8140814	SLC25A40	solute carrier family 25, member 40	55972	Hs.208414	NM_018843//NP_061331	0.042	6.25	6.239	0.589	0.01	0.96666	0.6763
8151917	MTERFD1	MTERF domain containing 1	51001	Hs.308613	NM_015942//NP_057026	0.042	5.384	5.368	0.839	0.02	0.96714	0.6763
8092169	TNFSF10	tumor necrosis factor (ligand) superfamily, member 10	8743	Hs.478275	NM_003810//NP_003801	-0.06	7.549	7.598	1.763	-0.05	0.95306	0.67633
8125919	FKBP5	FK506 binding protein 5	2289	Hs.407190	NM_004117//NP_004108	-0.06	8.001	8.024	0.851	-0.02	0.95319	0.67633
8130556	SOD2	superoxide dismutase 2, mitochondrial	6648	Hs.487046	NM_000636//NM_001024465//NM_001024466//NP_000627//NP_001019636//NP_001019637	-0.06	9.452	9.498	1.698	-0.05	0.95308	0.67633
7899087	PDIK1L	PDLIM1 interacting kinase 1 like	149420	Hs.468801	NM_152835//NP_690048//NR_026685//NR_026686	-0.062	5.616	5.631	0.534	-0.02	0.95102	0.67644
7940259	MS4A7	membrane-spanning 4-domains, subfamily A, member 7	58475	Hs.530735	NM_021201//NM_206938//NM_206939//NM_206940//NP_067024//NP_996821//NP_996822//NP_996823	-0.062	5.83	5.883	1.867	-0.05	0.95113	0.67644
7965112	PAWR	PRKC, apoptosis, WT1, regulator	5074	Hs.643130	NM_002583//NP_002574	-0.062	4.659	4.696	1.32	-0.04	0.95144	0.67644
8013753	RAB34	RAB34, member RAS oncogene family	83871	Hs.301853	NM_001142624//NM_001142625//NM_001144942//NM_001144943//NM_031934//NP_001136096//NP_001136097//NP_001138414//NP_001138415//NP_114140//NR_024575//NR_024579	-0.062	6.144	6.163	0.681	-0.02	0.9516	0.67644
8075423	DUSP18	dual specificity phosphatase 18	150290	Hs.517544	NM_152511//NP_689724	-0.062	5.907	5.923	0.564	-0.02	0.95089	0.67644
7976648	CCNK	cyclin K	8812	Hs.510409	NM_001099402//NM_003858//NP_001092872//NP_003849	0.045	8.359	8.349	0.502	0.01	0.96473	0.67647
8106986	RHOBTB3	Rho-related BTB domain containing 3	22836	Hs.445030	NM_014899//NP_055714	0.045	6.043	6.017	1.241	0.03	0.96457	0.67647
7934898	ANKRD22	ankyrin repeat domain 22	118932	Hs.217484	NM_144590//NP_653191	-0.063	3.774	3.793	0.673	-0.02	0.95104	0.67649
8071368	TMEM191B	transmembrane protein 191B	728229	Hs.376511	XM_001128423//XM_001722071//XM_001725853//XP_001128423//XP_001722123//XP_001725905	-0.063	5.714	5.74	0.877	-0.03	0.95056	0.67649
8107887	CSF2	colony stimulating factor 2 (granulocyte-macrophage)	1437	Hs.1349	NM_000758//NP_000749	-0.063	4.101	4.128	0.944	-0.03	0.95007	0.67649
8156199	DAPK1	death-associated protein kinase 1	1612	Hs.380277//Hs.693441	NM_004938//NP_004929	-0.063	7.812	7.834	0.74	-0.02	0.95035	0.67649
7986741	LOC645202	hypothetical LOC645202	645202	Hs.559073	XM_001724153//XP_001724205	0.046	5.927	5.917	0.513	0.01	0.96402	0.67652
8097657	SMAD1	SMAD family member 1	4086	Hs.604588	NM_001003688//NM_005900//NP_001003688//NP_005891	0.046	6.679	6.667	0.581	0.01	0.96393	0.67652
8136179	KLHDC10	kelch domain containing 10	23008	Hs.520710	NM_014997//NP_055812	0.046	5.176	5.164	0.569	0.01	0.96379	0.67652
8023259	SNORD58A	small nucleolar RNA, C/D box 58A	26791	NA	NR_002571	-0.064	5.421	5.444	0.779	-0.02	0.94938	0.67655
8152453	TRPS1	trichorhinophalangeal syndrome I	7227	Hs.657018	NM_014112//NP_054831	-0.064	5.465	5.493	0.957	-0.03	0.94976	0.67655
8148448	KHDRBS3	KH domain containing, RNA binding, signal transduction associated 3	10656	Hs.444558	NM_006558//NP_006549	0.047	5.808	5.796	0.537	0.01	0.96308	0.67658
8174119	ZMAT1	zinc finger, matrin type 1	84460	Hs.496512	NM_001011657//NM_032441//NP_001011657//NP_115817	0.047	6.029	6.017	0.554	0.01	0.96333	0.67658
8126952	WTAP	Wilms tumor 1 associated protein	9589	Hs.446091//Hs.710715	NM_004906//NM_152857//NM_152858//NP_004897//NP_690596//NP_690597	0.048	10.724	10.711	0.592	0.01	0.96221	0.67664
8129618	VNN1	vanin 1	8876	Hs.12114//Hs.708336	NM_004666//NP_004657	-0.066	5.808	5.868	1.94	-0.06	0.94785	0.67667
8155376	FAM74A4	family with sequence similarity 74, member A4	401508	NA	NR_026802//XR_040321	-0.066	6.365	6.382	0.57	-0.02	0.94844	0.67667
7915640	EIF2B3	eukaryotic translation initiation factor 2B, subunit 3 gamma, 58kDa	8891	Hs.533549	NM_020365//NP_065098	0.049	6.252	6.239	0.581	0.01	0.96162	0.6767
8128429	CCNC	cyclin C	892	Hs.430646	NM_001013399//NM_005190//NP_001013417//NP_005181	0.049	7.981	7.969	0.54	0.01	0.96161	0.6767
7921367	SPTA1	spectrin, alpha, erythrocytic 1 (elliptocytosis 2)	6708	Hs.119825	NM_003126//NP_003117	-0.067	5	5.026	0.856	-0.03	0.94697	0.67673
7924773	CDC42BPA	CDC42 binding protein kinase alpha (DMPK-like)	8476	Hs.35433	NM_003607//NM_014826//NP_003598//NP_055641	-0.067	4.324	4.351	0.903	-0.03	0.94766	0.67673
7985450	FLJ40113	golgi autoantigen, golgin subfamily a-like pseudogene	374650	Hs.454625//Hs.498345//Hs.534573//Hs.534900//Hs.657339	NM_198079//NP_932345//NR_003246	-0.067	7.876	7.894	0.587	-0.02	0.94732	0.67673
8096098	COPS4	COP9 constitutive photomorphogenic homolog subunit 4 (Arabidopsis)	51138	Hs.190384	NM_016129//NP_057213	0.05	7.284	7.272	0.523	0.01	0.9604	0.67676
8149248	LRLE1	liver-related low express protein 1	100133175	Hs.675311	XM_001720848//XP_001720900	0.05	5.56	5.546	0.595	0.01	0.96033	0.67676
8160332	MLLT3	myeloid/lymphoid or mixed-lineage leukemia (trithorax homolog, Drosophila); translocated to, 3	4300	Hs.591085	NM_004529//NP_004520	-0.068	4.859	4.89	1.013	-0.03	0.94693	0.67679
7910950	KMO	kynurenine 3-monooxygenase (kynurenine 3-hydroxylase)	8564	Hs.714771	NM_003679//NP_003670	0.051	5.479	5.448	1.31	0.03	0.95956	0.67682
8095680	IL8	interleukin 8	3576	Hs.624	NM_000584//NP_000575	0.051	9.768	9.734	1.445	0.03	0.95967	0.67682
7961142	OLR1	oxidized low density lipoprotein (lectin-like) receptor 1	4973	Hs.412484	NM_002543//NP_002534	-0.069	5.531	5.579	1.509	-0.05	0.94562	0.67685
8138370	ANKMY2	ankyrin repeat and MYND domain containing 2	57037	Hs.157378	NM_020319//NP_064715	-0.069	6.001	6.018	0.533	-0.02	0.94614	0.67685
8176624	DDX3Y	DEAD (Asp-Glu-Ala-Asp) box polypeptide 3, Y-linked	8653	Hs.99120	NM_001122665//NM_004660//NP_001116137//NP_004651	-0.069	6.979	7.054	2.341	-0.07	0.94568	0.67685
8020779	DSG2	desmoglein 2	1829	Hs.412597	NM_001943//NP_001934	0.052	3.979	3.96	0.757	0.02	0.95882	0.67688
8022914	RPRD1A	regulation of nuclear pre-mRNA domain containing 1A	55197	Hs.464912	NM_018170//NP_060640	0.052	7.196	7.182	0.576	0.01	0.95896	0.67688
8045816	GPD2	glycerol-3-phosphate dehydrogenase 2 (mitochondrial)	2820	Hs.512382	NM_000408//NM_001083112//NP_000399//NP_001076581	0.052	6.815	6.795	0.854	0.02	0.95901	0.67688
7935180	PDLIM1	PDZ and LIM domain 1	9124	Hs.368525	NM_020992//NP_066272	-0.07	7.672	7.722	1.584	-0.05	0.94517	0.67691
8166730	CYBB	cytochrome b-245, beta polypeptide	1536	Hs.292356	NM_000397//NP_000388	-0.07	6.776	6.829	1.65	-0.05	0.94487	0.67691
7974461	LGALS3	lectin, galactoside-binding, soluble, 3	3958	Hs.531081	NM_002306//NP_002297//NR_003225	0.053	5.818	5.805	0.522	0.01	0.95803	0.67694
7977445	KIAA0125	KIAA0125	9834	Hs.649259	NR_026800//XR_039974//XR_039975	0.053	5.148	5.129	0.765	0.02	0.95829	0.67694
8047784	ZDBF2	zinc finger, DBF-type containing 2	57683	Hs.110489	NM_020923//NP_065974	-0.071	3.64	3.669	0.881	-0.03	0.94421	0.67697
8106978	RFESD	Rieske (Fe-S) domain containing	317671	Hs.399758	NM_001131065//NM_001131066//NM_173362//NP_001124537//NP_001124538//NP_775498	-0.071	4.097	4.115	0.555	-0.02	0.94463	0.67697
8180307	HMGA1	high mobility group AT-hook 1	3159	Hs.518805//Hs.703764	NM_002131//NM_145899//NM_145901//NM_145902//NM_145903//NM_145904//NM_145905//NP_002122//NP_665906//NP_665908//NP_665909//NP_665910//NP_665911//NP_665912	0.054	5.375	5.356	0.736	0.02	0.95725	0.67701
7972069	MYCBP2	MYC binding protein 2	23077	Hs.591221	NM_015057//NP_055872	0.055	8.983	8.962	0.838	0.02	0.9571	0.67707
8117243	LRRC16A	leucine rich repeat containing 16A	55604	Hs.649550//Hs.670507	NM_017640//NP_060110	0.055	5.192	5.177	0.567	0.01	0.95706	0.67707
7911155	SCCPDH	saccharopine dehydrogenase (putative)	51097	Hs.498397	NM_016002//NP_057086	-0.073	7.957	7.982	0.753	-0.03	0.9427	0.67711
7940775	RARRES3	retinoic acid receptor responder (tazarotene induced) 3	5920	Hs.17466	NM_004585//NP_004576	-0.073	6.991	7.029	1.136	-0.04	0.94295	0.67711
8099967	RBM47	RNA binding motif protein 47	54502	Hs.518727	NM_001098634//NM_019027//NP_001092104//NP_061900	-0.073	5.226	5.25	0.694	-0.02	0.94233	0.67711
7919139	LOC375010	ankyrin repeat domain 20 family, member A pseudogene	375010	Hs.672092	XR_041271	0.056	3.911	3.884	1.029	0.03	0.95628	0.67714
7947694	CKAP5	cytoskeleton associated protein 5	9793	Hs.201253	NM_001008938//NM_014756//NP_001008938//NP_055571	0.056	7.447	7.429	0.675	0.02	0.95628	0.67714
8102751	SCLT1	sodium channel and clathrin linker 1	132320	Hs.654690	NM_144643//NP_653244	0.056	7.282	7.269	0.509	0.01	0.9559	0.67714
7923917	FAIM3	Fas apoptotic inhibitory molecule 3	9214	Hs.58831//Hs.718603	NM_001142472//NM_001142473//NM_005449//NP_001135944//NP_001135945//NP_005440	-0.075	5.976	6.002	0.75	-0.03	0.94123	0.67724
8047272	LOC26010	viral DNA polymerase-transactivated protein 6	26010	Hs.120323	NM_001100422//NM_001100423//NM_001100424//NM_015535//NP_001093892//NP_001093893//NP_001093894//NP_056350	0.058	5.722	5.7	0.818	0.02	0.95437	0.67727
8170244	SPANXB1	SPANX family, member B1	728695	Hs.434105//Hs.711489	NM_032461//NP_115850	0.058	3.519	3.502	0.632	0.02	0.95454	0.67727
7925589	SMYD3	SET and MYND domain containing 3	64754	Hs.567571	NM_022743//NP_073580	-0.076	6.29	6.329	1.116	-0.04	0.94044	0.67731
8000636	NPIPL1	nuclear pore complex interacting protein-like 1	440350	Hs.652266	NM_001018122//NP_001018132//XM_001713614//XP_001713666	-0.076	6.153	6.201	1.359	-0.05	0.9399	0.67731
8152617	HAS2	hyaluronan synthase 2	3037	Hs.159226	NM_005328//NP_005319	-0.076	4.735	4.795	1.732	-0.06	0.94019	0.67731
8095009	DCUN1D4	DCN1, defective in cullin neddylation 1, domain containing 4 (S. cerevisiae)	23142	Hs.605388	NM_001040402//NM_015115//NP_001035492//NP_055930	0.059	7.074	7.059	0.561	0.02	0.95364	0.67734
8151032	GGH	gamma-glutamyl hydrolase (conjugase, folylpolygammaglutamyl hydrolase)	8836	Hs.78619	NM_003878//NP_003869	0.059	6.715	6.692	0.873	0.02	0.95355	0.67734
7903980	C1orf162	chromosome 1 open reading frame 162	128346	Hs.288010	NM_174896//NP_777556	0.06	7.156	7.137	0.679	0.02	0.9527	0.67741
7923141	DENND1B	DENN/MADD domain containing 1B	163486	Hs.657779	NM_001142795//NM_019049//NM_144977//NP_001136267//NP_061922//NP_659414	0.06	6.163	6.148	0.549	0.02	0.95289	0.67741
8122807	AKAP12	A kinase (PRKA) anchor protein 12	9590	Hs.371240	NM_005100//NM_144497//NP_005091//NP_653080	0.06	5.419	5.362	2.061	0.06	0.95302	0.67741
7935692	ERLIN1	ER lipid raft associated 1	10613	Hs.150087	NM_001100626//NM_006459//NP_001094096//NP_006450	-0.078	8.19	8.216	0.718	-0.03	0.93832	0.67745
7973105	RNASE3	ribonuclease, RNase A family, 3 (eosinophil cationic protein)	6037	Hs.73839	NM_002935//NP_002926	-0.078	5.704	5.731	0.737	-0.03	0.93858	0.67745
8056572	SPC25	SPC25, NDC80 kinetochore complex component, homolog (S. cerevisiae)	57405	Hs.421956	NM_020675//NP_065726	-0.078	4.355	4.401	1.291	-0.05	0.93892	0.67745
8071272	GP1BB	glycoprotein Ib (platelet), beta polypeptide	2812	Hs.283743	NM_000407//NP_000398	-0.078	7.645	7.672	0.729	-0.03	0.93851	0.67745
8108370	EGR1	early growth response 1	1958	Hs.326035	NM_001964//NP_001955	-0.078	7.005	7.025	0.556	-0.02	0.93866	0.67745
7952022	AMICA1	adhesion molecule, interacts with CXADR antigen 1	120425	Hs.16291	NM_001098526//NM_153206//NP_001091996//NP_694938	0.061	6.113	6.072	1.467	0.04	0.95179	0.67748
8081386	NFKBIZ	nuclear factor of kappa light polypeptide gene enhancer in B-cells inhibitor, zeta	64332	Hs.319171	NM_001005474//NM_031419//NP_001005474//NP_113607	0.061	7.529	7.492	1.324	0.04	0.95222	0.67748
8092348	LAMP3	lysosomal-associated membrane protein 3	27074	Hs.518448	NM_014398//NP_055213	0.061	5.287	5.272	0.544	0.02	0.95216	0.67748
8113504	C5orf13	chromosome 5 open reading frame 13	9315	Hs.36053//Hs.483067//Hs.582226	NM_001142474//NM_001142475//NM_001142476//NM_001142477//NM_001142478//NM_001142479//NM_001142480//NM_001142481//NM_001142482//NM_001142483//NM_004772//NP_001135946//NP_001135947//NP_001135948//NP_001135949//NP_001135950//NP_001135951//NP_001135952//NP_001135953//NP_001135954//NP_001135955//NP_004763	0.061	8.671	8.641	1.055	0.03	0.95229	0.67748
8121257	PRDM1	PR domain containing 1, with ZNF domain	639	Hs.436023	NM_001198//NM_182907//NP_001189//NP_878911	0.061	7.181	7.148	1.198	0.03	0.95203	0.67748
7922404	SNORD80	small nucleolar RNA, C/D box 80	26774	NA	NR_003940	-0.079	6.886	6.913	0.756	-0.03	0.93764	0.67752
7977440	FAM30A	family with sequence similarity 30, member A	29064	Hs.649259	XM_001724472//XM_001725525//XP_001724524//XP_001725577	-0.079	7.858	7.886	0.762	-0.03	0.93801	0.67752
8074591	RIMBP3	RIMS binding protein 3	85376	Hs.115429	NM_015672//NP_056487	-0.079	5.614	5.634	0.549	-0.02	0.93783	0.67752
8176375	RPS4Y1	ribosomal protein S4, Y-linked 1	6192	Hs.282376	NM_001008//NP_000999	-0.079	6.795	6.879	2.32	-0.08	0.93785	0.67752
8144378	AGPAT5	1-acylglycerol-3-phosphate O-acyltransferase 5 (lysophosphatidic acid acyltransferase, epsilon)	55326	Hs.624002	NM_018361//NP_060831	0.062	6.734	6.713	0.711	0.02	0.95122	0.67756
8149555	PSD3	pleckstrin and Sec7 domain containing 3	23362	Hs.434255	NM_015310//NM_206909//NP_056125//NP_996792	0.062	4.749	4.725	0.855	0.02	0.95139	0.67756
8021286	C18orf54	chromosome 18 open reading frame 54	162681	Hs.208701	NM_173529//NP_775800	-0.08	4.804	4.828	0.665	-0.02	0.93735	0.6776
8060225	HDLBP	high density lipoprotein binding protein	3069	Hs.471851	NM_005336//NM_203346//NP_005327//NP_976221	-0.08	8.536	8.556	0.542	-0.02	0.93686	0.6776
8113413	NUDT12	nudix (nucleoside diphosphate linked moiety X)-type motif 12	83594	Hs.434289	NM_031438//NP_113626	-0.08	4.293	4.312	0.524	-0.02	0.93731	0.6776
8113790	2025-03-03	membrane-associated ring finger (C3HC4) 3	115123	Hs.132441	NM_178450//NP_848545	-0.08	5.725	5.749	0.652	-0.02	0.93717	0.6776
7997712	IRF8	interferon regulatory factor 8	3394	Hs.137427	NM_002163//NP_002154	0.063	5.756	5.721	1.197	0.03	0.9502	0.67763
8097356	PLK4	polo-like kinase 4 (Drosophila)	10733	Hs.172052	NM_014264//NP_055079	0.063	4.847	4.814	1.155	0.03	0.95084	0.67763
7906757	FCGR2A	Fc fragment of IgG, low affinity IIa, receptor (CD32)	2212	Hs.352642	NM_001136219//NM_021642//NP_001129691//NP_067674	-0.081	4.322	4.378	1.516	-0.06	0.9363	0.67767
7939102	ELP4	elongation protein 4 homolog (S. cerevisiae)	26610	Hs.175534	NM_019040//NP_061913	-0.081	5.763	5.783	0.532	-0.02	0.93635	0.67767
7981919	SNRPN	small nuclear ribonucleoprotein polypeptide N	6638	Hs.555970//Hs.564847//Hs.578619//Hs.585703//Hs.592473//Hs.621316//Hs.632166	NM_003097//NM_022805//NM_022806//NM_022807//NM_022808//NP_003088//NP_073716//NP_073717//NP_073718//NP_073719//NR_001289//NR_001290//NR_001292//NR_001293//NR_001294//NR_001295//NR_003294//NR_003298//NR_003299//NR_003300//NR_003301//NR_003302//NR_003303//NR_003304//NR_003305//NR_003306//NR_003307//NR_003308//NR_003309//NR_003310//NR_003311//NR_003312//NR_003313//NR_003314//NR_003315//NR_003316//NR_…	-0.081	6.288	6.33	1.149	-0.04	0.93643	0.67767
8134814	PILRA	paired immunoglobin-like type 2 receptor alpha	29992	Hs.444407	NM_013439//NM_178272//NM_178273//NP_038467//NP_840056//NP_840057	-0.081	6.485	6.52	0.942	-0.03	0.93651	0.67767
8142886	UBE2H	ubiquitin-conjugating enzyme E2H (UBC8 homolog, yeast)	7328	Hs.643548	NM_003344//NM_182697//NP_003335//NP_874356	-0.081	7.09	7.114	0.63	-0.02	0.936	0.67767
7961390	HEBP1	heme binding protein 1	50865	Hs.642618	NM_015987//NP_057071	0.064	6.889	6.874	0.502	0.01	0.94965	0.6777
8146687	ADHFE1	alcohol dehydrogenase, iron containing, 1	137872	Hs.268869	NM_144650//NP_653251	-0.082	3.987	4.007	0.525	-0.02	0.9357	0.67774
7969677	MBNL2	muscleblind-like 2 (Drosophila)	10150	Hs.657347	NM_144778//NM_207304//NP_659002//NP_997187	0.065	7.476	7.456	0.682	0.02	0.94863	0.67778
8057771	STAT4	signal transducer and activator of transcription 4	6775	Hs.80642	NM_003151//NP_003142	0.065	6.761	6.713	1.601	0.05	0.94905	0.67778
8121118	CASP8AP2	caspase 8 associated protein 2	9994	Hs.558218	NM_001137667//NM_001137668//NM_012115//NP_001131139//NP_001131140//NP_036247	0.065	6.224	6.203	0.696	0.02	0.94904	0.67778
8020267	CEP192	centrosomal protein 192kDa	55125	Hs.100914	NM_032142//NP_115518	-0.083	6.378	6.405	0.719	-0.03	0.93504	0.67782
8152764	MTSS1	metastasis suppressor 1	9788	Hs.336994//Hs.700429	NM_014751//NP_055566	-0.083	7.594	7.637	1.131	-0.04	0.9349	0.67782
7991034	HOMER2	homer homolog 2 (Drosophila)	9455	Hs.578443	NM_004839//NM_199330//NM_199331//NM_199332//NP_004830//NP_955362//NP_955363//NP_955364	0.066	5.785	5.765	0.65	0.02	0.94812	0.67786
8072678	HMOX1	heme oxygenase (decycling) 1	3162	Hs.517581	NM_002133//NP_002124	0.066	7.584	7.547	1.217	0.04	0.94799	0.67786
7938366	WEE1	WEE1 homolog (S. pombe)	7465	Hs.249441	NM_001143976//NM_003390//NP_001137448//NP_003381	-0.084	6.821	6.857	0.908	-0.04	0.93435	0.6779
7939465	HSD17B12	hydroxysteroid (17-beta) dehydrogenase 12	51144	Hs.132513	NM_016142//NP_057226	-0.085	7.646	7.666	0.51	-0.02	0.93338	0.67798
8098121	RAPGEF2	Rap guanine nucleotide exchange factor (GEF) 2	9693	Hs.113912	NM_014247//NP_055062	-0.085	7.566	7.593	0.708	-0.03	0.93322	0.67798
8143307	HIPK2	homeodomain interacting protein kinase 2	28996	Hs.632033//Hs.718407	NM_001113239//NM_022740//NP_001106710//NP_073577	-0.085	6.764	6.792	0.73	-0.03	0.93359	0.67798
7904018	CTTNBP2NL	CTTNBP2 N-terminal like	55917	Hs.485899	NM_018704//NP_061174	0.068	6.959	6.921	1.203	0.04	0.94624	0.67801
7909441	G0S2	G0/G1switch 2	50486	Hs.432132//Hs.715825	NM_015714//NP_056529	0.068	6.161	6.145	0.512	0.02	0.94623	0.67801
7951686	IL18	interleukin 18 (interferon-gamma-inducing factor)	3606	Hs.83077	NM_001562//NP_001553	0.068	5.382	5.349	1.059	0.03	0.94636	0.67801
8088813	PROK2	prokineticin 2	60675	Hs.528665	NM_001126128//NM_021935//NP_001119600//NP_068754	0.068	7.951	7.934	0.544	0.02	0.94645	0.67801
8154733	ACO1	aconitase 1, soluble	48	Hs.567229	NM_002197//NP_002188	0.068	7.092	7.076	0.516	0.02	0.94639	0.67801
7918323	SORT1	sortilin 1	6272	Hs.485195//Hs.703487	NM_002959//NP_002950	-0.086	5.364	5.411	1.186	-0.05	0.93215	0.67806
8130505	EZR	ezrin	7430	Hs.487027	NM_001111077//NM_003379//NP_001104547//NP_003370	-0.086	7.361	7.393	0.796	-0.03	0.93229	0.67806
7952056	CD3D	CD3d molecule, delta (CD3-TCR complex)	915	Hs.504048	NM_000732//NM_001040651//NP_000723//NP_001035741	0.069	5.26	5.23	0.92	0.03	0.94573	0.67809
8044021	IL1RL1	interleukin 1 receptor-like 1	9173	Hs.66	NM_003856//NM_016232//NP_003847//NP_057316	-0.087	5.814	5.898	2.09	-0.08	0.9314	0.67814
7915091	MTF1	metal-regulatory transcription factor 1	4520	Hs.471991	NM_005955//NP_005946	0.07	7.103	7.073	0.947	0.03	0.9446	0.67817
7938629	PDE3B	phosphodiesterase 3B, cGMP-inhibited	5140	Hs.445711	NM_000922//NP_000913	0.07	6.271	6.231	1.256	0.04	0.94467	0.67817
7968234	SNORA27	small nucleolar RNA, H/ACA box 27	619499	Hs.689719	NR_002575	0.07	6.385	6.355	0.903	0.03	0.94468	0.67817
8020630	TTC39C	tetratricopeptide repeat domain 39C	125488	Hs.653395	NM_001135993//NM_153211//NP_001129465//NP_694943//NR_024232	0.07	6.028	6.011	0.521	0.02	0.94494	0.67817
8139840	ERV3	endogenous retroviral sequence 3 (includes zinc finger protein H-plk/HPF9)	2086	Hs.713235	NM_001007253//NP_001007254	0.07	6.087	6.066	0.659	0.02	0.94509	0.67817
8081219	ST3GAL6	ST3 beta-galactoside alpha-2,3-sialyltransferase 6	10402	Hs.148716	NM_006100//NP_006091	-0.088	6.309	6.337	0.694	-0.03	0.93094	0.67822
8113761	ZNF608	zinc finger protein 608	57507	Hs.266616	NM_020747//NP_065798	-0.088	5.225	5.255	0.75	-0.03	0.93102	0.67822
8121277	AIM1	absent in melanoma 1	202	Hs.643590//Hs.717199	NM_001624//NP_001615	-0.088	6.468	6.498	0.732	-0.03	0.93093	0.67822
8155754	MAMDC2	MAM domain containing 2	256691	Hs.547172	NM_153267//NP_694999	0.071	4.068	4.049	0.604	0.02	0.94452	0.67826
8169984	HPRT1	hypoxanthine phosphoribosyltransferase 1	3251	Hs.412707	NM_000194//NP_000185	0.071	7.255	7.236	0.581	0.02	0.94386	0.67826
7963986	RAB13	RAB13, member RAS oncogene family	5872	Hs.151536	NM_002870//NP_002861	-0.089	7.991	8.065	1.814	-0.07	0.93002	0.6783
7966749	TESC	tescalcin	54997	Hs.525709	NM_017899//NP_060369	-0.089	5.85	5.886	0.889	-0.04	0.93028	0.6783
8009008	METTL2A	methyltransferase like 2A	339175	Hs.381204	NM_001005372//NM_181725//NP_001005372//NP_859076	-0.089	5.551	5.573	0.543	-0.02	0.93046	0.6783
7902345	TYW3	tRNA-yW synthesizing protein 3 homolog (S. cerevisiae)	127253	Hs.348411	NM_138467//NP_612476	0.072	8.723	8.705	0.54	0.02	0.94328	0.67834
7936809	FAM24B	family with sequence similarity 24, member B	196792	Hs.114648	NM_152644//NP_689857	0.072	5.962	5.934	0.825	0.03	0.94329	0.67834
7952490	FEZ1	fasciculation and elongation protein zeta 1 (zygin I)	9638	Hs.224008	NM_005103//NM_022549//NP_005094//NP_072043	0.072	5.214	5.172	1.298	0.04	0.9436	0.67834
8152988	SLA	Src-like-adaptor	6503	Hs.75367	NM_001045556//NM_001045557//NM_006748//NP_001039021//NP_001039022//NP_006739	-0.09	5.099	5.135	0.862	-0.04	0.92896	0.67838
7902553	IFI44	interferon-induced protein 44	10561	Hs.82316	NM_006417//NP_006408	0.073	7.542	7.506	1.07	0.04	0.94273	0.67842
8033257	C3	complement component 3	718	Hs.529053	NM_000064//NP_000055	0.073	4.946	4.921	0.766	0.03	0.94288	0.67842
7948898	SNORD31	small nucleolar RNA, C/D box 31	9298	NA	NR_002560	-0.091	5.461	5.488	0.637	-0.03	0.92864	0.67847
8022295	FAM38B2	family with sequence similarity 38, member B2	284221	Hs.651849	XM_001130754//XP_001130754	-0.091	5.238	5.283	1.07	-0.04	0.92831	0.67847
7911096	EFCAB2	EF-hand calcium binding domain 2	84288	Hs.134857	NM_001143943//NM_032328//NP_001137415//NP_115704//NR_026586//NR_026587//NR_026588	0.074	5.448	5.424	0.712	0.02	0.94158	0.67851
8028186	ZNF146	zinc finger protein 146	7705	Hs.643436	NM_001099638//NM_001099639//NM_007145//NP_001093108//NP_001093109//NP_009076	0.074	7.447	7.429	0.521	0.02	0.94149	0.67851
8126428	TRERF1	transcriptional regulating factor 1	55809	Hs.485392	NM_033502//NP_277037	-0.092	4.605	4.628	0.567	-0.02	0.92786	0.67855
8154449	CNTLN	centlein, centrosomal protein	54875	Hs.435381	NM_001114395//NM_017738//NP_001107867//NP_060208	0.075	6.283	6.26	0.666	0.02	0.94123	0.67859
7951372	CASP4	caspase 4, apoptosis-related cysteine peptidase	837	Hs.138378	NM_001225//NM_033306//NP_001216//NP_150649	-0.093	9.175	9.198	0.551	-0.02	0.92704	0.67864
8080487	PRKCD	protein kinase C, delta	5580	Hs.155342	NM_006254//NM_212539//NP_006245//NP_997704	-0.093	7.311	7.343	0.741	-0.03	0.92726	0.67864
7926223	CAMK1D	calcium/calmodulin-dependent protein kinase ID	57118	Hs.659517	NM_020397//NM_153498//NP_065130//NP_705718	0.076	6.426	6.397	0.83	0.03	0.94011	0.67868
8152668	ATAD2	ATPase family, AAA domain containing 2	29028	Hs.370834	NM_014109//NP_054828	0.076	6.307	6.277	0.868	0.03	0.94047	0.67868
8022612	ZNF521	zinc finger protein 521	25925	Hs.116935	NM_015461//NP_056276	0.077	6.249	6.204	1.268	0.05	0.93913	0.67877
8102643	CCNA2	cyclin A2	890	Hs.58974	NM_001237//NP_001228	0.077	5.818	5.786	0.883	0.03	0.93917	0.67877
8114193	SAR1B	SAR1 homolog B (S. cerevisiae)	51128	Hs.432984	NM_001033503//NM_016103//NP_001028675//NP_057187	0.077	7.764	7.745	0.553	0.02	0.9398	0.67877
7904361	FAM46C	family with sequence similarity 46, member C	54855	Hs.356216	NM_017709//NP_060179	-0.095	7.393	7.421	0.662	-0.03	0.92529	0.67882
7952069	C11orf60	chromosome 11 open reading frame 60	56912	Hs.533738	NM_020153//NP_064538	-0.095	6.323	6.349	0.592	-0.03	0.92574	0.67882
8009243	C17orf60	chromosome 17 open reading frame 60	284021	Hs.631749	NM_001085423//NP_001078892	-0.095	5.912	5.941	0.66	-0.03	0.92528	0.67882
8047659	ABI2	abl interactor 2	10152	Hs.471156	NM_005759//NP_005750	-0.095	6.766	6.797	0.721	-0.03	0.92562	0.67882
8085628	ANKRD28	ankyrin repeat domain 28	23243	Hs.335239	NM_015199//NP_056014	0.078	8.23	8.207	0.645	0.02	0.93855	0.67886
8129254	MAN1A1	mannosidase, alpha, class 1A, member 1	4121	Hs.102788	NM_005907//NP_005898	0.078	6.964	6.937	0.742	0.03	0.93914	0.67886
7951133	MAML2	mastermind-like 2 (Drosophila)	84441	Hs.428214	NM_032427//NP_115803	-0.096	5.55	5.582	0.731	-0.03	0.92441	0.67891
7966135	CORO1C	coronin, actin binding protein, 1C	23603	Hs.330384	NM_014325//NP_055140	-0.096	8.074	8.11	0.824	-0.04	0.92492	0.67891
7966268	GIT2	G protein-coupled receptor kinase interacting ArfGAP 2	9815	Hs.434996	NM_001135213//NM_001135214//NM_014776//NM_057169//NM_057170//NM_139201//NP_001128685//NP_001128686//NP_055591//NP_476510//NP_476511//NP_631940	-0.096	7.772	7.799	0.613	-0.03	0.92422	0.67891
8104760	TARS	threonyl-tRNA synthetase	6897	Hs.481860	NM_152295//NP_689508	-0.096	8.516	8.54	0.545	-0.02	0.92502	0.67891
7969835	PCCA	propionyl Coenzyme A carboxylase, alpha polypeptide	5095	Hs.80741	NM_000282//NM_001127692//NP_000273//NP_001121164	0.079	5.55	5.52	0.818	0.03	0.93797	0.67895
8131957	SNX10	sorting nexin 10	29887	Hs.520714	NM_013322//NP_037454	0.079	7.107	7.069	1.056	0.04	0.93828	0.67895
7915252	BMP8B	bone morphogenetic protein 8b	656	Hs.664022	NM_001720//NP_001711	-0.097	5.585	5.613	0.632	-0.03	0.92398	0.679
7898988	CLIC4	chloride intracellular channel 4	25932	Hs.440544	NM_013943//NP_039234	0.08	8.855	8.823	0.878	0.03	0.93694	0.67904
7931930	PRKCQ	protein kinase C, theta	5588	Hs.498570	NM_006257//NP_006248	0.08	6.541	6.516	0.681	0.02	0.9375	0.67904
8176719	EIF1AY	eukaryotic translation initiation factor 1A, Y-linked	9086	Hs.461178	NM_004681//NP_004672	0.08	8.461	8.354	2.922	0.11	0.93751	0.67904
8063242	ARFGEF2	ADP-ribosylation factor guanine nucleotide-exchange factor 2 (brefeldin A-inhibited)	10564	Hs.62578	NM_006420//NP_006411	-0.098	6.671	6.694	0.502	-0.02	0.9234	0.67909
7989023	RAB27A	RAB27A, member RAS oncogene family	5873	Hs.654978	NM_004580//NM_183234//NM_183235//NM_183236//NP_004571//NP_899057//NP_899058//NP_899059	0.081	7.048	7.019	0.757	0.03	0.93612	0.67913
8035789	ZNF826	zinc finger protein 826	664701	Hs.631635	NM_001039884//NP_001034973	0.081	3.75	3.73	0.528	0.02	0.93691	0.67913
8139100	TARP	TCR gamma alternate reading frame protein	445347	Hs.534032	NM_001003799//NM_001003806//NP_001003799//NP_001003806	0.081	6.229	6.198	0.843	0.03	0.93652	0.67913
8176730	RPS4Y2	ribosomal protein S4, Y-linked 2	140032	Hs.367761	NM_001039567//NP_001034656	0.081	4.403	4.383	0.543	0.02	0.93661	0.67913
7978558	EAPP	E2F-associated phosphoprotein	55837	Hs.433269	NM_018453//NP_060923	-0.099	8.188	8.222	0.75	-0.03	0.92252	0.67918
8096301	SPP1	secreted phosphoprotein 1	6696	Hs.313	NM_000582//NM_001040058//NM_001040060//NP_000573//NP_001035147//NP_001035149	-0.099	5.321	5.381	1.33	-0.06	0.92245	0.67918
7907611	RASAL2	RAS protein activator like 2	9462	Hs.715627	NM_004841//NM_170692//NP_004832//NP_733793	0.082	5.046	5.016	0.776	0.03	0.93554	0.67922
7954613	CCDC91	coiled-coil domain containing 91	55297	Hs.653125	NM_018318//NP_060788	0.082	7.917	7.898	0.501	0.02	0.93553	0.67922
8130580	SNORA29	small nucleolar RNA, H/ACA box 29	677812	Hs.719008	NR_002965	0.082	5.172	5.142	0.806	0.03	0.93538	0.67922
7982878	CHP	calcium binding protein P22	11261	Hs.406234//Hs.706184	NM_007236//NP_009167	-0.1	8.673	8.7	0.592	-0.03	0.92175	0.67928
8083146	PLS1	plastin 1 (I isoform)	5357	Hs.203637	NM_001145319//NM_002670//NP_001138791//NP_002661	-0.1	4.665	4.69	0.554	-0.03	0.92166	0.67928
8101437	COQ2	coenzyme Q2 homolog, prenyltransferase (yeast)	27235	Hs.144304	NM_015697//NP_056512	-0.1	7.194	7.218	0.515	-0.02	0.9213	0.67928
8117034	GMPR	guanosine monophosphate reductase	2766	Hs.484741	NM_006877//NP_006868	-0.1	6.512	6.545	0.737	-0.03	0.92157	0.67928
8177460	C20orf69	chromosome 20 open reading frame 69	140849	Hs.473317	NA	-0.1	7.64	7.674	0.757	-0.03	0.92176	0.67928
8124423	HIST1H2BG	histone cluster 1, H2bg	8339	Hs.591809	NM_003518//NP_003509	0.083	5.552	5.522	0.79	0.03	0.93453	0.67932
8180411	ELMO1	engulfment and cell motility 1	9844	Hs.656638	NM_001039459//NM_014800//NM_130442//NP_001034548//NP_055615//NP_569709	0.083	8.764	8.736	0.727	0.03	0.9348	0.67932
7930577	CASP7	caspase 7, apoptosis-related cysteine peptidase	840	Hs.9216	NM_001227//NM_033338//NM_033339//NM_033340//NP_001218//NP_203124//NP_203125//NP_203126	0.084	6.168	6.148	0.501	0.02	0.93435	0.67941
8022283	FAM38B	family with sequence similarity 38, member B	63895	Hs.585839	NM_022068//NP_071351	0.084	4.6	4.551	1.269	0.05	0.93431	0.67941
8061247	RIN2	Ras and Rab interactor 2	54453	Hs.472270	NM_018993//NP_061866	0.084	5.148	5.123	0.653	0.03	0.93422	0.67941
8125042	LY6G6C	lymphocyte antigen 6 complex, locus G6C	80740	Hs.241586	NM_025261//NP_079537	0.084	3.532	3.505	0.711	0.03	0.93397	0.67941
8147019	FAM164A	family with sequence similarity 164, member A	51101	Hs.271876	NM_016010//NP_057094	0.084	3.588	3.566	0.559	0.02	0.9342	0.67941
7973303	TRA@	T cell receptor alpha locus	6955	Hs.74647	NA	-0.102	4.66	4.688	0.601	-0.03	0.92027	0.67947
8171896	CXorf21	chromosome X open reading frame 21	80231	Hs.665009	NM_025159//NP_079435	-0.102	6.759	6.783	0.511	-0.02	0.92024	0.67947
8072015	ADRBK2	adrenergic, beta, receptor kinase 2	157	Hs.657494	NM_005160//NP_005151	0.085	6.606	6.575	0.791	0.03	0.93313	0.67951
7903619	SARS	seryl-tRNA synthetase	6301	Hs.531176	NM_006513//NP_006504	-0.103	7.793	7.823	0.619	-0.03	0.91914	0.67956
7985352	C15orf26	chromosome 15 open reading frame 26	161502	Hs.130979	NM_173528//NP_775799	-0.103	4.447	4.485	0.797	-0.04	0.91932	0.67956
7999326	USP7	ubiquitin specific peptidase 7 (herpes virus-associated)	7874	Hs.706830	NM_003470//NP_003461	-0.103	8.484	8.514	0.642	-0.03	0.9193	0.67956
8071274	GP1BB	glycoprotein Ib (platelet), beta polypeptide	2812	Hs.283743	NM_000407//NP_000398	-0.103	8.717	8.749	0.676	-0.03	0.91927	0.67956
8173955	SYTL4	synaptotagmin-like 4	94121	Hs.592224	NM_001129896//NM_080737//NP_001123368//NP_542775	-0.103	5.564	5.617	1.123	-0.05	0.91896	0.67956
8085774	ZNF385D	zinc finger protein 385D	79750	Hs.21026	NM_024697//NP_078973	0.086	4.342	4.302	1.001	0.04	0.93217	0.67961
8132347	GPR141	G protein-coupled receptor 141	353345	Hs.688230	NM_181791//NP_861456	0.086	5.155	5.119	0.925	0.04	0.93235	0.67961
8152522	ENPP2	ectonucleotide pyrophosphatase/phosphodiesterase 2	5168	Hs.190977	NM_001040092//NM_001130863//NM_006209//NP_001035181//NP_001124335//NP_006200	0.086	5.998	5.966	0.819	0.03	0.93277	0.67961
8173755	ITM2A	integral membrane protein 2A	9452	Hs.17109//Hs.694944	NM_004867//NP_004858	0.086	9.081	9.03	1.294	0.05	0.93263	0.67961
8101780	PGDS	prostaglandin D2 synthase, hematopoietic	27306	Hs.128433	NM_014485//NP_055300	-0.104	6.837	6.963	2.623	-0.13	0.91822	0.67966
7939150	PRRG4	proline rich Gla (G-carboxyglutamic acid) 4 (transmembrane)	79056	Hs.471695	NM_024081//NP_076986	-0.105	5.894	5.923	0.591	-0.03	0.91719	0.67976
7974214	KLHDC1	kelch domain containing 1	122773	Hs.509258	NM_172193//NP_751943	-0.105	6.041	6.077	0.751	-0.04	0.91744	0.67976
8103535	GK3P	glycerol kinase 3 pseudogene	2713	Hs.654557	NR_026575	-0.105	7.18	7.215	0.721	-0.03	0.9173	0.67976
8173812	NSBP1	nucleosomal binding protein 1	79366	Hs.282204	NM_030763//NP_110390	-0.105	5.723	5.761	0.786	-0.04	0.91731	0.67976
8013858	LOC100130794	similar to NADH dehydrogenase [ubiquinone] iron-sulfur protein 5 (NADH-ubiquinone oxidoreductase 15 kDa subunit) (Complex I-15 kDa) (CI-15 kDa)	100130794	Hs.712474	XM_001720723//XM_001724177//XM_001726120//XP_001720775//XP_001724229//XP_001726172	0.088	5.03	5.009	0.501	0.02	0.93095	0.6798
7915926	STIL	SCL/TAL1 interrupting locus	6491	Hs.525198	NM_001048166//NM_003035//NP_001041631//NP_003026	-0.106	4.136	4.17	0.711	-0.03	0.9169	0.67986
8017133	FAM33A	family with sequence similarity 33, member A	348235	Hs.463607	NM_001100595//NM_182620//NP_001094065//NP_872426	-0.106	6.509	6.547	0.771	-0.04	0.91681	0.67986
8112260	DEPDC1B	DEP domain containing 1B	55789	Hs.482233	NM_001145208//NM_018369//NP_001138680//NP_060839	-0.106	4.962	4.999	0.75	-0.04	0.91649	0.67986
7966052	CRY1	cryptochrome 1 (photolyase-like)	1407	Hs.151573	NM_004075//NP_004066	0.089	5.672	5.641	0.772	0.03	0.92993	0.67991
8147221	OSGIN2	oxidative stress induced growth inhibitor family member 2	734	Hs.436445//Hs.647149	NM_001126111//NM_004337//NP_001119583//NP_004328	0.089	7.768	7.735	0.8	0.03	0.92968	0.67991
7963212	SLC11A2	solute carrier family 11 (proton-coupled divalent metal ion transporters), member 2	4891	Hs.505545	NM_000617//NP_000608	-0.107	6.267	6.315	0.992	-0.05	0.91561	0.67996
7975224	EIF2S1	eukaryotic translation initiation factor 2, subunit 1 alpha, 35kDa	1965	Hs.151777	NM_004094//NP_004085	-0.107	8.872	8.899	0.55	-0.03	0.91632	0.67996
7932530	PIP4K2A	phosphatidylinositol-5-phosphate 4-kinase, type II, alpha	5305	Hs.57079	NM_005028//NP_005019	0.09	7.891	7.868	0.574	0.02	0.92966	0.68001
8067113	ZNF217	zinc finger protein 217	7764	Hs.155040//Hs.711564	NM_006526//NP_006517	0.09	7.39	7.36	0.734	0.03	0.92901	0.68001
7982287	ARHGAP11B	Rho GTPase activating protein 11B	89839	Hs.659621	NM_001039841//NP_001034930//XM_001716910//XP_001716962	-0.108	5.575	5.614	0.781	-0.04	0.91541	0.68007
7990818	BCL2A1	BCL2-related protein A1	597	Hs.227817	NM_001114735//NM_004049//NP_001108207//NP_004040	-0.108	7.38	7.453	1.479	-0.07	0.91494	0.68007
8018922	CYTH1	cytohesin 1	9267	Hs.191215	NM_004762//NM_017456//NP_004753//NP_059430	-0.108	6.802	6.834	0.645	-0.03	0.9154	0.68007
8102848	SETD7	SET domain containing (lysine methyltransferase) 7	80854	Hs.480792	NM_030648//NP_085151	-0.108	6.068	6.114	0.925	-0.05	0.91513	0.68007
7925492	OPN3	opsin 3	23596	Hs.409081	NM_014322//NP_055137	0.091	6.229	6.207	0.515	0.02	0.92861	0.68011
8096635	NFKB1	nuclear factor of kappa light polypeptide gene enhancer in B-cells 1	4790	Hs.654408	NM_003998//NP_003989	0.091	8.964	8.913	1.214	0.05	0.92834	0.68011
7950977	SPRYD5	SPRY domain containing 5	84767	Hs.326734	NM_032681//NP_116070	-0.109	4.863	4.894	0.62	-0.03	0.91484	0.68017
8014702	LOC100129395	NS5ATP13TP1	100129395	Hs.605712	XM_001720520//XM_001722623//XM_001725489//XP_001720572//XP_001722675//XP_001725541	-0.109	5.407	5.437	0.619	-0.03	0.91471	0.68017
7934278	P4HA1	prolyl 4-hydroxylase, alpha polypeptide I	5033	Hs.500047//Hs.593005	NM_000917//NM_001017962//NM_001142595//NM_001142596//NP_000908//NP_001017962//NP_001136067//NP_001136068	0.092	6.545	6.521	0.566	0.02	0.92744	0.68021
7906720	FCER1G	Fc fragment of IgE, high affinity I, receptor for; gamma polypeptide	2207	Hs.433300	NM_004106//NP_004097	-0.11	7.276	7.354	1.54	-0.08	0.91377	0.68027
7926451	MRC1	mannose receptor, C type 1	4360	Hs.75182	NM_002438//NP_002429	-0.11	4.764	4.805	0.811	-0.04	0.91332	0.68027
8048864	CCL20	chemokine (C-C motif) ligand 20	6364	Hs.75498	NM_001130046//NM_004591//NP_001123518//NP_004582	-0.11	4.791	4.822	0.61	-0.03	0.91377	0.68027
7984263	PTPLAD1	protein tyrosine phosphatase-like A domain containing 1	51495	Hs.512973	NM_016395//NP_057479	0.093	6.983	6.96	0.538	0.02	0.92722	0.68032
8047381	CFLAR	CASP8 and FADD-like apoptosis regulator	8837	Hs.390736	NM_001127183//NM_001127184//NM_003879//NP_001120655//NP_001120656//NP_003870	-0.111	8.036	8.076	0.767	-0.04	0.91259	0.68038
8079346	SACM1L	SAC1 suppressor of actin mutations 1-like (yeast)	22908	Hs.156509	NM_014016//NP_054735	-0.111	8.021	8.049	0.55	-0.03	0.91274	0.68038
7930299	C10orf78	chromosome 10 open reading frame 78	119392	Hs.93667	NM_001002759//NM_145247//NP_001002759//NP_660290	0.094	5.892	5.866	0.588	0.03	0.92588	0.68042
8042402	APLF	aprataxin and PNKP like factor	200558	Hs.258941	NM_173545//NP_775816	0.094	6.45	6.424	0.612	0.03	0.92614	0.68042
8101648	HSD17B11	hydroxysteroid (17-beta) dehydrogenase 11	51170	Hs.594923	NM_016245//NP_057329	0.094	8.834	8.799	0.8	0.03	0.9264	0.68042
7969129	PHF11	PHD finger protein 11	51131	Hs.369039	NM_001040443//NM_001040444//NP_001035533//NP_001035534	-0.112	7.388	7.425	0.722	-0.04	0.91213	0.68049
7980496	C14orf145	chromosome 14 open reading frame 145	145508	Hs.162889	NM_152446//NP_689659	0.095	7.001	6.974	0.627	0.03	0.92578	0.68053
8127534	C6orf150	chromosome 6 open reading frame 150	115004	Hs.658405	NM_138441//NP_612450	-0.113	6.863	6.912	0.946	-0.05	0.91146	0.68059
8137865	GNA12	guanine nucleotide binding protein (G protein) alpha 12	2768	Hs.487341	NM_007353//NP_031379	-0.113	5.508	5.54	0.611	-0.03	0.91128	0.68059
8140556	HGF	hepatocyte growth factor (hepapoietin A; scatter factor)	3082	Hs.396530	NM_000601//NM_001010931//NM_001010932//NM_001010933//NM_001010934//NP_000592//NP_001010931//NP_001010932//NP_001010933//NP_001010934	-0.113	5.058	5.113	1.041	-0.05	0.91094	0.68059
8079198	ZNF660	zinc finger protein 660	285349	Hs.669324	NM_173658//NP_775929	0.096	5.941	5.917	0.558	0.02	0.92461	0.68064
8103911	IRF2	interferon regulatory factor 2	3660	Hs.654566	NM_002199//NP_002190	0.096	7.766	7.738	0.623	0.03	0.92437	0.68064
8138030	PMS2	PMS2 postmeiotic segregation increased 2 (S. cerevisiae)	5395	Hs.632637	NM_000535//NP_000526//NR_003085	0.096	5.7	5.674	0.572	0.03	0.92492	0.68064
7940237	MS4A4A	membrane-spanning 4-domains, subfamily A, member 4	51338	Hs.325960	NM_024021//NM_148975//NP_076926//NP_683876	0.097	3.34	3.298	0.958	0.04	0.92388	0.68075
7974125	FAM179B	family with sequence similarity 179, member B	23116	Hs.371078	NM_015091//NP_055906	0.097	5.924	5.893	0.709	0.03	0.92349	0.68075
8148962	OR4F21	olfactory receptor, family 4, subfamily F, member 21	441308	Hs.690459	NM_001005504//NP_001005504	0.097	5.779	5.747	0.726	0.03	0.92397	0.68075
7900235	MACF1	microtubule-actin crosslinking factor 1	23499	Hs.580782	NM_012090//NM_033044//NP_036222//NP_149033	-0.115	8.494	8.523	0.543	-0.03	0.90992	0.68081
7928171	SGPL1	sphingosine-1-phosphate lyase 1	8879	Hs.499984	NM_003901//NP_003892	-0.115	7.455	7.501	0.853	-0.05	0.90944	0.68081
8176255	TMLHE	trimethyllysine hydroxylase, epsilon	55217	Hs.133321	NM_018196//NP_060666	-0.115	6.43	6.473	0.819	-0.04	0.90935	0.68081
8178439	C6orf15	chromosome 6 open reading frame 15	29113	Hs.272214	NM_014070//NP_054789	-0.115	4.711	4.766	1.039	-0.05	0.90964	0.68081
8106025	BDP1	B double prime 1, subunit of RNA polymerase III transcription initiation factor IIIB	55814	Hs.258272	NM_018429//NP_060899	0.098	3.373	3.336	0.832	0.04	0.92264	0.68086
8111629	NUP155	nucleoporin 155kDa	9631	Hs.547696	NM_004298//NM_153485//NP_004289//NP_705618	0.098	6.664	6.64	0.517	0.02	0.92281	0.68086
8126784	PLA2G7	phospholipase A2, group VII (platelet-activating factor acetylhydrolase, plasma)	7941	Hs.584823	NM_005084//NP_005075	0.098	5.64	5.565	1.658	0.07	0.92286	0.68086
8142345	DOCK4	dedicator of cytokinesis 4	9732	Hs.654652	NM_014705//NP_055520	0.098	6.02	5.963	1.255	0.06	0.92298	0.68086
8180078	HLA-DMB	major histocompatibility complex, class II, DM beta	3109	Hs.654428	NM_002118//NP_002109	0.098	6.132	6.106	0.59	0.03	0.92323	0.68086
7906400	IFI16	interferon, gamma-inducible protein 16	3428	Hs.380250	NM_005531//NP_005522	-0.116	8.116	8.155	0.724	-0.04	0.90867	0.68092
7972003	KLF12	Kruppel-like factor 12	11278	Hs.373857//Hs.592500	NM_007249//NP_009180	-0.116	4.452	4.503	0.959	-0.05	0.90927	0.68092
7982206	GOLGA9P	golgi autoantigen, golgin subfamily a, 9 pseudogene	283796	Hs.375441	NR_024074//XR_017720	-0.116	5.454	5.493	0.749	-0.04	0.90931	0.68092
8099841	TLR6	toll-like receptor 6	10333	Hs.654532//Hs.662185	NM_006068//NP_006059	-0.116	4.544	4.581	0.695	-0.04	0.90879	0.68092
8144701	LOC100131581	hypothetical LOC100131581	100131581	Hs.638992	XM_001721737//XM_001732868//XM_001732869//XP_001721789//XP_001732920//XP_001732921	-0.116	5.387	5.432	0.847	-0.04	0.90927	0.68092
7944223	MLL	myeloid/lymphoid or mixed-lineage leukemia (trithorax homolog, Drosophila)	4297	Hs.258855	NM_005933//NP_005924	-0.117	8.481	8.514	0.613	-0.03	0.90784	0.68103
8041592	EML4	echinoderm microtubule associated protein like 4	27436	Hs.712760	NM_001145076//NM_019063//NP_001138548//NP_061936	-0.117	6.027	6.061	0.628	-0.03	0.90845	0.68103
8059708	SNORA75	small nucleolar RNA, H/ACA box 75	654321	Hs.674388	NR_002921	-0.117	4.559	4.599	0.745	-0.04	0.90804	0.68103
8101131	CXCL11	chemokine (C-X-C motif) ligand 11	6373	Hs.632592	NM_005409//NP_005400	-0.117	6.903	7.004	1.874	-0.1	0.90805	0.68103
8105991	SMA4	glucuronidase, beta pseudogene	11039	Hs.529793//Hs.654587//Hs.654588	NA	0.1	6.278	6.252	0.585	0.03	0.92145	0.68108
8146579	CHD7	chromodomain helicase DNA binding protein 7	55636	Hs.20395	NM_017780//NP_060250	0.1	5.563	5.53	0.723	0.03	0.92147	0.68108
7974455	MAPK1IP1L	mitogen-activated protein kinase 1 interacting protein 1-like	93487	Hs.594338//Hs.619374	NM_144578//NP_653179	-0.118	7.39	7.419	0.539	-0.03	0.90733	0.68115
8047815	FASTKD2	FAST kinase domains 2	22868	Hs.5930	NM_001136193//NM_001136194//NM_014929//NP_001129665//NP_001129666//NP_055744	-0.118	5.77	5.807	0.684	-0.04	0.9076	0.68115
8072744	NCF4	neutrophil cytosolic factor 4, 40kDa	4689	Hs.474781	NM_000631//NM_013416//NP_000622//NP_038202	-0.118	7.595	7.629	0.62	-0.03	0.90713	0.68115
8083422	SUCNR1	succinate receptor 1	56670	Hs.279575	NM_033050//NP_149039	-0.118	4.404	4.47	1.238	-0.07	0.90756	0.68115
8175052	AIFM1	apoptosis-inducing factor, mitochondrion-associated, 1	9131	Hs.424932	NM_001130846//NM_001130847//NM_004208//NM_145812//NM_145813//NP_001124318//NP_001124319//NP_004199//NP_665811//NP_665812	-0.118	7.41	7.446	0.655	-0.04	0.90749	0.68115
7903507	FAM102B	family with sequence similarity 102, member B	284611	Hs.200230	NM_001010883//NP_001010883	0.101	5.943	5.915	0.616	0.03	0.9204	0.68119
7911989	RPL22	ribosomal protein L22	6146	Hs.515329//Hs.554762	NM_000983//NP_000974	0.101	8.314	8.281	0.7	0.03	0.92086	0.68119
7990555	NRG4	neuregulin 4	145957	Hs.696574	NM_138573//NP_612640	0.101	5.446	5.379	1.437	0.07	0.92045	0.68119
8068697	MX2	myxovirus (influenza virus) resistance 2 (mouse)	4600	Hs.926	NM_002463//NP_002454	0.101	6.284	6.232	1.121	0.05	0.92068	0.68119
8093145	C3orf34	chromosome 3 open reading frame 34	84984	Hs.282800	NM_032898//NP_116287	0.101	6.539	6.515	0.523	0.02	0.92122	0.68119
8128956	FYN	FYN oncogene related to SRC, FGR, YES	2534	Hs.390567	NM_002037//NM_153047//NM_153048//NP_002028//NP_694592//NP_694593	0.101	6.696	6.651	0.976	0.05	0.92081	0.68119
8151816	GEM	GTP binding protein overexpressed in skeletal muscle	2669	Hs.654463	NM_005261//NM_181702//NP_005252//NP_859053	0.101	5.005	4.978	0.579	0.03	0.92098	0.68119
7974366	PTGER2	prostaglandin E receptor 2 (subtype EP2), 53kDa	5732	Hs.2090	NM_000956//NP_000947	-0.119	4.303	4.347	0.803	-0.04	0.90693	0.68126
7990757	CTSH	cathepsin H	1512	Hs.148641	NM_004390//NM_148979//NP_004381//NP_683880	-0.119	5.58	5.633	0.969	-0.05	0.90662	0.68126
8162940	ABCA1	ATP-binding cassette, sub-family A (ABC1), member 1	19	Hs.429294	NM_005502//NP_005493	-0.119	5.264	5.306	0.771	-0.04	0.90693	0.68126
8111915	SEPP1	selenoprotein P, plasma, 1	6414	Hs.275775//Hs.718521	NM_001085486//NM_001093726//NM_005410//NP_001078955//NP_001087195//NP_005401	0.102	4.697	4.616	1.722	0.08	0.91952	0.68131
7933413	BMS1P5	BMS1 pseudogene 5	399761	Hs.314437//Hs.711074	NR_003611	-0.12	6.762	6.793	0.573	-0.03	0.9061	0.68138
8168794	CENPI	centromere protein I	2491	Hs.318398//Hs.348920	NM_006733//NP_006724	-0.12	3.827	3.87	0.784	-0.04	0.90622	0.68138
7910030	DNAH14	dynein, axonemal, heavy chain 14	127602	Hs.133977//Hs.528507//Hs.717140	NM_001145154//NM_001373//NM_144989//NP_001138626//NP_001364//NP_659426//XM_001721899//XM_059166//XM_938194//XP_001721951//XP_059166//XP_943287	0.103	3.524	3.491	0.696	0.03	0.91901	0.68142
8175609	FLJ44451	hypothetical protein FLJ44451	100101122	Hs.460960//Hs.496916	XM_001714058//XP_001714110	0.103	5.017	4.986	0.656	0.03	0.91899	0.68142
7931914	IL2RA	interleukin 2 receptor, alpha	3559	Hs.231367	NM_000417//NP_000408	-0.121	7.082	7.203	2.167	-0.12	0.90486	0.68149
8121087	PM20D2	peptidase M20 domain containing 2	135293	Hs.709364	NM_001010853//NP_001010853	-0.122	6.233	6.266	0.581	-0.03	0.90392	0.68161
7931810	KLF6	Kruppel-like factor 6	1316	Hs.4055//Hs.709396	NM_001300//NP_001291	0.105	5.996	5.971	0.512	0.02	0.91766	0.68165
7948612	FADS1	fatty acid desaturase 1	3992	Hs.503546	NM_013402//NP_037534	0.105	6.539	6.505	0.709	0.03	0.9173	0.68165
7952601	ETS1	v-ets erythroblastosis virus E26 oncogene homolog 1 (avian)	2113	Hs.369438	NM_001143820//NM_005238//NP_001137292//NP_005229	0.105	6.286	6.241	0.95	0.05	0.91764	0.68165
7923659	PPP1R15B	protein phosphatase 1, regulatory (inhibitor) subunit 15B	84919	Hs.304376	NM_032833//NP_116222	-0.123	7.203	7.238	0.629	-0.04	0.90314	0.68173
7998978	ZNF597	zinc finger protein 597	146434	Hs.88630	NM_152457//NP_689670	-0.123	5.566	5.598	0.582	-0.03	0.90364	0.68173
8117476	BTN3A3	butyrophilin, subfamily 3, member A3	10384	Hs.167741	NM_006994//NM_197974//NP_008925//NP_932078	-0.123	5.856	5.905	0.873	-0.05	0.9038	0.68173
8102024	UBE2D3	ubiquitin-conjugating enzyme E2D 3 (UBC4/5 homolog, yeast)	7323	Hs.518773	NM_003340//NM_181886//NM_181887//NM_181888//NM_181889//NM_181890//NM_181891//NM_181892//NM_181893//NP_003331//NP_871615//NP_871616//NP_871617//NP_871618//NP_871619//NP_871620//NP_871621//NP_871622	0.106	6.004	5.957	0.969	0.05	0.91676	0.68177
7948656	FTH1	ferritin, heavy polypeptide 1	2495	Hs.524910//Hs.645560	NM_002032//NP_002023	-0.124	10.016	10.058	0.74	-0.04	0.90268	0.68185
7953021	ADIPOR2	adiponectin receptor 2	79602	Hs.371642//Hs.708545	NM_024551//NP_078827	-0.124	7.179	7.208	0.504	-0.03	0.90284	0.68185
8039674	ZNF154	zinc finger protein 154	7710	Hs.646378//Hs.649031	NM_001085384//NP_001078853	-0.124	6.252	6.294	0.734	-0.04	0.90289	0.68185
8117714	OR2J3	olfactory receptor, family 2, subfamily J, member 3	442186	Hs.553836	NM_001005216//NP_001005216	-0.124	5.419	5.488	1.2	-0.07	0.90267	0.68185
8130374	FBXO5	F-box protein 5	26271	Hs.520506	NM_001142522//NM_012177//NP_001135994//NP_036309	-0.124	6.41	6.44	0.512	-0.03	0.90246	0.68185
8180022	HLA-DQB1	major histocompatibility complex, class II, DQ beta 1	3119	Hs.409934//Hs.534322//Hs.713773	NM_002123//NP_002114//XM_001722253//XM_001723447//XP_001722305//XP_001723499	-0.124	6.569	6.632	1.111	-0.06	0.90298	0.68185
7994102	DCTN5	dynactin 5 (p25)	84516	Hs.435941	NM_032486//NP_115875	0.107	8.064	8.039	0.522	0.03	0.91591	0.68189
8051605	HNRPLL	heterogeneous nuclear ribonucleoprotein L-like	92906	Hs.445497	NM_001142650//NM_138394//NP_001136122//NP_612403	0.107	5.079	5.048	0.631	0.03	0.91603	0.68189
8114938	JAKMIP2	janus kinase and microtubule interacting protein 2	9832	Hs.184323	NM_014790//NP_055605	0.107	4.312	4.274	0.777	0.04	0.91611	0.68189
8123006	SYNJ2	synaptojanin 2	8871	Hs.434494	NM_003898//NP_003889	0.107	5.589	5.561	0.559	0.03	0.91575	0.68189
8146000	ADAM9	ADAM metallopeptidase domain 9 (meltrin gamma)	8754	Hs.591852	NM_001005845//NM_003816//NP_001005845//NP_003807	0.107	7.148	7.105	0.881	0.04	0.9161	0.68189
8160346	PTPLAD2	protein tyrosine phosphatase-like A domain containing 2	401494	Hs.716678	NM_001010915//NP_001010915	0.107	6.391	6.356	0.707	0.03	0.91573	0.68189
7930894	GRK5	G protein-coupled receptor kinase 5	2869	Hs.524625	NM_005308//NP_005299	-0.125	4.477	4.512	0.607	-0.03	0.90173	0.68197
8094278	NCAPG	non-SMC condensin I complex, subunit G	64151	Hs.567567	NM_022346//NP_071741	-0.125	6.262	6.336	1.285	-0.07	0.9017	0.68197
8117589	HIST1H3H	histone cluster 1, H3h	8357	Hs.591778	NM_003536//NP_003527	-0.126	4.616	4.647	0.542	-0.03	0.90077	0.68209
8174141	BEX5	brain expressed, X-linked 5	340542	Hs.47209	NM_001012978//NP_001012996	-0.126	4.798	4.868	1.205	-0.07	0.90099	0.68209
8098758	ZNF721	zinc finger protein 721	170960	Hs.428360	NM_133474//NP_597731	-0.127	5.642	5.699	0.981	-0.06	0.9	0.68221
7979565	WDR89	WD repeat domain 89	112840	Hs.655666	NM_001008726//NM_080666//NP_001008726//NP_542397	0.11	7.777	7.75	0.526	0.03	0.91365	0.68226
8030899	ZNF766	zinc finger protein 766	90321	Hs.439662	NM_001010851//NP_001010851	0.11	5.83	5.804	0.53	0.03	0.91404	0.68226
8031238	LILRB4	leukocyte immunoglobulin-like receptor, subfamily B (with TM and ITIM domains), member 4	11006	Hs.67846	NM_001081438//NM_006847//NP_001074907//NP_006838	0.11	5.514	5.482	0.625	0.03	0.91355	0.68226
8095728	EREG	epiregulin	2069	Hs.115263	NM_001432//NP_001423	0.11	6.359	6.299	1.183	0.06	0.91327	0.68226
8151101	MYBL1	v-myb myeloblastosis viral oncogene homolog (avian)-like 1	4603	Hs.445898	NM_001080416//NM_001144755//NP_001073885//NP_001138227	0.11	3.511	3.474	0.733	0.04	0.91382	0.68226
8180345	TMEM189-UBE2V1	TMEM189-UBE2V1 readthrough transcript	387522	Hs.420529	NM_003349//NM_199203//NP_003340//NP_954673	0.11	7.809	7.781	0.547	0.03	0.9133	0.68226
7926385	STAM	signal transducing adaptor molecule (SH3 domain and ITAM motif) 1	8027	Hs.441498	NM_003473//NP_003464	-0.128	8.907	8.943	0.617	-0.04	0.89963	0.68233
8008588	HLF	hepatic leukemia factor	3131	Hs.196952	NM_002126//NP_002117	-0.128	4.976	5.034	0.976	-0.06	0.89986	0.68233
8045688	TNFAIP6	tumor necrosis factor, alpha-induced protein 6	7130	Hs.437322	NM_007115//NP_009046	-0.128	5.954	6.066	1.918	-0.11	0.89992	0.68233
7916747	JAK1	Janus kinase 1 (a protein tyrosine kinase)	3716	Hs.207538	NM_002227//NP_002218	0.111	8.64	8.612	0.55	0.03	0.91302	0.68238
8096602	DAPP1	dual adaptor of phosphotyrosine and 3-phosphoinositides	27071	Hs.436271//Hs.708484	NM_014395//NP_055210	0.111	7.106	7.074	0.616	0.03	0.91258	0.68238
8016932	MPO	myeloperoxidase	4353	Hs.458272	NM_000250//NP_000241	-0.129	5.754	5.815	1.026	-0.06	0.89902	0.68246
8018558	ACOX1	acyl-Coenzyme A oxidase 1, palmitoyl	51	Hs.464137	NM_004035//NM_007292//NP_004026//NP_009223	-0.129	6.58	6.615	0.589	-0.03	0.89948	0.68246
8095854	2025-09-11	septin 11	55752	Hs.128199	NM_018243//NP_060713	-0.129	8.575	8.606	0.52	-0.03	0.8991	0.68246
7957023	LYZ	lysozyme (renal amyloidosis)	4069	Hs.524579	NM_000239//NP_000230	0.112	8.432	8.343	1.737	0.09	0.91171	0.6825
7969114	SETDB2	SET domain, bifurcated 2	83852	Hs.631789	NM_031915//NP_114121	0.112	6.273	6.225	0.92	0.05	0.91229	0.6825
8052331	PNPT1	polyribonucleotide nucleotidyltransferase 1	87178	Hs.388733	NM_033109//NP_149100	0.112	6.728	6.702	0.509	0.03	0.91213	0.6825
8107005	CAST	calpastatin	831	Hs.436186	NM_001042440//NM_001042441//NM_001042442//NM_001042443//NM_001042444//NM_001042445//NM_001042446//NM_001750//NM_173060//NM_173061//NM_173063//NP_001035905//NP_001035906//NP_001035907//NP_001035908//NP_001035909//NP_001035910//NP_001035911//NP_001741//NP_775083//NP_775084//NP_775086	0.112	7.561	7.53	0.588	0.03	0.91223	0.6825
8113050	CETN3	centrin, EF-hand protein, 3 (CDC31 homolog, yeast)	1070	Hs.591767	NM_004365//NP_004356	0.112	7.126	7.095	0.614	0.03	0.91211	0.6825
8137264	TMEM176A	transmembrane protein 176A	55365	Hs.647116	NM_018487//NP_060957	0.112	5.618	5.576	0.813	0.04	0.91209	0.6825
8168146	KIF4A	kinesin family member 4A	24137	Hs.648326	NM_012310//NP_036442	0.112	5.054	4.996	1.148	0.06	0.91241	0.6825
7954591	MRPS35	mitochondrial ribosomal protein S35	60488	Hs.311072	NM_021821//NP_068593	-0.13	6.471	6.506	0.59	-0.04	0.89763	0.68258
7972867	PCID2	PCI domain containing 2	55795	Hs.508769	NM_001127202//NM_001127203//NM_018386//NP_001120674//NP_001120675//NP_060856//XM_001721381//XM_001721407//XM_001722771//XP_001721433//XP_001721459//XP_001722823	-0.13	6.286	6.322	0.604	-0.04	0.89844	0.68258
7980537	STON2	stonin 2	85439	Hs.14248	NM_033104//NP_149095	-0.13	4.378	4.418	0.672	-0.04	0.89837	0.68258
8102619	ANXA5	annexin A5	308	Hs.480653//Hs.705884	NM_001154//NP_001145	-0.13	9.364	9.46	1.606	-0.1	0.89806	0.68258
7958031	C12orf48	chromosome 12 open reading frame 48	55010	Hs.330663	NM_017915//NP_060385	0.113	3.94	3.913	0.527	0.03	0.91144	0.68263
8001876	NAE1	NEDD8 activating enzyme E1 subunit 1	8883	Hs.460978	NM_001018159//NM_001018160//NM_003905//NP_001018169//NP_001018170//NP_003896	0.113	5.641	5.609	0.619	0.03	0.91116	0.68263
8059650	SP110	SP110 nuclear body protein	3431	Hs.145150	NM_004509//NM_004510//NM_080424//NP_004500//NP_004501//NP_536349	-0.131	7.853	7.898	0.752	-0.05	0.89757	0.68271
8092095	TNIK	TRAF2 and NCK interacting kinase	23043	Hs.34024	NM_015028//NP_055843	0.114	6.141	6.097	0.846	0.04	0.91081	0.68276
8099107	LYAR	Ly1 antibody reactive homolog (mouse)	55646	Hs.425427	NM_001145725//NM_017816//NP_001139197//NP_060286	0.114	6.044	6.01	0.645	0.03	0.91068	0.68276
8149245	DEFB109	defensin, beta 109	641517	Hs.616079	NR_003668	0.114	3.863	3.835	0.544	0.03	0.91138	0.68276
7932796	SVIL	supervillin	6840	Hs.499209	NM_003174//NM_021738//NP_003165//NP_068506	-0.132	6.13	6.17	0.66	-0.04	0.89679	0.68284
7977674	SUPT16H	suppressor of Ty 16 homolog (S. cerevisiae)	11198	Hs.213724	NM_007192//NP_009123	-0.132	8.514	8.551	0.618	-0.04	0.89666	0.68284
7986394	LRRC28	leucine rich repeat containing 28	123355	Hs.578684	NM_144598//NP_653199	-0.132	6.172	6.269	1.594	-0.1	0.89678	0.68284
7987139	GOLGA9P	golgi autoantigen, golgin subfamily a, 9 pseudogene	283796	Hs.375441	NR_024074//XR_017720	-0.132	8.47	8.523	0.863	-0.05	0.89614	0.68284
8160040	PTPRD	protein tyrosine phosphatase, receptor type, D	5789	Hs.446083	NM_001040712//NM_002839//NM_130391//NM_130392//NM_130393//NP_001035802//NP_002830//NP_569075//NP_569076//NP_569077	-0.132	4.528	4.563	0.573	-0.03	0.89665	0.68284
7917561	GBP4	guanylate binding protein 4	115361	Hs.409925	NM_052941//NP_443173	0.115	7.457	7.365	1.739	0.09	0.90968	0.68288
7979732	VTI1B	vesicle transport through interaction with t-SNAREs homolog 1B (yeast)	10490	Hs.226007	NM_006370//NP_006361	0.115	8.271	8.244	0.514	0.03	0.91004	0.68288
8094134	DUB4	deubiquitinating enzyme DUB4	391622	Hs.528621	NR_027279//XR_017907//XR_039891//XR_039892	0.115	7.503	7.451	0.977	0.05	0.91012	0.68288
8099721	KIAA0746	KIAA0746 protein	23231	Hs.479384	NM_015187//NP_056002	0.115	5.363	5.317	0.874	0.05	0.90962	0.68288
8137526	INSIG1	insulin induced gene 1	3638	Hs.520819	NM_005542//NM_198336//NM_198337//NP_005533//NP_938150//NP_938151	0.115	7.56	7.52	0.754	0.04	0.90961	0.68288
7929072	IFIT5	interferon-induced protein with tetratricopeptide repeats 5	24138	Hs.252839	NM_012420//NP_036552	-0.133	5.31	5.354	0.713	-0.04	0.89535	0.68297
7983910	AQP9	aquaporin 9	366	Hs.104624	NM_020980//NP_066190	-0.133	5.17	5.265	1.566	-0.1	0.8957	0.68297
8003145	LOC654780	SFPQ	654780	Hs.614079//Hs.8977	XR_040611//XR_040612//XR_040613	-0.133	5.183	5.219	0.583	-0.04	0.89563	0.68297
8055639	ZEB2	zinc finger E-box binding homeobox 2	9839	Hs.34871	NM_014795//NP_055610//XM_001723541//XM_001723999//XM_001724917//XP_001723593//XP_001724051//XP_001724969	-0.133	6.033	6.084	0.83	-0.05	0.89562	0.68297
8098291	CLCN3	chloride channel 3	1182	Hs.481186	NM_001829//NM_173872//NP_001820//NP_776297	-0.133	6.304	6.335	0.506	-0.03	0.89583	0.68297
8142120	NAMPT	nicotinamide phosphoribosyltransferase	10135	Hs.489615	NM_005746//NP_005737	0.116	8.926	8.852	1.387	0.07	0.90878	0.68301
8022145	L3MBTL4	l(3)mbt-like 4 (Drosophila)	91133	Hs.128279	NM_173464//NP_775735	0.117	5.004	4.96	0.815	0.04	0.90784	0.68314
8083605	RSRC1	arginine/serine-rich coiled-coil 1	51319	Hs.591283	NM_016625//NP_057709	0.117	7.64	7.604	0.668	0.04	0.90872	0.68314
7916727	ITGB3BP	integrin beta 3 binding protein (beta3-endonexin)	23421	Hs.166539	NM_014288//NP_055103	-0.135	5.947	5.983	0.577	-0.04	0.8944	0.68323
8122334	CCRL1	chemokine (C-C motif) receptor-like 1	51554	Hs.310512//Hs.719067	NM_016557//NM_178445//NP_057641//NP_848540	-0.135	4.923	4.958	0.569	-0.04	0.89392	0.68323
8007919	LRRC37A4	leucine rich repeat containing 37, member A4 (pseudogene)	55073	Hs.663277//Hs.675446	NR_002940	0.118	8.156	8.127	0.549	0.03	0.90738	0.68327
8104901	IL7R	interleukin 7 receptor	3575	Hs.591742//Hs.635723	NM_002185//NP_002176	0.118	6.434	6.336	1.802	0.1	0.90724	0.68327
7933872	EGR2	early growth response 2 (Krox-20 homolog, Drosophila)	1959	Hs.1395	NM_000399//NM_001136177//NM_001136178//NM_001136179//NP_000390//NP_001129649//NP_001129650//NP_001129651	-0.136	7.363	7.426	0.996	-0.06	0.89344	0.68336
8047641	CYP20A1	cytochrome P450, family 20, subfamily A, polypeptide 1	57404	Hs.446065//Hs.707756	NM_177538//NP_803882	-0.136	6.377	6.409	0.518	-0.03	0.89312	0.68336
7926983	CREM	cAMP responsive element modulator	1390	Hs.200250//Hs.686182	NM_001881//NM_181571//NM_182717//NM_182718//NM_182719//NM_182720//NM_182721//NM_182722//NM_182723//NM_182724//NM_182725//NM_182769//NM_182770//NM_182771//NM_182772//NM_182850//NM_182853//NM_183011//NM_183012//NM_183013//NM_183060//NP_001872//NP_853549//NP_874386//NP_874387//NP_874388//NP_874389//NP_874390//NP_874391//NP_874392//NP_874393//NP_874394//NP_877570//NP_877571//NP_877572//NP_877573//NP_…	0.119	4.855	4.826	0.517	0.03	0.90667	0.68341
7946478	DENND5A	DENN/MADD domain containing 5A	23258	Hs.501857	NM_015213//NP_056028	0.119	8.048	8.011	0.672	0.04	0.90682	0.68341
8014369	CCL3	chemokine (C-C motif) ligand 3	6348	Hs.514107	NM_002983//NP_002974	-0.137	7.996	8.118	1.948	-0.12	0.89234	0.68349
8094743	RHOH	ras homolog gene family, member H	399	Hs.654594	NM_004310//NP_004301	-0.137	7.01	7.05	0.643	-0.04	0.89283	0.68349
8101624	KLHL8	kelch-like 8 (Drosophila)	57563	Hs.106601//Hs.715202	NM_020803//NP_065854	-0.137	6.455	6.487	0.511	-0.03	0.89283	0.68349
7917532	GBP2	guanylate binding protein 2, interferon-inducible	2634	Hs.386567	NM_004120//NP_004111	0.12	8.11	8.03	1.459	0.08	0.90554	0.68354
7979725	PIGH	phosphatidylinositol glycan anchor biosynthesis, class H	5283	Hs.553497	NM_004569//NP_004560	0.12	5.335	5.304	0.561	0.03	0.90589	0.68354
8052654	PELI1	pellino homolog 1 (Drosophila)	57162	Hs.7886	NM_020651//NP_065702	0.12	6.322	6.258	1.161	0.06	0.90598	0.68354
8166289	CDKL5	cyclin-dependent kinase-like 5	6792	Hs.659851	NM_001037343//NM_003159//NP_001032420//NP_003150	-0.138	4.108	4.148	0.624	-0.04	0.89172	0.68363
7968800	DGKH	diacylglycerol kinase, eta	160851	Hs.659437	NM_152910//NM_178009//NP_690874//NP_821077	0.121	4.557	4.524	0.592	0.03	0.90473	0.68367
8001496	NUDT21	nudix (nucleoside diphosphate linked moiety X)-type motif 21	11051	Hs.528834	NM_007006//NP_008937	0.121	8.88	8.848	0.574	0.03	0.90543	0.68367
8053648	KRCC1	lysine-rich coiled-coil 1	51315	Hs.469254	NM_016618//NP_057702	0.121	7.168	7.132	0.637	0.04	0.90532	0.68367
8054344	hCG_1645516	hypothetical protein LOC731220	731220	Hs.662488	NM_001145664//NP_001139136//XR_040157//XR_040158//XR_040159	0.121	4.008	3.98	0.509	0.03	0.90545	0.68367
8123494	FAM120B	family with sequence similarity 120B	84498	Hs.369522	NM_032448//NP_115824	0.121	6.661	6.631	0.541	0.03	0.90476	0.68367
8117458	BTN3A1	butyrophilin, subfamily 3, member A1	11119	Hs.191510	NM_001145008//NM_001145009//NM_007048//NM_194441//NP_001138480//NP_001138481//NP_008979//NP_919423	-0.139	5.791	5.824	0.517	-0.03	0.89112	0.68376
8176698	CYorf15A	chromosome Y open reading frame 15A	246126	Hs.522863	NM_001005852//NP_001005852	-0.139	6.334	6.447	1.762	-0.11	0.89106	0.68376
8092691	BCL6	B-cell CLL/lymphoma 6	604	Hs.478588	NM_001130845//NM_001134738//NM_001706//NM_138931//NP_001124317//NP_001128210//NP_001697//NP_620309	0.122	5.024	4.973	0.906	0.05	0.90393	0.68381
8113039	MEF2C	myocyte enhancer factor 2C	4208	Hs.653394	NM_001131005//NM_002397//NP_001124477//NP_002388	0.122	8.551	8.508	0.768	0.04	0.90406	0.68381
8117079	LOC644714	hypothetical protein LOC644714	644714	Hs.712889	XM_001724774//XM_934514//XM_945782//XP_001724826//XP_939607//XP_950875	0.122	7.034	7	0.605	0.03	0.90423	0.68381
7908388	RGS1	regulator of G-protein signaling 1	5996	Hs.75256	NM_002922//NP_002913	-0.14	4.899	4.971	1.116	-0.07	0.88993	0.6839
7944739	CRTAM	cytotoxic and regulatory T cell molecule	56253	Hs.159523	NM_019604//NP_062550	-0.14	3.985	4.024	0.61	-0.04	0.89023	0.6839
8050160	MBOAT2	membrane bound O-acyltransferase domain containing 2	129642	Hs.467634//Hs.593538	NM_138799//NP_620154	0.123	5.028	4.989	0.673	0.04	0.90332	0.68394
8057744	STAT1	signal transducer and activator of transcription 1, 91kDa	6772	Hs.642990//Hs.715518	NM_007315//NM_139266//NP_009330//NP_644671	0.123	8.671	8.609	1.097	0.06	0.90368	0.68394
8137627	DNAJB6	DnaJ (Hsp40) homolog, subfamily B, member 6	10049	Hs.490745	NM_005494//NM_058246//NP_005485//NP_490647	0.123	7.282	7.251	0.551	0.03	0.9033	0.68394
8160637	B4GALT1	UDP-Gal:betaGlcNAc beta 1,4- galactosyltransferase, polypeptide 1	2683	Hs.272011	NM_001497//NP_001488	0.123	6.972	6.936	0.635	0.04	0.9032	0.68394
7904469	SRGAP2	SLIT-ROBO Rho GTPase activating protein 2	23380	Hs.497575	NM_001042758//NM_015326//NP_001036223//NP_056141	0.124	6.195	6.14	0.97	0.06	0.90261	0.68408
7943803	DIXDC1	DIX domain containing 1	85458	Hs.655626	NM_001037954//NM_033425//NP_001033043//NP_219493	0.124	5.907	5.877	0.528	0.03	0.90323	0.68408
7967685	STX2	syntaxin 2	2054	Hs.437585	NM_001980//NM_194356//NP_001971//NP_919337	0.124	5.688	5.659	0.512	0.03	0.90291	0.68408
8007302	TUBG1	tubulin, gamma 1	7283	Hs.279669	NM_001070//NP_001061	0.124	6.181	6.148	0.582	0.03	0.90252	0.68408
8045539	KYNU	kynureninase (L-kynurenine hydrolase)	8942	Hs.470126	NM_001032998//NM_003937//NP_001028170//NP_003928	0.124	8.629	8.516	1.984	0.11	0.90283	0.68408
7968658	EXOSC8	exosome component 8	11340	Hs.294041	NM_181503//NP_852480	-0.142	6.549	6.589	0.615	-0.04	0.88869	0.68417
8095894	MRPL1	mitochondrial ribosomal protein L1	65008	Hs.532019	NM_020236//NP_064621	-0.142	7.605	7.642	0.574	-0.04	0.8889	0.68417
7932966	ITGB1	integrin, beta 1 (fibronectin receptor, beta polypeptide, antigen CD29 includes MDF2, MSK12)	3688	Hs.643813	NM_002211//NM_033666//NM_033667//NM_033668//NM_033669//NM_133376//NP_002202//NP_389647//NP_391987//NP_391988//NP_391989//NP_596867	0.125	7.096	7.067	0.508	0.03	0.90245	0.68422
8066431	ADA	adenosine deaminase	100	Hs.654536	NM_000022//NP_000013	0.125	7.816	7.774	0.724	0.04	0.90164	0.68422
8138741	HOXA6	homeobox A6	3203	Hs.679517	NM_024014//NP_076919	0.125	6.041	6.002	0.685	0.04	0.90244	0.68422
7971653	DLEU2	deleted in lymphocytic leukemia 2 (non-protein coding)	8847	Hs.547964	NR_002612	-0.143	6.932	6.98	0.741	-0.05	0.88842	0.68431
7954589	REP15	Rab15 effector protein	387849	Hs.269836	NM_001029874//NP_001025045	0.126	5.679	5.627	0.89	0.05	0.90105	0.68436
8079869	RBM5	RNA binding motif protein 5	10181	Hs.439480	NM_005778//NP_005769	0.126	8.594	8.564	0.509	0.03	0.90124	0.68436
7918622	SLC16A1	solute carrier family 16, member 1 (monocarboxylic acid transporter 1)	6566	Hs.75231	NM_003051//NP_003042	-0.144	4.936	4.976	0.607	-0.04	0.88699	0.68445
7953218	RAD51AP1	RAD51 associated protein 1	10635	Hs.504550	NM_001130862//NM_006479//NP_001124334//NP_006470	-0.144	5.219	5.302	1.257	-0.08	0.88702	0.68445
7996022	CCL22	chemokine (C-C motif) ligand 22	6367	Hs.534347	NM_002990//NP_002981	-0.144	6.376	6.47	1.426	-0.09	0.88697	0.68445
8009432	AMZ2	archaelysin family metallopeptidase 2	51321	Hs.293560	NM_001033569//NM_001033570//NM_001033571//NM_001033572//NM_001033574//NM_016627//NP_001028741//NP_001028742//NP_001028743//NP_001028744//NP_001028746//NP_057711	-0.144	6.679	6.713	0.519	-0.03	0.88763	0.68445
8009666	RAB37	RAB37, member RAS oncogene family	326624	Hs.592097	NM_001006638//NM_175738//NP_001006639//NP_783865	-0.144	5.38	5.425	0.674	-0.04	0.88701	0.68445
8123621	SERPINB6	serpin peptidase inhibitor, clade B (ovalbumin), member 6	5269	Hs.519523	NM_004568//NP_004559	-0.144	7.248	7.322	1.117	-0.07	0.88745	0.68445
7908614	CAMSAP1L1	calmodulin regulated spectrin-associated protein 1-like 1	23271	Hs.23585	NM_203459//NP_982284	0.127	4.748	4.697	0.877	0.05	0.90055	0.6845
7973918	FAM177A1	family with sequence similarity 177, member A1	283635	Hs.446357	NM_001079519//NM_173607//NP_001072987//NP_775878	0.127	5.676	5.628	0.811	0.05	0.90007	0.6845
8129861	IFNGR1	interferon gamma receptor 1	3459	Hs.520414	NM_000416//NP_000407	0.127	7.026	6.991	0.599	0.03	0.90059	0.6845
8155497	FAM27A	family with sequence similarity 27, member A	548321	Hs.645763//Hs.651534//Hs.710801	NR_024060	-0.145	9.405	9.441	0.544	-0.04	0.88676	0.68459
8006608	CCL4L1	chemokine (C-C motif) ligand 4-like 1	9560	Hs.655293//Hs.661942	NM_001001435//NP_001001435	0.128	5.491	5.426	1.098	0.06	0.89922	0.68464
8046461	ZAK	sterile alpha motif and leucine zipper containing kinase AZK	51776	Hs.444451	NM_016653//NM_133646//NP_057737//NP_598407	0.128	6.097	6.038	1.014	0.06	0.89928	0.68464
8047910	PTH2R	parathyroid hormone 2 receptor	5746	Hs.570296	NM_005048//NP_005039	0.128	4.877	4.835	0.719	0.04	0.8996	0.68464
8117655	ZNF193	zinc finger protein 193	7746	Hs.100921	NM_006299//NP_006290	0.128	5.458	5.425	0.563	0.03	0.89978	0.68464
8154233	CD274	CD274 molecule	29126	Hs.521989	NM_014143//NP_054862	0.128	5.503	5.426	1.312	0.08	0.89987	0.68464
8033780	ZNF426	zinc finger protein 426	79088	Hs.594011	NM_024106//NP_077011	-0.146	5.574	5.613	0.574	-0.04	0.88527	0.68473
8105937	SMA5	glucuronidase, beta pseudogene	11042	Hs.529793//Hs.652536	NA	-0.146	7.821	7.868	0.696	-0.05	0.8855	0.68473
8136115	FAM40B	family with sequence similarity 40, member B	57464	Hs.489988	NM_001134336//NM_020704//NP_001127808//NP_065755	-0.146	4.887	4.96	1.093	-0.07	0.8857	0.68473
7902495	NEXN	nexilin (F actin binding protein)	91624	Hs.632387	NM_144573//NP_653174	0.129	5.767	5.732	0.58	0.03	0.89907	0.68478
7939341	CD44	CD44 molecule (Indian blood group)	960	Hs.502328	NM_000610//NM_001001389//NM_001001390//NM_001001391//NM_001001392//NP_000601//NP_001001389//NP_001001390//NP_001001391//NP_001001392	0.129	10.168	10.138	0.507	0.03	0.89892	0.68478
8101099	SDAD1	SDA1 domain containing 1	55153	Hs.632604	NM_018115//NP_060585	0.129	6.294	6.258	0.617	0.04	0.89898	0.68478
7898115	TMEM51	transmembrane protein 51	55092	Hs.465305	NM_001136216//NM_001136217//NM_001136218//NM_018022//NP_001129688//NP_001129689//NP_001129690//NP_060492	-0.147	5.315	5.366	0.757	-0.05	0.88487	0.68488
8177674	GTF2H2	general transcription factor IIH, polypeptide 2, 44kDa	2966	Hs.191356//Hs.655216	NM_001515//NP_001506	-0.147	8.602	8.638	0.525	-0.04	0.88457	0.68488
8176384	ZFY	zinc finger protein, Y-linked	7544	Hs.522845	NM_001145275//NM_001145276//NM_003411//NP_001138747//NP_001138748//NP_003402//XM_001713692//XP_001713744	0.13	5.517	5.458	0.986	0.06	0.89809	0.68493
8166059	TLR7	toll-like receptor 7	51284	Hs.659215	NM_016562//NP_057646	-0.148	3.851	3.887	0.519	-0.04	0.88377	0.68502
8101118	CXCL9	chemokine (C-X-C motif) ligand 9	4283	Hs.77367	NM_002416//NP_002407	0.131	4.354	4.317	0.622	0.04	0.89752	0.68507
8161513	PGM5P2	phosphoglucomutase 5 pseudogene 2	595135	Hs.571593	NR_002836	0.131	4.555	4.517	0.635	0.04	0.89744	0.68507
8085754	SGOL1	shugoshin-like 1 (S. pombe)	151648	Hs.105153	NM_001012409//NM_001012410//NM_001012411//NM_001012412//NM_001012413//NM_138484//NP_001012409//NP_001012410//NP_001012411//NP_001012412//NP_001012413//NP_612493	-0.149	5.007	5.076	1.015	-0.07	0.88349	0.68517
8092134	PLD1	phospholipase D1, phosphatidylcholine-specific	5337	Hs.382865	NM_001130081//NM_002662//NP_001123553//NP_002653	0.132	5.901	5.85	0.83	0.05	0.89622	0.68522
8114829	YIPF5	Yip1 domain family, member 5	81555	Hs.372050	NM_001024947//NM_030799//NP_001020118//NP_110426	0.132	7.97	7.939	0.51	0.03	0.89675	0.68522
8070701	CSTB	cystatin B (stefin B)	1476	Hs.695	NM_000100//NP_000091	-0.15	10.497	10.532	0.513	-0.04	0.88273	0.68532
8137257	GIMAP5	GTPase, IMAP family member 5	55340	Hs.647079	NM_018384//NP_060854	-0.15	6.214	6.285	1.034	-0.07	0.88222	0.68532
7951397	CASP1	caspase 1, apoptosis-related cysteine peptidase (interleukin 1, beta, convertase)	834	Hs.2490	NM_001223//NM_033292//NM_033293//NM_033294//NM_033295//NP_001214//NP_150634//NP_150635//NP_150636//NP_150637	0.133	7.593	7.531	1.024	0.06	0.89592	0.68536
8007867	LRRC37A2	leucine rich repeat containing 37, member A2	474170	Hs.646568	NM_001006607//NP_001006608	-0.151	8.131	8.166	0.503	-0.03	0.88153	0.68546
7960865	SLC2A3	solute carrier family 2 (facilitated glucose transporter), member 3	6515	Hs.419240	NM_006931//NP_008862	0.134	7.292	7.231	1.001	0.06	0.8951	0.68551
8108378	CTNNA1	catenin (cadherin-associated protein), alpha 1, 102kDa	1495	Hs.534797	NM_001903//NP_001894	0.134	6.09	6.034	0.909	0.06	0.89471	0.68551
7990165	PARP6	poly (ADP-ribose) polymerase family, member 6	56965	Hs.270244	NM_020214//NP_064599	-0.152	7.352	7.388	0.517	-0.04	0.88125	0.68561
8109484	KIF4B	kinesin family member 4B	285643	Hs.567824	NM_001099293//NP_001092763	-0.152	4.857	4.913	0.794	-0.06	0.88087	0.68561
8171105	CRLF2	cytokine receptor-like factor 2	64109	Hs.287729	NM_001012288//NM_022148//NP_001012288//NP_071431	-0.152	7.842	7.968	1.797	-0.13	0.88082	0.68561
7922976	PTGS2	prostaglandin-endoperoxide synthase 2 (prostaglandin G/H synthase and cyclooxygenase)	5743	Hs.196384	NM_000963//NP_000954	0.135	6.742	6.623	1.918	0.12	0.89416	0.68566
7929047	IFIT2	interferon-induced protein with tetratricopeptide repeats 2	3433	Hs.437609	NM_001547//NP_001538	0.135	5.578	5.514	1.035	0.06	0.89414	0.68566
7952830	NCAPD3	non-SMC condensin II complex, subunit D3	23310	Hs.438550	NM_015261//NP_056076	0.135	6.25	6.216	0.546	0.03	0.89448	0.68566
8023415	TCF4	transcription factor 4	6925	Hs.644653	NM_001083962//NM_003199//NP_001077431//NP_003190	0.135	7.275	7.197	1.259	0.08	0.89376	0.68566
8132515	BLVRA	biliverdin reductase A	644	Hs.488143	NM_000712//NP_000703	0.135	5.794	5.725	1.11	0.07	0.89455	0.68566
8019651	CCL4L1	chemokine (C-C motif) ligand 4-like 1	9560	Hs.655293//Hs.661942	NM_001001435//NP_001001435	-0.153	8.121	8.302	2.567	-0.18	0.87981	0.68576
8133876	CD36	CD36 molecule (thrombospondin receptor)	948	Hs.120949	NM_000072//NM_001001547//NM_001001548//NM_001127443//NM_001127444//NP_000063//NP_001001547//NP_001001548//NP_001120915//NP_001120916	-0.153	5.623	5.722	1.407	-0.1	0.88043	0.68576
8085689	TBC1D5	TBC1 domain family, member 5	9779	Hs.475629	NM_001134380//NM_001134381//NM_014744//NP_001127852//NP_001127853//NP_055559//XM_001716616//XM_001718151//XP_001716668//XP_001718203	-0.154	6.473	6.525	0.735	-0.05	0.8796	0.68591
7926896	CKS1B	CDC28 protein kinase regulatory subunit 1B	1163	Hs.374378	NM_001826//NP_001817//NR_024163	-0.155	2.98	3.033	0.743	-0.05	0.87902	0.68606
7956878	IRAK3	interleukin-1 receptor-associated kinase 3	11213	Hs.369265	NM_001142523//NM_007199//NP_001135995//NP_009130	-0.155	7.302	7.356	0.757	-0.05	0.87832	0.68606
7981824	CYFIP1	cytoplasmic FMR1 interacting protein 1	23191	Hs.26704	NM_001033028//NM_014608//NP_001028200//NP_055423	-0.155	6.373	6.42	0.654	-0.05	0.87837	0.68606
8020468	RBBP8	retinoblastoma binding protein 8	5932	Hs.546282	NM_002894//NM_203291//NM_203292//NP_002885//NP_976036//NP_976037	-0.155	7.766	7.828	0.869	-0.06	0.87867	0.68606
8025672	SLC44A2	solute carrier family 44, member 2	57153	Hs.631631	NM_001145056//NM_020428//NP_001138528//NP_065161	-0.155	5.793	5.836	0.604	-0.04	0.87887	0.68606
7902367	ACADM	acyl-Coenzyme A dehydrogenase, C-4 to C-12 straight chain	34	Hs.445040	NM_000016//NM_001127328//NP_000007//NP_001120800	0.138	8.93	8.897	0.514	0.03	0.89184	0.68611
8074237	CECR1	cat eye syndrome chromosome region, candidate 1	51816	Hs.170310	NM_017424//NM_177405//NP_059120//NP_803124	0.138	4.71	4.675	0.55	0.03	0.89173	0.68611
8165890	VCX3B	variable charge, X-linked 3B	425054	Hs.534814	NM_001001888//NP_001001888	0.138	4.887	4.839	0.753	0.05	0.89175	0.68611
8085665	RFTN1	raftlin, lipid raft linker 1	23180	Hs.98910	NM_015150//NP_055965	-0.156	6.883	6.959	1.056	-0.08	0.87756	0.68622
8139207	INHBA	inhibin, beta A	3624	Hs.583348	NM_002192//NP_002183	-0.156	6.707	6.824	1.64	-0.12	0.87776	0.68622
8157524	TLR4	toll-like receptor 4	7099	Hs.174312	NM_138554//NP_612564//NR_024168//NR_024169	-0.156	5.753	5.855	1.419	-0.1	0.87791	0.68622
8166442	FAM3C	family with sequence similarity 3, member C	10447	Hs.434053	NM_001040020//NM_014888//NP_001035109//NP_055703	-0.156	8.118	8.16	0.582	-0.04	0.8782	0.68622
7944667	SORL1	sortilin-related receptor, L(DLR class) A repeats-containing	6653	Hs.368592	NM_003105//NP_003096	0.139	6.885	6.813	1.133	0.07	0.89126	0.68626
8153223	PTK2	PTK2 protein tyrosine kinase 2	5747	Hs.395482	NM_005607//NM_153831//NP_005598//NP_722560	0.139	4.996	4.926	1.098	0.07	0.89126	0.68626
7920128	S100A11	S100 calcium binding protein A11	6282	Hs.417004	NM_005620//NP_005611	-0.157	9.247	9.299	0.72	-0.05	0.87722	0.68637
8066402	C20orf111	chromosome 20 open reading frame 111	51526	Hs.75798	NM_016470//NP_057554	-0.157	7.092	7.128	0.505	-0.04	0.87728	0.68637
8095364	TMPRSS11E	transmembrane protease, serine 11E	28983	Hs.201877	NM_014058//NP_054777	-0.157	7.226	7.301	1.039	-0.07	0.87685	0.68637
7971602	RCBTB1	regulator of chromosome condensation (RCC1) and BTB (POZ) domain containing protein 1	55213	Hs.508021	NM_018191//NP_060661	0.14	5.867	5.823	0.691	0.04	0.89059	0.68642
8049246	INPP5D	inositol polyphosphate-5-phosphatase, 145kDa	3635	Hs.262886//Hs.601911	NM_001017915//NM_005541//NP_001017915//NP_005532	0.14	7.465	7.429	0.561	0.04	0.88987	0.68642
8127158	GCLC	glutamate-cysteine ligase, catalytic subunit	2729	Hs.654465	NM_001498//NP_001489	0.14	7.501	7.464	0.58	0.04	0.89032	0.68642
7965322	KITLG	KIT ligand	4254	Hs.1048	NM_000899//NM_003994//NP_000890//NP_003985	-0.158	3.77	3.829	0.815	-0.06	0.87658	0.68653
7954752	DNM1L	dynamin 1-like	10059	Hs.556296	NM_005690//NM_012062//NM_012063//NP_005681//NP_036192//NP_036193	0.141	8.122	8.086	0.553	0.04	0.88961	0.68657
8130438	TFB1M	transcription factor B1, mitochondrial	51106	Hs.279908	NM_016020//NP_057104	0.141	6.163	6.122	0.637	0.04	0.88967	0.68657
7929061	IFIT1L	interferon-induced protein with tetratricopeptide repeats 1-like	439996	Hs.500491	NM_001010987//NP_001010987	-0.159	4.073	4.136	0.866	-0.06	0.87521	0.68668
8136067	TSPAN33	tetraspanin 33	340348	Hs.27267	NM_178562//NP_848657	-0.159	5.061	5.112	0.702	-0.05	0.87531	0.68668
7925525	CEP170	centrosomal protein 170kDa	9859	Hs.533635	NM_001042404//NM_001042405//NM_014812//NP_001035863//NP_001035864//NP_055627	0.142	8.027	7.981	0.701	0.05	0.88854	0.68673
7961230	CSDA	cold shock domain protein A	8531	Hs.221889	NM_001145426//NM_003651//NP_001138898//NP_003642	0.142	7.793	7.737	0.866	0.06	0.88908	0.68673
8106516	JMY	junction mediating and regulatory protein, p53 cofactor	133746	Hs.482605	NM_152405//NP_689618	0.142	6.13	6.062	1.05	0.07	0.88853	0.68673
7961524	ERP27	endoplasmic reticulum protein 27	121506	Hs.162143	NM_152321//NP_689534	-0.16	4.752	4.798	0.628	-0.05	0.87489	0.68684
8044236	GCC2	GRIP and coiled-coil domain containing 2	9648	Hs.436505	NM_014635//NM_181453//NP_055450//NP_852118	3.416	8.522	7.832	0.565	0.69	0.00327	0.68684
8121515	SLC16A10	solute carrier family 16, member 10 (aromatic amino acid transporter)	117247	Hs.591327	NM_018593//NP_061063	-0.16	5.063	5.105	0.572	-0.04	0.8743	0.68684
7911178	NLRP3	NLR family, pyrin domain containing 3	114548	Hs.159483	NM_001079821//NM_001127461//NM_001127462//NM_004895//NM_183395//NP_001073289//NP_001120933//NP_001120934//NP_004886//NP_899632	0.143	5.922	5.879	0.652	0.04	0.88825	0.68689
7954196	MGST1	microsomal glutathione S-transferase 1	4257	Hs.389700	NM_020300//NM_145764//NM_145791//NM_145792//NP_064696//NP_665707//NP_665734//NP_665735	0.143	6.051	6.018	0.512	0.03	0.88766	0.68689
8122222	PDE7B	phosphodiesterase 7B	27115	Hs.594417	NM_018945//NP_061818	0.143	5.525	5.468	0.88	0.06	0.88822	0.68689
8179848	HSPA1L	heat shock 70kDa protein 1-like	3305	Hs.690634	NM_005527//NP_005518	0.143	5.273	5.24	0.503	0.03	0.8883	0.68689
7965846	CCDC53	coiled-coil domain containing 53	51019	Hs.405692	NM_016053//NP_057137	-0.161	7.29	7.336	0.611	-0.05	0.87443	0.687
7983469	SPATA5L1	spermatogenesis associated 5-like 1	79029	Hs.369657	NM_024063//NP_076968	-0.161	5.694	5.731	0.508	-0.04	0.87402	0.687
8140478	PION	pigeon homolog (Drosophila)	54103	Hs.186649	NM_017439//NP_059135	0.144	6.049	5.98	1.033	0.07	0.88692	0.68704
8076403	NAGA	N-acetylgalactosaminidase, alpha-	4668	Hs.75372	NM_000262//NP_000253	-0.162	4.739	4.778	0.521	-0.04	0.87315	0.68716
8168646	TGIF2LX	TGFB-induced factor homeobox 2-like, X-linked	90316	Hs.592220	NM_138960//NP_620410	-0.162	3.286	3.348	0.838	-0.06	0.87404	0.68716
7904364	WDR3	WD repeat domain 3	10885	Hs.310809	NM_006784//NP_006775	0.145	5.708	5.673	0.531	0.04	0.88614	0.6872
7947248	KIF18A	kinesin family member 18A	81930	Hs.301052	NM_031217//NP_112494	0.145	5.188	5.124	0.968	0.06	0.88625	0.6872
8109086	ADRB2	adrenergic, beta-2-, receptor, surface	154	Hs.591251	NM_000024//NP_000015	0.145	7.213	7.179	0.504	0.03	0.88627	0.6872
7969533	SLAIN1	SLAIN motif family, member 1	122060	Hs.349955	NM_001040153//NM_144595//NP_001035243//NP_653196	-0.163	4.539	4.613	0.994	-0.07	0.87218	0.68732
8174654	KLHL13	kelch-like 13 (Drosophila)	90293	Hs.348262	NM_033495//NP_277030	-0.163	4.298	4.351	0.699	-0.05	0.87223	0.68732
8020898	ZNF271	zinc finger protein 271	10778	Hs.718598//Hs.718962	NM_006629//NP_006620//NR_024565//NR_024566	0.146	6.102	6.062	0.6	0.04	0.88574	0.68736
8091715	LXN	latexin	56925	Hs.478067	NM_020169//NP_064554	0.146	5.676	5.621	0.817	0.05	0.88561	0.68736
7974920	SYNE2	spectrin repeat containing, nuclear envelope 2	23224	Hs.525392	NM_015180//NM_182910//NM_182913//NM_182914//NP_055995//NP_878914//NP_878917//NP_878918	-0.164	4.056	4.095	0.523	-0.04	0.87164	0.68748
7977270	LOC388022	hypothetical gene supported by AK131040	388022	NA	NM_001013637//NP_001013659	-0.164	7.267	7.316	0.64	-0.05	0.87131	0.68748
8097373	C4orf29	chromosome 4 open reading frame 29	80167	Hs.445817	NM_001039717//NP_001034806	-0.164	6.907	6.948	0.54	-0.04	0.87229	0.68748
8100231	TEC	tec protein tyrosine kinase	7006	Hs.479670	NM_003215//NP_003206	-0.164	8.471	8.524	0.709	-0.05	0.87143	0.68748
8122689	C6orf72	chromosome 6 open reading frame 72	116254	Hs.438872	NM_138785//NP_620140	-0.164	7.254	7.294	0.525	-0.04	0.87144	0.68748
7919596	LOC440570	LOC440570	440570	Hs.645945//Hs.710283	XR_041951//XR_041952	0.147	6.558	6.51	0.717	0.05	0.88562	0.68753
8003068	MPHOSPH6	M-phase phosphoprotein 6	10200	Hs.344400	NM_005792//NP_005783	0.147	6.61	6.57	0.596	0.04	0.88469	0.68753
8056491	SCN9A	sodium channel, voltage-gated, type IX, alpha subunit	6335	Hs.439145	NM_002977//NP_002968	0.147	4.784	4.732	0.781	0.05	0.88503	0.68753
8111925	C5orf39	chromosome 5 open reading frame 39	389289	Hs.529385	NM_001014279//NP_001014301	0.147	4.736	4.701	0.525	0.04	0.88495	0.68753
8122317	HEBP2	heme binding protein 2	23593	Hs.486589	NM_014320//NP_055135	0.147	8.177	8.137	0.594	0.04	0.88477	0.68753
7927732	ARID5B	AT rich interactive domain 5B (MRF1-like)	84159	Hs.535297	NM_032199//NP_115575	-0.165	7.143	7.197	0.72	-0.05	0.87064	0.68764
8000409	HMGN2	high-mobility group nucleosomal binding domain 2	3151	Hs.181163	NM_005517//NP_005508	-0.165	8.258	8.302	0.585	-0.04	0.87106	0.68764
8021635	SERPINB2	serpin peptidase inhibitor, clade B (ovalbumin), member 2	5055	Hs.594481	NM_001143818//NM_002575//NP_001137290//NP_002566	-0.165	7.379	7.543	2.167	-0.16	0.87109	0.68764
8123598	SERPINB1	serpin peptidase inhibitor, clade B (ovalbumin), member 1	1992	Hs.381167	NM_030666//NP_109591	-0.165	9.124	9.182	0.772	-0.06	0.87089	0.68764
8167654	GSPT2	G1 to S phase transition 2	23708	Hs.59523	NM_018094//NP_060564	-0.165	5.621	5.661	0.53	-0.04	0.8711	0.68764
8174985	SMARCA1	SWI/SNF related, matrix associated, actin dependent regulator of chromatin, subfamily a, member 1	6594	Hs.152292	NM_003069//NM_139035//NP_003060//NP_620604	0.148	3.799	3.736	0.929	0.06	0.88421	0.68769
8008784	PRR11	proline rich 11	55771	Hs.631750	NM_018304//NP_060774	-0.166	5.455	5.531	0.985	-0.08	0.86971	0.68781
8031646	MGC9913	hypothetical protein MGC9913	386759	Hs.23133	NA	-0.166	6.171	6.303	1.727	-0.13	0.86989	0.68781
7917482	CCBL2	cysteine conjugate-beta lyase 2	56267	Hs.481898	NM_001008661//NM_001008662//NM_019610//NP_001008661//NP_001008662//NP_062556	0.149	6.767	6.726	0.604	0.04	0.88341	0.68785
7917516	GBP1	guanylate binding protein 1, interferon-inducible, 67kDa	2633	Hs.62661	NM_002053//NP_002044	-0.167	7.443	7.576	1.733	-0.13	0.86911	0.68797
8003298	SLC7A5	solute carrier family 7 (cationic amino acid transporter, y+ system), member 5	8140	Hs.513797	NM_003486//NP_003477	-0.167	5.985	6.037	0.681	-0.05	0.86984	0.68797
8017262	BRIP1	BRCA1 interacting protein C-terminal helicase 1	83990	Hs.532799	NM_032043//NP_114432	-0.167	4.349	4.41	0.802	-0.06	0.86927	0.68797
7925996	FBXO18	F-box protein, helicase, 18	84893	Hs.498543	NM_032807//NM_178150//NP_116196//NP_835363	0.15	6.108	6.072	0.516	0.04	0.88281	0.68802
8009205	DDX42	DEAD (Asp-Glu-Ala-Asp) box polypeptide 42	11325	Hs.702010	NM_007372//NM_203499//NP_031398//NP_987095	0.15	7.459	7.42	0.568	0.04	0.88259	0.68802
8144931	ATP6V1B2	ATPase, H+ transporting, lysosomal 56/58kDa, V1 subunit B2	526	Hs.295917	NM_001693//NP_001684	0.15	8.826	8.787	0.569	0.04	0.88242	0.68802
8085263	TMEM111	transmembrane protein 111	55831	Hs.475392	NM_018447//NP_060917	-0.168	8.191	8.232	0.536	-0.04	0.86847	0.68814
7928308	DDIT4	DNA-damage-inducible transcript 4	54541	Hs.523012	NM_019058//NP_061931	0.151	7.145	7.096	0.709	0.05	0.88164	0.68818
7974799	MNAT1	menage a trois homolog 1, cyclin H assembly factor (Xenopus laevis)	4331	Hs.509523	NM_002431//NP_002422	0.151	6.727	6.69	0.538	0.04	0.88199	0.68818
8063497	CASS4	Cas scaffolding protein family member 4	57091	Hs.473144	NM_020356//NP_065089	0.151	4.903	4.865	0.55	0.04	0.88171	0.68818
7918188	SLC25A24	solute carrier family 25 (mitochondrial carrier; phosphate carrier), member 24	29957	Hs.656870	NM_013386//NM_213651//NP_037518//NP_998816	-0.169	6.841	6.882	0.53	-0.04	0.86748	0.68831
7973110	RNASE2	ribonuclease, RNase A family, 2 (liver, eosinophil-derived neurotoxin)	6036	Hs.728	NM_002934//NP_002925	-0.169	5.805	5.902	1.248	-0.1	0.86774	0.68831
7997239	NPIP	nuclear pore complex interacting protein	9284	Hs.676266	NM_006985//NP_008916	-0.169	6.413	6.471	0.756	-0.06	0.86777	0.68831
8081277	NIT2	nitrilase family, member 2	56954	Hs.439152	NM_020202//NP_064587	-0.169	7.826	7.866	0.511	-0.04	0.86785	0.68831
8115476	MED7	mediator complex subunit 7	9443	Hs.279902	NM_001100816//NM_004270//NP_001094286//NP_004261	-0.169	7.225	7.266	0.537	-0.04	0.86776	0.68831
8147503	LAPTM4B	lysosomal protein transmembrane 4 beta	55353	Hs.492314	NM_018407//NP_060877	-0.169	5.409	5.475	0.851	-0.07	0.8677	0.68831
7925978	C10orf18	chromosome 10 open reading frame 18	54906	Hs.699500	NM_017782//NP_060252	0.152	7.004	6.959	0.657	0.05	0.88144	0.68835
7926239	OPTN	optineurin	10133	Hs.332706	NM_001008211//NM_001008212//NM_001008213//NM_021980//NP_001008212//NP_001008213//NP_001008214//NP_068815	0.152	7.093	6.993	1.439	0.1	0.88086	0.68835
8047127	MYO1B	myosin IB	4430	Hs.439620	NM_001130158//NM_012223//NP_001123630//NP_036355	0.152	5.823	5.75	1.04	0.07	0.88091	0.68835
8009301	PRKCA	protein kinase C, alpha	5578	Hs.531704//Hs.708867	NM_002737//NP_002728	-0.17	4.375	4.42	0.568	-0.04	0.86703	0.68847
8131356	C7orf28A	chromosome 7 open reading frame 28A	51622	Hs.530000	NM_015622//NP_056437	-0.17	5.294	5.336	0.534	-0.04	0.86713	0.68847
8146921	RDH10	retinol dehydrogenase 10 (all-trans)	157506	Hs.244940	NM_172037//NP_742034	-0.17	5.734	5.823	1.143	-0.09	0.86656	0.68847
7908041	LAMC1	laminin, gamma 1 (formerly LAMB2)	3915	Hs.609663	NM_002293//NP_002284	-0.171	4.818	4.885	0.853	-0.07	0.86597	0.68864
7946365	STK33	serine/threonine kinase 33	65975	Hs.501833	NM_030906//NP_112168	-0.171	4.135	4.181	0.585	-0.05	0.86632	0.68864
7962516	SLC38A1	solute carrier family 38, member 1	81539	Hs.709304	NM_001077484//NM_030674//NP_001070952//NP_109599	-0.171	8.664	8.728	0.821	-0.06	0.86608	0.68864
8133155	TPST1	tyrosylprotein sulfotransferase 1	8460	Hs.421194	NM_003596//NP_003587	-0.171	5.104	5.172	0.873	-0.07	0.86604	0.68864
8053801	ANKRD36B	ankyrin repeat domain 36B	57730	Hs.532921	NM_025190//NP_079466	0.154	8.353	8.301	0.743	0.05	0.8798	0.68869
7981943	PAR5	Prader-Willi/Angelman syndrome-5	8123	Hs.660427//Hs.664675	NR_001292//NR_001294//NR_022008	-0.172	4.256	4.362	1.352	-0.11	0.86551	0.68881
8083092	ZBTB38	zinc finger and BTB domain containing 38	253461	Hs.715534	NM_001080412//NP_001073881	-0.172	6.115	6.206	1.158	-0.09	0.86556	0.68881
8109712	HMMR	hyaluronan-mediated motility receptor (RHAMM)	3161	Hs.72550	NM_001142556//NM_001142557//NM_012484//NM_012485//NP_001136028//NP_001136029//NP_036616//NP_036617	-0.172	5.016	5.132	1.476	-0.12	0.86558	0.68881
8149208	OR7E125P	olfactory receptor, family 7, subfamily E, member 125 pseudogene	389616	Hs.457899	NA	-0.172	6.253	6.298	0.567	-0.04	0.86504	0.68881
8015221	KRTAP4-11	keratin associated protein 4-11	85282	Hs.307015	NM_033059//NP_149048	0.155	5.57	5.52	0.699	0.05	0.87888	0.68886
7970793	SLC46A3	solute carrier family 46, member 3	283537	Hs.117167	NM_001135919//NM_181785//NP_001129391//NP_861450	-0.173	6.011	6.061	0.634	-0.05	0.86427	0.68898
7979281	WDHD1	WD repeat and HMG-box DNA binding protein 1	11169	Hs.385998	NM_001008396//NM_007086//NP_001008397//NP_009017	-0.173	6.457	6.525	0.862	-0.07	0.86463	0.68898
8151334	MSC	musculin (activated B-cell factor-1)	9242	Hs.442619	NM_005098//NP_005089	-0.173	5.044	5.098	0.676	-0.05	0.86497	0.68898
8060940	C20orf103	chromosome 20 open reading frame 103	24141	Hs.22920	NM_012261//NP_036393	0.156	4.135	4.081	0.755	0.05	0.87809	0.68903
8138454	TWISTNB	TWIST neighbor	221830	Hs.353035	NM_001002926//NP_001002926	0.156	8.161	8.117	0.615	0.04	0.87803	0.68903
8124940	SNORD117	small nucleolar RNA, C/D box 117	692233	NA	NR_003140	-0.174	5.52	5.58	0.76	-0.06	0.86375	0.68916
7919627	HIST2H4A	histone cluster 2, H4a	8370	Hs.55468//Hs.655235//Hs.706635	NM_003548//NP_003539	0.157	9.14	9.094	0.643	0.05	0.8768	0.6892
7957298	NAV3	neuron navigator 3	89795	Hs.655301	NM_014903//NP_055718	0.157	4.429	4.374	0.765	0.06	0.87693	0.6892
7972239	SLITRK6	SLIT and NTRK-like family, member 6	84189	Hs.525105	NM_032229//NP_115605	0.157	3.827	3.757	0.963	0.07	0.8773	0.6892
7980580	GALC	galactosylceramidase	2581	Hs.513439	NM_000153//NM_001037525//NP_000144//NP_001032614	0.157	6.343	6.239	1.443	0.1	0.87688	0.6892
8041422	RASGRP3	RAS guanyl releasing protein 3 (calcium and DAG-regulated)	25780	Hs.143674	NM_001139488//NM_170672//NP_001132960//NP_733772	0.157	8.222	8.139	1.153	0.08	0.87687	0.6892
8043932	RPL31	ribosomal protein L31	6160	Hs.469473	NM_000993//NM_001098577//NM_001099693//NP_000984//NP_001092047//NP_001093163	0.157	6.978	6.916	0.856	0.06	0.87736	0.6892
8097957	GUCY1A3	guanylate cyclase 1, soluble, alpha 3	2982	Hs.24258	NM_000856//NM_001130682//NM_001130683//NM_001130684//NM_001130685//NM_001130686//NM_001130687//NP_000847//NP_001124154//NP_001124155//NP_001124156//NP_001124157//NP_001124158//NP_001124159	0.157	7.762	7.674	1.215	0.09	0.87709	0.6892
8138728	HOXA4	homeobox A4	3201	Hs.533357//Hs.714774	NM_002141//NP_002132	0.157	5.553	5.511	0.585	0.04	0.87682	0.6892
7923189	KIF14	kinesin family member 14	9928	Hs.3104	NM_014875//NP_055690	-0.176	4.304	4.395	1.122	-0.09	0.86227	0.6895
7966706	MED13L	mediator complex subunit 13-like	23389	Hs.603766//Hs.715095	NM_015335//NP_056150	-0.176	8.362	8.404	0.517	-0.04	0.86247	0.6895
7969794	UNQ1829	FRSS1829	100132099	Hs.689626	XM_001719597//XM_001719950//XM_001721401//XP_001719649//XP_001720002//XP_001721453	-0.176	6.581	6.643	0.758	-0.06	0.86241	0.6895
8180265	ZNF718	zinc finger protein 718	255403	Hs.428579//Hs.636638	NM_001039127//NP_001034216	-0.176	4.579	4.634	0.675	-0.05	0.86212	0.6895
7955217	SPATS2	spermatogenesis associated, serine-rich 2	65244	Hs.654826	NM_023071//NP_075559	-0.177	5.963	6.02	0.698	-0.06	0.86136	0.68968
7981978	SNRPN	small nuclear ribonucleoprotein polypeptide N	6638	Hs.555970//Hs.564847//Hs.578619//Hs.585703//Hs.592473//Hs.621316//Hs.632166	NM_003097//NM_022805//NM_022806//NM_022807//NM_022808//NP_003088//NP_073716//NP_073717//NP_073718//NP_073719//NR_001289//NR_001290//NR_001292//NR_001293//NR_001294//NR_001295//NR_003294//NR_003298//NR_003299//NR_003300//NR_003301//NR_003302//NR_003303//NR_003304//NR_003305//NR_003306//NR_003307//NR_003308//NR_003309//NR_003310//NR_003311//NR_003312//NR_003313//NR_003314//NR_003315//NR_003316//NR_…	-0.177	6.841	6.985	1.765	-0.14	0.86122	0.68968
7926916	ZEB1	zinc finger E-box binding homeobox 1	6935	Hs.124503	NM_001128128//NM_030751//NP_001121600//NP_110378//NR_024285//NR_024286//NR_024287	0.16	7.032	6.978	0.735	0.05	0.87499	0.68972
8100026	ATP8A1	ATPase, aminophospholipid transporter (APLT), class I, type 8A, member 1	10396	Hs.435052	NM_001105529//NM_006095//NP_001098999//NP_006086	0.16	5.847	5.807	0.554	0.04	0.87488	0.68972
8106411	S100Z	S100 calcium binding protein Z	170591	Hs.482563	NM_130772//NP_570128	0.16	4.896	4.83	0.895	0.07	0.87459	0.68972
7909164	CTSE	cathepsin E	1510	Hs.644082	NM_001910//NM_148964//NP_001901//NP_683865	-0.178	4.301	4.343	0.506	-0.04	0.86157	0.68986
7953943	GABARAPL1	GABA(A) receptor-associated protein like 1	23710	Hs.524250	NM_031412//NP_113600	-0.178	6.361	6.406	0.545	-0.04	0.86112	0.68986
8040578	CENPO	centromere protein O	79172	Hs.718431	NM_024322//NP_077298	-0.178	5.373	5.426	0.648	-0.05	0.86064	0.68986
8114152	SKP1	S-phase kinase-associated protein 1	6500	Hs.171626//Hs.710433	NM_006930//NM_170679//NP_008861//NP_733779	-0.178	3.684	3.731	0.568	-0.05	0.86057	0.68986
8166065	TLR8	toll-like receptor 8	51311	Hs.660543	NM_138636//NP_619542	-0.178	3.564	3.655	1.11	-0.09	0.86072	0.68986
7973012	OR4K2	olfactory receptor, family 4, subfamily K, member 2	390431	Hs.551345	NM_001005501//NP_001005501	0.161	4.372	4.314	0.788	0.06	0.87407	0.6899
8124901	HLA-C	major histocompatibility complex, class I, C	3107	Hs.654404//Hs.656020//Hs.77961	NM_002117//NP_002108//XM_001715881//XM_001717045//XM_001719879//XP_001715933//XP_001717097//XP_001719931	0.161	5.431	5.384	0.639	0.05	0.87357	0.6899
7968703	NHLRC3	NHL repeat containing 3	387921	Hs.507783	NM_001012754//NM_001017370//NP_001012772//NP_001017370	-0.179	6.522	6.569	0.564	-0.05	0.86004	0.69003
8141076	PON2	paraoxonase 2	5445	Hs.530077	NM_000305//NM_001018161//NP_000296//NP_001018171	-0.179	5.945	6	0.674	-0.06	0.8603	0.69003
7988414	GATM	glycine amidinotransferase (L-arginine:glycine amidinotransferase)	2628	Hs.75335	NM_001482//NP_001473	0.162	3.794	3.747	0.635	0.05	0.8731	0.69007
8129974	FUCA2	fucosidase, alpha-L- 2, plasma	2519	Hs.591332	NM_032020//NP_114409	0.162	6.557	6.513	0.592	0.04	0.87316	0.69007
8109843	DOCK2	dedicator of cytokinesis 2	1794	Hs.586174	NM_004946//NP_004937	-0.18	7.482	7.528	0.553	-0.05	0.85909	0.69021
7926596	COMMD3	COMM domain containing 3	23412	Hs.534398	NM_012071//NP_036203	0.163	8.005	7.966	0.519	0.04	0.87213	0.69025
8088664	SUCLG2	succinate-CoA ligase, GDP-forming, beta subunit	8801	Hs.655250	NM_003848//NP_003839	0.163	4.825	4.752	0.978	0.07	0.87251	0.69025
8117727	OR10C1	olfactory receptor, family 10, subfamily C, member 1	442194	Hs.631997//Hs.686940	NM_013941//NP_039229	0.163	3.702	3.651	0.671	0.05	0.87284	0.69025
7908161	C1orf21	chromosome 1 open reading frame 21	81563	Hs.497159//Hs.571795	NM_030806//NP_110433	-0.181	7.365	7.456	1.094	-0.09	0.85811	0.69039
8097717	ARHGAP10	Rho GTPase activating protein 10	79658	Hs.368631	NM_024605//NP_078881	-0.181	5.588	5.657	0.84	-0.07	0.85853	0.69039
7965431	CLLU1OS	chronic lymphocytic leukemia up-regulated 1 opposite strand	574016	Hs.551199	NM_001025232//NP_001020403	0.164	4.802	4.749	0.702	0.05	0.8714	0.69043
8091432	COMMD2	COMM domain containing 2	51122	Hs.591315	NM_016094//NP_057178	0.164	7.711	7.664	0.626	0.05	0.87152	0.69043
8091780	B3GALNT1	beta-1,3-N-acetylgalactosaminyltransferase 1 (globoside blood group)	8706	Hs.418062	NM_001038628//NM_003781//NM_033167//NM_033168//NM_033169//NP_001033717//NP_003772//NP_149357//NP_149358//NP_149359	-0.182	5.189	5.26	0.856	-0.07	0.85726	0.69057
8045933	TANK	TRAF family member-associated NFKB activator	10010	Hs.132257	NM_004180//NM_133484//NP_004171//NP_597841	0.165	8.313	8.263	0.664	0.05	0.87092	0.69061
8151074	PDE7A	phosphodiesterase 7A	5150	Hs.584788	NM_002603//NM_002604//NP_002594//NP_002595	0.165	6.975	6.926	0.647	0.05	0.87103	0.69061
8180344	GNAQ	guanine nucleotide binding protein (G protein), q polypeptide	2776	Hs.269782	NM_002072//NP_002063	0.165	8.3	8.26	0.527	0.04	0.87091	0.69061
7933405	AGAP8	ArfGAP with GTPase domain, ankyrin repeat and PH domain 8	728404	Hs.536192	NM_001077686//NP_001071154//XM_001719596//XP_001719648	-0.183	6.808	6.876	0.819	-0.07	0.85721	0.69076
7960900	CLEC4E	C-type lectin domain family 4, member E	26253	Hs.236516	NM_014358//NP_055173	-0.183	4.281	4.403	1.455	-0.12	0.85721	0.69076
8023561	LMAN1	lectin, mannose-binding, 1	3998	Hs.465295	NM_005570//NP_005561	-0.183	7.412	7.459	0.562	-0.05	0.85712	0.69076
8118293	MSH5	mutS homolog 5 (E. coli)	4439	Hs.647011	NM_002441//NM_025259//NM_172165//NM_172166//NP_002432//NP_079535//NP_751897//NP_751898	-0.183	4.76	4.807	0.562	-0.05	0.8573	0.69076
8124645	OR12D3	olfactory receptor, family 12, subfamily D, member 3	81797	Hs.272280	NM_030959//NP_112221	-0.184	6.617	6.671	0.649	-0.05	0.85651	0.69094
7972369	UGCGL2	UDP-glucose ceramide glucosyltransferase-like 2	55757	Hs.193226	NM_020121//NP_064506	0.167	3.72	3.68	0.519	0.04	0.8692	0.69098
7977018	TRAF3	TNF receptor-associated factor 3	7187	Hs.510528	NM_003300//NM_145725//NM_145726//NP_003291//NP_663777//NP_663778	-0.185	6.561	6.626	0.759	-0.06	0.85531	0.69112
8134257	GNG11	guanine nucleotide binding protein (G protein), gamma 11	2791	Hs.83381	NM_004126//NP_004117	-0.185	4.286	4.376	1.062	-0.09	0.85576	0.69112
8162236	SEMA4D	sema domain, immunoglobulin domain (Ig), transmembrane domain (TM) and short cytoplasmic domain, (semaphorin) 4D	10507	Hs.494406	NM_001142287//NM_006378//NM_182635//NP_001135759//NP_006369//NP_872441	-0.185	7.103	7.148	0.519	-0.04	0.85518	0.69112
7928589	PPIF	peptidylprolyl isomerase F	10105	Hs.381072	NM_005729//NP_005720	0.168	6.348	6.298	0.657	0.05	0.86834	0.69116
8096335	HERC6	hect domain and RLD 6	55008	Hs.529317	NM_017912//NP_060382	0.168	5.428	5.38	0.62	0.05	0.86825	0.69116
8107594	SNCAIP	synuclein, alpha interacting protein	9627	Hs.426463	NM_005460//NP_005451	0.168	5.247	5.205	0.548	0.04	0.86841	0.69116
8122986	SNX9	sorting nexin 9	51429	Hs.191213	NM_016224//NP_057308	0.168	6.436	6.368	0.881	0.07	0.86831	0.69116
8039257	LAIR1	leukocyte-associated immunoglobulin-like receptor 1	3903	Hs.572535	NM_002287//NM_021706//NP_002278//NP_068352	-0.186	5.829	5.873	0.524	-0.04	0.85485	0.69131
8054135	MGAT4A	mannosyl (alpha-1,3-)-glycoprotein beta-1,4-N-acetylglucosaminyltransferase, isozyme A	11320	Hs.177576	NM_012214//NP_036346	-0.186	5.686	5.749	0.739	-0.06	0.85479	0.69131
8060503	SNORD57	small nucleolar RNA, C/D box 57	26792	NA	NR_002738	-3.283	6.468	7.622	0.967	-1.15	0.00442	0.69141
8051413	FAM98A	family with sequence similarity 98, member A	25940	Hs.468140	NM_015475//NP_056290	-0.187	7.455	7.503	0.551	-0.05	0.85359	0.6915
8057887	STK17B	serine/threonine kinase 17b	9262	Hs.710234//Hs.88297	NM_004226//NP_004217	0.17	7.937	7.884	0.692	0.05	0.86722	0.69153
8100994	CXCL2	chemokine (C-X-C motif) ligand 2	2920	Hs.590921	NM_002089//NP_002080	-0.188	8.868	8.98	1.291	-0.11	0.85275	0.69168
8157700	RABGAP1	RAB GTPase activating protein 1	23637	Hs.271341	NM_012197//NP_036329	-0.188	7.387	7.435	0.55	-0.05	0.85346	0.69168
8095343	STAP1	signal transducing adaptor family member 1	26228	Hs.435579	NM_012108//NP_036240	0.171	7.238	7.143	1.21	0.09	0.86629	0.69172
8108873	ARHGAP26	Rho GTPase activating protein 26	23092	Hs.654668	NM_001135608//NM_015071//NP_001129080//NP_055886	0.171	6.585	6.54	0.579	0.05	0.86636	0.69172
8176234	CLIC2	chloride intracellular channel 2	1193	Hs.655445	NM_001289//NP_001280	0.171	6.467	6.32	1.863	0.15	0.86585	0.69172
8177137	UTY	ubiquitously transcribed tetratricopeptide repeat gene, Y-linked	7404	Hs.115277	NM_007125//NM_182659//NM_182660//NP_009056//NP_872600//NP_872601	0.171	5.557	5.435	1.56	0.12	0.86589	0.69172
7903022	SNORD21	small nucleolar RNA, C/D box 21	6083	NA	NR_000006	-0.189	5.209	5.266	0.65	-0.06	0.85227	0.69187
7916609	JUN	jun oncogene	3725	Hs.714791	NM_002228//NP_002219	-0.189	5.989	6.037	0.559	-0.05	0.85216	0.69187
7940153	FAM111A	family with sequence similarity 111, member A	63901	Hs.150651	NM_001142519//NM_001142520//NM_001142521//NM_022074//NM_198847//NP_001135991//NP_001135992//NP_001135993//NP_071357//NP_942144	-0.189	6.84	6.906	0.763	-0.07	0.85231	0.69187
8054712	IL1A	interleukin 1, alpha	3552	Hs.1722	NM_000575//NP_000566	-0.189	6.516	6.732	2.485	-0.22	0.85196	0.69187
8175393	ARHGEF6	Rac/Cdc42 guanine nucleotide exchange factor (GEF) 6	9459	Hs.522795	NM_004840//NP_004831	-0.189	7.96	8.05	1.037	-0.09	0.85256	0.69187
7938880	HTATIP2	HIV-1 Tat interactive protein 2, 30kDa	10553	Hs.90753	NM_001098520//NM_001098521//NM_001098522//NM_001098523//NM_006410//NP_001091990//NP_001091991//NP_001091992//NP_001091993//NP_006401	0.172	7.597	7.526	0.896	0.07	0.86502	0.69191
7957551	SOCS2	suppressor of cytokine signaling 2	8835	Hs.485572	NM_003877//NP_003868	0.172	6.193	6.15	0.544	0.04	0.8656	0.69191
7988031	RPS3A	ribosomal protein S3A	6189	Hs.356572	NM_001006//NP_000997	0.172	8.672	8.594	0.982	0.08	0.86508	0.69191
8031152	RPS9	ribosomal protein S9	6203	Hs.467284//Hs.546288	NM_001013//NP_001004	0.172	3.671	3.589	1.031	0.08	0.865	0.69191
8160559	DDX58	DEAD (Asp-Glu-Ala-Asp) box polypeptide 58	23586	Hs.190622	NM_014314//NP_055129	0.172	7.498	7.444	0.677	0.05	0.86535	0.69191
7951140	UNQ6228	hypothetical LOC100131541	100131541	Hs.661972	XM_001725293//XM_001725359//XM_001726164//XP_001725345//XP_001725411//XP_001726216	-0.19	5.064	5.117	0.607	-0.05	0.85117	0.69206
7957665	ELK3	ELK3, ETS-domain protein (SRF accessory protein 2)	2004	Hs.46523	NM_005230//NP_005221	-0.19	7.318	7.368	0.568	-0.05	0.85126	0.69206
8006542	AP2B1	adaptor-related protein complex 2, beta 1 subunit	163	Hs.514819	NM_001030006//NM_001282//NP_001025177//NP_001273	-0.19	8.192	8.236	0.507	-0.04	0.8514	0.69206
8176174	MPP1	membrane protein, palmitoylated 1, 55kDa	4354	Hs.496984	NM_002436//NP_002427	-0.19	7.494	7.549	0.635	-0.06	0.85112	0.69206
7936463	ABLIM1	actin binding LIM protein 1	3983	Hs.438236//Hs.538331	NM_001003407//NM_001003408//NM_002313//NM_006720//NP_001003407//NP_001003408//NP_002304//NP_006711	0.173	4.829	4.786	0.54	0.04	0.86441	0.6921
7970844	KATNAL1	katanin p60 subunit A-like 1	84056	Hs.243596	NM_001014380//NM_032116//NP_001014402//NP_115492	0.173	6.156	6.109	0.595	0.05	0.86434	0.6921
8026490	UCA1	urothelial cancer associated 1	652995	Hs.644234	NR_015379//XM_001133784//XM_001714463//XP_001133784//XP_001714515//XR_042077//XR_042078	0.173	4.66	4.617	0.538	0.04	0.86509	0.6921
8098060	RXFP1	relaxin/insulin-like family peptide receptor 1	59350	Hs.591686	NM_021634//NP_067647	0.173	4.82	4.685	1.698	0.13	0.86494	0.6921
8104570	FAM105A	family with sequence similarity 105, member A	54491	Hs.155085	NM_019018//NP_061891//XR_042360//XR_042437//XR_042466	0.173	4.445	4.389	0.707	0.06	0.86497	0.6921
8180397	NT5C3	5'-nucleotidase, cytosolic III	51251	Hs.487933	NM_001002009//NM_001002010//NM_016489//NP_001002009//NP_001002010//NP_057573	0.173	7.502	7.46	0.518	0.04	0.86447	0.6921
8115455	HAVCR1	hepatitis A virus cellular receptor 1	26762	Hs.129711	NM_001099414//NM_012206//NP_001092884//NP_036338	0.174	5.155	5.074	1.01	0.08	0.86425	0.69229
8161906	GNAQ	guanine nucleotide binding protein (G protein), q polypeptide	2776	Hs.269782	NM_002072//NP_002063	0.174	8.276	8.233	0.53	0.04	0.86384	0.69229
8077458	EDEM1	ER degradation enhancer, mannosidase alpha-like 1	9695	Hs.224616	NM_014674//NP_055489	-0.192	6.177	6.238	0.698	-0.06	0.85	0.69244
8006187	ATAD5	ATPase family, AAA domain containing 5	79915	Hs.528902	NM_024857//NP_079133	0.175	5.979	5.918	0.761	0.06	0.8629	0.69248
8040503	UBXN2A	UBX domain protein 2A	165324	Hs.591576	NM_181713//NP_859064	0.175	6.376	6.333	0.545	0.04	0.86355	0.69248
8094240	CD38	CD38 molecule	952	Hs.479214	NM_001775//NP_001766	0.175	6.537	6.44	1.208	0.1	0.86298	0.69248
8154836	ANXA2P2	annexin A2 pseudogene 2	304	Hs.534301	NR_003573	0.175	8.438	8.376	0.77	0.06	0.86339	0.69248
7912145	TNFRSF9	tumor necrosis factor receptor superfamily, member 9	3604	Hs.654459	NM_001561//NP_001552	-0.193	6.138	6.24	1.153	-0.1	0.84915	0.69264
7960150	ZNF140	zinc finger protein 140	7699	Hs.181552	NM_003440//NP_003431	-0.193	5.454	5.512	0.657	-0.06	0.84945	0.69264
7975713	FCF1	FCF1 small subunit (SSU) processome component homolog (S. cerevisiae)	51077	Hs.579828//Hs.711584	NM_015962//NP_057046	-0.193	7.242	7.288	0.519	-0.05	0.84899	0.69264
8157216	UGCG	UDP-glucose ceramide glucosyltransferase	7357	Hs.304249//Hs.593014	NM_003358//NP_003349	-0.193	4.705	4.792	0.982	-0.09	0.84928	0.69264
7936559	PDZD8	PDZ domain containing 8	118987	Hs.501149	NM_173791//NP_776152	0.176	7.046	6.99	0.69	0.06	0.86225	0.69267
7952309	BLID	BH3-like motif containing, cell death inducer	414899	Hs.686109	NM_001001786//NP_001001786	0.176	3.899	3.822	0.962	0.08	0.86237	0.69267
7980891	TC2N	tandem C2 domains, nuclear	123036	Hs.510262	NM_001128595//NM_001128596//NM_152332//NP_001122067//NP_001122068//NP_689545	0.176	4.955	4.85	1.292	0.1	0.86216	0.69267
7914184	PTAFR	platelet-activating factor receptor	5724	Hs.709174	NM_000952//NP_000943	-0.194	6.465	6.512	0.528	-0.05	0.84851	0.69283
7922219	SELL	selectin L	6402	Hs.82848	NM_000655//NP_000646	-0.194	7.103	7.195	1.035	-0.09	0.84874	0.69283
7942174	PPFIA1	protein tyrosine phosphatase, receptor type, f polypeptide (PTPRF), interacting protein (liprin), alpha 1	8500	Hs.530749	NM_003626//NM_177423//NP_003617//NP_803172	0.177	7.09	7.046	0.545	0.04	0.86141	0.69286
7961083	CLEC2B	C-type lectin domain family 2, member B	9976	Hs.85201	NM_005127//NP_005118	0.177	7.22	7.174	0.558	0.05	0.86148	0.69286
8053741	ANKRD20B	ankyrin repeat domain 20B	729171	Hs.456852	NR_003366	0.177	5.64	5.553	1.068	0.09	0.86132	0.69286
8090018	PARP9	poly (ADP-ribose) polymerase family, member 9	83666	Hs.518200	NM_031458//NP_113646	0.177	7.028	6.955	0.904	0.07	0.86134	0.69286
8099612	GPR125	G protein-coupled receptor 125	166647	Hs.99195	NM_145290//NP_660333	0.177	5.288	5.232	0.692	0.06	0.86176	0.69286
8142329	C7orf66	chromosome 7 open reading frame 66	154907	Hs.276325//Hs.638689	NM_001024607//NP_001019778	0.177	4.306	4.259	0.576	0.05	0.8613	0.69286
7981068	SERPINA1	serpin peptidase inhibitor, clade A (alpha-1 antiproteinase, antitrypsin), member 1	5265	Hs.525557	NM_000295//NM_001002235//NM_001002236//NM_001127700//NM_001127701//NM_001127702//NM_001127703//NM_001127704//NM_001127705//NM_001127706//NM_001127707//NP_000286//NP_001002235//NP_001002236//NP_001121172//NP_001121173//NP_001121174//NP_001121175//NP_001121176//NP_001121177//NP_001121178//NP_001121179	-0.195	5.383	5.457	0.829	-0.07	0.84789	0.69303
7931293	DOCK1	dedicator of cytokinesis 1	1793	Hs.159195//Hs.645702	NM_001380//NP_001371	0.178	5.195	5.11	1.04	0.08	0.86095	0.69306
7935058	MYOF	myoferlin	26509	Hs.602086	NM_013451//NM_133337//NP_038479//NP_579899	0.178	5.763	5.664	1.215	0.1	0.86055	0.69306
7954527	ARNTL2	aryl hydrocarbon receptor nuclear translocator-like 2	56938	Hs.434269//Hs.663740	NM_020183//NP_064568	-0.196	6.594	6.659	0.721	-0.06	0.84659	0.69322
8139003	HERPUD2	HERPUD family member 2	64224	Hs.706966	NM_022373//NP_071768//XM_001716505//XM_001717741//XM_001717961//XM_001718593//XP_001716557//XP_001717793//XP_001718013//XP_001718645	-0.196	6.855	6.903	0.538	-0.05	0.84705	0.69322
8179564	KIFC1	kinesin family member C1	3833	Hs.436912	NM_002263//NP_002254	-0.196	5.564	5.618	0.6	-0.05	0.84731	0.69322
7918255	CLCC1	chloride channel CLIC-like 1	23155	Hs.658489	NM_001048210//NM_015127//NP_001041675//NP_055942	0.179	6.714	6.665	0.589	0.05	0.85998	0.69326
8113602	CCDC112	coiled-coil domain containing 112	153733	Hs.436121	NM_001040440//NM_152549//NP_001035530//NP_689762	0.179	4.872	4.807	0.781	0.06	0.86011	0.69326
7929065	IFIT1	interferon-induced protein with tetratricopeptide repeats 1	3434	Hs.20315	NM_001548//NP_001539	-0.197	5.458	5.58	1.353	-0.12	0.84641	0.69342
7993800	LYRM1	LYR motif containing 1	57149	Hs.185489	NM_001128301//NM_001128302//NM_020424//NP_001121773//NP_001121774//NP_065157	-0.197	6.585	6.638	0.586	-0.05	0.84633	0.69342
8081657	CD200	CD200 molecule	4345	Hs.79015	NM_001004196//NM_005944//NP_001004196//NP_005935	-0.197	5.116	5.195	0.882	-0.08	0.84606	0.69342
8096808	CCDC109B	coiled-coil domain containing 109B	55013	Hs.234149	NM_017918//NP_060388	-0.197	6.629	6.721	1.017	-0.09	0.84603	0.69342
7986642	GOLGA8E	golgi autoantigen, golgin subfamily a, 8E	390535	Hs.454647//Hs.567922//Hs.592025	NM_001012423//NP_001012423	-0.198	6.649	6.74	0.993	-0.09	0.84566	0.69362
8040340	LPIN1	lipin 1	23175	Hs.467740	NM_145693//NP_663731	-0.198	6.802	6.857	0.601	-0.05	0.84528	0.69362
8114396	CDC23	cell division cycle 23 homolog (S. cerevisiae)	8697	Hs.73625	NM_004661//NP_004652	-0.198	6.989	7.045	0.612	-0.06	0.84565	0.69362
7906904	HSD17B7	hydroxysteroid (17-beta) dehydrogenase 7	51478	Hs.492925	NM_016371//NP_057455	0.181	7.09	7.046	0.525	0.04	0.85873	0.69365
7982712	C15orf23	chromosome 15 open reading frame 23	90417	Hs.525796	NM_001142761//NM_001142762//NM_033286//NP_001136233//NP_001136234//NP_150628	0.181	5.389	5.329	0.719	0.06	0.8584	0.69365
8111271	CDH9	cadherin 9, type 2 (T1-cadherin)	1007	Hs.272212	NM_016279//NP_057363	0.182	3.823	3.728	1.138	0.09	0.85795	0.69385
8117020	MYLIP	myosin regulatory light chain interacting protein	29116	Hs.484738	NM_013262//NP_037394	0.182	6.641	6.596	0.54	0.05	0.85747	0.69385
8138553	FAM126A	family with sequence similarity 126, member A	84668	Hs.85603	NM_032581//NP_115970	0.182	6.433	6.389	0.522	0.04	0.85787	0.69385
8016847	TRIM25	tripartite motif-containing 25	7706	Hs.528952	NM_005082//NP_005073	-0.2	8.106	8.158	0.576	-0.05	0.844	0.69402
7932160	FAM107B	family with sequence similarity 107, member B	83641	Hs.446315	NM_031453//NP_113641	-0.201	7.194	7.274	0.869	-0.08	0.84323	0.69422
7971388	SLC25A30	solute carrier family 25, member 30	253512	Hs.591230	NM_001010875//NP_001010875	-0.201	7.263	7.322	0.638	-0.06	0.84274	0.69422
7995237	ERAF	erythroid associated factor	51327	Hs.274309	NM_016633//NP_057717	-0.201	5.728	5.841	1.228	-0.11	0.84297	0.69422
8066266	MAFB	v-maf musculoaponeurotic fibrosarcoma oncogene homolog B (avian)	9935	Hs.169487	NM_005461//NP_005452	-0.201	5.563	5.63	0.718	-0.07	0.84295	0.69422
8145570	ESCO2	establishment of cohesion 1 homolog 2 (S. cerevisiae)	157570	Hs.99480	NM_001017420//NP_001017420	-0.201	3.414	3.489	0.814	-0.07	0.84332	0.69422
7911138	C1orf71	chromosome 1 open reading frame 71	163882	Hs.368353	NM_001139459//NM_152609//NP_001132931//NP_689822//XM_001717264//XP_001717316	0.184	6.98	6.906	0.875	0.07	0.85581	0.69425
8016444	HOXB3	homeobox B3	3213	Hs.654560	NM_002146//NP_002137	-0.202	6.009	6.086	0.83	-0.08	0.84216	0.69442
8097973	GUCY1B3	guanylate cyclase 1, soluble, beta 3	2983	Hs.77890	NM_000857//NP_000848	-0.202	6.46	6.568	1.164	-0.11	0.84185	0.69442
8120967	NT5E	5'-nucleotidase, ecto (CD73)	4907	Hs.153952	NM_002526//NP_002517	0.185	4.33	4.275	0.64	0.05	0.85533	0.69445
8172035	DYNLT3	dynein, light chain, Tctex-type 3	6990	Hs.446392	NM_006520//NP_006511	0.185	8.197	8.13	0.793	0.07	0.85501	0.69445
7922137	NME7	non-metastatic cells 7, protein expressed in (nucleoside-diphosphate kinase)	29922	Hs.706952	NM_013330//NM_197972//NP_037462//NP_932076	-0.203	7.983	8.05	0.718	-0.07	0.84123	0.69463
7987279	GOLGA8B	golgi autoantigen, golgin subfamily a, 8B	440270	Hs.182982	NM_001023567//NP_001018861	-0.203	6.618	6.694	0.816	-0.08	0.84136	0.69463
8124459	ZNF322A	zinc finger protein 322A	79692	Hs.126280//Hs.530271	NM_024639//NP_078915	-0.203	6.753	6.828	0.801	-0.07	0.8419	0.69463
7922646	IFRG15	interferon responsive gene 15	64163	Hs.655655//Hs.716051	NM_022347//NP_071742	0.186	6.546	6.449	1.14	0.1	0.8546	0.69465
8091757	TRIM59	tripartite motif-containing 59	286827	Hs.212957	NM_173084//NP_775107	0.186	5.492	5.448	0.514	0.04	0.8544	0.69465
8110618	ARPP-19	cyclic AMP phosphoprotein, 19 kD	10776	Hs.713393//Hs.716412	NM_006628//NP_006619	0.186	7.943	7.895	0.568	0.05	0.8551	0.69465
7922040	CD247	CD247 molecule	919	Hs.156445	NM_000734//NM_198053//NP_000725//NP_932170	-0.204	5.424	5.498	0.792	-0.07	0.84088	0.69483
7952400	OR8B3	olfactory receptor, family 8, subfamily B, member 3	390271	Hs.690456	NM_001005467//NP_001005467	-0.204	5.4	5.471	0.758	-0.07	0.84107	0.69483
8033987	ICAM3	intercellular adhesion molecule 3	3385	Hs.654563	NM_002162//NP_002153	-0.204	6.244	6.314	0.742	-0.07	0.8409	0.69483
8106730	XRCC4	X-ray repair complementing defective repair in Chinese hamster cells 4	7518	Hs.567359	NM_003401//NM_022406//NM_022550//NP_003392//NP_071801//NP_072044	-0.204	6.65	6.706	0.59	-0.06	0.84093	0.69483
7988426	SLC30A4	solute carrier family 30 (zinc transporter), member 4	7782	Hs.162989	NM_013309//NP_037441	0.187	5.419	5.344	0.884	0.08	0.85416	0.69486
7974835	PRKCH	protein kinase C, eta	5583	Hs.333907	NM_006255//NP_006246	-0.206	6.854	6.956	1.081	-0.1	0.83901	0.69525
8002729	GLG1	golgi apparatus protein 1	2734	Hs.109731//Hs.201712	NM_001145666//NM_001145667//NM_012201//NP_001139138//NP_001139139//NP_036333//NR_027264//NR_027265	-0.206	7.614	7.677	0.663	-0.06	0.83929	0.69525
8102950	INPP4B	inositol polyphosphate-4-phosphatase, type II, 105kDa	8821	Hs.658245	NM_001101669//NM_003866//NP_001095139//NP_003857	0.189	4.47	4.374	1.102	0.1	0.85196	0.69527
7940182	OR4D10	olfactory receptor, family 4, subfamily D, member 10	390197	Hs.553756	NM_001004705//NP_001004705	-0.207	6.094	6.15	0.597	-0.06	0.83855	0.69545
7953981	ETV6	ets variant 6	2120	Hs.504765	NM_001987//NP_001978	-0.207	8.346	8.408	0.647	-0.06	0.83848	0.69545
8068238	IFNAR2	interferon (alpha, beta and omega) receptor 2	3455	Hs.708195	NM_000874//NM_207584//NM_207585//NP_000865//NP_997467//NP_997468	-0.207	6.799	6.86	0.644	-0.06	0.83871	0.69545
8070269	DSCR3	Down syndrome critical region gene 3	10311	Hs.369488	NM_006052//NP_006043	-0.207	7.48	7.541	0.644	-0.06	0.83825	0.69545
8132318	ANLN	anillin, actin binding protein	54443	Hs.62180	NM_018685//NP_061155	-0.207	5.012	5.135	1.295	-0.12	0.83856	0.69545
8149534	ASAH1	N-acylsphingosine amidohydrolase (acid ceramidase) 1	427	Hs.527412//Hs.633993	NM_001127505//NM_004315//NM_177924//NP_001120977//NP_004306//NP_808592	-0.207	7.072	7.136	0.67	-0.06	0.83816	0.69545
8137250	GIMAP2	GTPase, IMAP family member 2	26157	Hs.647071	NM_015660//NP_056475	0.19	7.955	7.883	0.825	0.07	0.8513	0.69548
8180200	ZNF493	zinc finger protein 493	284443	Hs.656558	NM_001076678//NM_145326//NM_175910//NP_001070146//NP_663299//NP_787106	0.19	7.555	7.493	0.704	0.06	0.85163	0.69548
8035838	ZNF724P	zinc finger protein 724 pseudogene	440519	Hs.675814	NA	-0.208	5.916	5.987	0.742	-0.07	0.83721	0.69566
8147172	CPNE3	copine III	8895	Hs.191219	NM_003909//NP_003900	-0.208	6.271	6.359	0.925	-0.09	0.83736	0.69566
8007794	ARL17P1	ADP-ribosylation factor-like 17 pseudogene 1	51326	Hs.579108	NM_001113738//NM_016632//NP_001107210//NP_057716	0.191	5.586	5.479	1.221	0.11	0.85063	0.69569
8164013	STRBP	spermatid perinuclear RNA binding protein	55342	Hs.287659//Hs.708072	NM_018387//NP_060857	0.191	7.555	7.48	0.858	0.08	0.85056	0.69569
7905731	UBAP2L	ubiquitin associated protein 2-like	9898	Hs.490551	NM_001127320//NM_014847//NP_001120792//NP_055662	-0.209	3.556	3.605	0.514	-0.05	0.83659	0.69587
8046695	ITGA4	integrin, alpha 4 (antigen CD49D, alpha 4 subunit of VLA-4 receptor)	3676	Hs.440955	NM_000885//NP_000876	0.192	8.164	8.062	1.15	0.1	0.85001	0.6959
8149235	DEFB105A	defensin, beta 105A	245908	Hs.381378	NM_152250//NP_689463	0.192	5.521	5.465	0.634	0.06	0.85062	0.6959
7919038	WARS2	tryptophanyl tRNA synthetase 2, mitochondrial	10352	Hs.523506	NM_015836//NM_201263//NP_056651//NP_957715	-0.21	5.431	5.479	0.502	-0.05	0.83664	0.69609
8105340	GZMA	granzyme A (granzyme 1, cytotoxic T-lymphocyte-associated serine esterase 3)	3001	Hs.90708	NM_006144//NP_006135	-0.21	4.68	4.803	1.278	-0.12	0.83577	0.69609
7932765	MPP7	membrane protein, palmitoylated 7 (MAGUK p55 subfamily member 7)	143098	Hs.499159	NM_173496//NP_775767	0.193	5.093	5.037	0.632	0.06	0.84932	0.69611
8044499	SLC20A1	solute carrier family 20 (phosphate transporter), member 1	6574	Hs.187946	NM_005415//NP_005406	0.193	6.644	6.594	0.564	0.05	0.84887	0.69611
8081171	CRYBG3	beta-gamma crystallin domain containing 3	131544	Hs.607776//Hs.714457	NM_153605//NP_705833	0.193	5.473	5.412	0.692	0.06	0.84932	0.69611
7923875	C1orf186	chromosome 1 open reading frame 186	440712	Hs.662248	NM_001007544//NP_001007545	-0.211	6.458	6.545	0.894	-0.09	0.83526	0.6963
7939298	CAT	catalase	847	Hs.502302	NM_001752//NP_001743	-0.211	8.699	8.771	0.742	-0.07	0.83522	0.6963
8054722	IL1B	interleukin 1, beta	3553	Hs.126256	NM_000576//NP_000567	-0.211	9.928	10.078	1.548	-0.15	0.83534	0.6963
8137670	PDGFA	platelet-derived growth factor alpha polypeptide	5154	Hs.535898	NM_002607//NM_033023//NP_002598//NP_148983	-0.211	6.099	6.151	0.534	-0.05	0.83577	0.6963
7909801	LYPLAL1	lysophospholipase-like 1	127018	Hs.657617	NM_138794//NP_620149	0.194	4.53	4.485	0.513	0.05	0.84892	0.69632
7932554	ARHGAP21	Rho GTPase activating protein 21	57584	Hs.524195	NM_020824//NP_065875	0.194	5.768	5.679	1.006	0.09	0.84844	0.69632
7954559	PPFIBP1	PTPRF interacting protein, binding protein 1 (liprin beta 1)	8496	Hs.172445	NM_003622//NM_177444//NP_003613//NP_803193	0.194	7.704	7.592	1.269	0.11	0.84855	0.69632
8140782	ABCB1	ATP-binding cassette, sub-family B (MDR/TAP), member 1	5243	Hs.489033	NM_000927//NP_000918	0.194	5.868	5.762	1.187	0.11	0.84824	0.69632
8001133	SHCBP1	SHC SH2-domain binding protein 1	79801	Hs.123253	NM_024745//NP_079021	-0.212	5.234	5.325	0.944	-0.09	0.83452	0.69651
7904726	TXNIP	thioredoxin interacting protein	10628	Hs.533977//Hs.715525	NM_006472//NP_006463	0.195	10.384	10.321	0.702	0.06	0.8473	0.69653
8006345	RHOT1	ras homolog gene family, member T1	55288	Hs.655325	NM_001033566//NM_001033568//NM_018307//NP_001028738//NP_001028740//NP_060777	0.195	6.881	6.835	0.511	0.05	0.84806	0.69653
8023757	CD226	CD226 molecule	10666	Hs.660130	NM_006566//NP_006557	0.195	4.821	4.69	1.466	0.13	0.84723	0.69653
8057578	CALCRL	calcitonin receptor-like	10203	Hs.470882	NM_005795//NP_005786	0.195	6.253	6.119	1.499	0.13	0.84751	0.69653
8081537	TRAT1	T cell receptor associated transmembrane adaptor 1	50852	Hs.138701	NM_016388//NP_057472	0.195	4.646	4.535	1.242	0.11	0.84723	0.69653
8026971	IFI30	interferon, gamma-inducible protein 30	10437	Hs.14623	NM_006332//NP_006323	-0.213	8.54	8.663	1.254	-0.12	0.83379	0.69673
8076515	ARFGAP3	ADP-ribosylation factor GTPase activating protein 3	26286	Hs.162877	NM_001142293//NM_014570//NP_001135765//NP_055385	-0.213	6.594	6.655	0.625	-0.06	0.83361	0.69673
7938687	NUCB2	nucleobindin 2	4925	Hs.654599	NM_005013//NP_005004	0.196	9.855	9.796	0.651	0.06	0.84656	0.69675
7948330	OR5B21	olfactory receptor, family 5, subfamily B, member 21	219968	Hs.553647	NM_001005218//NP_001005218	0.196	5.641	5.595	0.511	0.05	0.84683	0.69675
7968132	NUPL1	nucleoporin like 1	9818	Hs.594723//Hs.706388	NM_001008564//NM_001008565//NM_014089//NP_001008564//NP_001008565//NP_054808	0.196	6.938	6.882	0.619	0.06	0.84672	0.69675
8180263	ZC3H11A	zinc finger CCCH-type containing 11A	9877	Hs.532399	NM_014827//NP_055642	0.196	8.83	8.78	0.556	0.05	0.8469	0.69675
8075164	CHEK2	CHK2 checkpoint homolog (S. pombe)	11200	Hs.291363//Hs.505297	NM_001005735//NM_007194//NM_145862//NP_001005735//NP_009125//NP_665861	-0.214	4.503	4.553	0.507	-0.05	0.83339	0.69694
8151871	CCNE2	cyclin E2	9134	Hs.567387	NM_057749//NP_477097	-0.214	5.564	5.647	0.84	-0.08	0.83271	0.69694
7911252	OR2L2	olfactory receptor, family 2, subfamily L, member 2	26246	Hs.684888	NM_001004686//NP_001004686	0.197	5.865	5.815	0.55	0.05	0.84631	0.69696
8040173	TAF1B	TATA box binding protein (TBP)-associated factor, RNA polymerase I, B, 63kDa	9014	Hs.584833	NM_005680//NP_005671	-0.215	5.588	5.644	0.574	-0.06	0.83257	0.69716
8058552	IDH1	isocitrate dehydrogenase 1 (NADP+), soluble	3417	Hs.593422//Hs.714620	NM_005896//NP_005887	-0.215	8.255	8.341	0.863	-0.09	0.83213	0.69716
8031837	ZNF587	zinc finger protein 587	84914	Hs.642598//Hs.715493	NM_032828//NP_116217	0.198	7.229	7.159	0.767	0.07	0.84549	0.69718
8112139	IL6ST	interleukin 6 signal transducer (gp130, oncostatin M receptor)	3572	Hs.532082	NM_002184//NM_175767//NP_002175//NP_786943	0.198	6.137	6.009	1.399	0.13	0.84502	0.69718
8129458	ARHGAP18	Rho GTPase activating protein 18	93663	Hs.486458//Hs.708586	NM_033515//NP_277050	0.198	7.592	7.5	1.016	0.09	0.84519	0.69718
7927964	SRGN	serglycin	5552	Hs.1908	NM_002727//NP_002718	-0.216	10.659	10.708	0.502	-0.05	0.83114	0.69738
8117760	HLA-F	major histocompatibility complex, class I, F	3134	Hs.519972	NM_001098478//NM_001098479//NM_018950//NP_001091948//NP_001091949//NP_061823	-0.216	7.112	7.243	1.318	-0.13	0.83112	0.69738
8101126	CXCL10	chemokine (C-X-C motif) ligand 10	3627	Hs.632586	NM_001565//NP_001556	-0.217	6.191	6.408	2.185	-0.22	0.83097	0.6976
7972297	ABCC4	ATP-binding cassette, sub-family C (CFTR/MRP), member 4	10257	Hs.508423	NM_001105515//NM_005845//NP_001098985//NP_005836	0.2	5.568	5.506	0.684	0.06	0.84377	0.69761
7971780	NEK3	NIMA (never in mitosis gene a)-related kinase 3	4752	Hs.409989	NM_002498//NM_152720//NP_002489//NP_689933	-0.218	5.396	5.448	0.525	-0.05	0.82976	0.69782
7976080	GPR65	G protein-coupled receptor 65	8477	Hs.513440	NM_003608//NP_003599	-0.218	3.992	4.064	0.726	-0.07	0.83039	0.69782
8112376	CENPK	centromere protein K	64105	Hs.529778	NM_022145//NP_071428	-0.218	5.967	6.059	0.922	-0.09	0.82975	0.69782
8126086	TMEM217	transmembrane protein 217	221468	Hs.520101	NM_145316//NP_660359	0.201	5.794	5.71	0.909	0.08	0.84259	0.69783
8099696	SEPSECS	Sep (O-phosphoserine) tRNA:Sec (selenocysteine) tRNA synthase	51091	Hs.253305	NM_016955//NM_153825//NP_058651//NP_722547	-0.219	7.028	7.086	0.573	-0.06	0.82894	0.69804
8079237	KIF15	kinesin family member 15	56992	Hs.646856	NM_020242//NP_064627	-0.22	3.89	4.005	1.135	-0.11	0.82842	0.69826
8135638	ST7	suppression of tumorigenicity 7	7982	Hs.368131	NM_018412//NM_021908//NP_060882//NP_068708	-0.22	4.626	4.68	0.536	-0.05	0.82859	0.69826
8017235	APPBP2	amyloid beta precursor protein (cytoplasmic tail) binding protein 2	10513	Hs.84084	NM_006380//NP_006371	0.203	7.047	6.986	0.658	0.06	0.84165	0.69828
8058295	ALS2	amyotrophic lateral sclerosis 2 (juvenile)	57679	Hs.471096//Hs.621812	NM_001135745//NM_020919//NP_001129217//NP_065970	0.203	6.158	6.101	0.618	0.06	0.84114	0.69828
8129953	HIVEP2	human immunodeficiency virus type I enhancer binding protein 2	3097	Hs.510172	NM_006734//NP_006725	0.203	7.183	7.075	1.159	0.11	0.84136	0.69828
8130408	IPCEF1	interaction protein for cytohesin exchange factors 1	26034	Hs.146100	NM_001130699//NM_001130700//NM_015553//NP_001124171//NP_001124172//NP_056368	0.203	5.006	4.941	0.7	0.07	0.84156	0.69828
8151592	CA1	carbonic anhydrase I	759	Hs.23118	NM_001128829//NM_001128830//NM_001128831//NM_001738//NP_001122301//NP_001122302//NP_001122303//NP_001729	0.203	5.25	5.145	1.123	0.1	0.84173	0.69828
8044613	CBWD2	COBW domain containing 2	150472	Hs.531330	NM_172003//NP_742000//XM_001716392//XP_001716444	-0.221	7.986	8.05	0.628	-0.06	0.82793	0.69849
7962274	KIF21A	kinesin family member 21A	55605	Hs.374201	NM_017641//NP_060111	0.204	3.944	3.895	0.519	0.05	0.84073	0.6985
8015769	BRCA1	breast cancer 1, early onset	672	Hs.194143	NM_007294//NM_007295//NM_007296//NM_007297//NM_007298//NM_007299//NM_007300//NM_007302//NM_007303//NM_007304//NM_007305//NP_009225//NP_009226//NP_009227//NP_009228//NP_009229//NP_009230//NP_009231//NP_009233//NP_009234//NP_009235//NP_009236	-0.222	4.978	5.077	0.97	-0.1	0.82721	0.69871
8022747	B4GALT6	UDP-Gal:betaGlcNAc beta 1,4- galactosyltransferase, polypeptide 6	9331	Hs.591063	NM_004775//NP_004766	-0.222	6.475	6.584	1.064	-0.11	0.82649	0.69871
8103932	MLF1IP	MLF1 interacting protein	79682	Hs.481307//Hs.575032	NM_024629//NP_078905	-0.222	6.181	6.291	1.079	-0.11	0.82712	0.69871
8152582	DSCC1	defective in sister chromatid cohesion 1 homolog (S. cerevisiae)	79075	Hs.315167	NM_024094//NP_076999	-0.222	4.449	4.525	0.745	-0.08	0.82709	0.69871
7939087	C11orf46	chromosome 11 open reading frame 46	120534	Hs.502208	NM_152316//NP_689529	0.205	8.733	8.673	0.644	0.06	0.83985	0.69872
8156688	TDRD7	tudor domain containing 7	23424	Hs.193842	NM_014290//NP_055105	0.205	6.487	6.428	0.626	0.06	0.8399	0.69872
7944152	IL10RA	interleukin 10 receptor, alpha	3587	Hs.504035	NM_001558//NP_001549//NR_026691	-0.223	5.846	5.933	0.846	-0.09	0.82572	0.69894
8089448	DPPA4	developmental pluripotency associated 4	55211	Hs.317659	NM_018189//NP_060659	-0.223	5.107	5.2	0.913	-0.09	0.82612	0.69894
8109344	GM2A	GM2 ganglioside activator	2760	Hs.483873	NM_000405//NP_000396	-0.223	6.606	6.666	0.581	-0.06	0.82603	0.69894
8112428	CD180	CD180 molecule	4064	Hs.87205	NM_005582//NP_005573	-0.223	4.807	4.913	1.041	-0.11	0.8263	0.69894
7918157	VAV3	vav 3 guanine nucleotide exchange factor	10451	Hs.267659	NM_001079874//NM_006113//NP_001073343//NP_006104	0.206	7.492	7.43	0.657	0.06	0.83904	0.69895
7916570	OMA1	OMA1 homolog, zinc metallopeptidase (S. cerevisiae)	115209	Hs.425769	NM_145243//NP_660286	-0.224	6.313	6.383	0.681	-0.07	0.8256	0.69916
7948455	MS4A6A	membrane-spanning 4-domains, subfamily A, member 6A	64231	Hs.523702	NM_022349//NM_152851//NM_152852//NP_071744//NP_690590//NP_690591	-0.224	4.971	5.049	0.76	-0.08	0.82555	0.69916
7905099	VPS45	vacuolar protein sorting 45 homolog (S. cerevisiae)	11311	Hs.443750	NM_007259//NP_009190	0.207	7.199	7.144	0.579	0.06	0.83835	0.69917
8089954	IQCB1	IQ motif containing B1	9657	Hs.604110	NM_001023570//NM_001023571//NP_001018864//NP_001018865	0.207	7.329	7.263	0.694	0.07	0.83842	0.69917
8093294	CCR2	chemokine (C-C motif) receptor 2	1231	Hs.644637	NM_000647//NM_000648//NP_000638//NP_000639	0.207	3.638	3.536	1.068	0.1	0.8387	0.69917
8125447	HLA-DQB1	major histocompatibility complex, class II, DQ beta 1	3119	Hs.409934//Hs.534322//Hs.713773	NM_002123//NP_002114//XM_001722253//XM_001723447//XP_001722305//XP_001723499	0.207	5.016	4.937	0.831	0.08	0.83832	0.69917
8140239	LOC100132832	postmeiotic segregation increased 2-like 5-like	100132832	Hs.113940	NM_001129851//NP_001123323//XM_001721743//XM_001722503//XP_001721795//XP_001722555	0.207	8.398	8.323	0.795	0.08	0.83849	0.69917
7963157	RACGAP1	Rac GTPase activating protein 1	29127	Hs.505469	NM_001126103//NM_001126104//NM_013277//NP_001119575//NP_001119576//NP_037409	-0.225	6.465	6.547	0.795	-0.08	0.82461	0.69939
8147101	E2F5	E2F transcription factor 5, p130-binding	1875	Hs.445758	NM_001083588//NM_001083589//NM_001951//NP_001077057//NP_001077058//NP_001942	-0.225	5.381	5.446	0.629	-0.06	0.8249	0.69939
8142100	ATXN7L1	ataxin 7-like 1	222255	Hs.489603	NM_020725//NM_138495//NM_152749//NP_065776//NP_612504//NP_689962	0.208	6.782	6.715	0.707	0.07	0.83782	0.6994
8135218	LRRC17	leucine rich repeat containing 17	10234	Hs.567412	NM_001031692//NM_005824//NP_001026862//NP_005815	0.209	4.351	4.277	0.768	0.07	0.8368	0.69963
7990810	MTHFS	5,10-methenyltetrahydrofolate synthetase (5-formyltetrahydrofolate cyclo-ligase)	10588	Hs.459049	NM_006441//NP_006432	-0.227	6.446	6.515	0.659	-0.07	0.82307	0.69985
8174103	GK	glycerol kinase	2710	Hs.1466	NM_000167//NM_001128127//NM_203391//NP_000158//NP_001121599//NP_976325	0.21	8.481	8.381	1.039	0.1	0.83631	0.69986
8011713	CXCL16	chemokine (C-X-C motif) ligand 16	58191	Hs.513885	NM_001100812//NM_022059//NP_001094282//NP_071342	-0.228	4.311	4.442	1.254	-0.13	0.82253	0.70008
8044035	IL18R1	interleukin 18 receptor 1	8809	Hs.469521	NM_003855//NP_003846	-0.228	5.38	5.556	1.679	-0.18	0.82195	0.70008
7974851	HIF1A	hypoxia inducible factor 1, alpha subunit (basic helix-loop-helix transcription factor)	3091	Hs.597216//Hs.654600	NM_001530//NM_181054//NP_001521//NP_851397	0.211	7.634	7.547	0.898	0.09	0.83556	0.70009
8161575	CBWD5	COBW domain containing 5	220869	Hs.355950//Hs.635227//Hs.645337//Hs.645504	NM_001024916//NP_001020087	0.211	6.291	6.221	0.733	0.07	0.83542	0.70009
7935403	ARHGAP19	Rho GTPase activating protein 19	84986	Hs.80305	NM_032900//NP_116289	-0.229	5.8	5.87	0.661	-0.07	0.82122	0.70031
7982366	SCG5	secretogranin V (7B2 protein)	6447	Hs.156540	NM_001144757//NM_003020//NP_001138229//NP_003011	-0.229	3.967	4.033	0.628	-0.07	0.82196	0.70031
8042830	MTHFD2	methylenetetrahydrofolate dehydrogenase (NADP+ dependent) 2, methenyltetrahydrofolate cyclohydrolase	10797	Hs.469030	NM_001040409//NM_006636//NP_001035499//NP_006627	0.212	8.147	8.042	1.077	0.1	0.83434	0.70032
7930498	ACSL5	acyl-CoA synthetase long-chain family member 5	51703	Hs.11638	NM_016234//NM_203379//NM_203380//NP_057318//NP_976313//NP_976314	-0.23	7.028	7.087	0.558	-0.06	0.82073	0.70055
7987027	GOLGA9P	golgi autoantigen, golgin subfamily a, 9 pseudogene	283796	Hs.375441	NR_024074//XR_017720	-0.23	7.158	7.235	0.725	-0.08	0.82033	0.70055
8127987	SNORD50A	small nucleolar RNA, C/D box 50A	26799	NA	NR_002743	-0.23	7.804	7.86	0.524	-0.06	0.82058	0.70055
8148304	TRIB1	tribbles homolog 1 (Drosophila)	10221	Hs.444947	NM_025195//NP_079471	0.213	6.31	6.252	0.592	0.06	0.83363	0.70055
7969576	MIRHG1	microRNA host gene 1 (non-protein coding)	407975	Hs.24115//Hs.652877	XR_042147//XR_042176//XR_042177	-0.231	6.98	7.083	0.965	-0.1	0.81985	0.70078
8044346	LOC151009	hypothetical LOC151009	151009	Hs.516403//Hs.643369	NR_027244//XR_041916//XR_041917//XR_041918	0.214	4.74	4.686	0.55	0.05	0.83321	0.70079
8023165	HDHD2	haloacid dehalogenase-like hydrolase domain containing 2	84064	Hs.465041	NM_032124//NP_115500	0.215	7.806	7.753	0.536	0.05	0.83262	0.70102
8079021	CTNNB1	catenin (cadherin-associated protein), beta 1, 88kDa	1499	Hs.476018	NM_001098209//NM_001098210//NM_001904//NP_001091679//NP_001091680//NP_001895	0.215	8.844	8.779	0.657	0.06	0.83242	0.70102
8135576	TES	testis derived transcript (3 LIM domains)	26136	Hs.592286//Hs.664957	NM_015641//NM_152829//NP_056456//NP_690042	0.215	8.595	8.486	1.1	0.11	0.83182	0.70102
8039706	ZNF256	zinc finger protein 256	10172	Hs.596242	NM_005773//NP_005764	-0.233	5.596	5.655	0.555	-0.06	0.81839	0.70126
8041383	LTBP1	latent transforming growth factor beta binding protein 1	4052	Hs.713533	NM_000627//NM_206943//NP_000618//NP_996826	0.216	4.894	4.836	0.584	0.06	0.83175	0.70126
8087874	WDR82	WD repeat domain 82	80335	Hs.194110	NM_025222//NP_079498	-0.233	5.176	5.233	0.529	-0.06	0.81855	0.70126
8089467	ZBED2	zinc finger, BED-type containing 2	79413	Hs.136912	NM_024508//NP_078784	-0.233	6.066	6.123	0.533	-0.06	0.81842	0.70126
8150988	ASPH	aspartate beta-hydroxylase	444	Hs.591874	NM_004318//NM_020164//NM_032466//NM_032467//NM_032468//NP_004309//NP_064549//NP_115855//NP_115856//NP_115857	-0.233	7.242	7.304	0.578	-0.06	0.8187	0.70126
8069744	RWDD2B	RWD domain containing 2B	10069	Hs.716643	NM_016940//NP_058636	0.217	6.64	6.561	0.793	0.08	0.83038	0.70149
8096919	ALPK1	alpha-kinase 1	80216	Hs.652825	NM_001102406//NM_025144//NP_001095876//NP_079420	-0.234	5.802	5.858	0.514	-0.06	0.81776	0.70149
8129924	TXLNB	taxilin beta	167838	Hs.535820	NM_153235//NP_694967	-0.234	5.506	5.593	0.811	-0.09	0.81806	0.70149
8140463	FGL2	fibrinogen-like 2	10875	Hs.520989	NM_006682//NP_006673	0.217	5.674	5.531	1.441	0.14	0.83037	0.70149
7993776	LOC81691	exonuclease NEF-sp	81691	Hs.177926	NM_001144924//NM_030941//NP_001138396//NP_112203	0.218	5.898	5.822	0.756	0.08	0.82991	0.70173
8011823	ZNF594	zinc finger protein 594	84622	Hs.658402	NM_032530//NP_115919	-0.235	5.221	5.292	0.651	-0.07	0.81675	0.70173
8020090	TWSG1	twisted gastrulation homolog 1 (Drosophila)	57045	Hs.514685	NM_020648//NP_065699	0.218	6.326	6.274	0.521	0.05	0.8305	0.70173
8029536	APOC1	apolipoprotein C-I	341	Hs.110675	NM_001645//NP_001636	-0.235	4.778	4.875	0.902	-0.1	0.81684	0.70173
8147396	INTS8	integrator complex subunit 8	55656	Hs.521693	NM_017864//NP_060334	0.218	6.566	6.514	0.519	0.05	0.8298	0.70173
7938261	OR5E1P	olfactory receptor, family 5, subfamily E, member 1 pseudogene	26343	Hs.382973	NA	-0.236	5.391	5.458	0.618	-0.07	0.81619	0.70197
7953878	CLEC2D	C-type lectin domain family 2, member D	29121	Hs.268326	NM_001004419//NM_013269//NP_001004419//NP_037401	0.219	6.289	6.213	0.751	0.08	0.82905	0.70197
7975268	ARG2	arginase, type II	384	Hs.708024	NM_001172//NP_001163	-0.236	5.511	5.574	0.583	-0.06	0.81642	0.70197
7996954	NFAT5	nuclear factor of activated T-cells 5, tonicity-responsive	10725	Hs.371987	NM_001113178//NM_006599//NM_138713//NM_138714//NM_173214//NP_001106649//NP_006590//NP_619727//NP_619728//NP_775321	0.219	7.543	7.472	0.71	0.07	0.82944	0.70197
8055151	POTEF	POTE ankyrin domain family, member F	728378	Hs.580547	NM_001099771//NP_001093241	-0.236	10.1	10.176	0.694	-0.08	0.81625	0.70197
8136807	TRY6	trypsinogen C	154754	Hs.705810	NR_001296//XR_042156	-0.236	5.439	5.504	0.6	-0.06	0.81631	0.70197
8173600	NAP1L2	nucleosome assembly protein 1-like 2	4674	Hs.66180//Hs.718821	NM_021963//NP_068798	-0.236	3.874	3.993	1.095	-0.12	0.81624	0.70197
7908125	RGL1	ral guanine nucleotide dissociation stimulator-like 1	23179	Hs.497148	NM_015149//NP_055964	0.22	6.33	6.188	1.408	0.14	0.82839	0.70221
8147661	SPAG1	sperm associated antigen 1	6674	Hs.591866	NM_003114//NM_172218//NP_003105//NP_757367	0.22	5.48	5.422	0.571	0.06	0.82797	0.70221
8148158	WDR67	WD repeat domain 67	93594	Hs.492716	NM_001145088//NM_145647//NP_001138560//NP_663622	0.22	5.957	5.892	0.643	0.06	0.82814	0.70221
7950743	RAB30	RAB30, member RAS oncogene family	27314	Hs.40758	NM_014488//NP_055303	-0.237	4.047	4.112	0.601	-0.07	0.81664	0.70222
7956114	RPS26	ribosomal protein S26	6231	Hs.447562//Hs.567235//Hs.632726	NM_001029//NP_001020	-0.237	4.369	4.43	0.56	-0.06	0.81548	0.70222
8065607	PLAGL2	pleiomorphic adenoma gene-like 2	5326	Hs.154104	NM_002657//NP_002648	-0.237	5.984	6.042	0.541	-0.06	0.81517	0.70222
7909332	CD55	CD55 molecule, decay accelerating factor for complement (Cromer blood group)	1604	Hs.126517	NM_000574//NM_001114752//NP_000565//NP_001108224	0.221	8.447	8.386	0.594	0.06	0.82743	0.70245
8027260	ZNF486	zinc finger protein 486	90649	Hs.55304//Hs.590991	NM_052852//NP_443084	0.221	5.676	5.621	0.55	0.06	0.8279	0.70245
8115562	RNF145	ring finger protein 145	153830	Hs.349306	NM_144726//NP_653327	0.221	7.361	7.268	0.916	0.09	0.82747	0.70245
7906930	NUF2	NUF2, NDC80 kinetochore complex component, homolog (S. cerevisiae)	83540	Hs.651950	NM_031423//NM_145697//NP_113611//NP_663735	-0.238	4.996	5.148	1.392	-0.15	0.81443	0.70246
7986569	LOC440248	hect domain and RLD 2 pseudogene	440248	Hs.458334//Hs.531509//Hs.655732	NA	-0.238	7.351	7.419	0.622	-0.07	0.81486	0.70246
8076223	SNORD43	small nucleolar RNA, C/D box 43	26807	NA	NR_002439	-0.238	8.049	8.109	0.551	-0.06	0.81497	0.70246
8166469	SAT1	spermidine/spermine N1-acetyltransferase 1	6303	Hs.28491	NM_002970//NP_002961	-0.238	9.343	9.4	0.521	-0.06	0.81494	0.70246
8055952	NR4A2	nuclear receptor subfamily 4, group A, member 2	4929	Hs.563344	NM_006186//NM_173171//NM_173172//NM_173173//NP_006177//NP_775263//NP_775264//NP_775265	0.222	5.397	5.336	0.599	0.06	0.82698	0.7027
7935337	PIK3AP1	phosphoinositide-3-kinase adaptor protein 1	118788	Hs.310456	NM_152309//NP_689522	0.223	7.243	7.171	0.703	0.07	0.82627	0.70294
8035304	BST2	bone marrow stromal cell antigen 2	684	Hs.118110	NM_004335//NP_004326	0.223	6.328	6.258	0.689	0.07	0.82622	0.70294
8083260	CPA3	carboxypeptidase A3 (mast cell)	1359	Hs.646	NM_001870//NP_001861	0.223	6.066	5.875	1.868	0.19	0.82626	0.70294
8101429	PLAC8	placenta-specific 8	51316	Hs.546392	NM_001130715//NM_001130716//NM_016619//NP_001124187//NP_001124188//NP_057703	0.223	8.152	8.07	0.799	0.08	0.82616	0.70294
8160213	TTC39B	tetratricopeptide repeat domain 39B	158219	Hs.563630	NM_152574//NP_689787	0.223	3.803	3.743	0.584	0.06	0.82619	0.70294
8160284	FAM29A	family with sequence similarity 29, member A	54801	Hs.533468	NM_017645//NP_060115	0.223	6.731	6.661	0.681	0.07	0.82619	0.70294
8090988	CEP70	centrosomal protein 70kDa	80321	Hs.531962	NM_024491//NP_077817	-0.24	6.378	6.447	0.625	-0.07	0.81276	0.70295
8170364	AFF2	AF4/FMR2 family, member 2	2334	Hs.496911	NM_002025//NP_002016	-0.24	5.187	5.242	0.503	-0.06	0.81346	0.70295
7908488	CFHR1	complement factor H-related 1	3078	Hs.575869	NM_002113//NP_002104	0.224	4.363	4.199	1.598	0.16	0.82584	0.70319
7986383	IGF1R	insulin-like growth factor 1 receptor	3480	Hs.643120//Hs.653608//Hs.714012	NM_000875//NP_000866	-0.241	4.411	4.481	0.633	-0.07	0.81211	0.70319
8014160	CCL1	chemokine (C-C motif) ligand 1	6346	Hs.72918	NM_002981//NP_002972	-0.241	7.194	7.352	1.432	-0.16	0.81255	0.70319
8055465	CXCR4	chemokine (C-X-C motif) receptor 4	7852	Hs.593413	NM_001008540//NM_003467//NP_001008540//NP_003458	0.224	7.771	7.62	1.468	0.15	0.82517	0.70319
8084100	USP13	ubiquitin specific peptidase 13 (isopeptidase T-3)	8975	Hs.175322	NM_003940//NP_003931	0.224	5.067	5.008	0.569	0.06	0.82566	0.70319
8098423	NEIL3	nei endonuclease VIII-like 3 (E. coli)	55247	Hs.405467	NM_018248//NP_060718	-0.241	5.074	5.137	0.572	-0.06	0.81262	0.70319
8167449	PLP2	proteolipid protein 2 (colonic epithelium-enriched)	5355	Hs.77422	NM_002668//NP_002659	-0.241	9.896	9.962	0.597	-0.07	0.8125	0.70319
7953765	RIMKLB	ribosomal modification protein rimK-like family member B	57494	Hs.504670	NM_020734//NP_065785	0.225	7.042	6.959	0.798	0.08	0.82439	0.70343
7969243	CKAP2	cytoskeleton associated protein 2	26586	Hs.444028//Hs.640434//Hs.711762	NM_001098525//NM_018204//NP_001091995//NP_060674	0.225	7.461	7.377	0.811	0.08	0.82438	0.70343
8023228	DYM	dymeclin	54808	Hs.162996	NM_017653//NP_060123	0.225	6.798	6.743	0.533	0.06	0.82521	0.70343
8049532	LRRFIP1	leucine rich repeat (in FLII) interacting protein 1	9208	Hs.471779	NM_001137550//NM_001137551//NM_001137552//NM_001137553//NM_004735//NP_001131022//NP_001131023//NP_001131024//NP_001131025//NP_004726	0.225	4.706	4.619	0.845	0.09	0.82482	0.70343
8091737	IFT80	intraflagellar transport 80 homolog (Chlamydomonas)	57560	Hs.478095	NM_020800//NP_065851	0.225	6.295	6.235	0.578	0.06	0.82481	0.70343
7912537	DHRS3	dehydrogenase/reductase (SDR family) member 3	9249	Hs.289347	NM_004753//NP_004744	-0.242	5.245	5.325	0.725	-0.08	0.81166	0.70344
7982757	CASC5	cancer susceptibility candidate 5	57082	Hs.181855	NM_144508//NM_170589//NP_653091//NP_733468	-0.242	5.648	5.763	1.041	-0.12	0.8116	0.70344
8148124	MTBP	Mdm2, transformed 3T3 cell double minute 2, p53 binding protein (mouse) binding protein, 104kDa	27085	Hs.657656	NM_022045//NP_071328	-0.242	4.724	4.805	0.73	-0.08	0.81176	0.70344
7965156	LIN7A	lin-7 homolog A (C. elegans)	8825	Hs.144333	NM_004664//NP_004655	0.226	4.277	4.174	0.994	0.1	0.82359	0.70368
8014100	C17orf75	chromosome 17 open reading frame 75	64149	Hs.655257	NM_022344//NP_071739	0.227	5.141	5.086	0.529	0.06	0.82311	0.70393
8040142	CPSF3	cleavage and polyadenylation specific factor 3, 73kDa	51692	Hs.515972	NM_016207//NP_057291	0.227	8.061	8.003	0.562	0.06	0.82362	0.70393
8141016	TFPI2	tissue factor pathway inhibitor 2	7980	Hs.438231	NM_006528//NP_006519	0.227	3.548	3.491	0.543	0.06	0.82342	0.70393
8168524	P2RY10	purinergic receptor P2Y, G-protein coupled, 10	27334	Hs.296433	NM_014499//NM_198333//NP_055314//NP_938147	0.227	4.446	4.365	0.787	0.08	0.82335	0.70393
7925531	AKT3	v-akt murine thymoma viral oncogene homolog 3 (protein kinase B, gamma)	10000	Hs.498292	NM_005465//NM_181690//NP_005456//NP_859029	-0.244	6.887	7.109	1.987	-0.22	0.81018	0.70394
8095697	CXCL1	chemokine (C-X-C motif) ligand 1 (melanoma growth stimulating activity, alpha)	2919	Hs.789	NM_001511//NP_001502	-0.244	7.861	8.012	1.342	-0.15	0.80983	0.70394
8114612	CD14	CD14 molecule	929	Hs.163867	NM_000591//NM_001040021//NP_000582//NP_001035110	-0.244	4.777	4.85	0.655	-0.07	0.81054	0.70394
8055624	ZEB2	zinc finger E-box binding homeobox 2	9839	Hs.34871	NM_014795//NP_055610//XM_001723541//XM_001723999//XM_001724917//XP_001723593//XP_001724051//XP_001724969	0.228	8.259	8.196	0.604	0.06	0.8219	0.70418
7899504	GMEB1	glucocorticoid modulatory element binding protein 1	10691	Hs.632373	NM_006582//NM_024482//NP_006573//NP_077808	-0.245	6.945	7.014	0.613	-0.07	0.8094	0.70419
8021301	RAB27B	RAB27B, member RAS oncogene family	5874	Hs.25318	NM_004163//NP_004154	-0.245	5.584	5.727	1.27	-0.14	0.809	0.70419
8090469	GATA2	GATA binding protein 2	2624	Hs.367725	NM_001145661//NM_001145662//NM_032638//NP_001139133//NP_001139134//NP_116027	-0.245	6.694	6.79	0.849	-0.1	0.80916	0.70419
7919584	HIST2H2BF	histone cluster 2, H2bf	440689	Hs.632451	NM_001024599//NP_001019770	0.229	5.668	5.605	0.602	0.06	0.82157	0.70443
8058670	IKZF2	IKAROS family zinc finger 2 (Helios)	22807	Hs.604950	NM_001079526//NM_016260//NP_001072994//NP_057344	0.229	5.971	5.779	1.835	0.19	0.82139	0.70443
8094911	ATP10D	ATPase, class V, type 10D	57205	Hs.437241	NM_020453//NP_065186	0.229	6.202	6.139	0.596	0.06	0.8212	0.70443
8106727	FLJ41309	hypothetical protein LOC645079	645079	Hs.364045	NM_001039779//NP_001034868	0.229	4.102	4.022	0.758	0.08	0.82175	0.70443
7982358	ARHGAP11A	Rho GTPase activating protein 11A	9824	Hs.591130	NM_014783//NM_199357//NP_055598//NP_955389//XM_001714495//XP_001714547	-0.246	5.503	5.657	1.361	-0.15	0.80868	0.70444
8063283	CSE1L	CSE1 chromosome segregation 1-like (yeast)	1434	Hs.90073	NM_001316//NP_001307	0.23	7.674	7.615	0.565	0.06	0.82094	0.70468
8081564	CD96	CD96 molecule	10225	Hs.142023	NM_005816//NM_198196//NP_005807//NP_937839	0.23	7.388	7.171	2.054	0.22	0.8206	0.70468
8122660	UST	uronyl-2-sulfotransferase	10090	Hs.657370	NM_005715//NP_005706	0.23	5.386	5.323	0.595	0.06	0.82049	0.70468
7951679	TIMM8B	translocase of inner mitochondrial membrane 8 homolog B (yeast)	26521	Hs.279915	NM_012459//NP_036591	-0.247	7.547	7.617	0.615	-0.07	0.80789	0.70469
7970737	FLT3	fms-related tyrosine kinase 3	2322	Hs.507590	NM_004119//NP_004110	0.231	8.01	7.929	0.77	0.08	0.82032	0.70493
8038949	ZNF841	zinc finger protein 841	284371	Hs.655934//Hs.662400	NM_001136499//NP_001129971//XR_015252//XR_015660	0.231	4.9	4.842	0.546	0.06	0.82043	0.70493
8101322	MOP-1	MOP-1	643616	Hs.679418	XR_041844//XR_041845//XR_041846	0.231	4.185	4.045	1.319	0.14	0.81958	0.70493
7946446	NRIP3	nuclear receptor interacting protein 3	56675	Hs.523467	NM_020645//NP_065696	-0.248	6.384	6.483	0.873	-0.1	0.80689	0.70495
8070297	ERG	v-ets erythroblastosis virus E26 oncogene homolog (avian)	2078	Hs.473819	NM_001136154//NM_001136155//NM_004449//NM_182918//NP_001129626//NP_001129627//NP_004440//NP_891548	-0.248	6.904	7.046	1.249	-0.14	0.8073	0.70495
8105647	C5orf44	chromosome 5 open reading frame 44	80006	Hs.591760	NM_001093755//NM_001093756//NM_024941//NP_001087224//NP_001087225//NP_079217//NR_003545	0.232	6.086	6.032	0.508	0.05	0.81882	0.70518
8138466	MACC1	metastasis associated in colon cancer 1	346389	Hs.598388	NM_182762//NP_877439	0.232	7.277	7.118	1.497	0.16	0.8194	0.70518
8128716	CD164	CD164 molecule, sialomucin	8763	Hs.520313//Hs.644693	NM_001142401//NM_001142402//NM_001142403//NM_001142404//NM_006016//NP_001135873//NP_001135874//NP_001135875//NP_001135876//NP_006007	-0.249	8.671	8.757	0.75	-0.09	0.80665	0.7052
8145291	SLC25A37	solute carrier family 25, member 37	51312	Hs.596025//Hs.658208//Hs.716436	NM_016612//NP_057696	-0.249	5.493	5.593	0.876	-0.1	0.80598	0.7052
8165642	TMEM203	transmembrane protein 203	94107	Hs.591886	NM_053045//NP_444273	-0.249	7.985	8.051	0.586	-0.07	0.80661	0.7052
7918275	WDR47	WD repeat domain 47	22911	Hs.654760	NM_001142550//NM_001142551//NM_014969//NP_001136022//NP_001136023//NP_055784	0.233	5.743	5.678	0.602	0.06	0.819	0.70544
7901513	SCP2	sterol carrier protein 2	6342	Hs.476365//Hs.709369	NM_001007098//NM_001007099//NM_001007100//NM_001007250//NM_002979//NP_001007099//NP_001007100//NP_001007101//NP_001007251//NP_002970	0.234	5.95	5.888	0.577	0.06	0.81745	0.70569
7929052	IFIT3	interferon-induced protein with tetratricopeptide repeats 3	3437	Hs.714337	NM_001031683//NM_001549//NP_001026853//NP_001540	0.234	6.389	6.309	0.751	0.08	0.81796	0.70569
7943160	SCARNA9	small Cajal body-specific RNA 9	619383	NA	NR_002569	0.234	11.108	11.043	0.606	0.07	0.81802	0.70569
7979888	SLC8A3	solute carrier family 8 (sodium/calcium exchanger), member 3	6547	Hs.337696	NM_001130417//NM_033262//NM_058240//NM_182932//NM_182936//NM_183002//NP_001123889//NP_150287//NP_489479//NP_891977//NP_891981//NP_892114	0.234	4.093	4.036	0.528	0.06	0.81785	0.70569
8092654	RPL39L	ribosomal protein L39-like	116832	Hs.647900	NM_052969//NP_443201	0.235	3.899	3.829	0.652	0.07	0.81726	0.70595
8128329	C6orf167	chromosome 6 open reading frame 167	253714	Hs.444292	NM_198468//NP_940870	0.235	4.416	4.356	0.564	0.06	0.81698	0.70595
8138749	HOXA9	homeobox A9	3205	Hs.659350	NM_152739//NP_689952	0.235	8.173	8.045	1.185	0.13	0.81659	0.70595
7924096	NEK2	NIMA (never in mitosis gene a)-related kinase 2	4751	Hs.153704	NM_002497//NP_002488	-0.252	4.972	5.069	0.843	-0.1	0.80421	0.70597
8098195	SC4MOL	sterol-C4-methyl oxidase-like	6307	Hs.105269//Hs.593050	NM_001017369//NM_006745//NP_001017369//NP_006736	-0.252	6.307	6.377	0.607	-0.07	0.80439	0.70597
8126303	TREM1	triggering receptor expressed on myeloid cells 1	54210	Hs.283022	NM_018643//NP_061113	-0.252	5.066	5.164	0.848	-0.1	0.80405	0.70597
7951077	SESN3	sestrin 3	143686	Hs.659934	NM_144665//NP_653266	0.236	5.976	5.86	1.071	0.12	0.81614	0.70621
7990879	EFTUD1	elongation factor Tu GTP binding domain containing 1	79631	Hs.459114	NM_001040610//NM_024580//NP_001035700//NP_078856	0.236	5.465	5.397	0.63	0.07	0.81595	0.70621
8040440	GEN1	Gen homolog 1, endonuclease (Drosophila)	348654	Hs.467793	NM_001130009//NM_182625//NP_001123481//NP_872431	0.236	6.01	5.925	0.787	0.09	0.81638	0.70621
8044417	TMEM87B	transmembrane protein 87B	84910	Hs.656298	NM_032824//NP_116213	0.236	6.233	6.176	0.526	0.06	0.81642	0.70621
7982792	RAD51	RAD51 homolog (RecA homolog, E. coli) (S. cerevisiae)	5888	Hs.631709	NM_002875//NM_133487//NP_002866//NP_597994	0.237	4.214	4.115	0.91	0.1	0.81552	0.70647
8027368	ZNF254	zinc finger protein 254	9534	Hs.434406	NM_203282//NP_975011	0.237	7.619	7.565	0.5	0.05	0.81574	0.70647
8109830	CCDC99	coiled-coil domain containing 99	54908	Hs.368710	NM_017785//NP_060255	0.237	7.141	7.063	0.719	0.08	0.81541	0.70647
8132843	FAM29A	family with sequence similarity 29, member A	54801	Hs.533468	NM_017645//NP_060115	0.237	6.702	6.614	0.818	0.09	0.81577	0.70647
7902104	PDE4B	phosphodiesterase 4B, cAMP-specific (phosphodiesterase E4 dunce homolog, Drosophila)	5142	Hs.198072	NM_001037339//NM_001037340//NM_001037341//NM_002600//NP_001032416//NP_001032417//NP_001032418//NP_002591	-0.254	6.199	6.315	1.001	-0.12	0.80215	0.70649
8123744	F13A1	coagulation factor XIII, A1 polypeptide	2162	Hs.335513	NM_000129//NP_000120	-0.254	4.79	4.885	0.814	-0.1	0.80205	0.70649
7908978	ZC3H11A	zinc finger CCCH-type containing 11A	9877	Hs.532399	NM_014827//NP_055642	0.238	8.736	8.666	0.639	0.07	0.81507	0.70673
7968333	USPL1	ubiquitin specific peptidase like 1	10208	Hs.533831	NM_005800//NP_005791	0.238	6.79	6.731	0.536	0.06	0.81605	0.70673
8020110	RAB31	RAB31, member RAS oncogene family	11031	Hs.714730//Hs.99528	NM_006868//NP_006859	0.238	6.424	6.317	0.979	0.11	0.81427	0.70673
7921583	COPA	coatomer protein complex, subunit alpha	1314	Hs.162121//Hs.685025	NM_001098398//NM_004371//NP_001091868//NP_004362	-0.255	8.058	8.125	0.571	-0.07	0.80137	0.70675
7971296	EPSTI1	epithelial stromal interaction 1 (breast)	94240	Hs.546467	NM_001002264//NM_033255//NP_001002264//NP_150280	-0.255	5.882	6.032	1.286	-0.15	0.80135	0.70675
7981986	SNRPN	small nuclear ribonucleoprotein polypeptide N	6638	Hs.555970//Hs.564847//Hs.578619//Hs.585703//Hs.592473//Hs.621316//Hs.632166	NM_003097//NM_022805//NM_022806//NM_022807//NM_022808//NP_003088//NP_073716//NP_073717//NP_073718//NP_073719//NR_001289//NR_001290//NR_001292//NR_001293//NR_001294//NR_001295//NR_003294//NR_003298//NR_003299//NR_003300//NR_003301//NR_003302//NR_003303//NR_003304//NR_003305//NR_003306//NR_003307//NR_003308//NR_003309//NR_003310//NR_003311//NR_003312//NR_003313//NR_003314//NR_003315//NR_003316//NR_…	-0.255	6.104	6.366	2.243	-0.26	0.8014	0.70675
7909967	CAPN2	calpain 2, (m/II) large subunit	824	Hs.350899	NM_001748//NP_001739	0.239	8.48	8.375	0.956	0.1	0.81364	0.70699
7972979	LOC100132785	similar to C21orf99 protein	100132785	Hs.434447	XM_001720214//XP_001720266	0.239	3.838	3.752	0.782	0.09	0.81383	0.70699
8100768	UGT2B11	UDP glucuronosyltransferase 2 family, polypeptide B11	10720	Hs.339811	NM_001073//NP_001064	0.239	5.272	5.065	1.886	0.21	0.8136	0.70699
7961339	LRP6	low density lipoprotein receptor-related protein 6	4040	Hs.584775//Hs.658913	NM_002336//NP_002327	0.24	5.451	5.315	1.235	0.14	0.81298	0.70725
8061114	DSTN	destrin (actin depolymerizing factor)	11034	Hs.304192//Hs.705996	NM_001011546//NM_006870//NP_001011546//NP_006861	0.24	5.986	5.892	0.854	0.09	0.81336	0.70725
8111677	LIFR	leukemia inhibitory factor receptor alpha	3977	Hs.133421	NM_001127671//NM_002310//NP_001121143//NP_002301	0.24	3.946	3.859	0.79	0.09	0.81317	0.70725
8145293	ADAM28	ADAM metallopeptidase domain 28	10863	Hs.174030	NM_014265//NM_021777//NP_055080//NP_068547	0.24	7.735	7.59	1.317	0.14	0.81342	0.70725
7904874	NBPF16	neuroblastoma breakpoint family, member 16	728936	Hs.445080//Hs.515947//Hs.523572//Hs.534675//Hs.655576	NM_001102663//NP_001096133	-0.257	7.311	7.437	1.066	-0.13	0.80053	0.70728
7925130	TARBP1	TAR (HIV-1) RNA binding protein 1	6894	Hs.498115	NM_005646//NP_005637	-0.257	6.278	6.367	0.756	-0.09	0.80038	0.70728
8091260	SLC9A9	solute carrier family 9 (sodium/hydrogen exchanger), member 9	285195	Hs.302257	NM_173653//NP_775924	0.241	4.355	4.275	0.722	0.08	0.81221	0.70752
8103389	CTSO	cathepsin O	1519	Hs.75262	NM_001334//NP_001325	0.241	5.939	5.878	0.548	0.06	0.8124	0.70752
8171561	SCML2	sex comb on midleg-like 2 (Drosophila)	10389	Hs.495774	NM_006089//NP_006080	0.241	4.876	4.814	0.564	0.06	0.81269	0.70752
7936871	OAT	ornithine aminotransferase (gyrate atrophy)	4942	Hs.523332	NM_000274//NP_000265	-0.258	6.36	6.451	0.77	-0.09	0.79934	0.70755
7939967	OR8H2	olfactory receptor, family 8, subfamily H, member 2	390151	Hs.553744	NM_001005200//NP_001005200	-0.258	3.241	3.303	0.518	-0.06	0.8002	0.70755
7953351	NCAPD2	non-SMC condensin I complex, subunit D2	9918	Hs.5719	NM_014865//NP_055680	-0.258	5.804	5.903	0.839	-0.1	0.79967	0.70755
7957570	PLXNC1	plexin C1	10154	Hs.584845	NM_005761//NP_005752	-0.258	5.954	6.065	0.942	-0.11	0.79965	0.70755
8021924	THOC1	THO complex 1	9984	Hs.712543	NM_005131//NP_005122	-0.258	7.326	7.387	0.511	-0.06	0.7992	0.70755
8006433	CCL2	chemokine (C-C motif) ligand 2	6347	Hs.303649	NM_002982//NP_002973	-0.259	6.574	6.829	2.153	-0.26	0.79844	0.70781
7917954	FRRS1	ferric-chelate reductase 1	391059	Hs.454779	NM_001013660//NP_001013682	0.243	5.914	5.827	0.776	0.09	0.81098	0.70805
7932407	ST8SIA6	ST8 alpha-N-acetyl-neuraminide alpha-2,8-sialyltransferase 6	338596	Hs.677766	NM_001004470//NP_001004470	0.243	5.087	4.97	1.052	0.12	0.81109	0.70805
7946516	SBF2	SET binding factor 2	81846	Hs.577252	NM_030962//NP_112224	0.243	6.056	5.997	0.532	0.06	0.81096	0.70805
7961291	TAS2R44	taste receptor, type 2, member 44	259290	Hs.688197	NM_176885//NP_795366	0.243	4.366	4.309	0.508	0.06	0.81068	0.70805
8098611	TLR3	toll-like receptor 3	7098	Hs.657724	NM_003265//NP_003256	0.243	5.088	5.005	0.748	0.08	0.81085	0.70805
8120468	BAI3	brain-specific angiogenesis inhibitor 3	577	Hs.13261	NM_001704//NP_001695	0.243	4.179	4.104	0.672	0.07	0.81117	0.70805
7978174	CHMP4A	chromatin modifying protein 4A	29082	Hs.279761	NM_014169//NP_054888	-0.26	7.883	7.952	0.576	-0.07	0.79783	0.70808
7985213	CHRNA5	cholinergic receptor, nicotinic, alpha 5	1138	Hs.1614//Hs.625152	NM_000745//NP_000736	-0.26	4.684	4.751	0.561	-0.07	0.79855	0.70808
8176709	CYorf15B	chromosome Y open reading frame 15B	84663	Hs.592254	NM_032576//NP_115965	0.244	5.165	4.995	1.52	0.17	0.81015	0.70831
8177709	MOG	myelin oligodendrocyte glycoprotein	4340	Hs.141308	NM_001008228//NM_001008229//NM_002433//NM_206809//NM_206810//NM_206811//NM_206812//NM_206813//NM_206814//NP_001008229//NP_001008230//NP_002424//NP_996532//NP_996533//NP_996534//NP_996535//NP_996536//NP_996537	-0.261	5.822	5.889	0.555	-0.07	0.79728	0.70835
8019988	PTPRM	protein tyrosine phosphatase, receptor type, M	5797	Hs.49774	NM_001105244//NM_002845//NP_001098714//NP_002836	0.245	4.801	4.644	1.394	0.16	0.80918	0.70858
8065359	CD93	CD93 molecule	22918	Hs.97199	NM_012072//NP_036204	0.245	5.803	5.735	0.606	0.07	0.80919	0.70858
8072710	APOL6	apolipoprotein L, 6	80830	Hs.257352	NM_030641//NP_085144	0.245	6.384	6.299	0.756	0.08	0.80949	0.70858
8107520	TNFAIP8	tumor necrosis factor, alpha-induced protein 8	25816	Hs.656274	NM_001077654//NM_014350//NP_001071122//NP_055165	0.245	7.499	7.385	1.021	0.11	0.8096	0.70858
8155234	ZCCHC7	zinc finger, CCHC domain containing 7	84186	Hs.654700	NM_032226//NP_115602	0.245	7.503	7.446	0.505	0.06	0.80922	0.70858
8170553	MAGEA6	melanoma antigen family A, 6	4105	Hs.441113	NM_005363//NM_175868//NP_005354//NP_787064	0.245	4.904	4.837	0.599	0.07	0.80962	0.70858
7899394	C1orf38	chromosome 1 open reading frame 38	9473	Hs.10649	NM_001039477//NM_001105556//NM_004848//NP_001034566//NP_001099026//NP_004839	-0.262	5.779	5.843	0.537	-0.06	0.79603	0.70862
7969166	KCNRG	potassium channel regulator	283518	Hs.660161	NM_173605//NM_199464//NP_775876//NP_955751	-0.262	7.758	7.835	0.64	-0.08	0.79642	0.70862
7986293	MCTP2	multiple C2 domains, transmembrane 2	55784	Hs.592017	NM_018349//NP_060819	-0.262	6.941	7.099	1.31	-0.16	0.79638	0.70862
8013319	GRAP	GRB2-related adaptor protein	10750	Hs.567416	NM_006613//NP_006604	-0.262	4.243	4.306	0.526	-0.06	0.79657	0.70862
8065280	C20orf74	chromosome 20 open reading frame 74	57186	Hs.472285	NM_020343//NP_065076	-0.262	6.579	6.649	0.582	-0.07	0.79643	0.70862
8102560	MAD2L1	MAD2 mitotic arrest deficient-like 1 (yeast)	4085	Hs.591697	NM_002358//NP_002349	-0.262	6.196	6.293	0.811	-0.1	0.79608	0.70862
8125638	RXRB	retinoid X receptor, beta	6257	Hs.388034	NM_021976//NP_068811	-0.262	6.551	6.676	1.037	-0.12	0.79624	0.70862
7978366	GZMB	granzyme B (granzyme 2, cytotoxic T-lymphocyte-associated serine esterase 1)	3002	Hs.1051	NM_004131//NP_004122	0.246	6.105	6.012	0.824	0.09	0.8089	0.70885
7908409	RGS2	regulator of G-protein signaling 2, 24kDa	5997	Hs.78944	NM_002923//NP_002914	-0.263	6.658	6.797	1.158	-0.14	0.79555	0.70889
7951259	MMP10	matrix metallopeptidase 10 (stromelysin 2)	4319	Hs.2258	NM_002425//NP_002416	-0.263	4.572	4.64	0.563	-0.07	0.79552	0.70889
7975459	SIPA1L1	signal-induced proliferation-associated 1 like 1	26037	Hs.654657	NM_015556//NP_056371	-0.263	5.958	6.114	1.291	-0.16	0.79534	0.70889
8164165	HSPA5	heat shock 70kDa protein 5 (glucose-regulated protein, 78kDa)	3309	Hs.716396	NM_005347//NP_005338	-0.263	8.881	8.985	0.86	-0.1	0.79545	0.70889
7948534	DDB1	damage-specific DNA binding protein 1, 127kDa	1642	Hs.290758//Hs.705536	NM_001923//NP_001914	-0.264	6.349	6.42	0.583	-0.07	0.79503	0.70916
8143471	CLEC5A	C-type lectin domain family 5, member A	23601	Hs.446235	NM_013252//NP_037384	-0.264	5.129	5.312	1.509	-0.18	0.79502	0.70916
8113250	ERAP1	endoplasmic reticulum aminopeptidase 1	51752	Hs.716426	NM_001040458//NM_016442//NP_001035548//NP_057526	0.248	7.313	7.237	0.66	0.08	0.80675	0.70939
8127145	ELOVL5	ELOVL family member 5, elongation of long chain fatty acids (FEN1/Elo2, SUR4/Elo3-like, yeast)	60481	Hs.713560	NM_021814//NP_068586	-0.265	7.945	8.031	0.71	-0.09	0.79402	0.70943
8132710	FLJ21075	hypothetical protein FLJ21075	80099	Hs.287647	NM_025031//NP_079307	0.249	4.304	4.236	0.597	0.07	0.80619	0.70967
8145317	ADAMDEC1	ADAM-like, decysin 1	27299	Hs.521459	NM_001145271//NM_001145272//NM_014479//NP_001138743//NP_001138744//NP_055294	0.249	5.984	5.826	1.38	0.16	0.80627	0.70967
8039928	FAM72A	family with sequence similarity 72, member A	729533	Hs.715930	NM_001123168//NP_001116640//XM_001133363//XM_001133364//XM_001133365//XP_001133363//XP_001133364//XP_001133365	-0.266	5.186	5.298	0.922	-0.11	0.79358	0.70971
8153201	EIF2C2	eukaryotic translation initiation factor 2C, 2	27161	Hs.449415	NM_012154//NP_036286	-0.266	6.289	6.352	0.516	-0.06	0.79322	0.70971
7961829	BCAT1	branched chain aminotransferase 1, cytosolic	586	Hs.438993	NM_005504//NP_005495	0.25	7.068	6.952	1.013	0.12	0.8051	0.70994
8009502	KCNJ2	potassium inwardly-rectifying channel, subfamily J, member 2	3759	Hs.1547	NM_000891//NP_000882	0.25	5.668	5.592	0.666	0.08	0.8058	0.70994
8140227	NCF1	neutrophil cytosolic factor 1	653361	Hs.647047	NM_000265//NP_000256//XM_001723278//XM_942311//XP_001723330//XP_947404	0.25	6.631	6.511	1.043	0.12	0.80548	0.70994
7925320	NID1	nidogen 1	4811	Hs.356624	NM_002508//NP_002499	-0.267	4.526	4.63	0.855	-0.1	0.79253	0.70998
7926900	MAP3K8	mitogen-activated protein kinase kinase kinase 8	1326	Hs.432453	NM_005204//NP_005195	-0.267	6.987	7.08	0.762	-0.09	0.79247	0.70998
7979307	DLGAP5	discs, large (Drosophila) homolog-associated protein 5	9787	Hs.77695	NM_014750//NP_055565	-0.267	4.273	4.447	1.417	-0.17	0.79224	0.70998
8110861	MRPL36	mitochondrial ribosomal protein L36	64979	Hs.32196	NM_032479//NP_115868	-0.267	6.658	6.73	0.59	-0.07	0.79273	0.70998
8164087	NR6A1	nuclear receptor subfamily 6, group A, member 1	2649	Hs.586460	NM_001489//NM_033334//NP_001480//NP_201591	-0.267	5.395	5.457	0.505	-0.06	0.79271	0.70998
8021914	ADNP2	ADNP homeobox 2	22850	Hs.131915	NM_014913//NP_055728	0.251	4.917	4.856	0.528	0.06	0.80447	0.71021
8091537	IGSF10	immunoglobulin superfamily, member 10	285313	Hs.708245	NM_178822//NP_849144	0.251	5.721	5.562	1.376	0.16	0.80485	0.71021
8112274	ELOVL7	ELOVL family member 7, elongation of long chain fatty acids (yeast)	79993	Hs.274256	NM_001104558//NM_024930//NP_001098028//NP_079206	0.251	6.417	6.209	1.808	0.21	0.80487	0.71021
7907183	C1orf112	chromosome 1 open reading frame 112	55732	Hs.443551	NM_018186//NP_060656	-0.268	4.822	4.885	0.512	-0.06	0.79194	0.71026
8135955	CALU	calumenin	813	Hs.718425//Hs.7753	NM_001130674//NM_001219//NP_001124146//NP_001210	-0.268	6.846	6.915	0.564	-0.07	0.79201	0.71026
8135378	PRKAR2B	protein kinase, cAMP-dependent, regulatory, type II, beta	5577	Hs.433068	NM_002736//NP_002727	0.252	5.524	5.465	0.509	0.06	0.8036	0.71049
8019731	CCL3L1	chemokine (C-C motif) ligand 3-like 1	6349	Hs.512683	NM_021006//NP_066286	-0.269	8.745	8.965	1.787	-0.22	0.79114	0.71054
7931281	FANK1	fibronectin type III and ankyrin repeat domains 1	92565	Hs.352591	NM_145235//NP_660278	0.253	4.846	4.78	0.571	0.07	0.80314	0.71077
8039196	LILRB3	leukocyte immunoglobulin-like receptor, subfamily B (with TM and ITIM domains), member 3	11025	Hs.631592//Hs.688335	NM_001081450//NM_006864//NP_001074919//NP_006855	0.253	5.585	5.493	0.789	0.09	0.80282	0.71077
8102311	CASP6	caspase 6, apoptosis-related cysteine peptidase	839	Hs.654616	NM_001226//NM_032992//NP_001217//NP_116787	0.253	6.65	6.551	0.85	0.1	0.80346	0.71077
8116910	HIVEP1	human immunodeficiency virus type I enhancer binding protein 1	3096	Hs.567284	NM_002114//NP_002105	0.253	7.476	7.415	0.524	0.06	0.80311	0.71077
8049528	LRRFIP1	leucine rich repeat (in FLII) interacting protein 1	9208	Hs.471779	NM_001137550//NM_001137551//NM_001137552//NM_001137553//NM_004735//NP_001131022//NP_001131023//NP_001131024//NP_001131025//NP_004726	-0.27	8.414	8.485	0.572	-0.07	0.79041	0.71082
7981722	IGHA1	immunoglobulin heavy constant alpha 1	3493	Hs.510635	NA	0.254	6.218	6.05	1.436	0.17	0.80316	0.71105
8007921	MYL4	myosin, light chain 4, alkali; atrial, embryonic	4635	Hs.463300	NM_001002841//NM_002476//NP_001002841//NP_002467	0.254	4.808	4.75	0.5	0.06	0.80221	0.71105
8157890	PBX3	pre-B-cell leukemia homeobox 3	5090	Hs.428027	NM_001134778//NM_006195//NP_001128250//NP_006186//NR_024122//NR_024123	0.254	7.609	7.491	1.008	0.12	0.80204	0.71105
7928909	FAM35A	family with sequence similarity 35, member A	54537	Hs.500419	NM_019054//NP_061927	-0.271	5.2	5.265	0.522	-0.06	0.78939	0.7111
8152553	TAF2	TAF2 RNA polymerase II, TATA box binding protein (TBP)-associated factor, 150kDa	6873	Hs.122752	NM_003184//NP_003175	-0.271	7.672	7.739	0.535	-0.07	0.79071	0.7111
8012958	UBE2S	ubiquitin-conjugating enzyme E2S	27338	Hs.396393	NM_014501//NP_055316	0.255	6.184	6.123	0.526	0.06	0.80195	0.71133
8122933	TIAM2	T-cell lymphoma invasion and metastasis 2	26230	Hs.586279	NM_001010927//NM_012454//NP_001010927//NP_036586	0.255	4.64	4.57	0.599	0.07	0.80184	0.71133
8132070	GARS	glycyl-tRNA synthetase	2617	Hs.404321	NM_002047//NP_002038	0.255	8.361	8.291	0.596	0.07	0.80189	0.71133
7949971	CPT1A	carnitine palmitoyltransferase 1A (liver)	1374	Hs.503043	NM_001031847//NM_001876//NP_001027017//NP_001867	-0.272	6.417	6.492	0.605	-0.08	0.7891	0.71138
7938286	RPL27A	ribosomal protein L27a	6157	Hs.523463	NM_000990//NP_000981	0.256	5.915	5.82	0.808	0.09	0.80118	0.71161
8098470	WWC2	WW and C2 domain containing 2	80014	Hs.333179	NM_024949//NP_079225	0.256	5.664	5.5	1.389	0.16	0.80063	0.71161
7937984	OR51L1	olfactory receptor, family 51, subfamily L, member 1	119682	Hs.553559	NM_001004755//NP_001004755	-0.273	4.204	4.272	0.548	-0.07	0.78796	0.71166
7902541	IFI44L	interferon-induced protein 44-like	10964	Hs.715563	NM_006820//NP_006811//XM_001725615//XM_001726761//XM_001726800//XP_001725667//XP_001726813//XP_001726852	0.257	6.376	6.196	1.527	0.18	0.80007	0.71189
8124502	ZNF184	zinc finger protein 184	7738	Hs.158174	NM_007149//NP_009080	-0.274	6.112	6.195	0.666	-0.08	0.78757	0.71194
7902594	PRKACB	protein kinase, cAMP-dependent, catalytic, beta	5567	Hs.487325	NM_002731//NM_182948//NM_207578//NP_002722//NP_891993//NP_997461	0.259	7.998	7.904	0.791	0.09	0.79873	0.71245
7960794	CD163	CD163 molecule	9332	Hs.504641	NM_004244//NM_203416//NP_004235//NP_981961	0.259	4.31	4.187	1.031	0.12	0.79852	0.71245
8046380	ITGA6	integrin, alpha 6	3655	Hs.133397	NM_000210//NM_001079818//NP_000201//NP_001073286	0.259	6.958	6.863	0.805	0.1	0.79861	0.71245
8156982	SMC2	structural maintenance of chromosomes 2	10592	Hs.119023	NM_001042550//NM_001042551//NM_006444//NP_001036015//NP_001036016//NP_006435	0.259	7.512	7.405	0.899	0.11	0.79858	0.71245
7923978	CD34	CD34 molecule	947	Hs.374990	NM_001025109//NM_001773//NP_001020280//NP_001764	-0.276	6.567	6.781	1.696	-0.21	0.78599	0.71251
8101992	SLC39A8	solute carrier family 39 (zinc transporter), member 8	64116	Hs.288034	NM_001135146//NM_001135147//NM_001135148//NM_022154//NP_001128618//NP_001128619//NP_001128620//NP_071437	-0.276	8.305	8.374	0.545	-0.07	0.7862	0.71251
7961075	CD69	CD69 molecule	969	Hs.208854	NM_001781//NP_001772//NR_026671//NR_026672	0.26	7.946	7.801	1.215	0.14	0.79784	0.71274
7965565	USP44	ubiquitin specific peptidase 44	84101	Hs.646421	NM_001042403//NM_032147//NP_001035862//NP_115523	0.26	4.783	4.684	0.833	0.1	0.79762	0.71274
7974404	CDKN3	cyclin-dependent kinase inhibitor 3	1033	Hs.84113	NM_001130851//NM_005192//NP_001124323//NP_005183	-0.277	4.452	4.645	1.52	-0.19	0.78481	0.7128
7927323	FAM21B	family with sequence similarity 21, member B	55747	Hs.365286//Hs.449662	NM_018232//NP_060702	0.261	7.799	7.693	0.883	0.11	0.79683	0.71303
7961371	DUSP16	dual specificity phosphatase 16	80824	Hs.536535	NM_030640//NP_085143	0.261	6.092	6.025	0.563	0.07	0.79675	0.71303
8083429	MBNL1	muscleblind-like (Drosophila)	4154	Hs.478000//Hs.558914	NM_021038//NM_207292//NM_207293//NM_207294//NM_207295//NM_207296//NM_207297//NP_066368//NP_997175//NP_997176//NP_997177//NP_997178//NP_997179//NP_997180	0.261	9.056	8.996	0.507	0.06	0.79714	0.71303
7981976	SNRPN	small nuclear ribonucleoprotein polypeptide N	6638	Hs.555970//Hs.564847//Hs.578619//Hs.585703//Hs.592473//Hs.621316//Hs.632166	NM_003097//NM_022805//NM_022806//NM_022807//NM_022808//NP_003088//NP_073716//NP_073717//NP_073718//NP_073719//NR_001289//NR_001290//NR_001292//NR_001293//NR_001294//NR_001295//NR_003294//NR_003298//NR_003299//NR_003300//NR_003301//NR_003302//NR_003303//NR_003304//NR_003305//NR_003306//NR_003307//NR_003308//NR_003309//NR_003310//NR_003311//NR_003312//NR_003313//NR_003314//NR_003315//NR_003316//NR_…	-0.278	4.719	4.983	2.069	-0.26	0.7839	0.71309
8051501	EIF2AK2	eukaryotic translation initiation factor 2-alpha kinase 2	5610	Hs.131431	NM_001135651//NM_001135652//NM_002759//NP_001129123//NP_001129124//NP_002750	0.262	7.668	7.569	0.827	0.1	0.79655	0.71331
7933228	2025-03-08	membrane-associated ring finger (C3HC4) 8	220972	Hs.499489	NM_001002265//NM_001002266//NM_145021//NP_001002265//NP_001002266//NP_659458	-0.279	5.846	5.914	0.536	-0.07	0.7831	0.71338
8040080	RSAD2	radical S-adenosyl methionine domain containing 2	91543	Hs.17518	NM_080657//NP_542388	-0.279	5.832	5.968	1.069	-0.14	0.78373	0.71338
8089652	NAT13	N-acetyltransferase 13 (GCN5-related)	80218	Hs.596074	NM_025146//NP_079422	-0.28	9.586	9.654	0.526	-0.07	0.78373	0.71367
7930537	TCF7L2	transcription factor 7-like 2 (T-cell specific, HMG-box)	6934	Hs.593995	NM_030756//NP_110383	-0.281	6.806	6.957	1.169	-0.15	0.78226	0.71396
7960411	C12orf4	chromosome 12 open reading frame 4	57102	Hs.302977	NM_020374//NP_065107	0.265	6.037	5.974	0.518	0.06	0.79436	0.71418
8018600	SRP68	signal recognition particle 68kDa	6730	Hs.514495	NM_014230//NP_055045	0.265	7.974	7.913	0.503	0.06	0.79413	0.71418
8025927	ZNF627	zinc finger protein 627	199692	Hs.526665	NM_145295//NP_660338	0.265	5.9	5.836	0.532	0.06	0.79421	0.71418
8051998	MCFD2	multiple coagulation factor deficiency 2	90411	Hs.293689	NM_139279//NP_644808	0.265	7.495	7.433	0.515	0.06	0.79374	0.71418
8134180	ANKIB1	ankyrin repeat and IBR domain containing 1	54467	Hs.83293	NM_019004//NP_061877	0.265	7.679	7.616	0.513	0.06	0.79428	0.71418
8176532	TSPY1	testis specific protein, Y-linked 1	7258	Hs.556121//Hs.592352//Hs.647494//Hs.710329	NM_003308//NP_003299	-0.282	5.877	6.137	2.015	-0.26	0.78135	0.71425
7931268	BCCIP	BRCA2 and CDKN1A interacting protein	56647	Hs.370292//Hs.715543	NM_016567//NM_078468//NM_078469//NP_057651//NP_510868//NP_510869	0.266	8.282	8.219	0.515	0.06	0.79368	0.71447
8097903	TLR2	toll-like receptor 2	7097	Hs.519033	NM_003264//NP_003255	0.266	6.401	6.278	1.017	0.12	0.79362	0.71447
8162006	GKAP1	G kinase anchoring protein 1	80318	Hs.522255	NM_001135953//NM_025211//NP_001129425//NP_079487	0.266	6.2	6.127	0.602	0.07	0.79363	0.71447
7900413	ZMPSTE24	zinc metallopeptidase (STE24 homolog, S. cerevisiae)	10269	Hs.132642//Hs.591501	NM_005857//NP_005848	-0.283	7.507	7.574	0.52	-0.07	0.78054	0.71454
8094378	PI4K2B	phosphatidylinositol 4-kinase type 2 beta	55300	Hs.638037	NM_018323//NP_060793	-0.284	6.864	6.929	0.502	-0.07	0.77993	0.71484
8152867	ASAP1	ArfGAP with SH3 domain, ankyrin repeat and PH domain 1	50807	Hs.655552	NM_018482//NP_060952	-0.284	6.859	6.961	0.782	-0.1	0.77949	0.71484
7946275	GVIN1	GTPase, very large interferon inducible 1	387751	Hs.494757	NR_003945//XM_495863//XM_940224//XP_495863//XP_945317	0.268	5.225	5.15	0.608	0.07	0.79161	0.71506
8137054	CUL1	cullin 1	8454	Hs.146806	NM_003592//NP_003583	0.268	8.001	7.939	0.508	0.06	0.79168	0.71506
7927955	KIAA1279	KIAA1279	26128	Hs.279580	NM_015634//NP_056449	-0.285	6.76	6.842	0.635	-0.08	0.77914	0.71514
8040103	ID2	inhibitor of DNA binding 2, dominant negative helix-loop-helix protein	3398	Hs.180919	NM_002166//NP_002157	-0.285	6.253	6.368	0.874	-0.11	0.77906	0.71514
8082058	CSTA	cystatin A (stefin A)	1475	Hs.518198	NM_005213//NP_005204	0.269	7.011	6.795	1.749	0.22	0.79071	0.71536
8147766	FZD6	frizzled homolog 6 (Drosophila)	8323	Hs.591863	NM_003506//NP_003497	0.269	4.714	4.629	0.685	0.08	0.79087	0.71536
7900454	DEM1	defects in morphology 1 homolog (S. cerevisiae)	64789	Hs.59584	NM_022774//NP_073611	-0.286	6.732	6.816	0.64	-0.08	0.77789	0.71543
8143663	EZH2	enhancer of zeste homolog 2 (Drosophila)	2146	Hs.444082	NM_004456//NM_152998//NP_004447//NP_694543	-0.286	7.299	7.387	0.675	-0.09	0.778	0.71543
7920291	S100A16	S100 calcium binding protein A16	140576	Hs.515714	NM_080388//NP_525127	-0.287	4.572	4.686	0.87	-0.11	0.77736	0.71573
7963851	KIAA0748	KIAA0748	9840	Hs.33187	NM_001098815//NM_001136030//NP_001092285//NP_001129502	0.271	7.126	7.011	0.92	0.11	0.78925	0.71595
8044669	RABL2A	RAB, member of RAS oncogene family-like 2A	11159	Hs.446425	NM_007082//NM_013412//NP_009013//NP_038198	0.271	6.822	6.657	1.328	0.17	0.78946	0.71595
8082673	ACPP	acid phosphatase, prostate	55	Hs.433060	NM_001099//NM_001134194//NP_001090//NP_001127666	-0.288	4.462	4.541	0.595	-0.08	0.77732	0.71603
8108861	NDFIP1	Nedd4 family interacting protein 1	80762	Hs.653510//Hs.9788	NM_030571//NP_085048	-0.288	6.465	6.573	0.814	-0.11	0.77682	0.71603
8069553	NRIP1	nuclear receptor interacting protein 1	8204	Hs.155017	NM_003489//NP_003480	0.272	9.01	8.882	1.027	0.13	0.78896	0.71625
8152297	ANGPT1	angiopoietin 1	284	Hs.369675	NM_001146//NP_001137	0.272	7.637	7.459	1.433	0.18	0.78908	0.71625
7960340	FOXM1	forkhead box M1	2305	Hs.239	NM_021953//NM_202002//NM_202003//NP_068772//NP_973731//NP_973732	-0.289	4.96	5.064	0.783	-0.1	0.77578	0.71633
7911267	OR2M3	olfactory receptor, family 2, subfamily M, member 3	127062	Hs.553581	NM_001004689//NP_001004689	0.273	3.5	3.437	0.502	0.06	0.78816	0.71655
7988644	ATP8B4	ATPase, class I, type 8B, member 4	79895	Hs.511311	NM_024837//NP_079113	0.273	9.731	9.656	0.598	0.07	0.78778	0.71655
8111739	FYB	FYN binding protein (FYB-120/130)	2533	Hs.370503	NM_001465//NM_199335//NP_001456//NP_955367	0.273	8.294	8.155	1.114	0.14	0.7883	0.71655
8117800	HLA-A	major histocompatibility complex, class I, A	3105	Hs.181244	NM_002116//NP_002107//XM_001713645//XP_001713697	-0.29	8.089	8.27	1.361	-0.18	0.77485	0.71663
7900167	CDCA8	cell division cycle associated 8	55143	Hs.524571	NM_018101//NP_060571	0.274	5.409	5.319	0.725	0.09	0.78755	0.71685
8111796	PRKAA1	protein kinase, AMP-activated, alpha 1 catalytic subunit	5562	Hs.43322	NM_006251//NM_206907//NP_006242//NP_996790	0.274	7.349	7.285	0.515	0.06	0.78745	0.71685
8173629	ABCB7	ATP-binding cassette, sub-family B (MDR/TAP), member 7	22	Hs.370480	NM_004299//NP_004290	0.274	7.043	6.974	0.552	0.07	0.7873	0.71685
8102594	TNIP3	TNFAIP3 interacting protein 3	79931	Hs.208206	NM_001128843//NM_024873//NP_001122315//NP_079149	-0.291	4.077	4.156	0.595	-0.08	0.77444	0.71694
8124492	HIST1H2BK	histone cluster 1, H2bk	85236	Hs.437275//Hs.689116	NM_080593//NP_542160	-0.291	8.625	8.709	0.629	-0.08	0.77456	0.71694
8129783	MAP7	microtubule-associated protein 7	9053	Hs.486548	NM_003980//NP_003971	-0.291	5.982	6.07	0.659	-0.09	0.77409	0.71694
8155503	LOC100132167	similar to hCG1993567	100132167	Hs.649184//Hs.650445	XM_001715998//XP_001716050	-0.291	5.204	5.333	0.966	-0.13	0.77417	0.71694
7942520	POLD3	polymerase (DNA-directed), delta 3, accessory subunit	10714	Hs.82502	NM_006591//NP_006582	0.275	5.604	5.515	0.709	0.09	0.78617	0.71715
8137244	GIMAP4	GTPase, IMAP family member 4	55303	Hs.647101//Hs.648582	NM_018326//NP_060796	-0.292	5.387	5.544	1.169	-0.16	0.77351	0.71724
7965343	WDR51B	WD repeat domain 51B	282809	Hs.25130	NM_172240//NP_758440	0.276	6.307	6.235	0.566	0.07	0.78577	0.71746
7988687	GABPB1	GA binding protein transcription factor, beta subunit 1	2553	Hs.654350	NM_002041//NM_005254//NM_016654//NM_016655//NM_181427//NP_002032//NP_005245//NP_057738//NP_057739//NP_852092	0.276	7.529	7.457	0.573	0.07	0.7859	0.71746
8147447	PTDSS1	phosphatidylserine synthase 1	9791	Hs.292579	NM_014754//NP_055569	0.276	6.916	6.817	0.779	0.1	0.78596	0.71746
7946054	HBG1	hemoglobin, gamma A	3047	Hs.712539	NM_000559//NP_000550	-0.293	7.191	7.42	1.705	-0.23	0.77309	0.71755
8144448	FAM90A1	family with sequence similarity 90, member A1	55138	Hs.196086	NM_018088//NP_060558	-0.293	4.596	4.678	0.609	-0.08	0.77327	0.71755
7907160	ATP1B1	ATPase, Na+/K+ transporting, beta 1 polypeptide	481	Hs.291196//Hs.706952	NM_001001787//NM_001677//NP_001001787//NP_001668	0.277	6.951	6.871	0.629	0.08	0.78533	0.71776
7951413	CARD17	caspase recruitment domain family, member 17	440068	Hs.44102	NM_001007232//NP_001007233	-0.294	4.778	4.91	0.977	-0.13	0.77201	0.71785
8112940	SSBP2	single-stranded DNA binding protein 2	23635	Hs.102735	NM_012446//NP_036578	-0.294	7.991	8.061	0.513	-0.07	0.7718	0.71785
8148694	GRINA	glutamate receptor, ionotropic, N-methyl D-aspartate-associated protein 1 (glutamate binding)	2907	Hs.594634	NM_000837//NM_001009184//NP_000828//NP_001009184	-0.294	5.974	6.045	0.522	-0.07	0.77236	0.71785
8040552	NCOA1	nuclear receptor coactivator 1	8648	Hs.596314	NM_003743//NM_147223//NM_147233//NP_003734//NP_671756//NP_671766	0.278	7.121	7.058	0.501	0.06	0.78449	0.71807
8047086	NAB1	NGFI-A binding protein 1 (EGR1 binding protein 1)	4664	Hs.570078	NM_005966//NP_005957	0.278	6.816	6.746	0.548	0.07	0.7844	0.71807
8094132	USP17	ubiquitin specific peptidase 17	391627	Hs.631527	NM_001105662//NP_001099132	0.278	6.096	6.024	0.561	0.07	0.78443	0.71807
7920201	SPRR2B	small proline-rich protein 2B	6701	Hs.568239	NM_001017418//NP_001017418	-0.295	3.713	3.868	1.14	-0.15	0.7714	0.71816
8060745	SMOX	spermine oxidase	54498	Hs.433337	NM_175839//NM_175840//NM_175841//NM_175842//NP_787033//NP_787034//NP_787035//NP_787036	-0.295	5.599	5.681	0.611	-0.08	0.77219	0.71816
8002303	NQO1	NAD(P)H dehydrogenase, quinone 1	1728	Hs.406515	NM_000903//NM_001025433//NM_001025434//NP_000894//NP_001020604//NP_001020605	0.279	5.252	5.163	0.697	0.09	0.78365	0.71837
7951217	MMP7	matrix metallopeptidase 7 (matrilysin, uterine)	4316	Hs.2256	NM_002423//NP_002414	-0.297	3.866	3.937	0.523	-0.07	0.77063	0.71878
8061416	CST7	cystatin F (leukocystatin)	8530	Hs.143212	NM_003650//NP_003641	-0.297	7.134	7.232	0.723	-0.1	0.76987	0.71878
8095688	CXCL6	chemokine (C-X-C motif) ligand 6 (granulocyte chemotactic protein 2)	6372	Hs.164021	NM_002993//NP_002984	-0.297	5.487	5.701	1.572	-0.21	0.76954	0.71878
8023937	OR4F17	olfactory receptor, family 4, subfamily F, member 17	81099	Hs.572591	NM_001005240//NP_001005240	0.281	3.843	3.767	0.591	0.08	0.78161	0.71899
8096538	RAP1GDS1	RAP1, GTP-GDP dissociation stimulator 1	5910	Hs.132858	NM_001100426//NM_001100427//NM_001100428//NM_001100429//NM_001100430//NM_021159//NP_001093896//NP_001093897//NP_001093898//NP_001093899//NP_001093900//NP_066982	0.281	7.702	7.634	0.53	0.07	0.78243	0.71899
7939411	C11orf74	chromosome 11 open reading frame 74	119710	Hs.159376	NM_138787//NP_620142	-0.298	6.156	6.245	0.659	-0.09	0.7696	0.71909
8179003	OR2J3	olfactory receptor, family 2, subfamily J, member 3	442186	Hs.553836	NM_001005216//NP_001005216	-0.298	5.417	5.555	1.013	-0.14	0.76966	0.71909
8090715	ACAD11	acyl-Coenzyme A dehydrogenase family, member 11	84129	Hs.170737//Hs.441378	NM_032169//NP_115545	0.282	4.701	4.609	0.704	0.09	0.78143	0.7193
8102050	NHEDC2	Na+/H+ exchanger domain containing 2	133308	Hs.546482	NM_178833//NP_849155	0.282	6.288	6.222	0.514	0.07	0.78153	0.7193
8178917	VPS52	vacuolar protein sorting 52 homolog (S. cerevisiae)	6293	Hs.480356	NM_022553//NP_072047	0.282	5.895	5.757	1.067	0.14	0.78117	0.7193
7977693	CHD8	chromodomain helicase DNA binding protein 8	57680	Hs.530698	NM_020920//NP_065971	-0.299	7.472	7.556	0.609	-0.08	0.76807	0.7194
7926531	ARL5B	ADP-ribosylation factor-like 5B	221079	Hs.25362	NM_178815//NP_848930	0.283	7.037	6.959	0.596	0.08	0.7801	0.71961
8020349	ANKRD20B	ankyrin repeat domain 20B	729171	Hs.456852	NR_003366	0.283	3.235	3.155	0.611	0.08	0.781	0.71961
8083709	SMC4	structural maintenance of chromosomes 4	10051	Hs.58992	NM_001002800//NM_005496//NP_001002800//NP_005487	0.283	9.26	9.146	0.879	0.11	0.78072	0.71961
8102998	GYPA	glycophorin A (MNS blood group)	2993	Hs.434973	NM_002099//NP_002090	0.283	4.264	4.114	1.152	0.15	0.78031	0.71961
8148280	SQLE	squalene epoxidase	6713	Hs.71465	NM_003129//NP_003120	0.283	7.435	7.333	0.786	0.1	0.7803	0.71961
8131803	IL6	interleukin 6 (interferon, beta 2)	3569	Hs.654458	NM_000600//NP_000591	-0.3	6.13	6.43	2.183	-0.3	0.7677	0.71972
8180003	HLA-DRB3	major histocompatibility complex, class II, DR beta 3	3125	Hs.534322	NM_022555//NP_072049	-0.3	8.56	8.722	1.177	-0.16	0.76775	0.71972
7987192	SLC12A6	solute carrier family 12 (potassium/chloride transporters), member 6	9990	Hs.510939	NM_001042494//NM_001042495//NM_001042496//NM_001042497//NM_005135//NM_133647//NP_001035959//NP_001035960//NP_001035961//NP_001035962//NP_005126//NP_598408	0.284	8.42	8.348	0.553	0.07	0.77975	0.71992
8167897	RRAGB	Ras-related GTP binding B	10325	Hs.50282	NM_006064//NM_016656//NP_006055//NP_057740	0.284	6.496	6.415	0.621	0.08	0.7798	0.71992
7993298	ERCC4	excision repair cross-complementing rodent repair deficiency, complementation group 4	2072	Hs.567265	NM_005236//NP_005227	-0.301	5.256	5.332	0.546	-0.08	0.76709	0.72003
8006440	CCL7	chemokine (C-C motif) ligand 7	6354	Hs.251526	NM_006273//NP_006264	-0.301	5.545	5.736	1.383	-0.19	0.76701	0.72003
8051547	PRKD3	protein kinase D3	23683	Hs.660757//Hs.716034	NM_005813//NP_005804	0.285	4.786	4.668	0.909	0.12	0.7792	0.72024
8106743	VCAN	versican	1462	Hs.643801//Hs.715773	NM_001126336//NM_004385//NP_001119808//NP_004376	0.285	4.907	4.715	1.476	0.19	0.77922	0.72024
8140367	CCL24	chemokine (C-C motif) ligand 24	6369	Hs.247838	NM_002991//NP_002982	0.285	4.661	4.548	0.87	0.11	0.77908	0.72024
7979416	TIMM9	translocase of inner mitochondrial membrane 9 homolog (yeast)	26520	Hs.440525	NM_012460//NP_036592	-0.302	5.842	5.921	0.569	-0.08	0.76663	0.72035
8066786	ZMYND8	zinc finger, MYND-type containing 8	23613	Hs.446240//Hs.658553//Hs.668465	NM_012408//NM_183047//NM_183048//NP_036540//NP_898868//NP_898869	-0.302	5.431	5.501	0.503	-0.07	0.76617	0.72035
8072946	EIF3L	eukaryotic translation initiation factor 3, subunit L	51386	Hs.446852	NM_016091//NP_057175	-0.302	9.929	10.017	0.639	-0.09	0.76622	0.72035
8114225	H2AFY	H2A histone family, member Y	9555	Hs.420272//Hs.599225	NM_001040158//NM_004893//NM_138609//NM_138610//NP_001035248//NP_004884//NP_613075//NP_613258	-0.302	7.633	7.715	0.592	-0.08	0.76637	0.72035
8120838	TTK	TTK protein kinase	7272	Hs.169840	NM_003318//NP_003309	-0.302	3.554	3.702	1.067	-0.15	0.76642	0.72035
8156897	C9orf30	chromosome 9 open reading frame 30	91283	Hs.530272	NM_080655//NP_542386	-0.302	6.309	6.402	0.671	-0.09	0.76659	0.72035
7900051	EIF2C3	eukaryotic translation initiation factor 2C, 3	192669	Hs.657659	NM_024852//NM_177422//NP_079128//NP_803171	0.286	6.965	6.897	0.515	0.07	0.77788	0.72055
7961151	KLRK1	killer cell lectin-like receptor subfamily K, member 1	22914	Hs.387787	NM_007360//NP_031386	0.286	5.238	5.043	1.485	0.19	0.77812	0.72055
8100943	RASSF6	Ras association (RalGDS/AF-6) domain family member 6	166824	Hs.590920	NM_177532//NM_201431//NP_803876//NP_958834	0.286	3.571	3.494	0.591	0.08	0.77846	0.72055
8162313	IARS	isoleucyl-tRNA synthetase	3376	Hs.445403	NM_002161//NM_013417//NP_002152//NP_038203	0.286	7.821	7.736	0.653	0.09	0.77824	0.72055
7928944	PAPSS2	3'-phosphoadenosine 5'-phosphosulfate synthase 2	9060	Hs.524491	NM_001015880//NM_004670//NP_001015880//NP_004661	-0.303	5.553	5.671	0.854	-0.12	0.7652	0.72066
8178205	HLA-DQA2	major histocompatibility complex, class II, DQ alpha 2	3118	Hs.591798	NM_020056//NP_064440	-0.303	6.535	6.636	0.727	-0.1	0.76561	0.72066
8005202	SNORD49A	small nucleolar RNA, C/D box 49A	26800	NA	NR_002744	0.287	5.277	5.158	0.905	0.12	0.77787	0.72087
8129804	MAP3K5	mitogen-activated protein kinase kinase kinase 5	4217	Hs.186486	NM_005923//NP_005914	0.287	6.866	6.777	0.676	0.09	0.77704	0.72087
7920238	S100A12	S100 calcium binding protein A12	6283	Hs.19413	NM_005621//NP_005612	-0.304	5.445	5.698	1.812	-0.25	0.76455	0.72098
8038967	ZNF83	zinc finger protein 83	55769	Hs.467210//Hs.655934//Hs.659798//Hs.710125	NM_001105549//NM_001105550//NM_001105551//NM_001105552//NM_001105553//NM_001105554//NM_018300//NP_001099019//NP_001099020//NP_001099021//NP_001099022//NP_001099023//NP_001099024//NP_060770//NR_003936	-0.304	5.835	5.914	0.561	-0.08	0.76473	0.72098
7959408	KNTC1	kinetochore associated 1	9735	Hs.300559	NM_014708//NP_055523	0.288	4.922	4.813	0.831	0.11	0.77683	0.72118
7999841	SMG1	SMG1 homolog, phosphatidylinositol 3-kinase-related kinase (C. elegans)	23049	Hs.460179//Hs.552700	NM_015092//NP_055907	0.288	7.394	7.324	0.529	0.07	0.77692	0.72118
8094556	PGM2	phosphoglucomutase 2	55276	Hs.23363//Hs.607816	NM_018290//NP_060760	0.288	7.228	7.15	0.595	0.08	0.77641	0.72118
8142554	AASS	aminoadipate-semialdehyde synthase	10157	Hs.156738	NM_005763//NP_005754	0.288	4.66	4.54	0.905	0.12	0.77633	0.72118
8070720	ICOSLG	inducible T-cell co-stimulator ligand	23308	Hs.14155	NM_015259//NP_056074	-0.305	5.696	5.766	0.506	-0.07	0.76401	0.7213
7980189	KIAA0317	KIAA0317	9870	Hs.497417	NM_001039479//NP_001034568	0.289	6.849	6.769	0.607	0.08	0.7756	0.7215
7921344	ELL2	elongation factor, RNA polymerase II, 2	22936	Hs.192221//Hs.708710	NM_012081//NP_036213	-0.306	7.08	7.254	1.242	-0.17	0.7632	0.72162
7946033	HBB	hemoglobin, beta	3043	Hs.523443	NM_000518//NP_000509	-0.306	10.521	10.724	1.45	-0.2	0.76356	0.72162
7962250	CPNE8	copine VIII	144402	Hs.40910	NM_153634//NP_705898	0.29	6.311	6.16	1.14	0.15	0.77562	0.72182
8162586	SLC35D2	solute carrier family 35, member D2	11046	Hs.654897	NM_007001//NP_008932	0.29	4.998	4.927	0.534	0.07	0.77508	0.72182
7929609	C10orf12	chromosome 10 open reading frame 12	26148	Hs.14555//Hs.427927	NM_015652//NP_056467	-0.307	5.766	5.849	0.589	-0.08	0.76266	0.72194
7985472	FLJ40113	golgi autoantigen, golgin subfamily a-like pseudogene	374650	Hs.454625//Hs.498345//Hs.534573//Hs.534900//Hs.657339	NM_198079//NP_932345//NR_003246	0.291	7.961	7.867	0.703	0.09	0.77452	0.72214
8092849	ATP13A3	ATPase type 13A3	79572	Hs.529609	NM_024524//NP_078800	0.291	7.963	7.836	0.956	0.13	0.77457	0.72214
8168531	GPR174	G protein-coupled receptor 174	84636	Hs.326713	NM_032553//NP_115942//XM_001715858//XP_001715910	0.291	7.136	6.993	1.07	0.14	0.77442	0.72214
8030171	FTL	ferritin, light polypeptide	2512	Hs.433670	NM_000146//NP_000137	-0.308	9.76	9.85	0.64	-0.09	0.76202	0.72227
7951036	SNORD5	small nucleolar RNA, C/D box 5	692072	NA	NR_003033	-0.309	8.201	8.292	0.645	-0.09	0.76109	0.72259
7993756	ACSM3	acyl-CoA synthetase medium-chain family member 3	6296	Hs.706754	NM_005622//NM_202000//NP_005613//NP_973729	0.293	5.736	5.623	0.844	0.11	0.77278	0.72279
8021376	NEDD4L	neural precursor cell expressed, developmentally down-regulated 4-like	23327	Hs.185677//Hs.594057//Hs.602641	NM_001144964//NM_001144965//NM_001144966//NM_001144967//NM_001144968//NM_001144969//NM_001144970//NM_001144971//NM_015277//NP_001138436//NP_001138437//NP_001138438//NP_001138439//NP_001138440//NP_001138441//NP_001138442//NP_001138443//NP_056092	0.293	3.858	3.791	0.501	0.07	0.77265	0.72279
8095802	LOC100129865	similar to PRO1405	100129865	Hs.710174	XM_001720788//XM_001720874//XM_001722391//XP_001720840//XP_001720926//XP_001722443	0.293	7.412	7.302	0.823	0.11	0.77304	0.72279
8100971	PPBP	pro-platelet basic protein (chemokine (C-X-C motif) ligand 7)	5473	Hs.2164	NM_002704//NP_002695	0.293	5.853	5.716	1.019	0.14	0.77269	0.72279
8109194	SLC26A2	solute carrier family 26 (sulfate transporter), member 2	1836	Hs.302738	NM_000112//NP_000103	0.293	5.442	5.363	0.593	0.08	0.7728	0.72279
8115181	DCTN4	dynactin 4 (p62)	51164	Hs.675564	NM_001135643//NM_001135644//NM_016221//NP_001129115//NP_001129116//NP_057305	0.293	6.943	6.871	0.532	0.07	0.77283	0.72279
7917503	GBP3	guanylate binding protein 3	2635	Hs.62661	NM_018284//NP_060754	-0.31	6.071	6.194	0.864	-0.12	0.75987	0.72292
8054580	BUB1	budding uninhibited by benzimidazoles 1 homolog (yeast)	699	Hs.469649	NM_004336//NP_004327	-0.31	5.386	5.543	1.106	-0.16	0.76051	0.72292
8180367	TARP	TCR gamma alternate reading frame protein	445347	Hs.534032	NM_001003799//NM_001003806//NP_001003799//NP_001003806	-0.31	7.637	7.81	1.215	-0.17	0.76015	0.72292
8129482	SAMD3	sterile alpha motif domain containing 3	154075	Hs.440508	NM_001017373//NM_152552//NP_001017373//NP_689765	0.294	4.283	4.162	0.895	0.12	0.77243	0.72311
7906613	SLAMF7	SLAM family member 7	57823	Hs.517265	NM_021181//NP_067004	-0.311	6.306	6.558	1.769	-0.25	0.75973	0.72324
8131927	MPP6	membrane protein, palmitoylated 6 (MAGUK p55 subfamily member 6)	51678	Hs.533355	NM_016447//NP_057531	-0.311	5.119	5.275	1.094	-0.16	0.75962	0.72324
8134339	PEG10	paternally expressed 10	23089	Hs.147492	NM_001040152//NM_015068//NP_001035242//NP_055883	-0.311	4.248	4.32	0.512	-0.07	0.7596	0.72324
8001748	SNORA50	small nucleolar RNA, H/ACA box 50	677830	Hs.677515	NR_002980	-0.312	6.652	6.784	0.927	-0.13	0.75916	0.72357
8124307	CMAH	cytidine monophosphate-N-acetylneuraminic acid hydroxylase (CMP-N-acetylneuraminate monooxygenase) pseudogene	8418	Hs.484918	NR_002174	0.296	7.511	7.424	0.643	0.09	0.77057	0.72376
7917707	EVI5	ecotropic viral integration site 5	7813	Hs.656836	NM_005665//NP_005656	-0.313	5.148	5.235	0.607	-0.09	0.75797	0.7239
8160441	CDKN2A	cyclin-dependent kinase inhibitor 2A (melanoma, p16, inhibits CDK4)	1029	Hs.512599	NM_000077//NM_058195//NM_058197//NP_000068//NP_478102//NP_478104	-0.313	4.404	4.478	0.511	-0.07	0.75793	0.7239
7927710	CDC2	cell division cycle 2, G1 to S and G2 to M	983	Hs.334562	NM_001130829//NM_001786//NM_033379//NP_001124301//NP_001777//NP_203698	-0.314	3.666	3.812	1.013	-0.15	0.75734	0.72423
7947425	CD59	CD59 molecule, complement regulatory protein	966	Hs.278573//Hs.709466//Hs.710641	NM_000611//NM_001127223//NM_001127225//NM_001127226//NM_001127227//NM_203329//NM_203330//NM_203331//NP_000602//NP_001120695//NP_001120697//NP_001120698//NP_001120699//NP_976074//NP_976075//NP_976076	-0.314	7.573	7.692	0.828	-0.12	0.75691	0.72423
7956856	MSRB3	methionine sulfoxide reductase B3	253827	Hs.339024	NM_001031679//NM_198080//NP_001026849//NP_932346	-0.314	6.364	6.442	0.545	-0.08	0.75719	0.72423
8061211	DTD1	D-tyrosyl-tRNA deacylase 1 homolog (S. cerevisiae)	92675	Hs.659442	NM_080820//NP_543010	-0.314	7.029	7.12	0.637	-0.09	0.75703	0.72423
8141872	NAPEPLD	N-acyl phosphatidylethanolamine phospholipase D	222236	Hs.324271	NM_001122838//NM_198990//NP_001116310//NP_945341	-0.314	4.939	5.036	0.672	-0.1	0.75727	0.72423
7941702	RBM14	RNA binding motif protein 14	10432	Hs.533712	NM_006328//NP_006319	0.298	5.345	5.276	0.506	0.07	0.76944	0.72442
8177354	DAZ1	deleted in azoospermia 1	1617	Hs.522868//Hs.592257//Hs.70936	NM_004081//NP_004072	0.298	3.771	3.661	0.803	0.11	0.76946	0.72442
8125483	TAP2	transporter 2, ATP-binding cassette, sub-family B (MDR/TAP)	6891	Hs.502	NM_000544//NM_018833//NP_000535//NP_061313	-0.315	5.595	5.747	1.054	-0.15	0.7566	0.72456
8156253	LOC645961	similar to chromosome 9 open reading frame 36	645961	Hs.632070	XR_040572//XR_040573//XR_040574	-0.315	4.287	4.387	0.694	-0.1	0.75607	0.72456
8163825	TRAF1	TNF receptor-associated factor 1	7185	Hs.531251	NM_005658//NP_005649	-0.315	5.908	6.084	1.22	-0.18	0.75648	0.72456
7918457	KCNA3	potassium voltage-gated channel, shaker-related subfamily, member 3	3738	Hs.169948	NM_002232//NP_002223	-0.316	5.025	5.142	0.814	-0.12	0.75617	0.72489
7957032	YEATS4	YEATS domain containing 4	8089	Hs.4029	NM_006530//NP_006521	-0.316	7.256	7.333	0.53	-0.08	0.75585	0.72489
8059838	HJURP	Holliday junction recognition protein	55355	Hs.532968	NM_018410//NP_060880	-0.316	5.213	5.344	0.907	-0.13	0.75599	0.72489
8146448	MRPL15	mitochondrial ribosomal protein L15	29088	Hs.18349	NM_014175//NP_054894	-0.316	7.729	7.813	0.579	-0.08	0.7561	0.72489
8179481	HLA-DRA	major histocompatibility complex, class II, DR alpha	3122	Hs.520048	NM_019111//NP_061984	-0.316	10.015	10.285	1.863	-0.27	0.75554	0.72489
7935707	CHUK	conserved helix-loop-helix ubiquitous kinase	1147	Hs.198998	NM_001278//NP_001269	0.3	6.608	6.539	0.507	0.07	0.76798	0.72508
7948364	MPEG1	macrophage expressed 1	219972	Hs.718450	NM_001039396//NP_001034485	0.3	5.287	5.125	1.18	0.16	0.76786	0.72508
7921637	CD84	CD84 molecule	8832	Hs.398093	NM_003874//NP_003865	-0.317	5.455	5.601	1.004	-0.15	0.75502	0.72523
7985268	FAH	fumarylacetoacetate hydrolase (fumarylacetoacetase)	2184	Hs.73875	NM_000137//NP_000128	-0.317	5.825	5.914	0.609	-0.09	0.75489	0.72523
8001197	NETO2	neuropilin (NRP) and tolloid (TLL)-like 2	81831	Hs.444046	NM_018092//NP_060562	-0.317	5.266	5.361	0.652	-0.09	0.75463	0.72523
8012558	PIK3R5	phosphoinositide-3-kinase, regulatory subunit 5	23533	Hs.278901	NM_001142633//NM_014308//NP_001136105//NP_055123	-0.317	6.056	6.15	0.645	-0.09	0.75508	0.72523
8118028	VARS2	valyl-tRNA synthetase 2, mitochondrial (putative)	57176	Hs.597526	NM_020442//NP_065175	-0.317	5.33	5.446	0.798	-0.12	0.75523	0.72523
7901287	CYP4Z1	cytochrome P450, family 4, subfamily Z, polypeptide 1	199974	Hs.176588	NM_178134//NP_835235	0.301	4.005	3.935	0.508	0.07	0.7667	0.72541
8054702	CKAP2L	cytoskeleton associated protein 2-like	150468	Hs.434250	NM_152515//NP_689728	-0.318	4.387	4.577	1.301	-0.19	0.75438	0.72556
8141150	ASNS	asparagine synthetase	440	Hs.489207	NM_001673//NM_133436//NM_183356//NP_001664//NP_597680//NP_899199	-0.318	6.661	6.765	0.713	-0.1	0.75441	0.72556
8041447	CRIM1	cysteine rich transmembrane BMP regulator 1 (chordin-like)	51232	Hs.699247	NM_016441//NP_057525	0.302	6.34	6.228	0.811	0.11	0.76635	0.72575
8100615	UBA6	ubiquitin-like modifier activating enzyme 6	55236	Hs.212774	NM_018227//NP_060697	0.302	7.66	7.576	0.603	0.08	0.76604	0.72575
7918657	PTPN22	protein tyrosine phosphatase, non-receptor type 22 (lymphoid)	26191	Hs.535276	NM_012411//NM_015967//NP_036543//NP_057051	0.303	6.317	6.157	1.151	0.16	0.76536	0.72608
7964757	RBMS1	RNA binding motif, single stranded interacting protein 1	5937	Hs.470412//Hs.708357	NM_002897//NM_016836//NM_016839//NP_002888//NP_058520//NP_058523	-0.32	4.918	5.009	0.623	-0.09	0.75298	0.72623
8014066	EVI2A	ecotropic viral integration site 2A	2123	Hs.591198	NM_001003927//NM_014210//NP_001003927//NP_055025	0.304	6.079	5.987	0.659	0.09	0.76553	0.72642
7961069	CLECL1	C-type lectin-like 1	160365	Hs.560087	NM_172004//NP_742001	-0.321	4.431	4.56	0.873	-0.13	0.75198	0.72657
7968637	CCNA1	cyclin A1	8900	Hs.417050	NM_001111045//NM_001111046//NM_001111047//NM_003914//NP_001104515//NP_001104516//NP_001104517//NP_003905	-0.321	6.31	6.492	1.24	-0.18	0.75163	0.72657
8103684	C4orf27	chromosome 4 open reading frame 27	54969	Hs.406756	NM_017867//NP_060337	-0.321	7.052	7.129	0.524	-0.08	0.75184	0.72657
8146092	IDO1	indoleamine 2,3-dioxygenase 1	3620	Hs.840	NM_002164//NP_002155	-0.321	3.969	4.125	1.062	-0.16	0.75226	0.72657
7952484	TMEM218	transmembrane protein 218	219854	Hs.7626	NM_001080546//NP_001074015	0.305	6.723	6.64	0.596	0.08	0.76412	0.72675
8173745	CYSLTR1	cysteinyl leukotriene receptor 1	10800	Hs.201300	NM_006639//NP_006630	0.305	7.784	7.644	1.008	0.14	0.76411	0.72675
7904976	NBPF16	neuroblastoma breakpoint family, member 16	728936	Hs.445080//Hs.515947//Hs.523572//Hs.534675//Hs.655576	NM_001102663//NP_001096133	-0.322	8.835	8.946	0.754	-0.11	0.75182	0.72691
8082003	EAF2	ELL associated factor 2	55840	Hs.477325	NM_018456//NP_060926	-0.322	7.974	8.055	0.55	-0.08	0.75105	0.72691
8162276	NFIL3	nuclear factor, interleukin 3 regulated	4783	Hs.79334	NM_005384//NP_005375	0.306	7.398	7.301	0.694	0.1	0.76294	0.72709
7928354	FAM149B1	family with sequence similarity 149, member B1	317662	Hs.408577	NM_173348//NP_775483//XM_001721910//XM_001722273//XM_001723052//XP_001721962//XP_001722325//XP_001723104	0.307	5.353	5.265	0.623	0.09	0.76215	0.72743
8116921	EDN1	endothelin 1	1906	Hs.511899//Hs.713645	NM_001955//NP_001946	0.307	4.679	4.58	0.701	0.1	0.76241	0.72743
7972682	KDELC1	KDEL (Lys-Asp-Glu-Leu) containing 1	79070	Hs.408629	NM_024089//NP_076994	-0.324	4.899	5.059	1.084	-0.16	0.74986	0.72759
8060758	PRNP	prion protein	5621	Hs.472010//Hs.610285//Hs.707152//Hs.714553	NM_000311//NM_001080121//NM_001080122//NM_001080123//NM_183079//NP_000302//NP_001073590//NP_001073591//NP_001073592//NP_898902	-0.324	6.302	6.382	0.539	-0.08	0.75021	0.72759
8180405	ARL4A	ADP-ribosylation factor-like 4A	10124	Hs.245540	NM_001037164//NM_005738//NM_212460//NP_001032241//NP_005729//NP_997625	-0.324	7.763	7.896	0.897	-0.13	0.74986	0.72759
8089647	KIAA2018	KIAA2018	205717	Hs.632570	NM_001009899//NP_001009899	0.308	6.472	6.393	0.56	0.08	0.76155	0.72777
7926677	OTUD1	OTU domain containing 1	220213	Hs.499042	NM_001145373//NP_001138845//XR_040063//XR_040064//XR_040065	-0.325	5.627	5.723	0.645	-0.1	0.74932	0.72794
8160914	VCP	valosin-containing protein	7415	Hs.529782	NM_007126//NP_009057	-0.325	7.564	7.646	0.555	-0.08	0.7489	0.72794
8051464	HEATR5B	HEAT repeat containing 5B	54497	Hs.591564	NM_019024//NP_061897	0.309	7.047	6.959	0.619	0.09	0.76116	0.72811
8100145	COMMD8	COMM domain containing 8	54951	Hs.23956	NM_017845//NP_060315	0.309	6.076	6.004	0.509	0.07	0.76125	0.72811
8124166	MBOAT1	membrane bound O-acyltransferase domain containing 1	154141	Hs.377830	NM_001080480//NP_001073949	0.309	5.64	5.514	0.885	0.13	0.76056	0.72811
7903565	GPSM2	G-protein signaling modulator 2 (AGS3-like, C. elegans)	29899	Hs.584901//Hs.658489	NM_013296//NP_037428	-0.326	5.239	5.376	0.917	-0.14	0.74829	0.72828
7964119	STAT2	signal transducer and activator of transcription 2, 113kDa	6773	Hs.530595	NM_005419//NP_005410	-0.326	6.246	6.353	0.722	-0.11	0.7486	0.72828
8124040	ATXN1	ataxin 1	6310	Hs.434961//Hs.715601	NM_000332//NM_001128164//NP_000323//NP_001121636	-0.326	5.322	5.417	0.631	-0.09	0.74815	0.72828
7933750	SLC16A9	solute carrier family 16, member 9 (monocarboxylic acid transporter 9)	220963	Hs.499709	NM_194298//NP_919274	0.31	4.032	3.958	0.524	0.07	0.76008	0.72845
7992877	ZNF75A	zinc finger protein 75a	7627	Hs.513292	NM_153028//NP_694573	0.31	5.351	5.258	0.656	0.09	0.76018	0.72845
8084818	CCDC50	coiled-coil domain containing 50	152137	Hs.478682	NM_174908//NM_178335//NP_777568//NP_848018	0.31	5.734	5.625	0.763	0.11	0.76039	0.72845
7995783	MT2A	metallothionein 2A	4502	Hs.647371	NM_005953//NP_005944	-0.327	8.742	8.929	1.251	-0.19	0.74774	0.72863
7983512	SQRDL	sulfide quinone reductase-like (yeast)	58472	Hs.511251	NM_021199//NP_067022	0.311	8.59	8.459	0.915	0.13	0.75906	0.7288
7919576	RNU1A	RNA, U1A small nuclear	6060	NA	NR_004421	-0.328	8.547	8.667	0.798	-0.12	0.74667	0.72897
7939383	FLJ14213	protor-2	79899	Hs.19987	NM_024841//NP_079117	-0.328	5.295	5.391	0.635	-0.1	0.74736	0.72897
8180301	UPF3A	UPF3 regulator of nonsense transcripts homolog A (yeast)	65110	Hs.533855	NM_023011//NM_080687//NP_075387//NP_542418	-0.328	6.693	6.834	0.937	-0.14	0.7469	0.72897
7968746	WBP4	WW domain binding protein 4 (formin binding protein 21)	11193	Hs.411300	NM_007187//NP_009118	0.312	7.645	7.574	0.502	0.07	0.75887	0.72914
8123467	C6orf70	chromosome 6 open reading frame 70	55780	Hs.47546	NM_018341//NP_060811	0.312	6.715	6.622	0.646	0.09	0.75873	0.72914
8175311	CXorf48	chromosome X open reading frame 48	54967	Hs.272804	NM_001031705//NM_017863//NP_001026875//NP_060333	-0.329	5.097	5.206	0.725	-0.11	0.74611	0.72932
7911260	OR2M1P	olfactory receptor, family 2, subfamily M, member 1 pseudogene	388762	Hs.528509	NR_002141	0.313	5.497	5.404	0.652	0.09	0.75809	0.72949
7957260	GLIPR1	GLI pathogenesis-related 1	11010	Hs.205558	NM_006851//NP_006842	0.313	8.62	8.537	0.579	0.08	0.75811	0.72949
8041713	PPM1B	protein phosphatase 1B (formerly 2C), magnesium-dependent, beta isoform	5495	Hs.416769	NM_001033556//NM_001033557//NM_002706//NM_177968//NM_177969//NP_001028728//NP_001028729//NP_002697//NP_808907//NP_808908	0.313	7.612	7.535	0.537	0.08	0.75891	0.72949
8102362	TIFA	TRAF-interacting protein with forkhead-associated domain	92610	Hs.310640	NM_052864//NP_443096	0.313	6.264	6.154	0.763	0.11	0.75789	0.72949
7905147	C1orf54	chromosome 1 open reading frame 54	79630	Hs.91283	NM_024579//NP_078855	-0.33	6.222	6.36	0.917	-0.14	0.7456	0.72967
7958913	OAS2	2'-5'-oligoadenylate synthetase 2, 69/71kDa	4939	Hs.414332	NM_001032731//NM_002535//NM_016817//NP_001027903//NP_002526//NP_058197	-0.33	5.817	5.962	0.957	-0.14	0.74492	0.72967
7982294	LOC390561	similar to hect domain and RLD 2	390561	Hs.709490	XM_001716926//XM_001726958//XM_001726963//XP_001716978//XP_001727010//XP_001727015	-0.33	4.04	4.13	0.592	-0.09	0.74571	0.72967
8037970	PLA2G4C	phospholipase A2, group IVC (cytosolic, calcium-independent)	8605	Hs.631562	NM_003706//NP_003697	-0.33	4.505	4.648	0.941	-0.14	0.74493	0.72967
8056222	DPP4	dipeptidyl-peptidase 4	1803	Hs.368912	NM_001935//NP_001926	0.314	4.32	4.167	1.067	0.15	0.75739	0.72984
8101376	SEC31A	SEC31 homolog A (S. cerevisiae)	22872	Hs.370024	NM_001077206//NM_001077207//NM_001077208//NM_014933//NM_016211//NP_001070674//NP_001070675//NP_001070676//NP_055748//NP_057295	0.314	8.556	8.477	0.547	0.08	0.75729	0.72984
7974771	C14orf135	chromosome 14 open reading frame 135	64430	Hs.509499	NM_022495//NP_071940	0.315	7.678	7.58	0.68	0.1	0.75652	0.73019
7988921	MYO5A	myosin VA (heavy chain 12, myoxin)	4644	Hs.21213//Hs.596221	NM_000259//NM_001142495//NP_000250//NP_001135967	0.315	6.811	6.728	0.574	0.08	0.75699	0.73019
7972557	GPR183	G protein-coupled receptor 183	1880	Hs.784	NM_004951//NP_004942	0.316	8.197	8.047	1.03	0.15	0.75567	0.73054
8082035	CD86	CD86 molecule	942	Hs.171182	NM_006889//NM_175862//NP_008820//NP_787058	0.316	5.275	5.133	0.981	0.14	0.75558	0.73054
8121685	DCBLD1	discoidin, CUB and LCCL domain containing 1	285761	Hs.658304	NM_173674//NP_775945	-0.333	4.697	4.775	0.511	-0.08	0.74345	0.73072
8136248	MEST	mesoderm specific transcript homolog (mouse)	4232	Hs.270978	NM_002402//NM_177524//NM_177525//NP_002393//NP_803490//NP_803491	0.317	4.853	4.769	0.583	0.08	0.75497	0.73089
7968872	DNAJC15	DnaJ (Hsp40) homolog, subfamily C, member 15	29103	Hs.438830	NM_013238//NP_037370	-0.334	6.581	6.738	1.025	-0.16	0.74215	0.73108
7974341	GNG2	guanine nucleotide binding protein (G protein), gamma 2	54331	Hs.187772//Hs.709082//Hs.713545	NM_053064//NP_444292	-0.334	5.203	5.349	0.952	-0.15	0.74252	0.73108
8034097	LOC147727	hypothetical LOC147727	147727	Hs.631616	NR_024333//XR_041067//XR_041068//XR_041069	-0.334	6.854	6.942	0.576	-0.09	0.74266	0.73108
8118634	RING1	ring finger protein 1	6015	Hs.631989	NM_002931//NP_002922	-0.334	3.292	3.42	0.835	-0.13	0.74287	0.73108
8155930	GCNT1	glucosaminyl (N-acetyl) transferase 1, core 2 (beta-1,6-N-acetylglucosaminyltransferase)	2650	Hs.521568	NM_001097633//NM_001097634//NM_001097635//NM_001097636//NM_001490//NP_001091102//NP_001091103//NP_001091104//NP_001091105//NP_001481	0.318	7.478	7.361	0.802	0.12	0.75456	0.73124
8020806	RNF125	ring finger protein 125	54941	Hs.633703	NM_017831//NP_060301	0.319	5.877	5.772	0.722	0.11	0.75429	0.73159
8087374	C3orf62	chromosome 3 open reading frame 62	375341	Hs.403828	NM_198562//NP_940964	0.319	6.044	5.957	0.596	0.09	0.75325	0.73159
7938000	OR51M1	olfactory receptor, family 51, subfamily M, member 1	390059	Hs.553731	NM_001004756//NP_001004756	-0.336	5.436	5.513	0.503	-0.08	0.74186	0.73179
7984540	KIF23	kinesin family member 23	9493	Hs.270845	NM_004856//NM_138555//NP_004847//NP_612565	-0.336	6.294	6.472	1.157	-0.18	0.74065	0.73179
7986214	SLCO3A1	solute carrier organic anion transporter family, member 3A1	28232	Hs.311187	NM_001145044//NM_013272//NP_001138516//NP_037404	-0.336	6.287	6.366	0.512	-0.08	0.74073	0.73179
8093643	ADD1	adducin 1 (alpha)	118	Hs.183706//Hs.701490	NM_001119//NM_014189//NM_014190//NM_176801//NP_001110//NP_054908//NP_054909//NP_789771	-0.336	6.892	6.971	0.517	-0.08	0.74078	0.73179
8112121	SLC38A9	solute carrier family 38, member 9	153129	Hs.649685	NM_173514//NP_775785	-0.336	6.301	6.378	0.501	-0.08	0.74058	0.73179
7987405	RASGRP1	RAS guanyl releasing protein 1 (calcium and DAG-regulated)	10125	Hs.591127	NM_001128602//NM_005739//NP_001122074//NP_005730	0.32	5.514	5.401	0.767	0.11	0.75294	0.73195
8099132	CYTL1	cytokine-like 1	54360	Hs.13872	NM_018659//NP_061129	0.32	6.069	5.95	0.814	0.12	0.75303	0.73195
8022310	C18orf58	chromosome 18 open reading frame 58	284222	Hs.436902	NM_173817//NP_776178	-0.338	5.805	5.996	1.234	-0.19	0.73956	0.73251
8069541	SAMSN1	SAM domain, SH3 domain and nuclear localization signals 1	64092	Hs.473341//Hs.570423	NM_022136//NP_071419	0.322	7.716	7.576	0.952	0.14	0.75089	0.73266
7925929	AKR1C3	aldo-keto reductase family 1, member C3 (3-alpha hydroxysteroid dehydrogenase, type II)	8644	Hs.78183	NM_003739//NP_003730	-0.339	7.439	7.534	0.616	-0.1	0.73857	0.73287
8024792	EBI3	Epstein-Barr virus induced 3	10148	Hs.501452	NM_005755//NP_005746	-0.339	6.138	6.301	1.054	-0.16	0.73888	0.73287
8037374	PLAUR	plasminogen activator, urokinase receptor	5329	Hs.466871	NM_001005376//NM_001005377//NM_002659//NP_001005376//NP_001005377//NP_002650	-0.339	6.803	6.961	1.017	-0.16	0.73861	0.73287
8066513	SDC4	syndecan 4	6385	Hs.632267	NM_002999//NP_002990	-0.339	5.819	5.946	0.819	-0.13	0.7385	0.73287
8100347	SCFD2	sec1 family domain containing 2	152579	Hs.302287	NM_152540//NP_689753	-0.339	5.971	6.068	0.622	-0.1	0.73848	0.73287
8146500	LYN	v-yes-1 Yamaguchi sarcoma viral related oncogene homolog	4067	Hs.699154	NM_001111097//NM_002350//NP_001104567//NP_002341	-0.339	8.28	8.393	0.727	-0.11	0.73869	0.73287
7903401	HEJ1	similar to DNAJ	94236	NA	NA	0.323	4.585	4.509	0.512	0.08	0.75034	0.73302
8127234	DST	dystonin	667	Hs.631992//Hs.669931	NM_001144769//NM_001144770//NM_001144771//NM_001723//NM_015548//NM_020388//NM_183380//NP_001138241//NP_001138242//NP_001138243//NP_001714//NP_056363//NP_065121//NP_899236	0.323	5.973	5.753	1.488	0.22	0.75063	0.73302
7994826	ITGAL	integrin, alpha L (antigen CD11A (p180), lymphocyte function-associated antigen 1; alpha polypeptide)	3683	Hs.174103	NM_001114380//NM_002209//NP_001107852//NP_002200	-0.34	6.246	6.374	0.825	-0.13	0.73763	0.73323
8047356	NIF3L1	NIF3 NGG1 interacting factor 3-like 1 (S. pombe)	60491	Hs.145284	NM_001136039//NM_001142355//NM_001142356//NM_021824//NP_001129511//NP_001135827//NP_001135828//NP_068596	-0.34	6.284	6.386	0.652	-0.1	0.73875	0.73323
8071036	S100B	S100 calcium binding protein B	6285	Hs.422181	NM_006272//NP_006263	-0.34	4.045	4.161	0.744	-0.12	0.73818	0.73323
8083523	GMPS	guanine monphosphate synthetase	8833	Hs.591314	NM_003875//NP_003866	0.324	7.307	7.22	0.589	0.09	0.74995	0.73338
7969428	UCHL3	ubiquitin carboxyl-terminal esterase L3 (ubiquitin thiolesterase)	7347	Hs.162241	NM_006002//NP_005993	-0.341	7.042	7.138	0.614	-0.1	0.73765	0.73359
7899737	EIF3I	eukaryotic translation initiation factor 3, subunit I	8668	Hs.530096	NM_003757//NP_003748	0.325	8.878	8.8	0.524	0.08	0.74912	0.73374
8071061	psiTPTE22	TPTE pseudogene	387590	Hs.474116	NR_001591//XR_042159	0.325	6.74	6.641	0.664	0.1	0.74909	0.73374
8104758	C5orf23	chromosome 5 open reading frame 23	79614	Hs.13528	NM_024563//NP_078839	0.325	5.676	5.505	1.152	0.17	0.74917	0.73374
8091411	TM4SF1	transmembrane 4 L six family member 1	4071	Hs.715499	NM_014220//NP_055035	-0.342	6.057	6.332	1.755	-0.28	0.73612	0.73395
7995096	ITGAM	integrin, alpha M (complement component 3 receptor 3 subunit)	3684	Hs.172631	NM_000632//NP_000623	0.326	5.27	5.188	0.551	0.08	0.74828	0.7341
8055096	AMMECR1L	AMME chromosomal region gene 1-like	83607	Hs.546449	NM_031445//NP_113633	0.327	6.21	6.126	0.561	0.08	0.7475	0.73446
8161368	LOC100132167	similar to hCG1993567	100132167	Hs.649184//Hs.650445	XM_001715998//XP_001716050	0.327	4.891	4.808	0.55	0.08	0.74723	0.73446
7911017	SDCCAG8	serologically defined colon cancer antigen 8	10806	Hs.591530	NM_006642//NP_006633	-0.344	7.616	7.738	0.773	-0.12	0.73494	0.73468
7932985	NRP1	neuropilin 1	8829	Hs.131704//Hs.714624	NM_001024628//NM_001024629//NM_003873//NP_001019799//NP_001019800//NP_003864	0.328	4.409	4.288	0.807	0.12	0.74712	0.73483
8100984	CXCL3	chemokine (C-X-C motif) ligand 3	2921	Hs.89690	NM_002090//NP_002081	0.328	6.492	6.318	1.156	0.17	0.74713	0.73483
7940147	FAM111B	family with sequence similarity 111, member B	374393	Hs.186579	NM_001142703//NM_001142704//NM_198947//NP_001136175//NP_001136176//NP_945185	-0.345	4.482	4.666	1.162	-0.18	0.73412	0.73505
7969916	BIVM	basic, immunoglobulin-like variable motif containing	54841	Hs.288809	NM_017693//NP_060163	0.329	5.756	5.623	0.881	0.13	0.7458	0.73519
8043697	ANKRD36B	ankyrin repeat domain 36B	57730	Hs.532921	NM_025190//NP_079466	0.33	8.246	8.168	0.519	0.08	0.74561	0.73556
8060627	ATRN	attractin	8455	Hs.276252	NM_139321//NM_139322//NP_647537//NP_647538	0.33	5.813	5.73	0.549	0.08	0.74578	0.73556
8178220	HLA-DPB1	major histocompatibility complex, class II, DP beta 1	3115	Hs.485130	NM_002121//NP_002112	0.33	3.342	3.253	0.585	0.09	0.74534	0.73556
8017736	CCDC46	coiled-coil domain containing 46	201134	Hs.408676	NM_001037325//NM_145036//NP_001032402//NP_659473	0.331	3.692	3.603	0.587	0.09	0.74475	0.73592
8102730	MFSD8	major facilitator superfamily domain containing 8	256471	Hs.480701	NM_152778//NP_689991	0.331	5.652	5.565	0.575	0.09	0.74457	0.73592
8162086	AGTPBP1	ATP/GTP binding protein 1	23287	Hs.494321	NM_015239//NP_056054	0.331	6.808	6.652	1.026	0.16	0.7443	0.73592
7974146	PRPF39	PRP39 pre-mRNA processing factor 39 homolog (S. cerevisiae)	55015	Hs.274337	NM_017922//NP_060392	-0.348	6.595	6.68	0.531	-0.08	0.73321	0.73616
7968789	C13orf15	chromosome 13 open reading frame 15	28984	Hs.507866	NM_014059//NP_054778	0.332	6.863	6.736	0.837	0.13	0.74396	0.73629
8151223	SLCO5A1	solute carrier organic anion transporter family, member 5A1	81796	Hs.443609	NM_030958//NP_112220	0.332	5.008	4.915	0.613	0.09	0.74384	0.73629
7975136	FUT8	fucosyltransferase 8 (alpha (1,6) fucosyltransferase)	2530	Hs.654961	NM_004480//NM_178154//NM_178155//NM_178156//NM_178157//NP_004471//NP_835367//NP_835368//NP_835369//NP_835370	0.333	6.512	6.415	0.64	0.1	0.74296	0.73666
8120102	CD2AP	CD2-associated protein	23607	Hs.485518	NM_012120//NP_036252	0.333	8.186	8.108	0.51	0.08	0.74473	0.73666
8070826	ITGB2	integrin, beta 2 (complement component 3 receptor 3 and 4 subunit)	3689	Hs.375957	NM_000211//NM_001127491//NP_000202//NP_001120963	-0.35	5.942	6.028	0.535	-0.09	0.73062	0.73691
8179704	IER3	immediate early response 3	8870	Hs.591785	NM_003897//NP_003888	-0.35	6.837	6.956	0.744	-0.12	0.73074	0.73691
7908376	RGS18	regulator of G-protein signaling 18	64407	Hs.440890	NM_130782//NP_570138	0.334	6.995	6.907	0.574	0.09	0.74256	0.73703
7990902	LOC80154	hypothetical LOC80154	80154	Hs.498322//Hs.546614	NR_026811//XR_040862	0.334	5.442	5.339	0.673	0.1	0.74289	0.73703
8101304	RASGEF1B	RasGEF domain family, member 1B	153020	Hs.591696	NM_152545//NP_689758	0.334	7.16	7.021	0.909	0.14	0.7424	0.73703
8175432	SNORD61	small nucleolar RNA, C/D box 61	26787	NA	NR_002735	0.334	4.106	3.997	0.709	0.11	0.74276	0.73703
8023855	CYB5A	cytochrome b5 type A (microsomal)	1528	Hs.465413	NM_001914//NM_148923//NP_001905//NP_683725	-0.351	6.82	6.961	0.872	-0.14	0.72968	0.73728
7978997	MAP4K5	mitogen-activated protein kinase kinase kinase kinase 5	11183	Hs.130491	NM_006575//NM_198794//NP_006566//NP_942089	0.335	7.226	7.139	0.569	0.09	0.74176	0.73741
7897978	PRAMEF1	PRAME family member 1	65121	Hs.454859	NM_023013//NP_075389	-0.352	3.786	3.875	0.553	-0.09	0.72898	0.73766
8099912	C4orf34	chromosome 4 open reading frame 34	201895	Hs.576320	NM_174921//NP_777581	-0.352	6.207	6.343	0.847	-0.14	0.72931	0.73766
8134581	ARPC1A	actin related protein 2/3 complex, subunit 1A, 41kDa	10552	Hs.124126	NM_006409//NP_006400	-0.352	7.894	7.983	0.557	-0.09	0.72895	0.73766
7969986	TNFSF13B	tumor necrosis factor (ligand) superfamily, member 13b	10673	Hs.525157//Hs.596110	NM_001145645//NM_006573//NP_001139117//NP_006564	0.336	5.822	5.732	0.58	0.09	0.74097	0.73778
8151942	HRSP12	heat-responsive protein 12	10247	Hs.18426	NM_005836//NP_005827	0.337	5.447	5.344	0.669	0.1	0.74001	0.73816
8180299	PSIP1	PC4 and SFRS1 interacting protein 1	11168	Hs.658434	NM_001128217//NM_021144//NM_033222//NP_001121689//NP_066967//NP_150091	0.337	7.234	7.146	0.565	0.09	0.74029	0.73816
7897078	RER1	RER1 retention in endoplasmic reticulum 1 homolog (S. cerevisiae)	11079	Hs.525527	NM_007033//NP_008964	-0.354	7.89	7.976	0.531	-0.09	0.72747	0.73841
7909628	FLVCR1	feline leukemia virus subgroup C cellular receptor 1	28982	Hs.7055	NM_014053//NP_054772	-0.354	5.359	5.478	0.73	-0.12	0.72734	0.73841
7921677	CD244	CD244 molecule, natural killer cell receptor 2B4	51744	Hs.157872	NM_016382//NP_057466	-0.354	6.635	6.788	0.943	-0.15	0.72764	0.73841
7981777	LOC400968	hypothetical LOC400968	400968	Hs.592022	XR_041699//XR_041700//XR_041701	-0.354	5.612	5.696	0.524	-0.08	0.7277	0.73841
8073062	APOBEC3B	apolipoprotein B mRNA editing enzyme, catalytic polypeptide-like 3B	9582	Hs.226307	NM_004900//NP_004891	-0.354	4.992	5.166	1.073	-0.17	0.72752	0.73841
8090433	MGLL	monoglyceride lipase	11343	Hs.277035	NM_001003794//NM_007283//NP_001003794//NP_009214	-0.354	6.177	6.318	0.871	-0.14	0.72739	0.73841
8167185	TIMP1	TIMP metallopeptidase inhibitor 1	7076	Hs.522632	NM_003254//NP_003245	-0.354	8.286	8.44	0.948	-0.15	0.72765	0.73841
7954997	ANO6	anoctamin 6	196527	Hs.696326	NM_001025356//NM_001142678//NM_001142679//NM_001142680//NP_001020527//NP_001136150//NP_001136151//NP_001136152	0.338	8.404	8.317	0.565	0.09	0.73905	0.73853
7988789	DMXL2	Dmx-like 2	23312	Hs.511386	NM_015263//NP_056078	0.338	7.992	7.824	1.08	0.17	0.739	0.73853
8069574	C21orf91	chromosome 21 open reading frame 91	54149	Hs.293811	NM_001100420//NM_001100421//NM_017447//NP_001093890//NP_001093891//NP_059143	0.338	8.671	8.517	0.993	0.15	0.73958	0.73853
7919133	FCGR1A	Fc fragment of IgG, high affinity Ia, receptor (CD64)	2209	Hs.77424	NM_000566//NP_000557	-0.355	5.851	6.033	1.118	-0.18	0.72699	0.73879
7948148	OR5M10	olfactory receptor, family 5, subfamily M, member 10	390167	Hs.553750	NM_001004741//NP_001004741	-0.355	4.017	4.127	0.671	-0.11	0.72743	0.73879
8003903	ARRB2	arrestin, beta 2	409	Hs.435811	NM_004313//NM_199004//NP_004304//NP_945355	-0.355	6.535	6.639	0.639	-0.1	0.72651	0.73879
7921873	FCGR3A	Fc fragment of IgG, low affinity IIIa, receptor (CD16a)	2214	Hs.372679	NM_000569//NM_001127592//NM_001127593//NM_001127595//NM_001127596//NP_000560//NP_001121064//NP_001121065//NP_001121067//NP_001121068	-0.356	4.454	4.546	0.567	-0.09	0.7262	0.73917
8088745	FRMD4B	FERM domain containing 4B	23150	Hs.709671	NM_015123//NP_055938	-0.357	5.107	5.29	1.119	-0.18	0.72494	0.73955
8177669	GUSBL1	glucuronidase, beta-like 1	387036	Hs.675815	NR_003504	-0.357	8.01	8.096	0.528	-0.09	0.72588	0.73955
7925257	LYST	lysosomal trafficking regulator	1130	Hs.532411	NM_000081//NP_000072	0.341	7.407	7.275	0.846	0.13	0.73722	0.73967
7912136	UTS2	urotensin 2	10911	Hs.715862	NM_006786//NM_021995//NP_006777//NP_068835	-0.358	3.574	3.782	1.267	-0.21	0.72473	0.73994
7943218	PANX1	pannexin 1	24145	Hs.591976	NM_015368//NP_056183	-0.358	6.784	6.874	0.549	-0.09	0.72486	0.73994
7966851	TAOK3	TAO kinase 3	51347	Hs.644420	NM_016281//NP_057365	0.342	8.676	8.573	0.659	0.1	0.73629	0.74005
7980438	SPTLC2	serine palmitoyltransferase, long chain base subunit 2	9517	Hs.435661	NM_004863//NP_004854	0.342	8.524	8.445	0.501	0.08	0.73602	0.74005
7964347	TMEM194A	transmembrane protein 194A	23306	Hs.591040//Hs.707911	NM_001130963//NM_015257//NP_001124435//NP_056072	0.343	6.125	6.025	0.636	0.1	0.73538	0.74043
8134098	PFTK1	PFTAIRE protein kinase 1	5218	Hs.430742	NM_012395//NP_036527	0.343	6.467	6.329	0.884	0.14	0.73553	0.74043
7946041	HBD	hemoglobin, delta	3045	Hs.699280	NM_000519//NP_000510	-0.36	9.085	9.244	0.963	-0.16	0.72324	0.74071
8118322	SNORD52	small nucleolar RNA, C/D box 52	26797	NA	NR_002742	-0.36	5.907	6.013	0.643	-0.11	0.72342	0.74071
8081067	HTR1F	5-hydroxytryptamine (serotonin) receptor 1F	3355	Hs.248136	NM_000866//NP_000857	0.344	6.412	6.17	1.537	0.24	0.735	0.74081
8112746	WDR41	WD repeat domain 41	55255	Hs.482573	NM_018268//NP_060738	0.344	7.708	7.616	0.585	0.09	0.735	0.74081
8174692	2025-09-06	septin 6	23157	Hs.496666	NM_015129//NM_145799//NM_145800//NM_145802//NP_055944//NP_665798//NP_665799//NP_665801	-0.361	7.158	7.282	0.75	-0.12	0.72264	0.74109
7987248	GOLGA8A	golgi autoantigen, golgin subfamily a, 8A	23015	Hs.182982	NM_181077//NP_851422//XM_001714558//XP_001714610	0.345	6.283	6.104	1.13	0.18	0.73399	0.7412
8102371	LOC91431	prematurely terminated mRNA decay factor-like	91431	Hs.444338	NM_001099776//NP_001093246	0.345	5.354	5.266	0.552	0.09	0.73419	0.7412
7932885	ARHGAP12	Rho GTPase activating protein 12	94134	Hs.499264	NM_018287//NP_060757	0.346	6.113	6.024	0.558	0.09	0.73306	0.74158
8082075	DTX3L	deltex 3-like (Drosophila)	151636	Hs.518201	NM_138287//NP_612144	0.346	6.754	6.641	0.717	0.11	0.73343	0.74158
8151296	LACTB2	lactamase, beta 2	51110	Hs.118554	NM_016027//NP_057111	0.346	4.806	4.672	0.844	0.13	0.73349	0.74158
8163618	TNFSF15	tumor necrosis factor (ligand) superfamily, member 15	9966	Hs.241382	NM_005118//NP_005109	0.346	4.563	4.474	0.565	0.09	0.73339	0.74158
8083136	ATP1B3	ATPase, Na+/K+ transporting, beta 3 polypeptide	483	Hs.477789	NM_001679//NP_001670	-0.363	5.961	6.054	0.561	-0.09	0.72109	0.74187
7965359	ATP2B1	ATPase, Ca++ transporting, plasma membrane 1	490	Hs.506276	NM_001001323//NM_001682//NP_001001323//NP_001673	0.347	9.363	9.202	1.016	0.16	0.73232	0.74197
7918902	CD58	CD58 molecule	965	Hs.34341	NM_001144822//NM_001779//NP_001138294//NP_001770//NR_026665	-0.364	7.005	7.112	0.641	-0.11	0.72119	0.74226
7920244	S100A8	S100 calcium binding protein A8	6279	Hs.416073	NM_002964//NP_002955	-0.364	7.022	7.432	2.462	-0.41	0.72008	0.74226
8008547	TOM1L1	target of myb1 (chicken)-like 1	10040	Hs.153504	NM_005486//NP_005477//XM_001723684//XM_001725529//XM_001726674//XP_001723736//XP_001725581//XP_001726726	0.348	4.347	4.173	1.096	0.17	0.73171	0.74236
8060813	MCM8	minichromosome maintenance complex component 8	84515	Hs.631506	NM_032485//NM_182802//NP_115874//NP_877954	0.348	5.98	5.86	0.753	0.12	0.73273	0.74236
7952398	OR8B2	olfactory receptor, family 8, subfamily B, member 2	26595	Hs.576944	NM_001005468//NP_001005468	-0.365	4.306	4.541	1.402	-0.23	0.71953	0.74265
8012918	CDRT4	CMT1A duplicated region transcript 4	284040	Hs.164595	NM_173622//NP_775893	0.349	3.908	3.812	0.595	0.1	0.73143	0.74275
8055606	GTDC1	glycosyltransferase-like domain containing 1	79712	Hs.44780	NM_001006636//NM_024659//NP_001006637//NP_078935	0.349	6.152	6.058	0.586	0.09	0.73117	0.74275
7964271	PRIM1	primase, DNA, polypeptide 1 (49kDa)	5557	Hs.534339	NM_000946//NP_000937	-0.366	5.859	6.017	0.944	-0.16	0.71913	0.74304
8007228	ATP6V0A1	ATPase, H+ transporting, lysosomal V0 subunit a1	535	Hs.463074	NM_001130020//NM_001130021//NM_005177//NP_001123492//NP_001123493//NP_005168	-0.366	5.923	6.095	1.024	-0.17	0.71882	0.74304
7971222	MTRF1	mitochondrial translational release factor 1	9617	Hs.382176	NM_004294//NP_004285	0.35	6.299	6.216	0.518	0.08	0.73059	0.74314
7902810	LMO4	LIM domain only 4	8543	Hs.436792	NM_006769//NP_006760	-0.367	5.577	5.673	0.571	-0.1	0.71843	0.74344
8080938	MITF	microphthalmia-associated transcription factor	4286	Hs.166017//Hs.618266	NM_000248//NM_006722//NM_198158//NM_198159//NM_198177//NM_198178//NP_000239//NP_006713//NP_937801//NP_937802//NP_937820//NP_937821	0.352	5.331	5.249	0.51	0.08	0.72907	0.74392
8036755	CLC	Charcot-Leyden crystal protein	1178	Hs.889	NM_001828//NP_001819	-0.369	3.913	4.079	0.983	-0.17	0.71649	0.74423
8052399	BCL11A	B-cell CLL/lymphoma 11A (zinc finger protein)	53335	Hs.370549	NM_018014//NM_022893//NM_138559//NP_060484//NP_075044//NP_612569	-0.37	6.878	6.968	0.528	-0.09	0.71542	0.74463
8175353	RP13-36C9.1	cancer/testis antigen CT45	728911	Hs.632281	NM_152582//NP_689795	-0.37	5.436	5.657	1.307	-0.22	0.71586	0.74463
7938563	ARNTL	aryl hydrocarbon receptor nuclear translocator-like	406	Hs.65734	NM_001030272//NM_001030273//NM_001178//NP_001025443//NP_001025444//NP_001169	0.354	4.734	4.651	0.512	0.08	0.72758	0.74471
7951408	CARD16	caspase recruitment domain family, member 16	114769	Hs.348365	NM_001017534//NM_052889//NP_001017534//NP_443121	0.354	8.056	7.903	0.947	0.15	0.72714	0.74471
8101511	WDFY3	WD repeat and FYVE domain containing 3	23001	Hs.480116	NM_014991//NM_178583//NM_178585//NP_055806//NP_848698//NP_848700	0.354	5.349	5.251	0.607	0.1	0.72774	0.74471
8163273	OR2K2	olfactory receptor, family 2, subfamily K, member 2	26248	Hs.381312	NM_205859//NP_995581	0.355	4.577	4.493	0.518	0.08	0.7268	0.74511
7979085	PYGL	phosphorylase, glycogen, liver	5836	Hs.282417	NM_002863//NP_002854	0.356	7.577	7.49	0.533	0.09	0.72629	0.74551
8115327	SPARC	secreted protein, acidic, cysteine-rich (osteonectin)	6678	Hs.111779//Hs.708558	NM_003118//NP_003109	-0.373	6.045	6.245	1.169	-0.2	0.71325	0.74583
7919800	CTSS	cathepsin S	1520	Hs.181301	NM_004079//NP_004070	0.357	8.484	8.391	0.564	0.09	0.7251	0.74591
8116494	ZFP62	zinc finger protein 62 homolog (mouse)	643836	Hs.509227//Hs.710039	NM_152283//NP_689496//XR_017332	0.357	6.37	6.267	0.629	0.1	0.725	0.74591
7926545	PLXDC2	plexin domain containing 2	84898	Hs.658134	NM_032812//NP_116201	0.359	6.413	6.277	0.829	0.14	0.7238	0.74671
7936706	C10orf119	chromosome 10 open reading frame 119	79892	Hs.124246	NM_024834//NP_079110	0.359	7.12	7.019	0.613	0.1	0.72417	0.74671
8055980	CYTIP	cytohesin 1 interacting protein	9595	Hs.270	NM_004288//NP_004279	0.359	8.527	8.376	0.918	0.15	0.72366	0.74671
8103563	DDX60	DEAD (Asp-Glu-Ala-Asp) box polypeptide 60	55601	Hs.591710	NM_017631//NP_060101	0.359	5.82	5.664	0.951	0.16	0.72418	0.74671
8007799	CRHR1	corticotropin releasing hormone receptor 1	1394	Hs.417628	NM_001145146//NM_001145147//NM_001145148//NM_004382//NP_001138618//NP_001138619//NP_001138620//NP_004373	-0.376	5.033	5.132	0.577	-0.1	0.71143	0.74704
8048926	SP140L	SP140 nuclear body protein-like	93349	Hs.662198	NM_138402//NP_612411	-0.376	6.252	6.361	0.631	-0.11	0.71127	0.74704
8131263	RNU13P2	RNA, U13 small nuclear pseudogene 2	6077	NA	NA	0.36	6.523	6.386	0.831	0.14	0.72303	0.74711
7976814	SNORD114-2	small nucleolar RNA, C/D box 114-2	767578	NA	NR_003194	-0.377	3.952	4.111	0.922	-0.16	0.71074	0.74745
7986068	BLM	Bloom syndrome	641	Hs.716515	NM_000057//NP_000048	-0.377	6.401	6.53	0.749	-0.13	0.71073	0.74745
8132725	UPP1	uridine phosphorylase 1	7378	Hs.488240	NM_003364//NM_181597//NP_003355//NP_853628	-0.377	5.8	5.909	0.631	-0.11	0.71078	0.74745
7908459	CFH	complement factor H	3075	Hs.363396	NM_000186//NM_001014975//NP_000177//NP_001014975	0.361	4.904	4.729	1.057	0.17	0.72194	0.74752
7971184	MRPS31	mitochondrial ribosomal protein S31	10240	Hs.154655	NM_005830//NP_005821	0.361	7.195	7.104	0.553	0.09	0.72255	0.74752
8049542	LRRFIP1	leucine rich repeat (in FLII) interacting protein 1	9208	Hs.471779	NM_001137550//NM_001137551//NM_001137552//NM_001137553//NM_004735//NP_001131022//NP_001131023//NP_001131024//NP_001131025//NP_004726	0.361	4.903	4.784	0.718	0.12	0.72275	0.74752
8120061	ENPP4	ectonucleotide pyrophosphatase/phosphodiesterase 4 (putative function)	22875	Hs.643497	NM_014936//NP_055751	0.361	5.957	5.837	0.726	0.12	0.72276	0.74752
7907310	BAT2D1	BAT2 domain containing 1	23215	Hs.494614	NM_015172//NP_055987	-0.378	8.939	9.027	0.511	-0.09	0.70992	0.74786
7929511	ENTPD1	ectonucleoside triphosphate diphosphohydrolase 1	953	Hs.576612	NM_001098175//NM_001776//NP_001091645//NP_001767	-0.378	4.232	4.331	0.575	-0.1	0.7099	0.74786
8069508	ANKRD20B	ankyrin repeat domain 20B	729171	Hs.456852	NR_003366	-0.378	4.089	4.2	0.639	-0.11	0.71025	0.74786
7968563	RFC3	replication factor C (activator 1) 3, 38kDa	5983	Hs.115474	NM_002915//NM_181558//NP_002906//NP_853536	0.362	6.284	6.192	0.554	0.09	0.7219	0.74792
8099850	TMEM156	transmembrane protein 156	80008	Hs.374147	NM_024943//NP_079219	0.362	5.075	4.971	0.629	0.1	0.7217	0.74792
7953901	CLEC12A	C-type lectin domain family 12, member A	160364	Hs.190519	NM_138337//NM_201623//NP_612210//NP_963917	-0.379	5.334	5.52	1.076	-0.19	0.70904	0.74827
8022572	OSBPL1A	oxysterol binding protein-like 1A	114876	Hs.370725	NM_018030//NM_080597//NP_060500//NP_542164	0.363	5.456	5.368	0.532	0.09	0.72097	0.74833
7989915	TIPIN	TIMELESS interacting protein	54962	Hs.718621	NM_017858//NP_060328	-0.38	6.531	6.667	0.786	-0.14	0.7086	0.74868
8022531	NPC1	Niemann-Pick disease, type C1	4864	Hs.464779//Hs.715623	NM_000271//NP_000262	-0.38	5.791	5.886	0.542	-0.09	0.70812	0.74868
8098508	ING2	inhibitor of growth family, member 2	3622	Hs.107153	NM_001564//NP_001555	-0.38	6.513	6.607	0.54	-0.09	0.70807	0.74868
7936826	IKZF5	IKAROS family zinc finger 5 (Pegasus)	64376	Hs.501289	NM_022466//NP_071911	0.364	6.219	6.134	0.511	0.09	0.72027	0.74873
7977046	TNFAIP2	tumor necrosis factor, alpha-induced protein 2	7127	Hs.525607//Hs.660676	NM_006291//NP_006282	-0.381	5.733	5.86	0.728	-0.13	0.70806	0.74909
7922823	EDEM3	ER degradation enhancer, mannosidase alpha-like 3	80267	Hs.523811	NM_025191//NP_079467	0.365	7.453	7.365	0.527	0.09	0.71902	0.74914
7981142	CLMN	calmin (calponin-like, transmembrane)	79789	Hs.301478	NM_024734//NP_079010	0.365	5.253	5.161	0.55	0.09	0.71979	0.74914
8117106	RNF144B	ring finger protein 144B	255488	Hs.148741	NM_182757//NP_877434	0.365	6.42	6.249	1.027	0.17	0.71957	0.74914
8147132	CA2	carbonic anhydrase II	760	Hs.155097	NM_000067//NP_000058	0.365	5.808	5.662	0.872	0.15	0.7191	0.74914
7950578	PAK1	p21 protein (Cdc42/Rac)-activated kinase 1	5058	Hs.435714	NM_001128620//NM_002576//NP_001122092//NP_002567	-0.382	7.241	7.424	1.053	-0.18	0.70734	0.7495
8045857	LOC554201	hypothetical LOC554201	554201	Hs.570262	NA	-0.382	5.822	5.914	0.526	-0.09	0.70761	0.7495
8081316	TFG	TRK-fused gene	10342	Hs.518123	NM_001007565//NM_006070//NP_001007566//NP_006061	-0.382	7.289	7.387	0.558	-0.1	0.70699	0.7495
8129763	FAM54A	family with sequence similarity 54, member A	113115	Hs.121536	NM_001099286//NM_138419//NP_001092756//NP_612428	-0.382	5.096	5.226	0.742	-0.13	0.70691	0.7495
8145136	PPP3CC	protein phosphatase 3 (formerly 2B), catalytic subunit, gamma isoform	5533	Hs.655661	NM_005605//NP_005596	-0.382	6.741	6.876	0.771	-0.13	0.70676	0.7495
8176360	CD99	CD99 molecule	4267	Hs.654354	NM_001122898//NM_002414//NP_001116370//NP_002405	-0.382	9.046	9.145	0.57	-0.1	0.70734	0.7495
8084206	B3GNT5	UDP-GlcNAc:betaGal beta-1,3-N-acetylglucosaminyltransferase 5	84002	Hs.718506	NM_032047//NP_114436	0.366	7.095	6.972	0.737	0.12	0.71893	0.74955
8122261	LOC100131120	PRO1828	100131120	Hs.713655	XM_001723538//XM_001724859//XM_001726715//XP_001723590//XP_001724911//XP_001726767	0.366	9.657	9.572	0.507	0.08	0.71874	0.74955
8137232	GIMAP8	GTPase, IMAP family member 8	155038	Hs.647121	NM_175571//NP_783161	0.366	5.375	5.263	0.668	0.11	0.71885	0.74955
8160297	ADFP	adipose differentiation-related protein	123	Hs.3416	NM_001122//NP_001113	0.366	7.385	7.198	1.117	0.19	0.71842	0.74955
8166219	SYAP1	synapse associated protein 1, SAP47 homolog (Drosophila)	94056	Hs.605178	NM_032796//NP_116185	0.366	6.599	6.508	0.541	0.09	0.71897	0.74955
8077731	FANCD2	Fanconi anemia, complementation group D2	2177	Hs.208388	NM_001018115//NM_033084//NP_001018125//NP_149075	-0.383	4.669	4.784	0.653	-0.11	0.70656	0.74992
8116622	RIPK1	receptor (TNFRSF)-interacting serine-threonine kinase 1	8737	Hs.519842	NM_003804//NP_003795	-0.383	7.663	7.754	0.518	-0.09	0.70659	0.74992
7919598	LOC100133555	similar to LOC440570	100133555	NA	XR_038272	0.367	6.515	6.401	0.68	0.11	0.71781	0.74997
8054771	SLC35F5	solute carrier family 35, member F5	80255	Hs.632527	NM_025181//NP_079457	0.367	7.091	7.005	0.514	0.09	0.71825	0.74997
8078544	MLH1	mutL homolog 1, colon cancer, nonpolyposis type 2 (E. coli)	4292	Hs.195364	NM_000249//NP_000240	0.367	6.827	6.726	0.602	0.1	0.71782	0.74997
8089785	POPDC2	popeye domain containing 2	64091	Hs.656031	NM_022135//NP_071418	0.367	4.013	3.916	0.577	0.1	0.71837	0.74997
8133518	NCF1	neutrophil cytosolic factor 1	653361	Hs.647047	NM_000265//NP_000256//XM_001723278//XM_942311//XP_001723330//XP_947404	0.367	5.808	5.673	0.802	0.13	0.71822	0.74997
8169073	TMSB15B	thymosin beta 15B	286527	Hs.675540//Hs.709594	NM_194324//NP_919305//XR_042096//XR_042097//XR_042098	-0.384	5.708	5.799	0.52	-0.09	0.70561	0.75033
7910680	GPR137B	G protein-coupled receptor 137B	7107	Hs.498160	NM_003272//NP_003263	-0.385	5.507	5.636	0.728	-0.13	0.70453	0.75075
8043602	NCAPH	non-SMC condensin I complex, subunit H	23397	Hs.308045	NM_015341//NP_056156	-0.385	4.802	4.967	0.933	-0.16	0.70484	0.75075
8091972	EVI1	ecotropic viral integration site 1	2122	Hs.656395	NM_001105077//NM_001105078//NM_005241//NP_001098547//NP_001098548//NP_005232	0.369	4.173	4.077	0.564	0.1	0.71624	0.75079
7919888	CDC42SE1	CDC42 small effector 1	56882	Hs.22065	NM_001038707//NM_020239//NP_001033796//NP_064624	-0.386	7.364	7.455	0.516	-0.09	0.70469	0.75117
8000156	LOC641298	SMG1 homolog, phosphatidylinositol 3-kinase-related kinase pseudogene	641298	Hs.552700	NR_027154//XR_041850	-0.386	10.598	10.694	0.543	-0.1	0.70511	0.75117
8038919	ZNF350	zinc finger protein 350	59348	Hs.407694	NM_021632//NP_067645	-0.386	7.24	7.335	0.541	-0.1	0.70455	0.75117
8022711	DSC2	desmocollin 2	1824	Hs.95612	NM_004949//NM_024422//NP_004940//NP_077740	0.37	5.659	5.45	1.235	0.21	0.71556	0.75121
8103601	DDX60L	DEAD (Asp-Glu-Ala-Asp) box polypeptide 60-like	91351	Hs.535011	NM_001012967//NP_001012985	0.37	6.449	6.306	0.845	0.14	0.71561	0.75121
8093500	TACC3	transforming, acidic coiled-coil containing protein 3	10460	Hs.104019	NM_006342//NP_006333	-0.387	5.727	5.866	0.786	-0.14	0.70301	0.75159
7911283	OR2T3	olfactory receptor, family 2, subfamily T, member 3	343173	Hs.554481	NM_001005495//NP_001005495	0.371	6.394	6.236	0.93	0.16	0.71519	0.75162
7967386	MPHOSPH9	M-phase phosphoprotein 9	10198	Hs.577404	NM_022782//NP_073619	0.371	7.016	6.886	0.764	0.13	0.7147	0.75162
7986010	IQGAP1	IQ motif containing GTPase activating protein 1	8826	Hs.430551	NM_003870//NP_003861	0.371	8.948	8.834	0.672	0.11	0.71473	0.75162
8094226	LOC285550	hypothetical protein LOC285550	285550	Hs.399980//Hs.619367	NM_001145191//NP_001138663//XR_017764//XR_017908//XR_040763	0.371	5.112	5.027	0.502	0.09	0.71561	0.75162
8138735	HOXA5	homeobox A5	3202	Hs.655218	NM_019102//NP_061975	0.371	6.311	6.178	0.782	0.13	0.71483	0.75162
8099029	TNIP2	TNFAIP3 interacting protein 2	79155	Hs.368551	NM_024309//NP_077285	-0.388	6.583	6.683	0.561	-0.1	0.70347	0.75201
8140971	SAMD9L	sterile alpha motif domain containing 9-like	219285	Hs.489118	NM_152703//NP_689916	0.372	7.586	7.408	1.047	0.18	0.71417	0.75204
8138824	SCRN1	secernin 1	9805	Hs.520740	NM_001145513//NM_001145514//NM_001145515//NM_014766//NP_001138985//NP_001138986//NP_001138987//NP_055581	-0.389	5.031	5.226	1.094	-0.19	0.70242	0.75243
8139057	ELMO1	engulfment and cell motility 1	9844	Hs.656638	NM_001039459//NM_014800//NM_130442//NP_001034548//NP_055615//NP_569709	-0.389	7.758	7.877	0.669	-0.12	0.70219	0.75243
8048940	SP100	SP100 nuclear antigen	6672	Hs.369056	NM_001080391//NM_003113//NP_001073860//NP_003104	0.373	7.908	7.789	0.695	0.12	0.71353	0.75246
7987012	CHRFAM7A	CHRNA7 (cholinergic receptor, nicotinic, alpha 7, exons 5-10) and FAM7A (family with sequence similarity 7A, exons A-E) fusion	89832	Hs.510853	NM_139320//NM_148911//NP_647536//NP_683709	-0.39	6.056	6.166	0.619	-0.11	0.70277	0.75285
8068280	IFNGR2	interferon gamma receptor 2 (interferon gamma transducer 1)	3460	Hs.634632	NM_005534//NP_005525	-0.39	7.447	7.576	0.719	-0.13	0.70158	0.75285
8179322	HSPA1A	heat shock 70kDa protein 1A	3303	Hs.274402//Hs.702139	NM_005345//NP_005336	-0.39	10.436	10.551	0.646	-0.12	0.70088	0.75285
7995479	PAPD5	PAP associated domain containing 5	64282	Hs.514342	NM_001040284//NM_001040285//NP_001035374//NP_001035375	0.374	5.845	5.744	0.589	0.1	0.71265	0.75288
8102232	LEF1	lymphoid enhancer-binding factor 1	51176	Hs.555947	NM_001130713//NM_001130714//NM_016269//NP_001124185//NP_001124186//NP_057353	0.374	4.432	4.344	0.51	0.09	0.71283	0.75288
7972577	RPS26P47	ribosomal protein S26 pseudogene 47	400156	NA	NR_002225	-0.391	9.904	10.013	0.612	-0.11	0.70088	0.75328
8124650	UBD	ubiquitin D	10537	Hs.44532	NM_006398//NP_006389	-0.391	5.937	6.253	1.771	-0.32	0.70094	0.75328
8095187	CEP135	centrosomal protein 135kDa	9662	Hs.518767	NM_025009//NP_079285	0.375	7.601	7.462	0.81	0.14	0.71172	0.7533
8097647	ABCE1	ATP-binding cassette, sub-family E (OABP), member 1	6059	Hs.12013	NM_001040876//NM_002940//NP_001035809//NP_002931	0.375	7.432	7.298	0.777	0.13	0.71202	0.7533
8151644	FAM82B	family with sequence similarity 82, member B	51115	Hs.145386	NM_016033//NP_057117	0.375	5.974	5.859	0.669	0.11	0.71215	0.7533
7907657	RALGPS2	Ral GEF with PH domain and SH3 binding motif 2	55103	Hs.709811	NM_018037//NM_152663//NP_060507//NP_689876	-0.392	4.999	5.114	0.64	-0.11	0.69946	0.7537
7939839	PTPRJ	protein tyrosine phosphatase, receptor type, J	5795	Hs.318547	NM_001098503//NM_002843//NP_001091973//NP_002834	-0.392	6.062	6.232	0.952	-0.17	0.70005	0.7537
8008682	MSI2	musashi homolog 2 (Drosophila)	124540	Hs.658922	NM_138962//NM_170721//NP_620412//NP_733839	-0.392	6.748	6.912	0.918	-0.16	0.69965	0.7537
8029950	EHD2	EH-domain containing 2	30846	Hs.631554	NM_014601//NP_055416	-0.392	5.994	6.096	0.566	-0.1	0.69964	0.7537
8078227	KAT2B	K(lysine) acetyltransferase 2B	8850	Hs.533055	NM_003884//NP_003875	0.376	7.117	7.001	0.675	0.12	0.7113	0.75372
8059854	ARL4C	ADP-ribosylation factor-like 4C	10123	Hs.111554//Hs.718874	NM_005737//NP_005728	-0.393	4.972	5.071	0.551	-0.1	0.69979	0.75413
8094259	LAP3	leucine aminopeptidase 3	51056	Hs.570791	NM_015907//NP_056991	-0.393	7.623	7.776	0.848	-0.15	0.69876	0.75413
8169028	NGFRAP1	nerve growth factor receptor (TNFRSF16) associated protein 1	27018	Hs.448588//Hs.718991	NM_014380//NM_206915//NM_206917//NP_055195//NP_996798//NP_996800	-0.393	5.416	5.554	0.771	-0.14	0.69943	0.75413
7933084	NAMPT	nicotinamide phosphoribosyltransferase	10135	Hs.489615	NM_005746//NP_005737	0.377	8.511	8.229	1.636	0.28	0.71056	0.75415
7940116	LOC399898	hypothetical gene supported by AK128188	399898	NA	XR_017870//XR_017970	0.377	4.581	4.464	0.678	0.12	0.71026	0.75415
8088911	ZNF717	zinc finger protein 717	100131827	Hs.556877	NM_001128223//NP_001121695//XM_001714275//XM_001719548//XM_001719561//XP_001714327//XP_001719600//XP_001719613	0.377	6.226	6.123	0.597	0.1	0.7107	0.75415
8111214	LOC285563	similar to hCG1809904	285563	NA	XM_210613//XP_210613	0.377	6.592	6.49	0.593	0.1	0.71054	0.75415
7906764	HSPA6	heat shock 70kDa protein 6 (HSP70B')	3310	Hs.654614	NM_002155//NP_002146	-0.394	6.863	6.988	0.693	-0.13	0.69801	0.75456
7926821	MASTL	microtubule associated serine/threonine kinase-like	84930	Hs.276905	NM_032844//NP_116233	-0.394	5.833	6.005	0.953	-0.17	0.69811	0.75456
8000184	IGSF6	immunoglobulin superfamily, member 6	10261	Hs.530902	NM_005849//NP_005840	0.378	5.64	5.488	0.884	0.15	0.70999	0.75457
8140955	CDK6	cyclin-dependent kinase 6	1021	Hs.119882	NM_001145306//NM_001259//NP_001138778//NP_001250	0.378	7.664	7.527	0.788	0.14	0.7101	0.75457
8180341	RAC1	ras-related C3 botulinum toxin substrate 1 (rho family, small GTP binding protein Rac1)	5879	Hs.413812	NM_006908//NM_018890//NM_198829//NP_008839//NP_061485//NP_942126	-0.396	4.569	4.709	0.773	-0.14	0.69749	0.75542
8012949	CDRT1	CMT1A duplicated region transcript 1	374286	Hs.548021//Hs.632233	NM_006382//NP_006373	0.38	3.592	3.483	0.629	0.11	0.70896	0.75543
7904452	FAM72A	family with sequence similarity 72, member A	729533	Hs.715930	NM_001123168//NP_001116640//XM_001133363//XM_001133364//XM_001133365//XP_001133363//XP_001133364//XP_001133365	0.381	4.947	4.752	1.119	0.2	0.70738	0.75585
7930996	BRWD2	bromodomain and WD repeat domain containing 2	55717	Hs.144447	NM_018117//NP_060587	0.381	7.106	6.984	0.7	0.12	0.70745	0.75585
7953291	CD9	CD9 molecule	928	Hs.114286	NM_001769//NP_001760	0.381	7.864	7.706	0.909	0.16	0.70751	0.75585
7994280	IL4R	interleukin 4 receptor	3566	Hs.513457	NM_000418//NM_001008699//NP_000409//NP_001008699	-0.397	5.818	5.943	0.685	-0.12	0.69589	0.75585
8074194	OR11H1	olfactory receptor, family 11, subfamily H, member 1	81061	Hs.554706	NM_001005239//NP_001005239	0.381	6.39	6.246	0.827	0.14	0.70783	0.75585
8092409	PARL	presenilin associated, rhomboid-like	55486	Hs.478469	NM_001037639//NM_018622//NP_001032728//NP_061092	-0.397	8.174	8.276	0.56	-0.1	0.6963	0.75585
7922889	IVNS1ABP	influenza virus NS1A binding protein	10625	Hs.497183	NM_006469//NP_006460	0.382	7.556	7.465	0.523	0.09	0.70798	0.75628
7969171	DLEU1	deleted in lymphocytic leukemia 1 (non-protein coding)	10301	Hs.591229//Hs.712880	NR_002605//XR_041406//XR_041407//XR_041408	0.382	5.428	5.307	0.693	0.12	0.7073	0.75628
8058390	RAPH1	Ras association (RalGDS/AF-6) and pleckstrin homology domains 1	65059	Hs.471162	NM_203365//NM_213589//NP_976241//NP_998754	0.382	4.926	4.812	0.651	0.11	0.70699	0.75628
8099926	PDS5A	PDS5, regulator of cohesion maintenance, homolog A (S. cerevisiae)	23244	Hs.331431	NM_001100399//NM_001100400//NM_015200//NP_001093869//NP_001093870//NP_056015	0.383	8.07	7.977	0.53	0.09	0.70629	0.75672
8138145	LOC441453	similar to olfactory receptor, family 7, subfamily A, member 17	441453	Hs.710537	XR_041341//XR_041342//XR_041343	-0.399	7.026	7.158	0.723	-0.13	0.69523	0.75672
8171802	ACOT9	acyl-CoA thioesterase 9	23597	Hs.298885	NM_001033583//NM_001037171//NP_001028755//NP_001032248	-0.399	6.912	7.005	0.508	-0.09	0.69448	0.75672
8082100	PARP14	poly (ADP-ribose) polymerase family, member 14	54625	Hs.518203	NM_017554//NP_060024	0.384	8.539	8.412	0.726	0.13	0.70567	0.75715
8100318	SGCB	sarcoglycan, beta (43kDa dystrophin-associated glycoprotein)	6443	Hs.438953	NM_000232//NP_000223	0.384	4.295	4.188	0.605	0.11	0.70511	0.75715
7919637	HIST2H2BE	histone cluster 2, H2be	8349	Hs.2178	NM_003528//NP_003519	-0.402	7.935	8.032	0.527	-0.1	0.69281	0.75803
7946023	OR52A5	olfactory receptor, family 52, subfamily A, member 5	390054	Hs.546593	NM_001005160//NP_001005160	-0.402	3.718	3.836	0.642	-0.12	0.69335	0.75803
8020058	NDUFV2	NADH dehydrogenase (ubiquinone) flavoprotein 2, 24kDa	4729	Hs.464572	NM_021074//NP_066552	-0.402	6.007	6.107	0.542	-0.1	0.69252	0.75803
8067167	AURKA	aurora kinase A	6790	Hs.250822	NM_003600//NM_198433//NM_198434//NM_198435//NM_198436//NM_198437//NP_003591//NP_940835//NP_940836//NP_940837//NP_940838//NP_940839	-0.402	5.574	5.771	1.073	-0.2	0.6924	0.75803
8115147	CD74	CD74 molecule, major histocompatibility complex, class II invariant chain	972	Hs.436568	NM_001025158//NM_001025159//NM_004355//NP_001020329//NP_001020330//NP_004346	-0.402	9.191	9.4	1.138	-0.21	0.69257	0.75803
8150599	PRKDC	protein kinase, DNA-activated, catalytic polypeptide	5591	Hs.491682	NM_001081640//NM_006904//NP_001075109//NP_008835	-0.402	6.759	6.854	0.516	-0.09	0.69257	0.75803
8179519	HLA-DPB1	major histocompatibility complex, class II, DP beta 1	3115	Hs.485130	NM_002121//NP_002112	-0.402	7.84	8.08	1.303	-0.24	0.69271	0.75803
7916219	C1orf163	chromosome 1 open reading frame 163	65260	Hs.584966	NM_023077//NP_075565	0.387	4.99	4.901	0.507	0.09	0.70354	0.75845
7956949	NUP107	nucleoporin 107kDa	57122	Hs.524574	NM_020401//NP_065134	0.387	7.413	7.32	0.524	0.09	0.70391	0.75845
8005475	TRIM16L	tripartite motif-containing 16-like	147166	Hs.164324	NM_001037330//NP_001032407	0.387	6.834	6.706	0.723	0.13	0.70332	0.75845
8043322	ANAPC1	anaphase promoting complex subunit 1	64682	Hs.436527	NM_022662//NP_073153	0.387	6.668	6.505	0.922	0.16	0.70377	0.75845
8179007	OR10C1	olfactory receptor, family 10, subfamily C, member 1	442194	Hs.631997//Hs.686940	NM_013941//NP_039229	0.387	4.62	4.523	0.55	0.1	0.70396	0.75845
7909708	CENPF	centromere protein F, 350/400ka (mitosin)	1063	Hs.497741	NM_016343//NP_057427	-0.403	5.713	5.967	1.378	-0.25	0.69198	0.75847
8045860	PKP4	plakophilin 4	8502	Hs.407580	NM_001005476//NM_003628//NP_001005476//NP_003619	-0.403	6.082	6.198	0.63	-0.12	0.69167	0.75847
8081241	C3orf26	chromosome 3 open reading frame 26	84319	Hs.655111	NM_032359//NP_115735	-0.403	7.075	7.226	0.818	-0.15	0.69218	0.75847
7985166	IREB2	iron-responsive element binding protein 2	3658	Hs.436031	NM_004136//NP_004127	0.388	7.789	7.693	0.541	0.1	0.70301	0.75889
8020423	MIB1	mindbomb homolog 1 (Drosophila)	57534	Hs.140903//Hs.658808	NM_020774//NP_065825	0.388	6.585	6.493	0.518	0.09	0.70322	0.75889
8122457	STX11	syntaxin 11	8676	Hs.118958	NM_003764//NP_003755	0.388	5.976	5.865	0.622	0.11	0.70231	0.75889
7963289	BIN2	bridging integrator 2	51411	Hs.14770	NM_016293//NP_057377	-0.404	7.225	7.338	0.614	-0.11	0.69079	0.75891
7973840	ARHGAP5	Rho GTPase activating protein 5	394	Hs.592313	NM_001030055//NM_001173//NP_001025226//NP_001164	0.389	6.043	5.861	1.025	0.18	0.70176	0.75933
8148293	NSMCE2	non-SMC element 2, MMS21 homolog (S. cerevisiae)	286053	Hs.388297	NM_173685//NP_775956	0.389	7.709	7.61	0.558	0.1	0.70193	0.75933
7906564	PEA15	phosphoprotein enriched in astrocytes 15	8682	Hs.517216	NM_003768//NP_003759	-0.405	6.755	6.923	0.907	-0.17	0.69	0.75935
8078252	UBE2E2	ubiquitin-conjugating enzyme E2E 2 (UBC4/5 homolog, yeast)	7325	Hs.475688	NM_152653//NP_689866	-0.405	6.446	6.622	0.949	-0.18	0.69022	0.75935
8139033	AOAH	acyloxyacyl hydrolase (neutrophil)	313	Hs.488007	NM_001637//NP_001628	-0.405	5.801	6.063	1.41	-0.26	0.69009	0.75935
8069565	BTG3	BTG family, member 3	10950	Hs.473420	NM_001130914//NM_006806//NP_001124386//NP_006797	0.39	6.256	6.11	0.816	0.15	0.70168	0.75977
7955063	TMEM106C	transmembrane protein 106C	79022	Hs.596726	NM_001143841//NM_001143842//NM_001143843//NM_001143844//NM_001143845//NM_024056//NP_001137313//NP_001137314//NP_001137315//NP_001137316//NP_001137317//NP_076961	-0.406	4.955	5.081	0.68	-0.13	0.68956	0.75979
7985809	ABHD2	abhydrolase domain containing 2	11057	Hs.122337	NM_007011//NM_152924//NP_008942//NP_690888	-0.406	7.52	7.635	0.615	-0.11	0.6898	0.75979
8011415	P2RX5	purinergic receptor P2X, ligand-gated ion channel, 5	5026	Hs.408615	NM_002561//NM_175080//NM_175081//NP_002552//NP_778255//NP_778256	-0.406	4.944	5.065	0.652	-0.12	0.68957	0.75979
8178802	HLA-DRB3	major histocompatibility complex, class II, DR beta 3	3125	Hs.534322	NM_022555//NP_072049	-0.406	4.535	4.697	0.872	-0.16	0.69012	0.75979
7901052	SNORD38B	small nucleolar RNA, C/D box 38B	94163	NA	NR_001457	0.391	6.429	6.286	0.795	0.14	0.7003	0.76021
8046086	LASS6	LAG1 homolog, ceramide synthase 6	253782	Hs.506829//Hs.718403	NM_203463//NP_982288	0.391	8.135	8.041	0.522	0.09	0.701	0.76021
8086600	CCR1	chemokine (C-C motif) receptor 1	1230	Hs.301921	NM_001295//NP_001286	0.391	4.312	4.217	0.534	0.1	0.70052	0.76021
8076415	RNU13P1	RNA, U13 small nuclear pseudogene 1	6076	NA	NA	-0.407	5.488	5.727	1.28	-0.24	0.68887	0.76024
8065248	LOC100130264	hypothetical LOC100130264	100130264	Hs.683814	NR_024564//XM_001717962//XM_001718300//XM_001718565//XP_001718014//XP_001718352//XP_001718617	0.392	4.591	4.481	0.61	0.11	0.70002	0.76065
8129901	REPS1	RALBP1 associated Eps domain containing 1	85021	Hs.334603	NM_001128617//NM_031922//NP_001122089//NP_114128	0.392	6.788	6.695	0.52	0.09	0.7002	0.76065
7974198	PPIL5	peptidylprolyl isomerase (cyclophilin)-like 5	122769	Hs.710054	NM_152329//NM_203467//NP_689542//NP_982292	-0.408	6.564	6.669	0.559	-0.1	0.68783	0.76068
8052689	SPRED2	sprouty-related, EVH1 domain containing 2	200734	Hs.59332	NM_001128210//NM_181784//NP_001121682//NP_861449	0.393	6.563	6.464	0.548	0.1	0.69862	0.7611
8058203	ALS2CR12	amyotrophic lateral sclerosis 2 (juvenile) chromosome region, candidate 12	130540	Hs.107944	NM_001127391//NM_139163//NP_001120863//NP_631902	0.393	5.285	5.183	0.568	0.1	0.69951	0.7611
8124469	GUSBL1	glucuronidase, beta-like 1	387036	Hs.675815	NR_003504	0.393	7.704	7.601	0.577	0.1	0.69924	0.7611
8004184	XAF1	XIAP associated factor 1	54739	Hs.441975	NM_017523//NM_199139//NP_059993//NP_954590	0.395	7.851	7.663	1.037	0.19	0.69786	0.76199
8006325	SUZ12	suppressor of zeste 12 homolog (Drosophila)	23512	Hs.462732	NM_015355//NP_056170	0.395	8.246	8.135	0.618	0.11	0.69802	0.76199
8103622	CBR4	carbonyl reductase 4	84869	Hs.659311	NM_032783//NP_116172	0.395	6.722	6.63	0.505	0.09	0.69771	0.76199
8107859	LYRM7	Lyrm7 homolog (mouse)	90624	Hs.115467	NM_181705//NP_859056	0.395	6.903	6.801	0.569	0.1	0.69771	0.76199
7923086	ASPM	asp (abnormal spindle) homolog, microcephaly associated (Drosophila)	259266	Hs.121028	NM_018136//NP_060606	-0.411	4.838	5.084	1.308	-0.25	0.68606	0.76203
7937915	RRM1	ribonucleotide reductase M1	6240	Hs.445705	NM_001033//NP_001024	-0.411	6.404	6.549	0.77	-0.14	0.68631	0.76203
8039013	ZNF321	zinc finger protein 321	399669	Hs.675715	NM_203307//NP_976052	0.396	5.652	5.511	0.775	0.14	0.69662	0.76244
8078497	ARPP-21	cyclic AMP-regulated phosphoprotein, 21 kD	10777	Hs.475902//Hs.713605	NM_001025068//NM_001025069//NM_016300//NM_198399//NP_001020239//NP_001020240//NP_057384//NP_938409	0.396	3.921	3.82	0.56	0.1	0.69659	0.76244
8147145	ATP6V0D2	ATPase, H+ transporting, lysosomal 38kDa, V0 subunit d2	245972	Hs.436360	NM_152565//NP_689778	0.396	3.982	3.775	1.142	0.21	0.69712	0.76244
8099364	ZNF518B	zinc finger protein 518B	85460	Hs.455089	NM_053042//NP_444270	-0.412	5.395	5.491	0.512	-0.1	0.6851	0.76248
8144153	NCAPG2	non-SMC condensin II complex, subunit G2	54892	Hs.18616	NM_017760//NP_060230	-0.412	4.685	4.859	0.924	-0.17	0.68496	0.76248
7969060	FNDC3A	fibronectin type III domain containing 3A	22862	Hs.508010	NM_001079673//NM_014923//NP_001073141//NP_055738	0.397	7.746	7.64	0.583	0.11	0.69599	0.76289
7948144	OR5M11	olfactory receptor, family 5, subfamily M, member 11	219487	Hs.553632	NM_001005245//NP_001005245	-0.413	4.57	4.665	0.505	-0.1	0.68545	0.76293
8030128	PPP1R15A	protein phosphatase 1, regulatory (inhibitor) subunit 15A	23645	Hs.631593	NM_014330//NP_055145	-0.413	7.747	7.845	0.521	-0.1	0.68457	0.76293
8173287	VSIG4	V-set and immunoglobulin domain containing 4	11326	Hs.8904	NM_001100431//NM_007268//NP_001093901//NP_009199	-0.413	5.009	5.129	0.634	-0.12	0.6852	0.76293
8069532	HSPA13	heat shock protein 70kDa family, member 13	6782	Hs.352341	NM_006948//NP_008879	0.398	7.122	7.024	0.539	0.1	0.6955	0.76334
7914940	MRPS15	mitochondrial ribosomal protein S15	64960	Hs.352839	NM_031280//NP_112570	-0.414	7.118	7.235	0.622	-0.12	0.68403	0.76339
7924558	NVL	nuclear VCP-like	4931	Hs.497867	NM_002533//NM_206840//NP_002524//NP_996671	-0.414	6.749	6.846	0.511	-0.1	0.68397	0.76339
7966878	CIT	citron (rho-interacting, serine/threonine kinase 21)	11113	Hs.119594	NM_007174//NP_009105	-0.414	4.181	4.327	0.774	-0.15	0.68414	0.76339
8014974	TOP2A	topoisomerase (DNA) II alpha 170kDa	7153	Hs.156346	NM_001067//NP_001058	-0.414	5.809	6.101	1.544	-0.29	0.68374	0.76339
7989849	DENND4A	DENN/MADD domain containing 4A	10260	Hs.654567	NM_001144823//NM_005848//NP_001138295//NP_005839	0.399	7.378	7.225	0.84	0.15	0.69441	0.76379
8115076	CSF1R	colony stimulating factor 1 receptor	1436	Hs.586219//Hs.654394	NM_005211//NP_005202	-0.415	5.69	5.861	0.902	-0.17	0.68351	0.76384
8094533	FLJ16686	FLJ16686 protein	401124	Hs.363407	NM_001136536//NP_001130008//XM_001713945//XM_379262//XM_940851//XP_001713997//XP_379262//XP_945944	0.4	4.243	4.115	0.699	0.13	0.69417	0.76424
8132305	EEPD1	endonuclease/exonuclease/phosphatase family domain containing 1	80820	Hs.487994//Hs.670591	NM_030636//NP_085139	0.4	4.926	4.818	0.587	0.11	0.69424	0.76424
8125436	HLA-DRB5	major histocompatibility complex, class II, DR beta 5	3127	Hs.534322	NM_002125//NP_002116	-0.416	5.21	5.4	0.997	-0.19	0.68209	0.7643
8163733	CDK5RAP2	CDK5 regulatory subunit associated protein 2	55755	Hs.269560	NM_001011649//NM_018249//NP_001011649//NP_060719	-0.416	6.109	6.215	0.557	-0.11	0.68255	0.7643
7929078	KIF20B	kinesin family member 20B	9585	Hs.240	NM_016195//NP_057279	0.401	6.329	6.158	0.935	0.17	0.69293	0.76469
8020930	ELP2	elongation protein 2 homolog (S. cerevisiae)	55250	Hs.8739	NM_018255//NP_060725	0.401	7.304	7.199	0.569	0.1	0.69399	0.76469
8103106	LRBA	LPS-responsive vesicle trafficking, beach and anchor containing	987	Hs.480938	NM_006726//NP_006717	0.401	7.561	7.349	1.157	0.21	0.6929	0.76469
8105153	NNT	nicotinamide nucleotide transhydrogenase	23530	Hs.482043	NM_012343//NM_182977//NP_036475//NP_892022	0.401	6.854	6.757	0.524	0.1	0.69304	0.76469
8025103	EMR1	egf-like module containing, mucin-like, hormone receptor-like 1	2015	Hs.2375	NM_001974//NP_001965	-0.417	5.324	5.442	0.616	-0.12	0.68181	0.76476
7927307	ANXA8L2	annexin A8-like 2	244	Hs.705389	NM_001630//NP_001621	0.402	7.849	7.75	0.541	0.1	0.69335	0.76515
7936949	DHX32	DEAH (Asp-Glu-Ala-His) box polypeptide 32	55760	Hs.370292	NM_018180//NP_060650	0.402	6.919	6.757	0.884	0.16	0.69223	0.76515
7952404	OR8B8	olfactory receptor, family 8, subfamily B, member 8	26493	Hs.351822	NM_012378//NP_036510	0.402	4.337	4.243	0.513	0.09	0.69229	0.76515
8089314	IFT57	intraflagellar transport 57 homolog (Chlamydomonas)	55081	Hs.412196	NM_018010//NP_060480	0.402	6.909	6.753	0.848	0.16	0.69251	0.76515
8155673	PIP5K1B	phosphatidylinositol-4-phosphate 5-kinase, type I, beta	8395	Hs.534371	NM_003558//NP_003549	0.402	4.609	4.512	0.528	0.1	0.69282	0.76515
7960874	C3AR1	complement component 3a receptor 1	719	Hs.591148	NM_004054//NP_004045	-0.418	7.201	7.47	1.404	-0.27	0.68069	0.76522
8096425	KIAA1680	KIAA1680 protein	401145	Hs.654735	NM_001145065//NM_207491//NP_001138537//NP_997374	0.403	4.514	4.407	0.576	0.11	0.69238	0.76561
7981990	SNRPN	small nuclear ribonucleoprotein polypeptide N	6638	Hs.555970//Hs.564847//Hs.578619//Hs.585703//Hs.592473//Hs.621316//Hs.632166	NM_003097//NM_022805//NM_022806//NM_022807//NM_022808//NP_003088//NP_073716//NP_073717//NP_073718//NP_073719//NR_001289//NR_001290//NR_001292//NR_001293//NR_001294//NR_001295//NR_003294//NR_003298//NR_003299//NR_003300//NR_003301//NR_003302//NR_003303//NR_003304//NR_003305//NR_003306//NR_003307//NR_003308//NR_003309//NR_003310//NR_003311//NR_003312//NR_003313//NR_003314//NR_003315//NR_003316//NR_…	-0.419	4.717	5.194	2.491	-0.48	0.6804	0.76568
8175177	MBNL3	muscleblind-like 3 (Drosophila)	55796	Hs.105134	NM_018388//NM_133486//NP_060858//NP_597846//XM_001715303//XM_001715683//XP_001715355//XP_001715735	-0.419	5.992	6.105	0.593	-0.11	0.68097	0.76568
8138151	OR7E37P	olfactory receptor, family 7, subfamily E, member 37 pseudogene	26636	NA	NR_002163//XR_042149	0.404	7.197	7.081	0.628	0.12	0.6919	0.76606
7945902	NUP98	nucleoporin 98kDa	4928	Hs.524750	NM_005387//NM_016320//NM_139131//NM_139132//NP_005378//NP_057404//NP_624357//NP_624358	-0.42	7.343	7.464	0.629	-0.12	0.67918	0.76614
8025601	ICAM1	intercellular adhesion molecule 1	3383	Hs.643447	NM_000201//NP_000192	-0.42	6.712	6.872	0.829	-0.16	0.67944	0.76614
8155460	CNTNAP3	contactin associated protein-like 3	79937	Hs.521495//Hs.604441//Hs.658328	NM_033655//NP_387504	-0.421	4.48	4.58	0.522	-0.1	0.67871	0.7666
8095110	KIT	v-kit Hardy-Zuckerman 4 feline sarcoma viral oncogene homolog	3815	Hs.479754	NM_000222//NM_001093772//NP_000213//NP_001087241	0.406	7.379	7.132	1.33	0.25	0.68941	0.76698
8099834	TLR1	toll-like receptor 1	7096	Hs.621817//Hs.654532	NM_003263//NP_003254	0.406	4.838	4.682	0.843	0.16	0.68988	0.76698
8180346	GPX1	glutathione peroxidase 1	2876	Hs.76686	NM_000581//NM_201397//NP_000572//NP_958799	-0.422	9.516	9.674	0.816	-0.16	0.67849	0.76706
7977571	OSGEP	O-sialoglycoprotein endopeptidase	55644	Hs.525196	NM_017807//NP_060277	-0.423	6.541	6.644	0.534	-0.1	0.67832	0.76753
8077376	ITPR1	inositol 1,4,5-triphosphate receptor, type 1	3708	Hs.567295//Hs.715765	NM_001099952//NM_002222//NP_001093422//NP_002213	-0.423	6.848	6.947	0.51	-0.1	0.67766	0.76753
8103822	VEGFC	vascular endothelial growth factor C	7424	Hs.435215	NM_005429//NP_005420	0.408	5.574	5.441	0.714	0.13	0.68822	0.76791
8057677	SLC40A1	solute carrier family 40 (iron-regulated transporter), member 1	30061	Hs.643005	NM_014585//NP_055400	-0.424	6.078	6.238	0.83	-0.16	0.67693	0.768
8097857	MND1	meiotic nuclear divisions 1 homolog (S. cerevisiae)	84057	Hs.294088	NM_032117//NP_115493	-0.424	5.199	5.448	1.286	-0.25	0.67674	0.768
7982620	EIF2AK4	eukaryotic translation initiation factor 2 alpha kinase 4	440275	Hs.656673	NM_001013703//NP_001013725	0.409	6.543	6.436	0.569	0.11	0.68726	0.76837
8054041	TRIM43	tripartite motif-containing 43	129868	Hs.232026	NM_138800//NP_620155	0.409	4.436	4.281	0.83	0.16	0.68769	0.76837
7931665	DUX4	double homeobox, 4	22947	Hs.553518	NM_033178//NP_149418	-0.425	6.576	6.688	0.576	-0.11	0.67567	0.76847
7943240	PIWIL4	piwi-like 4 (Drosophila)	143689	Hs.660188	NM_152431//NP_689644	0.41	5.713	5.613	0.535	0.1	0.68675	0.76884
7913357	ECE1	endothelin converting enzyme 1	1889	Hs.195080	NM_001113347//NM_001113348//NM_001113349//NM_001397//NP_001106818//NP_001106819//NP_001106820//NP_001388	-0.426	6.519	6.77	1.287	-0.25	0.67494	0.76893
8016245	LRRC37A4	leucine rich repeat containing 37, member A4 (pseudogene)	55073	Hs.663277//Hs.675446	NR_002940	-0.427	7.21	7.342	0.678	-0.13	0.67491	0.76941
8050427	FAM49A	family with sequence similarity 49, member A	81553	Hs.467769	NM_030797//NP_110424	0.412	7.176	6.922	1.345	0.25	0.68514	0.76977
8068361	SLC5A3	solute carrier family 5 (sodium/myo-inositol cotransporter), member 3	6526	Hs.302742	NM_006933//NP_008864	0.412	7.072	6.927	0.767	0.14	0.68558	0.76977
8097480	NARG1	NMDA receptor regulated 1	80155	Hs.715706	NM_057175//NP_476516	0.412	7.756	7.656	0.531	0.1	0.68536	0.76977
8098556	CCDC111	coiled-coil domain containing 111	201973	Hs.481307	NM_152683//NP_689896	0.412	5.157	5.04	0.617	0.12	0.68558	0.76977
7954469	RASSF8	Ras association (RalGDS/AF-6) domain family (N-terminal) member 8	11228	Hs.696433	NM_007211//NP_009142	0.413	6.025	5.9	0.664	0.13	0.68419	0.77024
8074925	LOC91316	glucuronidase, beta/ immunoglobulin lambda-like polypeptide 1 pseudogene	91316	Hs.148656	NR_024448//XM_001715552//XM_001717599//XM_001719270//XP_001715604//XP_001717651//XP_001719322//XR_038140//XR_040205//XR_040206	0.413	8.965	8.85	0.604	0.11	0.6843	0.77024
8083941	ECT2	epithelial cell transforming sequence 2 oncogene	1894	Hs.518299	NM_018098//NP_060568	0.413	5.597	5.44	0.83	0.16	0.68463	0.77024
7957177	RAB21	RAB21, member RAS oncogene family	23011	Hs.524590	NM_014999//NP_055814	-0.429	8.181	8.298	0.598	-0.12	0.67293	0.77035
7978360	GZMH	granzyme H (cathepsin G-like 2, protein h-CCPX)	2999	Hs.348264	NM_033423//NP_219491	-0.429	5.264	5.366	0.517	-0.1	0.67309	0.77035
7996290	CMTM1	CKLF-like MARVEL transmembrane domain containing 1	113540	Hs.15159//Hs.698621//Hs.710181	NM_052999//NM_181268//NM_181269//NM_181270//NM_181271//NM_181272//NM_181283//NM_181296//NP_443725//NP_851785//NP_851786//NP_851787//NP_851788//NP_851789//NP_851800//NP_851813	-0.43	6.636	6.775	0.709	-0.14	0.6727	0.77083
8156026	CEP78	centrosomal protein 78kDa	84131	Hs.374421	NM_001098802//NM_032171//NP_001092272//NP_115547	-0.43	4.765	4.867	0.52	-0.1	0.67256	0.77083
7924388	BPNT1	3'(2'), 5'-bisphosphate nucleotidase 1	10380	Hs.406134	NM_006085//NP_006076	-0.431	6.357	6.468	0.565	-0.11	0.67229	0.7713
8132819	IKZF1	IKAROS family zinc finger 1 (Ikaros)	10320	Hs.435949//Hs.488251	NM_006060//NP_006051	-0.431	5.76	5.88	0.609	-0.12	0.67233	0.7713
8179019	HLA-F	major histocompatibility complex, class I, F	3134	Hs.519972	NM_001098478//NM_001098479//NM_018950//NP_001091948//NP_001091949//NP_061823	-0.431	5.863	6.027	0.829	-0.16	0.67153	0.7713
7954245	PLEKHA5	pleckstrin homology domain containing, family A member 5	54477	Hs.188614	NM_001143821//NM_019012//NP_001137293//NP_061885//NR_026568	0.416	6.393	6.233	0.842	0.16	0.68267	0.77166
7961285	TAS2R49	taste receptor, type 2, member 49	259295	Hs.686384	NM_176889//NP_795370	0.416	4.624	4.5	0.65	0.12	0.68231	0.77166
7909603	NENF	neuron derived neurotrophic factor	29937	Hs.461787	NM_013349//NP_037481//NR_026598	-0.432	8.167	8.27	0.52	-0.1	0.67141	0.77178
8093053	TFRC	transferrin receptor (p90, CD71)	7037	Hs.529618	NM_001128148//NM_003234//NP_001121620//NP_003225	-0.432	8.386	8.508	0.618	-0.12	0.67138	0.77178
8118111	HCP5	HLA complex P5	10866	Hs.654480	NM_006674//NP_006665	-0.432	5.95	6.193	1.231	-0.24	0.67126	0.77178
8170992	SNORA56	small nucleolar RNA, H/ACA box 56	677835	Hs.660810	NR_002984	-0.432	4.715	4.821	0.538	-0.11	0.6712	0.77178
7921868	FCGR3A	Fc fragment of IgG, low affinity IIIa, receptor (CD16a)	2214	Hs.372679	NM_000569//NM_001127592//NM_001127593//NM_001127595//NM_001127596//NP_000560//NP_001121064//NP_001121065//NP_001121067//NP_001121068	0.417	4.235	4.089	0.765	0.15	0.68165	0.77213
7936134	OBFC1	oligonucleotide/oligosaccharide-binding fold containing 1	79991	Hs.62314	NM_024928//NP_079204	0.417	6.67	6.546	0.649	0.12	0.68203	0.77213
8046861	ITGAV	integrin, alpha V (vitronectin receptor, alpha polypeptide, antigen CD51)	3685	Hs.436873	NM_001144999//NM_001145000//NM_002210//NP_001138471//NP_001138472//NP_002201	0.417	6.827	6.584	1.274	0.24	0.6816	0.77213
8083779	SERPINI1	serpin peptidase inhibitor, clade I (neuroserpin), member 1	5274	Hs.478153	NM_001122752//NM_005025//NP_001116224//NP_005016	0.417	4.39	4.274	0.605	0.12	0.68187	0.77213
7906085	LMNA	lamin A/C	4000	Hs.594444	NM_005572//NM_170707//NM_170708//NP_005563//NP_733821//NP_733822	-0.433	6.246	6.382	0.687	-0.14	0.67049	0.77226
7928491	MYST4	MYST histone acetyltransferase (monocytic leukemia) 4	23522	Hs.35758//Hs.599543	NM_012330//NP_036462	-0.433	7.616	7.719	0.521	-0.1	0.66983	0.77226
8179489	HLA-DQA1	major histocompatibility complex, class II, DQ alpha 1	3117	Hs.387679	NM_002122//NP_002113//XM_001722240//XM_001723439//XP_001722292//XP_001723491	-0.433	9.015	9.387	1.881	-0.37	0.67007	0.77226
7988537	CEP152	centrosomal protein 152kDa	22995	Hs.597323	NM_014985//NP_055800	0.418	6.093	5.937	0.818	0.16	0.68072	0.77261
8079079	NKTR	natural killer-tumor recognition sequence	4820	Hs.529509	NM_005385//NP_005376	0.418	8.378	8.274	0.543	0.1	0.68071	0.77261
7921652	SLAMF1	signaling lymphocytic activation molecule family member 1	6504	Hs.523660	NM_003037//NP_003028	-0.434	3.743	3.935	0.966	-0.19	0.67099	0.77274
8123129	WTAP	Wilms tumor 1 associated protein	9589	Hs.446091//Hs.710715	NM_004906//NM_152857//NM_152858//NP_004897//NP_690596//NP_690597	-0.434	7.824	7.949	0.629	-0.12	0.66947	0.77274
8124967	BAT3	HLA-B associated transcript 3	7917	Hs.440900	NM_001098534//NM_004639//NM_080702//NM_080703//NP_001092004//NP_004630//NP_542433//NP_542434	-0.434	7.067	7.277	1.056	-0.21	0.66925	0.77274
8161755	ALDH1A1	aldehyde dehydrogenase 1 family, member A1	216	Hs.76392	NM_000689//NP_000680	0.419	5.577	5.344	1.219	0.23	0.68036	0.77309
7914563	YARS	tyrosyl-tRNA synthetase	8565	Hs.706890	NM_003680//NP_003671	-0.435	7.345	7.468	0.619	-0.12	0.66873	0.77322
7909545	TRAF5	TNF receptor-associated factor 5	7188	Hs.523930	NM_001033910//NM_004619//NM_145759//NP_001029082//NP_004610//NP_665702	0.42	4.708	4.608	0.517	0.1	0.68005	0.77357
8073088	APOBEC3G	apolipoprotein B mRNA editing enzyme, catalytic polypeptide-like 3G	60489	Hs.660143	NM_021822//NP_068594	0.42	6.886	6.758	0.666	0.13	0.67925	0.77357
8102720	ANKRD50	ankyrin repeat domain 50	57182	Hs.480694	NM_020337//NP_065070	0.42	7.407	7.279	0.665	0.13	0.67931	0.77357
7954104	ATF7IP	activating transcription factor 7 interacting protein	55729	Hs.714407	NM_018179//NP_060649	0.421	7.676	7.542	0.696	0.13	0.67919	0.77404
7989696	SPG21	spastic paraplegia 21 (autosomal recessive, Mast syndrome)	51324	Hs.242458	NM_001127889//NM_001127890//NM_016630//NP_001121361//NP_001121362//NP_057714	-0.437	7.797	7.914	0.584	-0.12	0.66935	0.77419
8046346	HAT1	histone acetyltransferase 1	8520	Hs.632532	NM_001033085//NM_003642//NP_001028257//NP_003633	-0.437	7.834	7.957	0.618	-0.12	0.66769	0.77419
8103951	ACSL1	acyl-CoA synthetase long-chain family member 1	2180	Hs.406678	NM_001995//NP_001986	-0.437	7.548	7.822	1.373	-0.27	0.66722	0.77419
8180293	CDC2L1	cell division cycle 2-like 1 (PITSLRE proteins)	984	Hs.651228//Hs.709182	NM_033486//NM_033487//NM_033488//NM_033489//NM_033492//NM_033493//NP_277021//NP_277022//NP_277023//NP_277024//NP_277027//NP_277028//XM_001713735//XM_001713748//XM_001715985//XM_001716018//XM_001716037//XM_001716055//XP_001713787//XP_001713800//XP_001716037//XP_001716070//XP_001716089//XP_001716107	-0.437	7.245	7.375	0.651	-0.13	0.66753	0.77419
7906443	FCER1A	Fc fragment of IgE, high affinity I, receptor for; alpha polypeptide	2205	Hs.897	NM_002001//NP_001992	0.422	4.14	4.015	0.65	0.13	0.67839	0.77453
7915787	PIK3R3	phosphoinositide-3-kinase, regulatory subunit 3 (gamma)	8503	Hs.655387	NM_001114172//NM_003629//NP_001107644//NP_003620	-0.438	5.107	5.229	0.613	-0.12	0.66694	0.77467
7934196	PSAP	prosaposin	5660	Hs.523004	NM_001042465//NM_001042466//NM_002778//NP_001035930//NP_001035931//NP_002769	-0.438	7.861	8.005	0.717	-0.14	0.66653	0.77467
8118228	LY6G5B	lymphocyte antigen 6 complex, locus G5B	58496	Hs.708719	NM_021221//NP_067044	-0.438	5.297	5.404	0.534	-0.11	0.6671	0.77467
8178115	CFB	complement factor B	629	Hs.69771	NM_001710//NP_001701	-0.438	5.514	5.669	0.777	-0.16	0.66699	0.77467
8179041	HLA-A	major histocompatibility complex, class I, A	3105	Hs.181244	NM_002116//NP_002107//XM_001713645//XP_001713697	-0.438	10.835	10.955	0.598	-0.12	0.66704	0.77467
7913705	CNR2	cannabinoid receptor 2 (macrophage)	1269	Hs.718417//Hs.73037	NM_001841//NP_001832	0.423	5.855	5.736	0.612	0.12	0.67715	0.77501
8141035	SGCE	sarcoglycan, epsilon	8910	Hs.371199	NM_001099400//NM_001099401//NM_003919//NP_001092870//NP_001092871//NP_003910	0.423	4.518	4.361	0.815	0.16	0.67741	0.77501
8128123	RRAGD	Ras-related GTP binding D	58528	Hs.31712	NM_021244//NP_067067	0.424	6.047	5.945	0.526	0.1	0.67703	0.77549
8163063	CTNNAL1	catenin (cadherin-associated protein), alpha-like 1	8727	Hs.58488	NM_003798//NP_003789	-0.44	5.551	5.699	0.738	-0.15	0.66531	0.77565
8083876	SKIL	SKI-like oncogene	6498	Hs.581632	NM_001145097//NM_001145098//NM_005414//NP_001138569//NP_001138570//NP_005405	0.425	8.718	8.566	0.782	0.15	0.67596	0.77598
8111941	HMGCS1	3-hydroxy-3-methylglutaryl-Coenzyme A synthase 1 (soluble)	3157	Hs.397729	NM_001098272//NM_002130//NP_001091742//NP_002121	0.425	8.029	7.902	0.657	0.13	0.67623	0.77598
8002778	MLKL	mixed lineage kinase domain-like	197259	Hs.119878	NM_001142497//NM_152649//NP_001135969//NP_689862	-0.441	5.382	5.487	0.519	-0.1	0.66438	0.77614
8107563	PRR16	proline rich 16	51334	Hs.157461	NM_016644//NP_057728	0.426	4.088	3.959	0.665	0.13	0.67497	0.77646
8128260	MAP3K7	mitogen-activated protein kinase kinase kinase 7	6885	Hs.644143	NM_003188//NM_145331//NM_145332//NM_145333//NP_003179//NP_663304//NP_663305//NP_663306	0.426	7.784	7.679	0.537	0.1	0.6757	0.77646
8171216	VCX3A	variable charge, X-linked 3A	51481	Hs.170076//Hs.278906	NM_016379//NP_057463	0.426	3.35	3.214	0.697	0.14	0.67672	0.77646
7990253	NPTN	neuroplastin	27020	Hs.187866	NM_012428//NM_017455//NP_036560//NP_059429	-0.442	6.665	6.79	0.619	-0.13	0.66401	0.77663
8145361	NEFM	neurofilament, medium polypeptide	4741	Hs.458657//Hs.615287	NM_001105541//NM_005382//NP_001099011//NP_005373	0.427	5.513	5.413	0.514	0.1	0.6748	0.77695
8147756	BAALC	brain and acute leukemia, cytoplasmic	79870	Hs.533446	NM_001024372//NM_024812//NP_001019543//NP_079088	0.427	5.973	5.848	0.639	0.12	0.67458	0.77695
8118556	HLA-DQA1	major histocompatibility complex, class II, DQ alpha 1	3117	Hs.387679	NM_002122//NP_002113//XM_001722240//XM_001723439//XP_001722292//XP_001723491	-0.443	7.431	7.68	1.231	-0.25	0.66318	0.77712
8133314	NCF1	neutrophil cytosolic factor 1	653361	Hs.647047	NM_000265//NP_000256//XM_001723278//XM_942311//XP_001723330//XP_947404	-0.443	6.593	7.024	2.129	-0.43	0.66342	0.77712
7936529	KIAA1598	KIAA1598	57698	Hs.501140	NM_001127211//NM_018330//NP_001120683//NP_060800	0.428	5.571	5.287	1.451	0.28	0.67366	0.77744
8102993	GYPB	glycophorin B (MNS blood group)	2994	Hs.654368	NM_002100//NP_002091	0.429	4.673	4.51	0.829	0.16	0.67283	0.77793
8100523	SPINK2	serine peptidase inhibitor, Kazal type 2 (acrosin-trypsin inhibitor)	6691	Hs.98243	NM_021114//NP_066937	-0.445	6.708	6.948	1.179	-0.24	0.66171	0.77811
8159992	ERMP1	endoplasmic reticulum metallopeptidase 1	79956	Hs.591078	NM_024896//NP_079172	0.43	6.674	6.52	0.786	0.15	0.67225	0.77842
7901336	STRADB	STE20-related kinase adaptor beta	55437	Hs.652338	NM_018571//NP_061041	-0.446	3.89	4.03	0.688	-0.14	0.66088	0.7786
8024062	CFD	complement factor D (adipsin)	1675	Hs.155597	NM_001928//NP_001919	-0.446	7.083	7.193	0.541	-0.11	0.66151	0.7786
8049180	EIF4E2	eukaryotic translation initiation factor 4E family member 2	9470	Hs.292026//Hs.700929	NM_004846//NP_004837	-0.446	8.581	8.705	0.611	-0.12	0.66112	0.7786
7971150	LHFP	lipoma HMGIC fusion partner	10186	Hs.507798	NM_005780//NP_005771	0.431	6.094	5.988	0.54	0.11	0.67178	0.77891
7899160	CD52	CD52 molecule	1043	Hs.276770	NM_001803//NP_001794	-0.447	8.636	8.894	1.265	-0.26	0.66032	0.7791
7980547	SEL1L	sel-1 suppressor of lin-12-like (C. elegans)	6400	Hs.181300	NM_005065//NP_005056	0.432	7.302	7.181	0.613	0.12	0.67127	0.77941
8121911	C6orf173	chromosome 6 open reading frame 173	387103	Hs.486401	NM_001012507//NP_001012525	-0.449	7.247	7.421	0.849	-0.17	0.65957	0.7801
8008113	CALCOCO2	calcium binding and coiled-coil domain 2	10241	Hs.514920	NM_005831//NP_005822	-0.45	7.726	7.835	0.533	-0.11	0.65852	0.7806
8136177	KLHDC10	kelch domain containing 10	23008	Hs.520710	NM_014997//NP_055812	0.435	7.85	7.716	0.675	0.13	0.66936	0.7809
7925876	PFKP	phosphofructokinase, platelet	5214	Hs.26010	NM_002627//NP_002618	-0.451	6.599	6.737	0.672	-0.14	0.65708	0.7811
7944769	GRAMD1B	GRAM domain containing 1B	57476	Hs.144725	NM_020716//NP_065767	0.436	4.742	4.602	0.704	0.14	0.66841	0.7814
7978644	NFKBIA	nuclear factor of kappa light polypeptide gene enhancer in B-cells inhibitor, alpha	4792	Hs.81328	NM_020529//NP_065390	-0.452	9.872	10.037	0.8	-0.17	0.65648	0.78161
7995354	ORC6L	origin recognition complex, subunit 6 like (yeast)	23594	Hs.49760	NM_014321//NP_055136	-0.452	4.984	5.181	0.955	-0.2	0.65688	0.78161
8049888	ATG4B	ATG4 autophagy related 4 homolog B (S. cerevisiae)	23192	Hs.283610	NM_013325//NM_178326//NP_037457//NP_847896	-0.452	3.589	3.749	0.772	-0.16	0.65643	0.78161
8117813	HLA-J	major histocompatibility complex, class I, J (pseudogene)	3137	Hs.181244	NR_024240	-0.452	6.022	6.144	0.586	-0.12	0.6564	0.78161
7936673	RGS10	regulator of G-protein signaling 10	6001	Hs.501200	NM_001005339//NM_002925//NP_001005339//NP_002916	-0.453	6.608	6.838	1.112	-0.23	0.65655	0.78211
8117748	MOG	myelin oligodendrocyte glycoprotein	4340	Hs.141308	NM_001008228//NM_001008229//NM_002433//NM_206809//NM_206810//NM_206811//NM_206812//NM_206813//NM_206814//NP_001008229//NP_001008230//NP_002424//NP_996532//NP_996533//NP_996534//NP_996535//NP_996536//NP_996537	-0.453	6.82	6.955	0.654	-0.14	0.65614	0.78211
8133662	RHBDD2	rhomboid domain containing 2	57414	Hs.488827	NM_001040456//NM_001040457//NP_001035546//NP_001035547	-0.453	6.039	6.147	0.523	-0.11	0.65649	0.78211
8161537	CBWD3	COBW domain containing 3	445571	Hs.645337	NM_201453//NP_958861	-0.453	7.58	7.754	0.84	-0.17	0.65706	0.78211
8156060	TLE4	transducin-like enhancer of split 4 (E(sp1) homolog, Drosophila)	7091	Hs.444213	NM_007005//NP_008936	0.439	6.998	6.847	0.75	0.15	0.66625	0.7829
7977736	RAB2B	RAB2B, member RAS oncogene family	84932	Hs.22399	NM_032846//NP_116235	-0.455	7.512	7.637	0.601	-0.12	0.6563	0.78313
8145470	DPYSL2	dihydropyrimidinase-like 2	1808	Hs.173381	NM_001386//NP_001377	-0.455	6.399	6.63	1.109	-0.23	0.65474	0.78313
7948229	SLC43A3	solute carrier family 43, member 3	29015	Hs.99962	NM_014096//NM_017611//NM_199329//NP_054815//NP_060081//NP_955361	-0.456	7.91	8.04	0.623	-0.13	0.65396	0.78364
7904478	LOC51152	melanoma antigen	51152	Hs.633593	XR_041657	0.441	8.692	8.588	0.513	0.1	0.66451	0.78391
8057959	PGAP1	post-GPI attachment to proteins 1	80055	Hs.229988	NM_024989//NP_079265	0.441	4.131	4.008	0.609	0.12	0.66465	0.78391
7997381	CENPN	centromere protein N	55839	Hs.55028	NM_001100624//NM_001100625//NM_018455//NP_001094094//NP_001094095//NP_060925	-0.457	5.545	5.739	0.926	-0.19	0.65302	0.78415
8088803	EIF4E3	eukaryotic translation initiation factor 4E family member 3	317649	Hs.581355	NM_001134649//NM_001134650//NM_001134651//NM_173359//NP_001128121//NP_001128122//NP_001128123//NP_775495	-0.457	7.868	8.108	1.151	-0.24	0.65299	0.78415
8068254	IL10RB	interleukin 10 receptor, beta	3588	Hs.654593	NM_000628//NP_000619	0.442	5.887	5.766	0.602	0.12	0.66394	0.78442
8140468	PION	pigeon homolog (Drosophila)	54103	Hs.186649	NM_017439//NP_059135	0.442	5.079	4.903	0.87	0.18	0.66358	0.78442
7906377	MNDA	myeloid cell nuclear differentiation antigen	4332	Hs.153837	NM_002432//NP_002423	-0.459	4.897	5.264	1.754	-0.37	0.65201	0.78517
8004510	CD68	CD68 molecule	968	Hs.647419	NM_001040059//NM_001251//NP_001035148//NP_001242	-0.459	7.949	8.067	0.565	-0.12	0.65202	0.78517
8041206	LBH	limb bud and heart development homolog (mouse)	81606	Hs.567598//Hs.593113	NM_030915//NP_112177	-0.459	5.487	5.602	0.551	-0.12	0.65218	0.78517
7940216	MS4A3	membrane-spanning 4-domains, subfamily A, member 3 (hematopoietic cell-specific)	932	Hs.99960	NM_001031666//NM_001031809//NM_006138//NP_001026836//NP_001026979//NP_006129	0.444	4.38	4.274	0.523	0.11	0.66238	0.78544
7950899	RAB38	RAB38, member RAS oncogene family	23682	Hs.591975	NM_022337//NP_071732	0.444	5.88	5.704	0.872	0.18	0.66226	0.78544
7901010	KIF2C	kinesin family member 2C	11004	Hs.69360	NM_006845//NP_006836	-0.46	4.17	4.324	0.732	-0.15	0.65129	0.78569
7964460	DDIT3	DNA-damage-inducible transcript 3	1649	Hs.505777//Hs.690217	NM_004083//NP_004074	-0.46	6.733	6.839	0.504	-0.11	0.65095	0.78569
8149330	CTSB	cathepsin B	1508	Hs.520898	NM_001908//NM_147780//NM_147781//NM_147782//NM_147783//NP_001899//NP_680090//NP_680091//NP_680092//NP_680093	-0.46	6.173	6.324	0.72	-0.15	0.65112	0.78569
8050702	TP53I3	tumor protein p53 inducible protein 3	9540	Hs.50649	NM_004881//NM_147184//NP_004872//NP_671713	0.445	7.069	6.966	0.508	0.1	0.66173	0.78595
7985777	ISG20	interferon stimulated exonuclease gene 20kDa	3669	Hs.459265	NM_002201//NP_002192	-0.461	6.752	6.862	0.519	-0.11	0.64998	0.7862
8148501	PTP4A3	protein tyrosine phosphatase type IVA, member 3	11156	Hs.43666	NM_007079//NM_032611//NP_009010//NP_116000	-0.461	6.652	6.782	0.618	-0.13	0.65063	0.7862
8150509	PLAT	plasminogen activator, tissue	5327	Hs.491582	NM_000930//NM_033011//NP_000921//NP_127509	-0.461	5.277	5.397	0.567	-0.12	0.65064	0.7862
7962427	PUS7L	pseudouridylate synthase 7 homolog (S. cerevisiae)-like	83448	Hs.445814	NM_001098614//NM_001098615//NM_031292//NP_001092084//NP_001092085//NP_112582	0.446	4.816	4.69	0.618	0.13	0.66075	0.78646
8002592	AP1G1	adaptor-related protein complex 1, gamma 1 subunit	164	Hs.461253	NM_001030007//NM_001128//NP_001025178//NP_001119	0.446	7.542	7.438	0.51	0.1	0.66093	0.78646
8115570	IL12B	interleukin 12B (natural killer cell stimulatory factor 2, cytotoxic lymphocyte maturation factor 2, p40)	3593	Hs.674	NM_002187//NP_002178	-0.462	4.689	4.81	0.574	-0.12	0.65021	0.78672
8117435	BTN3A2	butyrophilin, subfamily 3, member A2	11118	Hs.376046	NM_007047//NP_008978	-0.462	6.659	6.824	0.785	-0.17	0.64979	0.78672
8139264	POLR2J4	polymerase (RNA) II (DNA directed) polypeptide J4, pseudogene	84820	Hs.657028	NR_003655//XR_042143//XR_042182	-0.462	8.382	8.505	0.581	-0.12	0.64985	0.78672
8102389	C4orf21	chromosome 4 open reading frame 21	55345	Hs.380346	NM_018392//NP_060862	0.447	4.623	4.489	0.655	0.13	0.66012	0.78698
7915733	PRDX1	peroxiredoxin 1	5052	Hs.180909	NM_002574//NM_181696//NM_181697//NP_002565//NP_859047//NP_859048	-0.463	8.947	9.076	0.613	-0.13	0.64936	0.78724
8176263	TAF9B	TAF9B RNA polymerase II, TATA box binding protein (TBP)-associated factor, 31kDa	51616	Hs.592248//Hs.643614//Hs.714006	NM_015975//NP_057059	0.448	7.877	7.744	0.652	0.13	0.65939	0.78749
8152962	LRRC6	leucine rich repeat containing 6	23639	Hs.591865	NM_012472//NP_036604	-0.464	5.3	5.457	0.741	-0.16	0.6491	0.78776
8168357	RPS26P11	ribosomal protein S26 pseudogene 11	441502	NA	NR_002309	-0.464	9.93	10.046	0.545	-0.12	0.64816	0.78776
8052845	TIA1	TIA1 cytotoxic granule-associated RNA binding protein	7072	Hs.413123	NM_022037//NM_022173//NP_071320//NP_071505	0.449	9.358	9.246	0.548	0.11	0.65902	0.78801
8081867	C3orf1	chromosome 3 open reading frame 1	51300	Hs.477287	NM_016589//NP_057673	0.45	7.261	7.155	0.513	0.11	0.65805	0.78853
8133654	SPDYE1	speedy homolog E1 (Xenopus laevis)	285955	Hs.645483	NM_175064//NP_778234	0.45	4.734	4.62	0.554	0.11	0.65806	0.78853
8120833	SH3BGRL2	SH3 domain binding glutamic acid-rich protein like 2	83699	Hs.302772	NM_031469//NP_113657	-0.466	5.549	5.75	0.944	-0.2	0.64717	0.78881
8148149	ZHX2	zinc fingers and homeoboxes 2	22882	Hs.377090//Hs.658443	NM_014943//NP_055758	-0.466	7.378	7.524	0.687	-0.15	0.64679	0.78881
8038998	ZNF468	zinc finger protein 468	90333	Hs.467223	NM_001008801//NM_199132//NP_001008801//NP_954583	0.451	6.042	5.938	0.502	0.1	0.65772	0.78905
8067248	PPP4R1L	protein phosphatase 4, regulatory subunit 1-like	55370	Hs.473179	NR_003505	0.451	4.592	4.447	0.705	0.15	0.65757	0.78905
8067864	ANKRD20A5	ankyrin repeat domain 20 family, member A5	440482	Hs.632352	NM_001029999//NP_001025170	-0.467	4.236	4.413	0.828	-0.18	0.64675	0.78933
8143850	CDK5	cyclin-dependent kinase 5	1020	Hs.647078	NM_004935//NP_004926	-0.467	6.284	6.407	0.575	-0.12	0.64693	0.78933
8180316	TGIF1	TGFB-induced factor homeobox 1	7050	Hs.373550	NM_003244//NM_170695//NM_173207//NM_173208//NM_173209//NM_173210//NM_173211//NM_174886//NP_003235//NP_733796//NP_775299//NP_775300//NP_775301//NP_775302//NP_775303//NP_777480	-0.467	5.172	5.425	1.185	-0.25	0.64644	0.78933
7974587	ACTR10	actin-related protein 10 homolog (S. cerevisiae)	55860	Hs.509451	NM_018477//NP_060947	0.452	7.723	7.615	0.525	0.11	0.65701	0.78957
7923426	UBE2T	ubiquitin-conjugating enzyme E2T (putative)	29089	Hs.5199	NM_014176//NP_054895	-0.468	4.88	5.101	1.033	-0.22	0.64534	0.78986
8010426	KIAA1618	KIAA1618	57714	Hs.514554	NM_020954//NP_066005	-0.469	6.886	7.02	0.625	-0.13	0.64488	0.79038
8180359	PDE4DIP	phosphodiesterase 4D interacting protein	9659	Hs.584841//Hs.613082//Hs.654651//Hs.657186//Hs.657490	NM_001002810//NM_001002811//NM_001002812//NM_014644//NM_022359//NP_001002810//NP_001002811//NP_001002812//NP_055459//NP_071754	-0.47	7.164	7.315	0.702	-0.15	0.64432	0.79091
8103979	KIAA1430	KIAA1430	57587	Hs.535734	NM_020827//NP_065878	0.455	6.881	6.742	0.671	0.14	0.6546	0.79114
8128409	USP45	ubiquitin specific peptidase 45	85015	Hs.143410	NM_001080481//NP_001073950	0.455	4.73	4.61	0.581	0.12	0.65492	0.79114
7934133	PPA1	pyrophosphatase (inorganic) 1	5464	Hs.437403	NM_021129//NP_066952	-0.471	7.785	7.945	0.746	-0.16	0.64371	0.79144
8084732	RTP4	receptor (chemosensory) transporter protein 4	64108	Hs.43388	NM_022147//NP_071430	-0.471	5.257	5.398	0.657	-0.14	0.64363	0.79144
8041179	CLIP4	CAP-GLY domain containing linker protein family, member 4	79745	Hs.122927	NM_024692//NP_078968	0.456	5.793	5.643	0.721	0.15	0.6539	0.79166
8124280	FAM65B	family with sequence similarity 65, member B	9750	Hs.559459	NM_014722//NM_015864//NP_055537//NP_056948	-0.472	6.336	6.484	0.685	-0.15	0.64268	0.79197
7957417	TMTC2	transmembrane and tetratricopeptide repeat containing 2	160335	Hs.577775	NM_152588//NP_689801	0.457	5.501	5.393	0.518	0.11	0.65313	0.79219
7983393	SORD	sorbitol dehydrogenase	6652	Hs.633539//Hs.878	NM_003104//NP_003095	0.457	6.463	6.314	0.714	0.15	0.6533	0.79219
8085914	SLC4A7	solute carrier family 4, sodium bicarbonate cotransporter, member 7	9497	Hs.250072	NM_003615//NP_003606	0.457	5.227	5.09	0.656	0.14	0.65354	0.79219
8089062	CLDND1	claudin domain containing 1	56650	Hs.531371//Hs.709386	NM_001040181//NM_001040182//NM_001040183//NM_001040199//NM_001040200//NM_019895//NP_001035271//NP_001035272//NP_001035273//NP_001035289//NP_001035290//NP_063948	0.457	10.076	9.97	0.508	0.11	0.65343	0.79219
8138805	CPVL	carboxypeptidase, vitellogenic-like	54504	Hs.233389	NM_019029//NM_031311//NP_061902//NP_112601	0.457	4.929	4.814	0.552	0.12	0.65362	0.79219
8069644	APP	amyloid beta (A4) precursor protein	351	Hs.434980	NM_000484//NM_001136016//NM_001136129//NM_001136130//NM_001136131//NM_201413//NM_201414//NP_000475//NP_001129488//NP_001129601//NP_001129602//NP_001129603//NP_958816//NP_958817	-0.473	6.164	6.502	1.56	-0.34	0.64164	0.79251
8006531	SLFN5	schlafen family member 5	162394	Hs.709347	NM_144975//NP_659412	0.458	6.098	5.931	0.797	0.17	0.65243	0.79272
7905025	DRD5	dopamine receptor D5	1816	Hs.380681	NM_000798//NP_000789	-0.474	3.636	3.79	0.712	-0.15	0.6412	0.79304
8067007	TMSB4X	thymosin beta 4, X-linked	7114	Hs.522584	NM_021109//NP_066932	-0.474	7.607	7.74	0.612	-0.13	0.64201	0.79304
8081198	OR5H15	olfactory receptor, family 5, subfamily H, member 15	403274	Hs.554713	NM_001005515//NP_001005515	-0.474	4.416	4.538	0.564	-0.12	0.64124	0.79304
8133860	GNAI1	guanine nucleotide binding protein (G protein), alpha inhibiting activity polypeptide 1	2770	Hs.134587	NM_002069//NP_002060	0.459	6.722	6.558	0.784	0.16	0.65246	0.79325
7987475	PLCB2	phospholipase C, beta 2	5330	Hs.355888	NM_004573//NP_004564	-0.475	5.732	5.853	0.558	-0.12	0.64057	0.79357
8053834	ANKRD36B	ankyrin repeat domain 36B	57730	Hs.532921	NM_025190//NP_079466	0.46	8.086	7.9	0.883	0.19	0.65132	0.79378
8112439	CCDC125	coiled-coil domain containing 125	202243	Hs.654850	NM_176816//NP_789786	0.46	7.689	7.505	0.877	0.18	0.65106	0.79378
7912086	NOL9	nucleolar protein 9	79707	Hs.59425	NM_024654//NP_078930	-0.476	5.937	6.075	0.632	-0.14	0.64035	0.79411
8036777	FBL	fibrillarin	2091	Hs.299002	NM_001436//NP_001427	-0.476	10.352	10.47	0.542	-0.12	0.63969	0.79411
8098743	DUX4	double homeobox, 4	22947	Hs.553518	NM_033178//NP_149418	-0.476	6.791	6.92	0.593	-0.13	0.64004	0.79411
8136985	OR2A1	olfactory receptor, family 2, subfamily A, member 1	346528	Hs.528398	NM_001005287//NP_001005287	-0.476	6.758	6.93	0.789	-0.17	0.63993	0.79411
8057599	TFPI	tissue factor pathway inhibitor (lipoprotein-associated coagulation inhibitor)	7035	Hs.516578	NM_001032281//NM_006287//NP_001027452//NP_006278	0.461	8.141	8.006	0.643	0.14	0.65121	0.79432
8072926	H1F0	H1 histone family, member 0	3005	Hs.715673	NM_005318//NP_005309	-0.477	6.314	6.456	0.652	-0.14	0.63876	0.79465
8093096	TCTEX1D2	Tctex1 domain containing 2	255758	Hs.135997	NM_152773//NP_689986	-0.477	5.581	5.715	0.615	-0.13	0.63957	0.79465
7903358	VCAM1	vascular cell adhesion molecule 1	7412	Hs.109225	NM_001078//NM_080682//NP_001069//NP_542413	0.462	4.726	4.536	0.9	0.19	0.64952	0.79485
7952046	MPZL2	myelin protein zero-like 2	10205	Hs.116651	NM_005797//NM_144765//NP_005788//NP_658911	0.462	5.244	5.064	0.85	0.18	0.65068	0.79485
8094574	TBC1D1	TBC1 (tre-2/USP6, BUB2, cdc16) domain family, member 1	23216	Hs.176503	NM_015173//NP_055988	0.462	7.207	7.093	0.54	0.11	0.64932	0.79485
8005955	SNORD42A	small nucleolar RNA, C/D box 42A	26809	NA	NR_000014	-0.478	5.16	5.312	0.697	-0.15	0.63945	0.79519
8054166	TSGA10	testis specific, 10	80705	Hs.120267	NM_025244//NM_182911//NP_079520//NP_878915	0.463	4.364	4.192	0.812	0.17	0.64882	0.79538
8105852	MRPS36	mitochondrial ribosomal protein S36	92259	Hs.631971	NM_033281//NP_150597	0.463	5.468	5.347	0.576	0.12	0.64939	0.79538
7945182	APLP2	amyloid beta (A4) precursor-like protein 2	334	Hs.709184	NM_001142276//NM_001142277//NM_001142278//NM_001642//NP_001135748//NP_001135749//NP_001135750//NP_001633//NR_024515//NR_024516	-0.479	8.923	9.047	0.567	-0.12	0.63873	0.79573
7983306	WDR76	WD repeat domain 76	79968	Hs.250154	NM_024908//NP_079184	-0.479	5.889	6.1	0.965	-0.21	0.63767	0.79573
7916898	DEPDC1	DEP domain containing 1	55635	Hs.445098	NM_001114120//NM_017779//NP_001107592//NP_060249	-0.48	3.265	3.496	1.053	-0.23	0.63702	0.79627
8048120	ATIC	5-aminoimidazole-4-carboxamide ribonucleotide formyltransferase/IMP cyclohydrolase	471	Hs.90280	NM_004044//NP_004035	-0.48	6.664	6.803	0.636	-0.14	0.63734	0.79627
8125007	LY6G5C	lymphocyte antigen 6 complex, locus G5C	80741	Hs.25738	NM_025262//NP_079538	-0.48	3.128	3.282	0.705	-0.15	0.63713	0.79627
8103922	CASP3	caspase 3, apoptosis-related cysteine peptidase	836	Hs.141125	NM_004346//NM_032991//NP_004337//NP_116786	0.465	8.836	8.695	0.662	0.14	0.64798	0.79646
8129728	AHI1	Abelson helper integration site 1	54806	Hs.386684	NM_001134830//NM_001134831//NM_001134832//NM_017651//NP_001128302//NP_001128303//NP_001128304//NP_060121	0.465	6.185	6.057	0.604	0.13	0.64762	0.79646
8165947	WWC3	WWC family member 3	55841	Hs.527524	NM_015691//NP_056506	0.465	6.021	5.882	0.651	0.14	0.64723	0.79646
8042503	MXD1	MAX dimerization protein 1	4084	Hs.468908	NM_002357//NP_002348	-0.481	6.913	7.038	0.569	-0.13	0.63628	0.79682
[truncated: 1,561 more rows]
