# Supplementary material for: Patients with AML with WT TP53 but defective TP53-mediated apoptosis have a dismal survival
Source: JCI Insight. 2026 Jan 27;11(5):e197261. doi: 10.1172/jci.insight.197261 (PMC13041678; doi:10.1172/jci.insight.197261)
Supplement: Supplemental table 5 [file jciinsight-11-197261-s029.xlsx]

## Sheet: p53_network5_5
Supplementary Table S5: Results of differential gene expression in resistant cases at 6h (res6) minus 0h (res0)
ProbeID	Symbol	Name	EntrezGene	UniGene	RefSeq	tstat	res6	res0	sd	foldchange	pval	locfdr
8133074	FLJ25037	hypothetical protein FLJ25037	285905	Hs.567827//Hs.676517	XR_041315//XR_041316	5.244	6.292	4.936	0.895	1.36	0.00014	0.00036
8178298	GABBR1	gamma-aminobutyric acid (GABA) B receptor, 1	2550	Hs.167017	NM_001470//NM_021903//NM_021904//NM_021905//NP_001461//NP_068703//NP_068704//NP_068705	4.348	6.253	5.353	0.645	0.9	0.00039	0.13234
8119088	CDKN1A	cyclin-dependent kinase inhibitor 1A (p21, Cip1)	1026	Hs.370771	NM_000389//NM_078467//NP_000380//NP_510867	4.29	8.038	7.255	0.566	0.78	0.00079	0.16302
7963689	NPFF	neuropeptide FF-amide peptide precursor	8620	Hs.104555	NM_003717//NP_003708	-3.854	5.106	6.084	0.746	-0.98	0.00117	0.19971
8002333	LOC641298	SMG1 homolog, phosphatidylinositol 3-kinase-related kinase pseudogene	641298	Hs.552700	NR_027154//XR_041850	-3.781	9.44	10.319	0.678	-0.88	0.00138	0.21756
7992692	SRRM2	serine/arginine repetitive matrix 2	23524	Hs.433343	NM_016333//NP_057417	-3.721	7.814	8.534	0.559	-0.72	0.00267	0.2315
8091656	METT5D1	methyltransferase 5 domain containing 1	196074	Hs.243326	NM_001113528//NM_152636//NP_001107000//NP_689849	-3.555	3.537	4.318	0.624	-0.78	0.00268	0.26603
8002322	PDXDC2	pyridoxal-dependent decarboxylase domain containing 2	283970	Hs.513695	NR_003610	-3.443	5.379	6.252	0.71	-0.87	0.00305	0.28576
7941769	FBXL11	F-box and leucine-rich repeat protein 11	22992	Hs.124147	NM_012308//NP_036440	-3.438	7.03	7.676	0.527	-0.65	0.00295	0.28657
8014755	SNORA21	small nucleolar RNA, H/ACA box 21	619505	Hs.706076	NR_002576	-3.431	5.944	6.632	0.561	-0.69	0.00311	0.2877
8169419	ALG13	asparagine-linked glycosylation 13 homolog (S. cerevisiae)	79868	Hs.443061	NM_018466//NP_060936//XM_001713667//XM_001713668//XP_001713719//XP_001713720	-3.428	6.165	7.329	0.95	-1.16	0.003	0.28818
7933574	AGAP7	ArfGAP with GTPase domain, ankyrin repeat and PH domain 7	653268	Hs.528346	NM_001077685//NP_001071153	-3.223	5.669	6.847	0.999	-1.18	0.00503	0.31676
7994006	LOC595101	PI-3-kinase-related kinase SMG-1 pseudogene	595101	Hs.654650//Hs.655267	NR_002453	-3.22	9.176	10.05	0.741	-0.87	0.00638	0.31712
7962895	FKBP11	FK506 binding protein 11, 19 kDa	51303	Hs.655103	NM_001143781//NM_001143782//NM_016594//NP_001137253//NP_001137254//NP_057678	-3.188	5.968	6.615	0.552	-0.65	0.00509	0.32089
8012961	NCOR1	nuclear receptor co-repressor 1	9611	Hs.462323	NM_006311//NP_006302	-3.178	7.28	7.967	0.588	-0.69	0.00534	0.32204
7999769	NPIP	nuclear pore complex interacting protein	9284	Hs.676266	NM_006985//NP_008916	-3.171	8.036	8.673	0.545	-0.64	0.00777	0.32283
8180375	BRWD1	bromodomain and WD repeat domain containing 1	54014	Hs.654740	NM_001007246//NM_018963//NM_033656//NP_001007247//NP_061836//NP_387505	-3.162	6.206	6.904	0.599	-0.7	0.00568	0.32384
8000205	LOC23117	PI-3-kinase-related kinase SMG-1 isoform 1 homolog	23117	Hs.552700//Hs.611072//Hs.632865//Hs.656872	NM_130464//NP_569731	-3.143	8.582	9.365	0.675	-0.78	0.00568	0.32593
7903407	AMY2B	amylase, alpha 2B (pancreatic)	280	Hs.484588	NM_020978//NP_066188	-3.105	5.858	6.899	0.904	-1.04	0.00724	0.32998
8162236	SEMA4D	sema domain, immunoglobulin domain (Ig), transmembrane domain (TM) and short cytoplasmic domain, (semaphorin) 4D	10507	Hs.494406	NM_001142287//NM_006378//NM_182635//NP_001135759//NP_006369//NP_872441	-3.07	6.687	7.356	0.586	-0.67	0.00666	0.33356
7948839	NXF1	nuclear RNA export factor 1	10482	Hs.523739//Hs.601546	NM_001081491//NM_006362//NP_001074960//NP_006353	-3.037	8.988	9.779	0.698	-0.79	0.00813	0.33682
8022320	NPIPL1	nuclear pore complex interacting protein-like 1	440350	Hs.652266	NM_001018122//NP_001018132//XM_001713614//XP_001713666	-3.021	7.78	8.781	0.885	-1	0.00734	0.33836
8005733	C20orf191	chromosome 20 open reading frame 191	149934	Hs.711274	NR_003678	-3.014	6.355	7.031	0.599	-0.68	0.00994	0.33903
8008074	CDK5RAP3	CDK5 regulatory subunit associated protein 3	80279	Hs.20157	NM_176096//NP_788276	-3.01	6.882	7.712	0.736	-0.83	0.00895	0.33941
8178164	STK19	serine/threonine kinase 19	8859	Hs.654371	NM_004197//NM_032454//NP_004188//NP_115830//NR_026717	-2.991	6.841	7.408	0.505	-0.57	0.0081	0.34119
8030158	BAX	BCL2-associated X protein	581	Hs.624291	NM_004324//NM_138761//NM_138763//NM_138764//NM_138765//NP_004315//NP_620116//NP_620118//NP_620119//NP_620120	4.038	8.274	7.568	0.525	0.71	0.0008	0.34362
8000156	LOC641298	SMG1 homolog, phosphatidylinositol 3-kinase-related kinase pseudogene	641298	Hs.552700	NR_027154//XR_041850	-2.963	10.335	11.308	0.872	-0.97	0.00907	0.34377
7966517	C12orf51	chromosome 12 open reading frame 51	283450	Hs.695995	NM_001109662//NP_001103132	-2.954	6.359	7.391	0.926	-1.03	0.0085	0.34459
8007023	MSL1	male-specific lethal 1 homolog (Drosophila)	339287	Hs.532786	NM_001012241//NP_001012241	-2.954	5.886	6.56	0.605	-0.67	0.01155	0.34459
8149793	ENTPD4	ectonucleoside triphosphate diphosphohydrolase 4	9583	Hs.444389	NM_001128930//NM_004901//NP_001122402//NP_004892	-2.943	7.596	8.223	0.564	-0.63	0.00898	0.34559
8136179	KLHDC10	kelch domain containing 10	23008	Hs.520710	NM_014997//NP_055812	-2.932	4.318	5.553	1.114	-1.24	0.00891	0.34657
8000167	SLC7A5P1	solute carrier family 7 (cationic amino acid transporter, y+ system), member 5 pseudogene 1	81893	NA	NR_002593	-2.904	8.299	9.093	0.721	-0.79	0.01087	0.34906
7904999	NBPF16	neuroblastoma breakpoint family, member 16	728936	Hs.445080//Hs.515947//Hs.523572//Hs.534675//Hs.655576	NM_001102663//NP_001096133	-2.902	6.579	7.175	0.542	-0.6	0.01057	0.34923
8033754	ZNF266	zinc finger protein 266	10781	Hs.656185	NM_006631//NM_198058//NP_006622//NP_932175	-2.889	6.341	7.16	0.746	-0.82	0.01073	0.35037
8078091	NR2C2	nuclear receptor subfamily 2, group C, member 2	7182	Hs.555973	NM_003298//NP_003289	-2.883	6.956	7.507	0.503	-0.55	0.00997	0.35089
8078898	SLC25A38	solute carrier family 25, member 38	54977	Hs.369615	NM_017875//NP_060345	-2.883	6.519	7.192	0.614	-0.67	0.00999	0.35089
8157945	ZBTB34	zinc finger and BTB domain containing 34	403341	Hs.177633	NM_001099270//NP_001092740	-2.874	6.354	7.031	0.619	-0.68	0.01187	0.35168
8049532	LRRFIP1	leucine rich repeat (in FLII) interacting protein 1	9208	Hs.471779	NM_001137550//NM_001137551//NM_001137552//NM_001137553//NM_004735//NP_001131022//NP_001131023//NP_001131024//NP_001131025//NP_004726	-2.854	4.779	5.901	1.031	-1.12	0.01264	0.35341
8000823	LOC641298	SMG1 homolog, phosphatidylinositol 3-kinase-related kinase pseudogene	641298	Hs.552700	NR_027154//XR_041850	-2.838	8.426	9.332	0.836	-0.91	0.01365	0.35478
8161575	CBWD5	COBW domain containing 5	220869	Hs.355950//Hs.635227//Hs.645337//Hs.645504	NM_001024916//NP_001020087	-2.835	5.43	6.598	1.079	-1.17	0.01103	0.35504
8079842	RBM6	RNA binding motif protein 6	10180	Hs.439480	NM_005777//NP_005768	-2.828	7.097	7.996	0.832	-0.9	0.01118	0.35564
8053214	AUP1	ancient ubiquitous protein 1	550	Hs.411480	NM_181575//NP_853553	-2.82	7.516	8.079	0.521	-0.56	0.01156	0.35633
8114365	BRD8	bromodomain containing 8	10902	Hs.519337	NM_006696//NM_139199//NM_183359//NP_006687//NP_631938//NP_899203	-2.819	6.015	6.688	0.624	-0.67	0.01154	0.35641
8127364	GUSBL2	glucuronidase, beta-like 2	375513	Hs.561539//Hs.711053	NR_003660//XR_042150//XR_042151	-2.811	4.106	5.213	1.028	-1.11	0.01178	0.35709
8105714	SFRS12	splicing factor, arginine/serine-rich 12	140890	Hs.519347	NM_001077199//NM_139168//NP_001070667//NP_631907	-2.81	7.813	8.496	0.635	-0.68	0.01194	0.35718
7903519	PRPF38B	PRP38 pre-mRNA processing factor 38 (yeast) domain containing B	55119	Hs.342307	NM_018061//NP_060531	-2.809	8.108	8.671	0.524	-0.56	0.01391	0.35727
8130916	PHF10	PHD finger protein 10	55274	Hs.435933	NM_018288//NM_133325//NP_060758//NP_579866	-2.807	7.14	7.739	0.557	-0.6	0.01173	0.35744
8031837	ZNF587	zinc finger protein 587	84914	Hs.642598//Hs.715493	NM_032828//NP_116217	-2.804	6.706	7.767	0.987	-1.06	0.01185	0.35769
7900051	EIF2C3	eukaryotic translation initiation factor 2C, 3	192669	Hs.657659	NM_024852//NM_177422//NP_079128//NP_803171	-2.781	6.561	7.35	0.738	-0.79	0.01329	0.35965
8023191	SMAD2	SMAD family member 2	4087	Hs.12253//Hs.705764	NM_001003652//NM_001135937//NM_005901//NP_001003652//NP_001129409//NP_005892	-2.776	5.745	6.505	0.712	-0.76	0.01334	0.36008
8173437	CXorf65	chromosome X open reading frame 65	158830	Hs.443936	NM_001025265//NP_001020436	-2.776	6.336	7.045	0.664	-0.71	0.01679	0.36008
8108134	DDX46	DEAD (Asp-Glu-Ala-Asp) box polypeptide 46	9879	Hs.406549	NM_014829//NP_055644	-2.765	7.397	8.033	0.598	-0.64	0.01402	0.36101
8108510	ANKHD1-EIF4EBP3	ANKHD1-EIF4EBP3 readthrough transcript	404734	Hs.594084	NM_020690//NP_065741	-2.757	7.24	7.887	0.609	-0.65	0.017	0.36169
8092552	IGF2BP2	insulin-like growth factor 2 mRNA binding protein 2	10644	Hs.35354	NM_001007225//NM_006548//NP_001007226//NP_006539	-2.754	6.729	7.429	0.659	-0.7	0.01305	0.36195
7972828	ANKRD10	ankyrin repeat domain 10	55608	Hs.525163	NM_017664//NP_060134	-2.752	6.958	7.636	0.639	-0.68	0.01336	0.36212
8047596	NBEAL1	neurobeachin-like 1	65065	Hs.604686//Hs.648846//Hs.648979//Hs.649898//Hs.650141//Hs.650757//Hs.655319	NM_001099273//NM_001114132//NM_198945//NP_001092743//NP_001107604//NP_945183	-2.752	4.504	5.213	0.668	-0.71	0.01312	0.36212
8000217	BOLA2	bolA homolog 2 (E. coli)	552900	Hs.444600//Hs.655267	NM_001031827//NP_001026997	-2.75	9.231	10.187	0.902	-0.96	0.0139	0.36229
8029377	ZNF224	zinc finger protein 224	7767	Hs.585869	NM_013398//NP_037530	-2.75	5.24	5.785	0.514	-0.54	0.01391	0.36229
8052803	AAK1	AP2 associated kinase 1	22848	Hs.468878	NM_014911//NP_055726	-2.747	6.408	6.994	0.553	-0.59	0.01371	0.36255
8014825	FBXL20	F-box and leucine-rich repeat protein 20	84961	Hs.462946//Hs.587911	NM_032875//NP_116264	-2.746	7.127	7.856	0.688	-0.73	0.01355	0.36263
8000537	NPIP	nuclear pore complex interacting protein	9284	Hs.676266	NM_006985//NP_008916	-2.745	6.94	7.745	0.761	-0.81	0.01332	0.36272
8033667	ZNF558	zinc finger protein 558	148156	Hs.659797	NM_144693//NP_653294	-2.735	4.758	5.295	0.509	-0.54	0.01408	0.36357
8157638	MRRF	mitochondrial ribosome recycling factor	92399	Hs.368011	NM_138777//NM_199177//NP_620132//NP_954646	-2.718	5.162	5.765	0.573	-0.6	0.01414	0.36502
7986569	LOC440248	hect domain and RLD 2 pseudogene	440248	Hs.458334//Hs.531509//Hs.655732	NA	-2.716	6.844	8.228	1.316	-1.38	0.01435	0.36519
7947969	FNBP4	formin binding protein 4	23360	Hs.6834	NM_015308//NP_056123	-2.715	7.99	8.799	0.77	-0.81	0.01419	0.36528
8039909	CCNL2	cyclin L2	81669	Hs.515704//Hs.632515	NM_001039577//NM_001144867//NM_001144868//NM_030937//NP_001034666//NP_001138339//NP_001138340//NP_112199	-2.715	6.616	7.276	0.628	-0.66	0.01626	0.36528
8152111	ZNF706	zinc finger protein 706	51123	Hs.374485	NM_001042510//NM_001042511//NM_016096//NP_001035975//NP_001035976//NP_057180	-2.715	5.826	6.369	0.516	-0.54	0.01745	0.36528
7908940	ATP2B4	ATPase, Ca++ transporting, plasma membrane 4	493	Hs.343522	NM_001001396//NM_001684//NP_001001396//NP_001675	-2.705	6.129	6.789	0.629	-0.66	0.01468	0.36614
7988093	TP53BP1	tumor protein p53 binding protein 1	7158	Hs.440968	NM_001141979//NM_001141980//NM_005657//NP_001135451//NP_001135452//NP_005648	-2.7	6.657	7.211	0.529	-0.55	0.01679	0.36656
8000636	NPIPL1	nuclear pore complex interacting protein-like 1	440350	Hs.652266	NM_001018122//NP_001018132//XM_001713614//XP_001713666	-2.698	5.692	7.143	1.387	-1.45	0.01482	0.36674
8179750	BAT1	HLA-B associated transcript 1	7919	Hs.254042	NM_004640//NM_080598//NP_004631//NP_542165	-2.694	9.667	10.39	0.692	-0.72	0.01484	0.36708
8035880	UQCRFS1	ubiquinol-cytochrome c reductase, Rieske iron-sulfur polypeptide 1	7386	Hs.170107	NM_006003//NP_005994	-2.688	6.674	7.198	0.502	-0.52	0.01503	0.3676
7933405	AGAP8	ArfGAP with GTPase domain, ankyrin repeat and PH domain 8	728404	Hs.536192	NM_001077686//NP_001071154//XM_001719596//XP_001719648	-2.678	5.849	7.137	1.238	-1.29	0.01563	0.36846
8014702	LOC100129395	NS5ATP13TP1	100129395	Hs.605712	XM_001720520//XM_001722623//XM_001725489//XP_001720572//XP_001722675//XP_001725541	-2.677	5.137	5.928	0.761	-0.79	0.01561	0.36855
7913415	USP48	ubiquitin specific peptidase 48	84196	Hs.467524	NM_001032730//NM_032236//NP_001027902//NP_115612	-2.674	6.97	7.765	0.765	-0.79	0.01552	0.36881
8150036	KIF13B	kinesin family member 13B	23303	Hs.444767	NM_015254//NP_056069	-2.673	6.081	6.609	0.508	-0.53	0.01587	0.36889
8097148	KIAA1109	KIAA1109	84162	Hs.408142	NM_015312//NP_056127	-2.666	6.206	6.873	0.643	-0.67	0.01658	0.3695
8062695	SFRS6	splicing factor, arginine/serine-rich 6	6431	Hs.6891	NM_006275//NP_006266	-2.664	8.494	9.111	0.594	-0.62	0.01718	0.36967
7987248	GOLGA8A	golgi autoantigen, golgin subfamily a, 8A	23015	Hs.182982	NM_181077//NP_851422//XM_001714558//XP_001714610	-2.656	5.855	7.523	1.612	-1.67	0.01884	0.37037
8014650	TBC1D3	TBC1 domain family, member 3	84218	Hs.105891//Hs.617010	NM_032258//NP_115634	-2.649	7.857	8.48	0.603	-0.62	0.01658	0.37098
7979223	DDHD1	DDHD domain containing 1	80821	Hs.513260	NM_030637//NP_085140	-2.648	7.107	7.878	0.747	-0.77	0.01893	0.37107
8013431	AKAP10	A kinase (PRKA) anchor protein 10	11216	Hs.708043	NM_007202//NP_009133	-2.645	5.317	6.009	0.671	-0.69	0.02123	0.37133
8105504	FAM133B	family with sequence similarity 133, member B	257415	Hs.18564//Hs.470311//Hs.489105	NM_001040057//NM_152789//NP_001035146//NP_690002	-2.64	8.857	9.455	0.581	-0.6	0.01682	0.37177
7919351	RP11-94I2.2	hypothetical protein LOC200030	200030	Hs.445080//Hs.636561	NM_183372//NP_899228	-2.63	7.93	8.445	0.502	-0.52	0.01699	0.37265
7919251	GPR89B	G protein-coupled receptor 89B	51463	Hs.645432	NM_016334//NP_057418	-2.627	6.974	7.691	0.699	-0.72	0.0175	0.37291
8000222	LOC595101	PI-3-kinase-related kinase SMG-1 pseudogene	595101	Hs.654650//Hs.655267	NR_002453	-2.612	8.522	9.12	0.585	-0.6	0.01867	0.37424
8007794	ARL17P1	ADP-ribosylation factor-like 17 pseudogene 1	51326	Hs.579108	NM_001113738//NM_016632//NP_001107210//NP_057716	-2.603	4.942	6.257	1.29	-1.31	0.01847	0.37504
8006850	CRKRS	Cdc2-related kinase, arginine/serine-rich	51755	Hs.416108	NM_015083//NM_016507//NP_055898//NP_057591	-2.601	7.273	8.05	0.763	-0.78	0.02176	0.37522
8131475	C1GALT1	core 1 synthase, glycoprotein-N-acetylgalactosamine 3-beta-galactosyltransferase, 1	56913	Hs.592180	NM_020156//NP_064541	-2.594	4.659	5.302	0.633	-0.64	0.01919	0.37585
8077528	SETD5	SET domain containing 5	55209	Hs.288164	NM_001080517//NP_001073986	-2.59	8.687	9.24	0.545	-0.55	0.01948	0.37621
7970602	PARP4	poly (ADP-ribose) polymerase family, member 4	143	Hs.718412	NM_006437//NP_006428	-2.578	7.085	8.019	0.922	-0.93	0.02028	0.3773
8163383	SUSD1	sushi domain containing 1	64420	Hs.494827	NM_022486//NP_071931	-2.577	6.643	7.431	0.778	-0.79	0.01905	0.37739
8180265	ZNF718	zinc finger protein 718	255403	Hs.428579//Hs.636638	NM_001039127//NP_001034216	-2.576	3.792	4.33	0.532	-0.54	0.021	0.37748
7928600	EIF5AL1	eukaryotic translation initiation factor 5A-like 1	143244	Hs.104825	NM_001099692//NP_001093162	-2.572	7.513	8.039	0.521	-0.53	0.02203	0.37784
7987840	VPS39	vacuolar protein sorting 39 homolog (S. cerevisiae)	23339	Hs.88025	NM_015289//NP_056104	-2.564	7.059	7.598	0.534	-0.54	0.01975	0.37857
7993359	NPIP	nuclear pore complex interacting protein	9284	Hs.676266	NM_006985//NP_008916	-2.564	5.807	6.706	0.892	-0.9	0.02491	0.37857
8120222	EFHC1	EF-hand domain (C-terminal) containing 1	114327	Hs.403171	NM_018100//NP_060570	-2.564	4.768	5.311	0.538	-0.54	0.02132	0.37857
7991598	SNRPA1	small nuclear ribonucleoprotein polypeptide A'	6627	Hs.528763	NM_003090//NP_003081	-2.555	4.64	5.442	0.797	-0.8	0.02018	0.3794
8145636	HMBOX1	homeobox containing 1	79618	Hs.591836	NM_001135726//NM_024567//NP_001129198//NP_078843	-2.555	7.275	8.053	0.774	-0.78	0.02006	0.3794
7908861	OCR1	ovarian cancer-related protein 1	100128298	Hs.679412	XM_001723410//XM_001725251//XM_001726794//XP_001723462//XP_001725303//XP_001726846	-2.55	6.152	6.887	0.732	-0.73	0.02232	0.37986
7955890	HNRNPA1	heterogeneous nuclear ribonucleoprotein A1	3178	Hs.546261//Hs.655424	NM_002136//NM_031157//NP_002127//NP_112420	-2.533	10.154	10.943	0.79	-0.79	0.02392	0.38144
7972723	ARGLU1	arginine and glutamate rich 1	55082	Hs.508644//Hs.701016	NM_018011//NP_060481	-2.53	8.192	8.899	0.708	-0.71	0.02396	0.38172
7922121	ANKRD26L1	ankyrin repeat domain 26-like 1	84832	Hs.537067	NR_026844//XR_017823//XR_040874//XR_040875	-2.529	5.294	6.047	0.755	-0.75	0.02147	0.38181
7989516	HERC1	hect (homologous to the E6-AP (UBE3A) carboxyl terminus) domain and RCC1 (CHC1)-like domain (RLD) 1	8925	Hs.210385	NM_003922//NP_003913	-2.529	6.15	6.856	0.707	-0.71	0.021	0.38181
7933413	BMS1P5	BMS1 pseudogene 5	399761	Hs.314437//Hs.711074	NR_003611	-2.527	6.032	6.953	0.923	-0.92	0.02338	0.382
7908841	PPP1R12B	protein phosphatase 1, regulatory (inhibitor) subunit 12B	4660	Hs.444403	NM_002481//NM_032103//NM_032104//NM_032105//NP_002472//NP_115286//NP_115287//NP_115288	-2.511	5.126	5.653	0.53	-0.53	0.02181	0.38351
8120269	FBXO9	F-box protein 9	26268	Hs.216653	NM_012347//NM_033480//NM_033481//NP_036479//NP_258441//NP_258442	-2.494	4.658	5.339	0.69	-0.68	0.02584	0.38514
7934451	AGAP7	ArfGAP with GTPase domain, ankyrin repeat and PH domain 7	653268	Hs.528346	NM_001077685//NP_001071153	-2.488	6.636	7.199	0.571	-0.56	0.02862	0.38572
8054532	RGPD5	RANBP2-like and GRIP domain containing 5	84220	Hs.469630	NM_005054//NM_032260//NP_005045//NP_115636	-2.481	5.125	6.451	1.347	-1.33	0.02612	0.3864
8138592	TRA2A	transformer 2 alpha homolog (Drosophila)	29896	Hs.445652	NM_013293//NP_037425	-2.472	7.307	7.858	0.562	-0.55	0.02365	0.38728
8164781	TSC1	tuberous sclerosis 1	7248	Hs.370854	NM_000368//NM_001008567//NP_000359//NP_001008567	-2.459	6.23	6.729	0.51	-0.5	0.02478	0.38856
7958262	TCP11L2	t-complex 11 (mouse)-like 2	255394	Hs.696047	NM_152772//NP_689985	-2.457	5.07	5.908	0.859	-0.84	0.02462	0.38876
7903404	RNPC3	RNA-binding region (RNP1, RRM) containing 3	55599	Hs.632423//Hs.632430	NM_017619//NP_060089	-2.447	8.935	9.736	0.822	-0.8	0.0254	0.38976
8145922	DDHD2	DDHD domain containing 2	23259	Hs.434966	NM_015214//NP_056029	-2.445	6.502	7.141	0.656	-0.64	0.02537	0.38996
7906056	MSTO2P	misato homolog 2 pseudogene	100129405	Hs.656547	NR_024117//XM_001713716//XP_001713768//XR_039074//XR_039412	-2.433	5.425	6.04	0.634	-0.61	0.02618	0.39117
8140258	PMS2L2	postmeiotic segregation increased 2-like 2 pseudogene	5380	Hs.292996//Hs.661055//Hs.675888	NR_003614//XR_042144//XR_042161//XR_042167	-2.426	7.475	8.462	1.02	-0.99	0.02788	0.39188
7902269	SFRS11	splicing factor, arginine/serine-rich 11	9295	Hs.479693	NM_004768//NP_004759	-2.425	9.238	9.779	0.559	-0.54	0.02606	0.39198
7976876	DYNC1H1	dynein, cytoplasmic 1, heavy chain 1	1778	Hs.649497	NM_001376//NP_001367	-2.425	6.84	7.352	0.529	-0.51	0.02637	0.39198
8042195	AHSA2	AHA1, activator of heat shock 90kDa protein ATPase homolog 2 (yeast)	130872	Hs.655602	NM_152392//NP_689605	-2.423	5.824	6.626	0.83	-0.8	0.02831	0.39219
8180299	PSIP1	PC4 and SFRS1 interacting protein 1	11168	Hs.658434	NM_001128217//NM_021144//NM_033222//NP_001121689//NP_066967//NP_150091	-2.423	6.151	6.826	0.698	-0.67	0.0264	0.39219
8124088	KIF13A	kinesin family member 13A	63971	Hs.189915	NM_001105566//NM_001105567//NM_001105568//NM_022113//NP_001099036//NP_001099037//NP_001099038//NP_071396	-2.42	5.772	6.273	0.519	-0.5	0.02693	0.39249
7986701	HERC2P2	hect domain and RLD 2 pseudogene 2	400322	Hs.458334//Hs.531509//Hs.715947	NR_002824//XR_042157	-2.419	7.145	8.044	0.931	-0.9	0.03038	0.3926
8168215	MED12	mediator complex subunit 12	9968	Hs.409226	NM_005120//NP_005111	-2.418	6.533	7.042	0.527	-0.51	0.02973	0.3927
8007867	LRRC37A2	leucine rich repeat containing 37, member A2	474170	Hs.646568	NM_001006607//NP_001006608	-2.41	7.525	8.476	0.988	-0.95	0.02689	0.39353
7966052	CRY1	cryptochrome 1 (photolyase-like)	1407	Hs.151573	NM_004075//NP_004066	-2.409	5.562	6.1	0.559	-0.54	0.02695	0.39363
8015685	EZH1	enhancer of zeste homolog 1 (Drosophila)	2145	Hs.194669	NM_001991//NP_001982	-2.409	5.886	6.446	0.581	-0.56	0.02742	0.39363
7910520	GNPAT	glyceronephosphate O-acyltransferase	8443	Hs.498028	NM_014236//NP_055051	-2.405	6.428	7.222	0.826	-0.79	0.02868	0.39405
8063636	STX16	syntaxin 16	8675	Hs.307913	NM_001001433//NM_001134772//NM_001134773//NM_003763//NP_001001433//NP_001128244//NP_001128245//NP_003754	-2.401	6.89	7.454	0.588	-0.56	0.0287	0.39446
8050658	ATAD2B	ATPase family, AAA domain containing 2B	54454	Hs.467862	NM_017552//NP_060022	-2.394	6.679	7.254	0.6	-0.57	0.03053	0.3952
8000834	BOLA2	bolA homolog 2 (E. coli)	552900	Hs.444600//Hs.655267	NM_001031827//NP_001026997	-2.389	9.192	9.768	0.603	-0.58	0.0291	0.39572
8084627	C3orf65	chromosome 3 open reading frame 65	646600	Hs.647949	NM_001039788//NP_001034877	-2.386	4.868	5.397	0.553	-0.53	0.03036	0.39604
7942592	SNORD15A	small nucleolar RNA, C/D box 15A	6079	Hs.689081	NR_000005	-2.384	6.408	6.904	0.52	-0.5	0.02883	0.39625
7904482	SRGAP2	SLIT-ROBO Rho GTPase activating protein 2	23380	Hs.497575	NM_001042758//NM_015326//NP_001036223//NP_056141	-2.383	7.154	7.794	0.67	-0.64	0.02939	0.39636
8104463	2025-03-06	membrane-associated ring finger (C3HC4) 6	10299	Hs.432862	NM_005885//NP_005876	-2.379	7.96	8.573	0.643	-0.61	0.03012	0.39679
8031176	LENG8	leukocyte receptor cluster (LRC) member 8	114823	Hs.502378//Hs.714385	NM_052925//NP_443157	-2.377	6.829	7.339	0.535	-0.51	0.03184	0.397
8056201	RBMS1	RNA binding motif, single stranded interacting protein 1	5937	Hs.470412//Hs.708357	NM_002897//NM_016836//NM_016839//NP_002888//NP_058520//NP_058523	-2.376	8.275	8.772	0.522	-0.5	0.03073	0.39711
8175924	ARD1A	ARD1 homolog A, N-acetyltransferase (S. cerevisiae)	8260	Hs.433291	NM_003491//NP_003482	-2.372	5.99	6.608	0.65	-0.62	0.02927	0.39754
7909011	MDM4	Mdm4 p53 binding protein homolog (mouse)	4194	Hs.497492	NM_002393//NP_002384//NR_024171	-2.37	7.548	8.387	0.883	-0.84	0.03141	0.39775
7966397	ATXN2	ataxin 2	6311	Hs.76253	NM_002973//NP_002964	-2.367	7.365	7.98	0.648	-0.62	0.02938	0.39808
7909529	RCOR3	REST corepressor 3	55758	Hs.356399	NM_001136223//NM_001136224//NM_001136225//NM_018254//NP_001129695//NP_001129696//NP_001129697//NP_060724	-2.365	6.911	7.502	0.622	-0.59	0.02953	0.39829
8035779	LOC100128975	similar to Zinc finger protein 626	100128975	Hs.710133	XM_001714791//XM_001718849//XM_001719745//XP_001714843//XP_001718901//XP_001719797	-2.364	10.018	10.555	0.566	-0.54	0.0304	0.3984
8128394	SFRS18	splicing factor, arginine/serine-rich 18	25957	Hs.520287	NM_015491//NM_032870//NP_056306//NP_116259	-2.362	8.199	8.95	0.791	-0.75	0.03287	0.39862
8145365	DOCK5	dedicator of cytokinesis 5	80005	Hs.195403	NM_024940//NP_079216	-2.358	5.531	6.16	0.665	-0.63	0.03139	0.39905
8008493	CROP	cisplatin resistance-associated overexpressed protein	51747	Hs.130293	NM_006107//NM_016424//NP_006098//NP_057508	-2.351	8.537	9.227	0.731	-0.69	0.03111	0.39982
8085000	LRCH3	leucine-rich repeats and calponin homology (CH) domain containing 3	84859	Hs.518414//Hs.659335	NM_032773//NP_116162	-2.349	7.652	8.149	0.526	-0.5	0.03292	0.40004
8000638	LOC641298	SMG1 homolog, phosphatidylinositol 3-kinase-related kinase pseudogene	641298	Hs.552700	NR_027154//XR_041850	-2.338	9.421	9.997	0.612	-0.58	0.03305	0.40125
8099570	C4orf30	chromosome 4 open reading frame 30	54876	Hs.614787	NM_017741//NP_060211	-2.338	6.154	6.7	0.58	-0.55	0.03121	0.40125
8004271	ACADVL	acyl-Coenzyme A dehydrogenase, very long chain	37	Hs.437178	NM_000018//NM_001033859//NP_000009//NP_001029031	-2.327	6.604	7.21	0.647	-0.61	0.03637	0.40248
8095148	TMEM165	transmembrane protein 165	55858	Hs.479766	NM_018475//NP_060945	-2.327	7.8	8.298	0.531	-0.5	0.03434	0.40248
7924582	WDR26	WD repeat domain 26	80232	Hs.497873	NM_001115113//NM_025160//NP_001108585//NP_079436	-2.326	7.556	8.095	0.575	-0.54	0.03405	0.40259
8096224	AFF1	AF4/FMR2 family, member 1	4299	Hs.480190	NM_005935//NP_005926	-2.326	7.321	7.958	0.679	-0.64	0.03206	0.40259
7927389	MAPK8	mitogen-activated protein kinase 8	5599	Hs.138211	NM_002750//NM_139046//NM_139047//NM_139049//NP_002741//NP_620634//NP_620635//NP_620637	-2.322	6.502	7.26	0.81	-0.76	0.03471	0.40305
7969171	DLEU1	deleted in lymphocytic leukemia 1 (non-protein coding)	10301	Hs.591229//Hs.712880	NR_002605//XR_041406//XR_041407//XR_041408	-2.314	4.884	5.855	1.04	-0.97	0.03432	0.40395
8099395	RAB28	RAB28, member RAS oncogene family	9364	Hs.656060	NM_001017979//NM_004249//NP_001017979//NP_004240	-2.314	5.353	5.909	0.596	-0.56	0.0354	0.40395
8104350	KIAA0947	KIAA0947 protein	23379	Hs.449296	NM_015325//NP_056140	-2.314	5.751	6.223	0.506	-0.47	0.03272	0.40395
8108954	TCERG1	transcription elongation regulator 1	10915	Hs.443465	NM_001040006//NM_006706//NP_001035095//NP_006697	-2.314	6.56	7.123	0.603	-0.56	0.03267	0.40395
8143065	C7orf49	chromosome 7 open reading frame 49	78996	Hs.718476	NM_024033//NP_076938//NR_024185//NR_024186	-2.31	5.529	6.182	0.7	-0.65	0.033	0.40441
8068361	SLC5A3	solute carrier family 5 (sodium/myo-inositol cotransporter), member 3	6526	Hs.302742	NM_006933//NP_008864	-2.307	6.309	7.004	0.746	-0.7	0.03356	0.40475
8082750	UBA5	ubiquitin-like modifier activating enzyme 5	79876	Hs.170737	NM_024818//NM_198329//NP_079094//NP_938143	-2.3	6.464	7.077	0.66	-0.61	0.03477	0.40556
7904574	NBPF16	neuroblastoma breakpoint family, member 16	728936	Hs.445080//Hs.515947//Hs.523572//Hs.534675//Hs.655576	NM_001102663//NP_001096133	-2.299	8.426	9.037	0.657	-0.61	0.03852	0.40568
7932023	USP6NL	USP6 N-terminal like	9712	Hs.498661	NM_001080491//NM_014688//NP_001073960//NP_055503	-2.297	6.518	7.107	0.634	-0.59	0.03479	0.40591
8036813	ZNF780B	zinc finger protein 780B	163131	Hs.599728	NM_001005851//NP_001005851	-2.296	5.375	6.156	0.842	-0.78	0.03597	0.40602
7913300	HP1BP3	heterochromatin protein 1, binding protein 3	50809	Hs.142442	NM_016287//NP_057371	-2.295	7.836	8.473	0.687	-0.64	0.03469	0.40614
8108330	JMJD1B	jumonji domain containing 1B	51780	Hs.714832	NM_016604//NP_057688	-2.294	7.173	7.661	0.527	-0.49	0.035	0.40626
7913824	C1orf63	chromosome 1 open reading frame 63	57035	Hs.259412//Hs.695168	NM_020317//NP_064713	-2.286	7.199	7.703	0.545	-0.5	0.03816	0.40719
8120251	FBXO9	F-box protein 9	26268	Hs.216653	NM_012347//NM_033480//NM_033481//NP_036479//NP_258441//NP_258442	-2.286	6.807	7.495	0.745	-0.69	0.03475	0.40719
7950626	RPS20P27	ribosomal protein S20 pseudogene 27	729927	Hs.660751	XM_001726955//XP_001727007	-2.284	8.381	8.869	0.527	-0.49	0.03641	0.40742
7973384	PABPN1	poly(A) binding protein, nuclear 1	8106	Hs.707712	NM_004643//NP_004634	-2.277	9.114	9.637	0.566	-0.52	0.03783	0.40825
8068289	SON	SON DNA binding protein	6651	Hs.517262	NM_032195//NM_138927//NP_115571//NP_620305	-2.275	7.522	8.047	0.57	-0.52	0.03989	0.40849
7980828	CCDC88C	coiled-coil domain containing 88C	440193	Hs.525536	NM_001080414//NP_001073883	-2.274	3.823	4.973	1.249	-1.15	0.0377	0.40861
7986250	CHD2	chromodomain helicase DNA binding protein 2	1106	Hs.220864	NM_001042572//NM_001271//NP_001036037//NP_001262	-2.27	9.431	10.007	0.627	-0.58	0.03939	0.40908
8147580	VPS13B	vacuolar protein sorting 13 homolog B (yeast)	157680	Hs.191540	NM_015243//NM_017890//NM_152564//NM_181661//NP_056058//NP_060360//NP_689777//NP_858047	-2.27	6.089	6.81	0.784	-0.72	0.03594	0.40908
7996393	CBFB	core-binding factor, beta subunit	865	Hs.460988	NM_001755//NM_022845//NP_001746//NP_074036	-2.263	7.417	7.894	0.52	-0.48	0.03781	0.40992
7936809	FAM24B	family with sequence similarity 24, member B	196792	Hs.114648	NM_152644//NP_689857	-2.261	5.622	6.088	0.508	-0.47	0.0364	0.41016
7921552	WDR42A	WD repeat domain 42A	50717	Hs.632447	NM_015726//NP_056541	-2.258	6.536	7.155	0.676	-0.62	0.03692	0.41052
8180365	GARNL1	GTPase activating Rap/RanGAP domain-like 1	253959	Hs.113150	NM_014990//NM_194301//NP_055805//NP_919277	-2.258	6.548	7.042	0.54	-0.49	0.03859	0.41052
7996954	NFAT5	nuclear factor of activated T-cells 5, tonicity-responsive	10725	Hs.371987	NM_001113178//NM_006599//NM_138713//NM_138714//NM_173214//NP_001106649//NP_006590//NP_619727//NP_619728//NP_775321	-2.252	7.906	8.468	0.615	-0.56	0.0435	0.41125
8086150	LRRFIP2	leucine rich repeat (in FLII) interacting protein 2	9209	Hs.475319	NM_001134369//NM_006309//NM_017724//NP_001127841//NP_006300//NP_060194	-2.251	7.838	8.327	0.536	-0.49	0.04482	0.41137
7920810	GON4L	gon-4-like (C. elegans)	54856	Hs.656361	NM_001037533//NM_032292//NP_001032622//NP_115668	-2.247	6.5	7.054	0.607	-0.55	0.03775	0.41186
8093398	PCGF3	polycomb group ring finger 3	10336	Hs.144309//Hs.707307	NM_006315//NP_006306	-2.245	6.117	6.763	0.709	-0.65	0.03777	0.4121
8143733	ZNF767	zinc finger family member 767	79970	Hs.708012	NM_024910//NP_079186	-2.244	5.937	6.485	0.602	-0.55	0.03768	0.41222
8116227	CLK4	CDC-like kinase 4	57396	Hs.406557	NM_020666//NP_065717	-2.243	7.927	8.685	0.832	-0.76	0.04325	0.41235
7924603	LBR	lamin B receptor	3930	Hs.435166	NM_002296//NM_194442//NP_002287//NP_919424	-2.24	7.713	8.311	0.658	-0.6	0.03889	0.41272
8002211	DDX28	DEAD (Asp-Glu-Ala-Asp) box polypeptide 28	55794	Hs.458313	NM_018380//NP_060850	-2.24	5.228	5.733	0.556	-0.51	0.03812	0.41272
8143988	MLL3	myeloid/lymphoid or mixed-lineage leukemia 3	58508	Hs.647120	NM_170606//NP_733751	-2.238	7.484	8.133	0.713	-0.65	0.03975	0.41296
7980742	LOC283588	hypothetical LOC283588	283588	Hs.46519	XR_041538//XR_041539//XR_041540	-2.237	3.966	4.432	0.513	-0.47	0.03967	0.41309
8012054	DLG4	discs, large homolog 4 (Drosophila)	1742	Hs.463928	NM_001128827//NM_001365//NP_001122299//NP_001356	-2.237	5.328	5.79	0.508	-0.46	0.0494	0.41309
8084232	YEATS2	YEATS domain containing 2	55689	Hs.632575	NM_018023//NP_060493	-2.235	5.771	6.276	0.556	-0.51	0.0395	0.41333
8113881	RAPGEF6	Rap guanine nucleotide exchange factor (GEF) 6	51735	Hs.483329	NM_016340//NP_057424	-2.235	6.35	7.015	0.733	-0.67	0.04188	0.41333
7999841	SMG1	SMG1 homolog, phosphatidylinositol 3-kinase-related kinase (C. elegans)	23049	Hs.460179//Hs.552700	NM_015092//NP_055907	-2.226	7.053	7.794	0.818	-0.74	0.04099	0.41445
7981943	PAR5	Prader-Willi/Angelman syndrome-5	8123	Hs.660427//Hs.664675	NR_001292//NR_001294//NR_022008	-2.224	3.693	4.937	1.374	-1.24	0.04649	0.4147
8138030	PMS2	PMS2 postmeiotic segregation increased 2 (S. cerevisiae)	5395	Hs.632637	NM_000535//NP_000526//NR_003085	-2.224	4.736	5.331	0.658	-0.6	0.04056	0.4147
8071881	CYTSA	cytospin A	23384	Hs.474384	NM_001145468//NM_015330//NP_001138940//NP_056145	-2.223	7.055	7.55	0.547	-0.49	0.03977	0.41483
8052845	TIA1	TIA1 cytotoxic granule-associated RNA binding protein	7072	Hs.413123	NM_022037//NM_022173//NP_071320//NP_071505	-2.222	8.552	9.439	0.981	-0.89	0.03938	0.41495
8133504	GTF2I	general transcription factor II, i	2969	Hs.647041	NM_001518//NM_032999//NM_033000//NM_033001//NP_001509//NP_127492//NP_127493//NP_127494//XM_001133646//XP_001133646	-2.219	6.609	7.299	0.764	-0.69	0.03959	0.41533
8021966	ENOSF1	enolase superfamily member 1	55556	Hs.369762//Hs.658550	NM_001126123//NM_017512//NM_202758//NP_001119595//NP_059982//NP_974487	-2.216	5.024	5.699	0.748	-0.67	0.04624	0.41571
7909898	MIA3	melanoma inhibitory activity family, member 3	375056	Hs.118474	NM_198551//NP_940953	-2.215	6.389	6.901	0.568	-0.51	0.04597	0.41583
8017688	LRRC37A3	leucine rich repeat containing 37, member A3	374819	Hs.551962	NM_199340//NP_955372	-2.212	7.178	7.75	0.635	-0.57	0.04075	0.41621
8161632	PTAR1	protein prenyltransferase alpha subunit repeat containing 1	375743	Hs.494100	NM_001099666//NP_001093136	-2.211	5.942	6.659	0.796	-0.72	0.04173	0.41634
7982309	MTMR15	myotubularin related protein 15	22909	Hs.584863	NM_014967//NP_055782	-2.209	5.003	5.463	0.511	-0.46	0.04834	0.4166
7963721	CALCOCO1	calcium binding and coiled-coil domain 1	57658	Hs.156667	NM_001143682//NM_020898//NP_001137154//NP_065949//NR_026554	-2.205	6.329	6.826	0.554	-0.5	0.04083	0.41711
7974697	DAAM1	dishevelled associated activator of morphogenesis 1	23002	Hs.654934	NM_014992//NP_055807	-2.204	5.191	5.782	0.658	-0.59	0.04093	0.41723
8005689	LOC220594	TL132 protein	220594	Hs.234573//Hs.462475	NR_003554	-2.202	3.715	4.496	0.87	-0.78	0.04116	0.41749
8107458	COMMD10	COMM domain containing 10	51397	Hs.483136	NM_016144//NP_057228	-2.202	4.973	5.461	0.544	-0.49	0.04124	0.41749
8120043	RUNX2	runt-related transcription factor 2	860	Hs.535845	NM_001015051//NM_001024630//NM_004348//NP_001015051//NP_001019801//NP_004339	-2.202	6.941	7.456	0.573	-0.51	0.04126	0.41749
8180123	VPS52	vacuolar protein sorting 52 homolog (S. cerevisiae)	6293	Hs.480356	NM_022553//NP_072047	-2.201	5.735	6.333	0.666	-0.6	0.04235	0.41762
8005765	WSB1	WD repeat and SOCS box-containing 1	26118	Hs.446017	NM_015626//NM_134265//NP_056441//NP_599027	-2.2	7.999	8.686	0.766	-0.69	0.04131	0.41775
8079079	NKTR	natural killer-tumor recognition sequence	4820	Hs.529509	NM_005385//NP_005376	-2.199	7.466	8.265	0.89	-0.8	0.04123	0.41787
7926565	MLLT10	myeloid/lymphoid or mixed-lineage leukemia (trithorax homolog, Drosophila); translocated to, 10	8028	Hs.30385	NM_001009569//NM_004641//NP_001009569//NP_004632	-2.198	6.887	7.594	0.789	-0.71	0.0414	0.418
8134613	ZNF789	zinc finger protein 789	285989	Hs.440384	NM_001013258//NM_213603//NP_001013276//NP_998768	-2.198	6.076	6.802	0.809	-0.73	0.04139	0.418
7943620	ATM	ataxia telangiectasia mutated	472	Hs.367437	NM_000051//NM_138292//NP_000042//NP_612149	-2.192	5.664	6.416	0.841	-0.75	0.04395	0.41878
8167099	INE1	inactivation escape 1 (non-protein coding)	8552	Hs.657350	NR_024616//XR_040628//XR_040629//XR_040630	-2.188	6.122	6.679	0.624	-0.56	0.04613	0.4193
8163275	KIAA0368	KIAA0368	23392	Hs.368255	NM_001080398//NP_001073867	-2.186	6.946	7.537	0.662	-0.59	0.04542	0.41956
7909175	SRGAP2	SLIT-ROBO Rho GTPase activating protein 2	23380	Hs.497575	NM_001042758//NM_015326//NP_001036223//NP_056141	-2.185	4.963	5.518	0.621	-0.55	0.04279	0.41969
7904137	HIPK1	homeodomain interacting protein kinase 1	204851	Hs.532363	NM_152696//NM_181358//NM_198268//NM_198269//NP_689909//NP_852003//NP_938009//NP_938010	-2.179	6.839	7.327	0.548	-0.49	0.05099	0.42048
7969153	TRIM13	tripartite motif-containing 13	10206	Hs.436922	NM_001007278//NM_005798//NM_052811//NM_213590//NP_001007279//NP_005789//NP_434698//NP_998755	-2.178	6.675	7.229	0.623	-0.55	0.04716	0.42061
7986687	WHAMML1	WAS protein homolog associated with actin, golgi membranes and microtubules-like 1	339005	Hs.212670	NR_003521//XR_042166	-2.178	6.401	6.924	0.588	-0.52	0.0452	0.42061
8048835	MFF	mitochondrial fission factor	56947	Hs.471528	NM_020194//NP_064579	-2.178	6.806	7.428	0.699	-0.62	0.0437	0.42061
8030064	CYTH2	cytohesin 2	9266	Hs.144011	NM_004228//NM_017457//NP_004219//NP_059431	-2.176	6.904	7.444	0.606	-0.54	0.04616	0.42087
8124469	GUSBL1	glucuronidase, beta-like 1	387036	Hs.675815	NR_003504	-2.171	6.778	7.576	0.899	-0.8	0.04368	0.42153
8047865	PIP5K3	phosphatidylinositol-3-phosphate/phosphatidylinositol 5-kinase, type III	200576	Hs.173939	NM_015040//NM_152671//NP_055855//NP_689884	-2.17	7.043	7.615	0.643	-0.57	0.04571	0.42166
8141795	POLR2J3	polymerase (RNA) II (DNA directed) polypeptide J3	548644	Hs.696339	NM_001097615//NP_001091084	-2.17	9.948	10.573	0.704	-0.62	0.04562	0.42166
8110589	CNOT6	CCR4-NOT transcription complex, subunit 6	57472	Hs.654984	NM_015455//NP_056270	-2.168	6.751	7.292	0.609	-0.54	0.0439	0.42193
8119000	MAPK14	mitogen-activated protein kinase 14	1432	Hs.485233//Hs.588289	NM_001315//NM_139012//NM_139013//NM_139014//NP_001306//NP_620581//NP_620582//NP_620583	-2.167	5.83	6.383	0.624	-0.55	0.04392	0.42206
8085689	TBC1D5	TBC1 domain family, member 5	9779	Hs.475629	NM_001134380//NM_001134381//NM_014744//NP_001127852//NP_001127853//NP_055559//XM_001716616//XM_001718151//XP_001716668//XP_001718203	-2.164	5.642	6.142	0.564	-0.5	0.04431	0.42246
8084045	MFN1	mitofusin 1	55669	Hs.478383	NM_033540//NP_284941	-2.159	6.25	6.855	0.685	-0.61	0.05044	0.42313
8076463	RRP7B	ribosomal RNA processing 7 homolog B (S. cerevisiae)	91695	Hs.534041	NR_002184	-2.158	3.746	4.443	0.789	-0.7	0.04704	0.42327
7904874	NBPF16	neuroblastoma breakpoint family, member 16	728936	Hs.445080//Hs.515947//Hs.523572//Hs.534675//Hs.655576	NM_001102663//NP_001096133	-2.157	6.87	7.928	1.197	-1.06	0.04577	0.4234
8059708	SNORA75	small nucleolar RNA, H/ACA box 75	654321	Hs.674388	NR_002921	-2.151	4.027	4.61	0.661	-0.58	0.0454	0.42421
8029273	MEGF8	multiple EGF-like-domains 8	1954	Hs.132483	NM_001410//NP_001401	-2.149	6.586	7.358	0.876	-0.77	0.04558	0.42448
8105937	SMA5	glucuronidase, beta pseudogene	11042	Hs.529793//Hs.652536	NA	-2.149	7.411	8.053	0.728	-0.64	0.04579	0.42448
8116835	GCNT2	glucosaminyl (N-acetyl) transferase 2, I-branching enzyme (I blood group)	2651	Hs.519884	NM_001491//NM_145649//NM_145655//NP_001482//NP_663624//NP_663630	-2.149	4.421	5.005	0.663	-0.58	0.04572	0.42448
8164587	TOR1A	torsin family 1, member A (torsin A)	1861	Hs.534312	NM_000113//NP_000104	-2.149	6.254	6.769	0.585	-0.52	0.05219	0.42448
7920799	YY1AP1	YY1 associated protein 1	55249	Hs.584927	NM_139118//NM_139119//NP_620829//NP_620830	-2.146	8.243	8.739	0.563	-0.5	0.04955	0.42489
7903490	NBPF4	neuroblastoma breakpoint family, member 4	148545	Hs.511849	NM_001143989//NP_001137461//XR_040171	-2.143	3.46	4.061	0.684	-0.6	0.04747	0.4253
8104506	TRIO	triple functional domain (PTPRF interacting)	7204	Hs.130031	NM_007118//NP_009049//XM_001720067//XM_001721583//XM_001723929//XP_001720119//XP_001721635//XP_001723981	-2.142	6.234	6.738	0.574	-0.5	0.04714	0.42544
8166335	PDHA1	pyruvate dehydrogenase (lipoamide) alpha 1	5160	Hs.530331	NM_000284//NP_000275	-2.142	7.66	8.164	0.573	-0.5	0.04787	0.42544
8158829	BAT2L	HLA-B associated transcript 2-like	84726	Hs.495349//Hs.703868	NM_013318//NP_037450	-2.141	6.001	6.638	0.726	-0.64	0.05178	0.42557
8006540	SNORD7	small nucleolar RNA, C/D box 7	692076	NA	NR_003037	-2.138	5.47	6.062	0.675	-0.59	0.04698	0.42599
8079662	ARIH2	ariadne homolog 2 (Drosophila)	10425	Hs.633601	NM_006321//NP_006312	-2.137	6.557	7.007	0.513	-0.45	0.05226	0.42612
7900009	EIF2C4	eukaryotic translation initiation factor 2C, 4	192670	Hs.471492	NM_017629//NP_060099	-2.131	6.351	6.789	0.502	-0.44	0.04777	0.42695
7974771	C14orf135	chromosome 14 open reading frame 135	64430	Hs.509499	NM_022495//NP_071940	-2.131	6.764	7.442	0.775	-0.68	0.04821	0.42695
8009255	CCDC45	coiled-coil domain containing 45	90799	Hs.569713	NM_138363//NP_612372	-2.129	6.709	7.426	0.821	-0.72	0.0478	0.42723
7968928	LOC100190939	hypothetical LOC100190939	100190939	Hs.375766	NR_024458	-2.128	7.934	8.523	0.674	-0.59	0.05157	0.42737
8180301	UPF3A	UPF3 regulator of nonsense transcripts homolog A (yeast)	65110	Hs.533855	NM_023011//NM_080687//NP_075387//NP_542418	-2.126	5.493	6.644	1.319	-1.15	0.05469	0.42764
7944365	CCDC84	coiled-coil domain containing 84	338657	Hs.534613	NM_198489//NP_940891	-2.12	6.245	6.718	0.543	-0.47	0.04918	0.42848
8056693	FASTKD1	FAST kinase domains 1	79675	Hs.529276	NM_024622//NP_078898	-2.119	6.003	6.727	0.831	-0.72	0.04901	0.42862
8136163	KLHDC10	kelch domain containing 10	23008	Hs.520710	NM_014997//NP_055812	-2.119	7.231	7.803	0.656	-0.57	0.05983	0.42862
8007919	LRRC37A4	leucine rich repeat containing 37, member A4 (pseudogene)	55073	Hs.663277//Hs.675446	NR_002940	-2.114	7.494	8.339	0.971	-0.84	0.04918	0.42933
8178977	TAPBP	TAP binding protein (tapasin)	6892	Hs.714746	NM_003190//NM_172208//NM_172209//NP_003181//NP_757345//NP_757346	-2.114	6.475	7.935	1.68	-1.46	0.05421	0.42933
7927981	SUPV3L1	suppressor of var1, 3-like 1 (S. cerevisiae)	6832	Hs.106469	NM_003171//NP_003162	-2.108	6.006	6.475	0.541	-0.47	0.05208	0.43018
8054804	CCDC93	coiled-coil domain containing 93	54520	Hs.107845	NM_019044//NP_061917	-2.107	7.089	7.546	0.528	-0.46	0.0498	0.43032
8140170	GTF2IRD2	GTF2I repeat domain containing 2	84163	Hs.647017//Hs.647039	NM_173537//NP_775808//XM_001721289//XM_001722115//XP_001721341//XP_001722167	-2.106	5.837	6.29	0.523	-0.45	0.05005	0.43046
8158783	NUP214	nucleoporin 214kDa	8021	Hs.654530	NM_005085//NP_005076	-2.105	6.934	7.47	0.619	-0.54	0.05016	0.4306
8174684	NKRF	NFKB repressing factor	55922	Hs.437084	NM_017544//NP_060014	-2.104	5.539	5.993	0.523	-0.45	0.05082	0.43074
7903188	PTBP2	polypyrimidine tract binding protein 2	58155	Hs.596061//Hs.718552	NM_021190//NP_067013	-2.099	6.694	7.279	0.677	-0.59	0.0535	0.43146
8021496	KIAA1468	KIAA1468	57614	Hs.465323	NM_020854//NP_065905	-2.099	6.761	7.332	0.661	-0.57	0.05233	0.43146
8163452	FKBP15	FK506 binding protein 15, 133kDa	23307	Hs.522351	NM_015258//NP_056073	-2.099	6.577	7.038	0.533	-0.46	0.05715	0.43146
8066303	CHD6	chromodomain helicase DNA binding protein 6	84181	Hs.371979	NM_032221//NP_115597	-2.098	6.373	6.972	0.693	-0.6	0.05039	0.4316
7985431	LOC80154	hypothetical LOC80154	80154	Hs.498322//Hs.546614	NR_026811//XR_040862	-2.097	4.608	5.854	1.443	-1.25	0.05099	0.43175
7994187	TNRC6A	trinucleotide repeat containing 6A	27327	Hs.655057	NM_014494//NP_055309	-2.094	5.689	6.253	0.653	-0.56	0.05098	0.43218
8014603	TBC1D3H	TBC1 domain family, member 3H	727735	Hs.105891//Hs.714102	NM_001123390//NP_001116862//XM_001125979//XM_001125995//XP_001125979//XP_001125995	-2.091	5.294	6.507	1.409	-1.21	0.05139	0.43261
8148949	TMED10P	transmembrane emp24-like trafficking protein 10 (yeast) pseudogene	286102	Hs.367856	NR_002807	-2.091	5.095	5.55	0.528	-0.46	0.05369	0.43261
7939434	TTC17	tetratricopeptide repeat domain 17	55761	Hs.696109	NM_018259//NP_060729	-2.085	7.113	7.774	0.769	-0.66	0.05326	0.43348
7901299	CMPK1	cytidine monophosphate (UMP-CMP) kinase 1, cytosolic	51727	Hs.714325	NM_001136140//NM_016308//NP_001129612//NP_057392	-2.084	7.158	7.734	0.671	-0.58	0.05424	0.43363
8074925	LOC91316	glucuronidase, beta/ immunoglobulin lambda-like polypeptide 1 pseudogene	91316	Hs.148656	NR_024448//XM_001715552//XM_001717599//XM_001719270//XP_001715604//XP_001717651//XP_001719322//XR_038140//XR_040205//XR_040206	-2.084	8.092	8.906	0.947	-0.81	0.05167	0.43363
8004867	NDEL1	nudE nuclear distribution gene E homolog (A. nidulans)-like 1	81565	Hs.372123	NM_001025579//NM_030808//NP_001020750//NP_110435	-2.079	7.701	8.141	0.513	-0.44	0.05681	0.43436
8151066	ARMC1	armadillo repeat containing 1	55156	Hs.269542	NM_018120//NP_060590	-2.078	4.552	5.037	0.565	-0.48	0.05292	0.4345
8058373	WDR12	WD repeat domain 12	55759	Hs.73291	NM_018256//NP_060726	-2.075	6.454	7.186	0.855	-0.73	0.05805	0.43494
8155946	VPS13A	vacuolar protein sorting 13 homolog A (S. cerevisiae)	23230	Hs.459790//Hs.662256	NM_001018037//NM_001018038//NM_015186//NM_033305//NP_001018047//NP_001018048//NP_056001//NP_150648	-2.075	5.197	5.973	0.906	-0.78	0.05313	0.43494
8051707	MAP4K3	mitogen-activated protein kinase kinase kinase kinase 3	8491	Hs.655750	NM_003618//NP_003609	-2.074	6.141	6.679	0.628	-0.54	0.05393	0.43509
8168316	OGT	O-linked N-acetylglucosamine (GlcNAc) transferase (UDP-N-acetylglucosamine:polypeptide-N-acetylglucosaminyl transferase)	8473	Hs.405410	NM_181672//NM_181673//NP_858058//NP_858059	-2.074	8.058	8.699	0.749	-0.64	0.05305	0.43509
7950983	CHORDC1	cysteine and histidine-rich domain (CHORD)-containing 1	26973	Hs.22857	NM_001144073//NM_012124//NP_001137545//NP_036256	-2.073	7.503	8.028	0.614	-0.53	0.05924	0.43524
8103881	RWDD4A	RWD domain containing 4A	201965	Hs.133337	NM_152682//NP_689895	-2.072	6.008	6.532	0.613	-0.52	0.0536	0.43539
8155930	GCNT1	glucosaminyl (N-acetyl) transferase 1, core 2 (beta-1,6-N-acetylglucosaminyltransferase)	2650	Hs.521568	NM_001097633//NM_001097634//NM_001097635//NM_001097636//NM_001490//NP_001091102//NP_001091103//NP_001091104//NP_001091105//NP_001481	-2.072	5.901	6.81	1.063	-0.91	0.0569	0.43539
7953765	RIMKLB	ribosomal modification protein rimK-like family member B	57494	Hs.504670	NM_020734//NP_065785	-2.071	7.109	7.632	0.612	-0.52	0.05297	0.43553
7995631	RBL2	retinoblastoma-like 2 (p130)	5934	Hs.513609	NM_005611//NP_005602	-2.071	5.237	5.734	0.581	-0.5	0.05363	0.43553
8010454	RNF213	ring finger protein 213	57674	Hs.195642//Hs.657519	NM_020914//NP_065965	-2.071	7.089	7.968	1.029	-0.88	0.05307	0.43553
8080878	ATXN7	ataxin 7	6314	Hs.476595	NM_000333//NM_001128149//NP_000324//NP_001121621	-2.07	7.01	7.494	0.566	-0.48	0.05513	0.43568
8099410	BOD1L	biorientation of chromosomes in cell division 1-like	259282	Hs.718459	NM_148894//NP_683692	-2.068	7.241	7.795	0.649	-0.55	0.05903	0.43598
8172088	BCOR	BCL6 co-repressor	54880	Hs.659681	NM_001123383//NM_001123384//NM_001123385//NM_017745//NM_020926//NP_001116855//NP_001116856//NP_001116857//NP_060215//NP_065977	-2.067	6.607	7.069	0.541	-0.46	0.05345	0.43613
8084742	LPP	LIM domain containing preferred translocation partner in lipoma	4026	Hs.444362	NM_005578//NP_005569	-2.063	6.486	7.063	0.678	-0.58	0.05948	0.43672
8092621	CRYGS	crystallin, gamma S	1427	Hs.376209	NM_017541//NP_060011	-2.062	5.137	5.639	0.589	-0.5	0.05507	0.43687
8107942	RAD50	RAD50 homolog (S. cerevisiae)	10111	Hs.655835	NM_005732//NM_133482//NP_005723//NP_597816	-2.062	6.157	6.806	0.761	-0.65	0.05657	0.43687
7909661	RPS6KC1	ribosomal protein S6 kinase, 52kDa, polypeptide 1	26750	Hs.591416	NM_001136138//NM_012424//NP_001129610//NP_036556	-2.061	6.656	7.363	0.83	-0.71	0.05974	0.43702
8084904	SDHALP2	succinate dehydrogenase complex, subunit A, flavoprotein pseudogene 2	727956	Hs.334587//Hs.596261	NR_003265//XR_015171	-2.061	8.089	8.679	0.693	-0.59	0.05564	0.43702
8100231	TEC	tec protein tyrosine kinase	7006	Hs.479670	NM_003215//NP_003206	-2.061	7.275	8.137	1.012	-0.86	0.05413	0.43702
8017621	POLG2	polymerase (DNA directed), gamma 2, accessory subunit	11232	Hs.437009	NM_007215//NP_009146	-2.058	5.472	6.042	0.671	-0.57	0.05439	0.43747
8133914	DMTF1	cyclin D binding myb-like transcription factor 1	9988	Hs.556096	NM_001142326//NM_001142327//NM_021145//NP_001135798//NP_001135799//NP_066968//NR_024549//NR_024550	-2.058	8.426	9.066	0.752	-0.64	0.05779	0.43747
7905631	INTS3	integrator complex subunit 3	65123	Hs.516522	NM_023015//NP_075391	-2.056	6.534	7.054	0.613	-0.52	0.05926	0.43777
7899134	CCDC21	coiled-coil domain containing 21	64793	Hs.63795	NM_022778//NP_073615	-2.055	5.525	6.029	0.593	-0.5	0.05584	0.43792
7970907	N4BP2L2	NEDD4 binding protein 2-like 2	10443	Hs.507680	NM_014887//NM_033111//NP_055702//NP_149102	-2.055	8.561	9.14	0.682	-0.58	0.06321	0.43792
8005202	SNORD49A	small nucleolar RNA, C/D box 49A	26800	NA	NR_002744	-2.053	4.398	5.317	1.081	-0.92	0.06325	0.43822
7998174	LUC7L	LUC7-like (S. cerevisiae)	55692	Hs.16803	NM_018032//NM_201412//NP_060502//NP_958815	-2.051	7.25	7.883	0.746	-0.63	0.05586	0.43852
8091009	PIK3CB	phosphoinositide-3-kinase, catalytic, beta polypeptide	5291	Hs.239818	NM_006219//NP_006210	-2.051	6.143	6.79	0.763	-0.65	0.05949	0.43852
8095545	RUFY3	RUN and FYVE domain containing 3	22902	Hs.713172	NM_001037442//NM_001130709//NM_014961//NP_001032519//NP_001124181//NP_055776	-2.049	5.527	6.045	0.611	-0.52	0.05545	0.43882
7994535	LAT	linker for activation of T cells	27040	Hs.632179	NM_001014987//NM_001014988//NM_001014989//NM_014387//NP_001014987//NP_001014988//NP_001014989//NP_055202	-2.046	7.156	7.692	0.633	-0.54	0.05722	0.43928
8166104	OFD1	oral-facial-digital syndrome 1	8481	Hs.6483	NM_003611//NP_003602	-2.044	6.867	7.63	0.902	-0.76	0.05879	0.43958
8138741	HOXA6	homeobox A6	3203	Hs.679517	NM_024014//NP_076919	-2.041	6.154	6.721	0.671	-0.57	0.05627	0.44004
7947624	PHF21A	PHD finger protein 21A	51317	Hs.502458	NM_001101802//NM_016621//NP_001095272//NP_057705	-2.04	7.579	8.147	0.672	-0.57	0.05691	0.44019
7971780	NEK3	NIMA (never in mitosis gene a)-related kinase 3	4752	Hs.409989	NM_002498//NM_152720//NP_002489//NP_689933	-2.039	4.91	5.573	0.785	-0.66	0.06169	0.44035
7954589	REP15	Rab15 effector protein	387849	Hs.269836	NM_001029874//NP_001025045	-2.037	5.166	5.781	0.729	-0.61	0.06654	0.44065
7900833	JMJD2A	jumonji domain containing 2A	9682	Hs.155983	NM_014663//NP_055478	-2.035	6.136	6.597	0.547	-0.46	0.05876	0.44096
8140915	PEX1	peroxisomal biogenesis factor 1	5189	Hs.164682	NM_000466//NP_000457	-2.035	5.569	6.036	0.554	-0.47	0.05747	0.44096
8155770	SMC5	structural maintenance of chromosomes 5	23137	Hs.534189//Hs.601181	NM_015110//NP_055925	-2.029	6.94	7.482	0.645	-0.54	0.06001	0.44188
8016285	ARL17P1	ADP-ribosylation factor-like 17 pseudogene 1	51326	Hs.579108	NM_001113738//NM_016632//NP_001107210//NP_057716	-2.026	6.876	7.596	0.858	-0.72	0.05782	0.44235
8092035	PHC3	polyhomeotic homolog 3 (Drosophila)	80012	Hs.529592//Hs.694467	NM_024947//NP_079223	-2.026	6.695	7.152	0.545	-0.46	0.06592	0.44235
8006345	RHOT1	ras homolog gene family, member T1	55288	Hs.655325	NM_001033566//NM_001033568//NM_018307//NP_001028738//NP_001028740//NP_060777	-2.025	5.792	6.446	0.779	-0.65	0.05797	0.4425
7927552	AGAP6	ArfGAP with GTPase domain, ankyrin repeat and PH domain 6	414189	Hs.709578	NM_001077665//NP_001071133//XM_001713643//XP_001713695	-2.024	5.55	6.389	1	-0.84	0.05983	0.44266
8008700	FLJ11710	hypothetical protein FLJ11710	79904	Hs.657294	NA	-2.023	5.693	6.22	0.627	-0.53	0.06281	0.44282
8134680	ZKSCAN1	zinc finger with KRAB and SCAN domains 1	7586	Hs.615360	NM_003439//NP_003430	-2.023	6.465	6.938	0.565	-0.47	0.05838	0.44282
8150906	IMPAD1	inositol monophosphatase domain containing 1	54928	Hs.716471	NM_017813//NP_060283	-2.02	5.629	6.158	0.632	-0.53	0.05858	0.44328
8025697	ILF3	interleukin enhancer binding factor 3, 90kDa	3609	Hs.465885	NM_001137673//NM_004516//NM_012218//NM_017620//NM_153464//NP_001131145//NP_004507//NP_036350//NP_060090//NP_703194	-2.019	7.024	7.579	0.662	-0.55	0.05864	0.44344
8021546	ZCCHC2	zinc finger, CCHC domain containing 2	54877	Hs.114191//Hs.714637	NM_017742//NP_060212	-2.018	5.384	5.813	0.513	-0.43	0.05955	0.4436
7970892	N4BP2L1	NEDD4 binding protein 2-like 1	90634	Hs.161220	NM_001079691//NM_052818//NP_001073159//NP_438169	-2.017	5.773	6.261	0.583	-0.49	0.0604	0.44375
7933331	AGAP8	ArfGAP with GTPase domain, ankyrin repeat and PH domain 8	728404	Hs.536192	NM_001077686//NP_001071154//XM_001719596//XP_001719648	-2.016	8.585	9.307	0.863	-0.72	0.06181	0.44391
8093494	CRIPAK	cysteine-rich PAK1 inhibitor	285464	Hs.26410	NM_175918//NP_787114	-2.013	5.911	6.406	0.593	-0.5	0.06387	0.44438
7956785	XPOT	exportin, tRNA (nuclear export receptor for tRNAs)	11260	Hs.85951	NM_007235//NP_009166	-2.012	6.477	7.142	0.796	-0.66	0.06314	0.44454
7979611	ZBTB25	zinc finger and BTB domain containing 25	7597	Hs.654571	NM_006977//NP_008908	-2.012	5.238	5.824	0.701	-0.59	0.06011	0.44454
7980271	NEK9	NIMA (never in mitosis gene a)- related kinase 9	91754	Hs.7200	NM_033116//NP_149107	-2.012	5.163	5.602	0.526	-0.44	0.05949	0.44454
8060503	SNORD57	small nucleolar RNA, C/D box 57	26792	NA	NR_002738	-2.01	7.117	7.738	0.743	-0.62	0.05973	0.44485
8163086	C9orf5	chromosome 9 open reading frame 5	23731	Hs.308074//Hs.621479	NM_001099734//NM_032012//NP_001093204//NP_114401	-2.009	6.371	6.922	0.66	-0.55	0.06454	0.44501
7972190	RBM26	RNA binding motif protein 26	64062	Hs.558528	NM_022118//NP_071401	-2.001	7.62	8.23	0.734	-0.61	0.06123	0.44628
8025964	ZNF439	zinc finger protein 439	90594	Hs.528731	NM_152262//NP_689475	-2	4.836	5.567	0.88	-0.73	0.06427	0.44644
7897890	VPS13D	vacuolar protein sorting 13 homolog D (S. cerevisiae)	55187	Hs.439381	NM_015378//NM_018156//NP_056193//NP_060626	-1.999	5.502	5.982	0.578	-0.48	0.06177	0.4466
7912412	FRAP1	FK506 binding protein 12-rapamycin associated protein 1	2475	Hs.338207	NM_004958//NP_004949	-1.998	6.263	6.759	0.598	-0.5	0.06163	0.44676
8009014	TLK2	tousled-like kinase 2	11011	Hs.445078	NM_001112707//NM_006852//NP_001106178//NP_006843	-1.998	8.76	9.198	0.527	-0.44	0.06601	0.44676
8167763	TSPYL2	TSPY-like 2	64061	Hs.136164	NM_022117//NP_071400	-1.998	6.05	6.582	0.64	-0.53	0.06162	0.44676
8136293	EXOC4	exocyst complex component 4	60412	Hs.321273	NM_001037126//NM_021807//NP_001032203//NP_068579	-1.996	6.101	6.552	0.543	-0.45	0.06253	0.44708
7918955	GDAP2	ganglioside induced differentiation associated protein 2	54834	Hs.310809//Hs.594430	NM_001135589//NM_017686//NP_001129061//NP_060156	-1.994	6.874	7.335	0.556	-0.46	0.07129	0.4474
7967386	MPHOSPH9	M-phase phosphoprotein 9	10198	Hs.577404	NM_022782//NP_073619	-1.993	6.076	6.824	0.903	-0.75	0.06172	0.44756
8101228	CNOT6L	CCR4-NOT transcription complex, subunit 6-like	246175	Hs.592519	NM_144571//NP_653172	-1.993	6.769	7.235	0.562	-0.47	0.06831	0.44756
8151149	ARFGEF1	ADP-ribosylation factor guanine nucleotide-exchange factor 1(brefeldin A-inhibited)	10565	Hs.656902	NM_006421//NP_006412	-1.993	6.747	7.286	0.651	-0.54	0.06645	0.44756
8074647	PI4KA	phosphatidylinositol 4-kinase, catalytic, alpha	5297	Hs.529438	NM_002650//NM_058004//NP_002641//NP_477352//XM_001721947//XP_001721999	-1.992	6.365	6.834	0.565	-0.47	0.07039	0.44772
7916443	USP24	ubiquitin specific peptidase 24	23358	Hs.477009	NM_015306//NP_056121	-1.99	6.537	7.24	0.849	-0.7	0.06679	0.44804
7916836	SERBP1	SERPINE1 mRNA binding protein 1	26135	Hs.530412	NM_001018067//NM_001018068//NM_001018069//NM_015640//NP_001018077//NP_001018078//NP_001018079//NP_056455	-1.99	6.247	6.987	0.893	-0.74	0.06449	0.44804
8052269	CCDC88A	coiled-coil domain containing 88A	55704	Hs.292925	NM_001135597//NM_018084//NP_001129069//NP_060554	-1.99	7.624	8.26	0.768	-0.64	0.07248	0.44804
7973770	SCFD1	sec1 family domain containing 1	23256	Hs.369168	NM_016106//NM_182835//NP_057190//NP_878255	-1.989	6.821	7.27	0.542	-0.45	0.07024	0.44821
7933427	AGAP8	ArfGAP with GTPase domain, ankyrin repeat and PH domain 8	728404	Hs.536192	NM_001077686//NP_001071154//XM_001719596//XP_001719648	-1.985	7.349	7.797	0.542	-0.45	0.07153	0.44885
7977749	METTL3	methyltransferase like 3	56339	Hs.168799	NM_019852//NP_062826	-1.982	6.202	6.81	0.737	-0.61	0.0635	0.44934
8045425	R3HDM1	R3H domain containing 1	23518	Hs.412462	NM_015361//NP_056176	-1.977	6.449	6.892	0.538	-0.44	0.06357	0.45016
8139820	ZNF680	zinc finger protein 680	340252	Hs.520886	NM_001130022//NM_178558//NP_001123494//NP_848653	-1.975	3.758	4.247	0.595	-0.49	0.06472	0.45048
8025998	ZNF136	zinc finger protein 136	7695	Hs.479874	NM_003437//NP_003428	-1.974	6.679	7.449	0.936	-0.77	0.06475	0.45065
8054888	CLASP1	cytoplasmic linker associated protein 1	23332	Hs.469840//Hs.708183	NM_001142273//NM_001142274//NM_015282//NP_001135745//NP_001135746//NP_056097	-1.973	6.904	7.406	0.611	-0.5	0.06557	0.45081
8089203	SENP7	SUMO1/sentrin specific peptidase 7	57337	Hs.529551	NM_001077203//NM_020654//NP_001070671//NP_065705	-1.967	6.081	6.619	0.656	-0.54	0.06497	0.4518
8161537	CBWD3	COBW domain containing 3	445571	Hs.645337	NM_201453//NP_958861	-1.964	6.579	7.675	1.339	-1.1	0.0668	0.4523
7913001	UBR4	ubiquitin protein ligase E3 component n-recognin 4	23352	Hs.148078//Hs.649405	NM_020765//NP_065816	-1.962	7.599	8.184	0.716	-0.59	0.06619	0.45263
8154254	KIAA1432	KIAA1432	57589	Hs.211520	NM_001135920//NM_020829//NP_001129392//NP_065880	-1.962	5.721	6.168	0.545	-0.45	0.06693	0.45263
7975725	YLPM1	YLP motif containing 1	56252	Hs.531111	NM_019589//NP_062535	-1.961	7.822	8.423	0.735	-0.6	0.06647	0.45279
8133654	SPDYE1	speedy homolog E1 (Xenopus laevis)	285955	Hs.645483	NM_175064//NP_778234	-1.96	4.831	5.408	0.705	-0.58	0.06905	0.45296
8008566	STXBP4	syntaxin binding protein 4	252983	Hs.35199//Hs.602450	NM_178509//NP_848604	-1.955	4.502	4.994	0.603	-0.49	0.06953	0.4538
8172914	HUWE1	HECT, UBA and WWE domain containing 1	10075	Hs.136905	NM_031407//NP_113584	-1.953	8.274	8.814	0.663	-0.54	0.06788	0.45413
7927889	CCAR1	cell division cycle and apoptosis regulator 1	55749	Hs.49853	NM_018237//NP_060707	-1.949	8.843	9.399	0.683	-0.56	0.06789	0.4548
7970624	CENPJ	centromere protein J	55835	Hs.513379	NM_018451//NP_060921	-1.946	6.474	7.215	0.911	-0.74	0.06748	0.45531
7977077	MARK3	MAP/microtubule affinity-regulating kinase 3	4140	Hs.35828	NM_001128918//NM_001128919//NM_001128920//NM_001128921//NM_002376//NP_001122390//NP_001122391//NP_001122392//NP_001122393//NP_002367	-1.946	8.039	8.511	0.58	-0.47	0.07198	0.45531
8024532	ZNF57	zinc finger protein 57	126295	Hs.591378	NM_173480//NP_775751	-1.946	4.804	5.291	0.598	-0.49	0.06815	0.45531
8124273	C6orf62	chromosome 6 open reading frame 62	81688	Hs.519930	NM_030939//NP_112201	-1.943	9.219	9.908	0.848	-0.69	0.0748	0.45582
8042601	ZNF638	zinc finger protein 638	27332	Hs.434401	NM_001014972//NM_014497//NP_001014972//NP_055312	-1.942	7.807	8.45	0.793	-0.64	0.0728	0.45599
8070046	C21orf66	chromosome 21 open reading frame 66	94104	Hs.706813	NM_013329//NM_016631//NM_058191//NP_037461//NP_057715//NP_478071	-1.939	6.252	6.76	0.627	-0.51	0.06929	0.4565
8009761	NUP85	nucleoporin 85kDa	79902	Hs.362817	NM_024844//NP_079120	-1.938	6.57	7.129	0.69	-0.56	0.06939	0.45667
7927560	FAM21A	family with sequence similarity 21, member A	387680	Hs.645272	NM_001005751//NP_001005751	-1.937	7.211	7.625	0.511	-0.41	0.06864	0.45684
7944850	TBRG1	transforming growth factor beta regulator 1	84897	Hs.436410	NM_032811//NP_116200//NR_016021	-1.937	6.586	7.066	0.593	-0.48	0.06873	0.45684
8019877	SMCHD1	structural maintenance of chromosomes flexible hinge domain containing 1	23347	Hs.8118	NM_015295//NP_056110	-1.936	8.29	8.79	0.618	-0.5	0.06961	0.45701
7978428	STRN3	striatin, calmodulin binding protein 3	29966	Hs.401843	NM_001083893//NM_014574//NP_001077362//NP_055389	-1.935	6.974	7.435	0.571	-0.46	0.06884	0.45718
7978449	HECTD1	HECT domain containing 1	25831	Hs.708017	NM_015382//NP_056197	-1.934	7.586	8.136	0.681	-0.55	0.07155	0.45735
8076077	DDX17	DEAD (Asp-Glu-Ala-Asp) box polypeptide 17	10521	Hs.528305//Hs.665429//Hs.718568	NM_001098504//NM_001098505//NM_006386//NM_030881//NP_001091974//NP_001091975//NP_006377//NP_112020	-1.93	9.498	9.982	0.599	-0.48	0.073	0.45804
8133049	ZNF107	zinc finger protein 107	51427	Hs.50216	NM_001013746//NM_016220//NP_001013768//NP_057304	-1.93	6.318	6.802	0.599	-0.48	0.07012	0.45804
8153959	DOCK8	dedicator of cytokinesis 8	81704	Hs.132599	NM_203447//NP_982272	-1.93	6.451	6.932	0.595	-0.48	0.06954	0.45804
8139165	VPS41	vacuolar protein sorting 41 homolog (S. cerevisiae)	27072	Hs.592184	NM_014396//NM_080631//NP_055211//NP_542198	-1.929	6.673	7.278	0.75	-0.61	0.07383	0.45821
7922912	TPR	translocated promoter region (to activated MET oncogene)	7175	Hs.279640	NM_003292//NP_003283	-1.926	8.018	8.524	0.627	-0.51	0.07208	0.45873
8056060	BAZ2B	bromodomain adjacent to zinc finger domain, 2B	29994	Hs.470369	NM_013450//NP_038478	-1.925	7.945	8.59	0.8	-0.64	0.07401	0.4589
8060977	C20orf94	chromosome 20 open reading frame 94	128710	Hs.668782	NM_001009608//NP_001009608	-1.925	4.856	5.3	0.552	-0.44	0.07037	0.4589
8136177	KLHDC10	kelch domain containing 10	23008	Hs.520710	NM_014997//NP_055812	-1.925	6.743	7.471	0.905	-0.73	0.07776	0.4589
7986541	WASH3P	WAS protein family homolog 3 pseudogene	374666	Hs.459573//Hs.585931	NM_199163//NP_954632//NR_003659	-1.918	5.492	6.034	0.675	-0.54	0.07303	0.46011
7967091	UNQ1887	signal peptide peptidase 3	121665	Hs.507087//Hs.683964	NM_139015//NP_620584	-1.917	6.104	6.526	0.526	-0.42	0.07447	0.46029
8117435	BTN3A2	butyrophilin, subfamily 3, member A2	11118	Hs.376046	NM_007047//NP_008978	-1.916	5.833	6.328	0.616	-0.49	0.07467	0.46046
7999642	KIAA0430	KIAA0430	9665	Hs.173524	NM_014647//NP_055462	-1.915	7.285	7.747	0.576	-0.46	0.07365	0.46064
8148985	ERICH1	glutamate-rich 1	157697	Hs.655310	NM_207332//NP_997215	-1.915	6.723	7.146	0.527	-0.42	0.07588	0.46064
7905171	PRPF3	PRP3 pre-mRNA processing factor 3 homolog (S. cerevisiae)	9129	Hs.11776	NM_004698//NP_004689	-1.91	8.078	8.568	0.612	-0.49	0.07258	0.46151
8136516	UBN2	ubinuclein 2	254048	Hs.153458//Hs.624688	NM_173569//NP_775840	-1.91	6.608	7.091	0.604	-0.48	0.07219	0.46151
7904751	RBM8A	RNA binding motif protein 8A	9939	Hs.356873	NM_005105//NP_005096	-1.908	6.229	6.901	0.84	-0.67	0.07589	0.46186
8121525	KIAA1919	KIAA1919	91749	Hs.400572	NM_153369//NP_699200	-1.907	6.345	6.843	0.624	-0.5	0.07457	0.46204
7974387	STYX	serine/threonine/tyrosine interacting protein	6815	Hs.364980	NM_001130701//NM_145251//NP_001124173//NP_660294//XM_001125680//XP_001125680	-1.906	7.084	7.654	0.713	-0.57	0.07777	0.46222
7975521	RBM25	RNA binding motif protein 25	58517	Hs.531106	NM_021239//NP_067062	-1.906	8.136	8.686	0.688	-0.55	0.07386	0.46222
7936064	NT5C2	5'-nucleotidase, cytosolic II	22978	Hs.97439	NM_001134373//NM_012229//NP_001127845//NP_036361	-1.904	6.683	7.369	0.86	-0.69	0.07355	0.46257
8144228	FLJ36840	hypothetical LOC645524	645524	Hs.655096	XR_040530//XR_040531//XR_040532	-1.903	5.096	5.627	0.666	-0.53	0.07632	0.46274
7988286	SPG11	spastic paraplegia 11 (autosomal recessive)	80208	Hs.656271//Hs.683876	NM_025137//NP_079413	-1.901	6.285	6.949	0.834	-0.66	0.07422	0.4631
8008113	CALCOCO2	calcium binding and coiled-coil domain 2	10241	Hs.514920	NM_005831//NP_005822	-1.901	7.332	7.854	0.655	-0.52	0.0736	0.4631
8027685	ZNF181	zinc finger protein 181	339318	Hs.659191	NM_001029997//NM_001145665//NP_001025168//NP_001139137	-1.9	5.469	5.909	0.551	-0.44	0.07369	0.46328
8139832	ZNF117	zinc finger protein 117	51351	Hs.250693	NM_015852//NP_056936	-1.898	4.859	5.513	0.821	-0.65	0.07393	0.46363
8130116	LATS1	LATS, large tumor suppressor, homolog 1 (Drosophila)	9113	Hs.716697	NM_004690//NP_004681	-1.896	5.81	6.214	0.508	-0.4	0.07422	0.46399
8041888	MSH6	mutS homolog 6 (E. coli)	2956	Hs.445052	NM_000179//NP_000170	-1.893	7.182	7.701	0.655	-0.52	0.08333	0.46452
8139433	MYO1G	myosin IG	64005	Hs.37617	NM_033054//NP_149043	-1.891	7.2	7.697	0.627	-0.5	0.07629	0.46488
8118324	C2	complement component 2	717	Hs.408903//Hs.69771	NM_000063//NP_000054	-1.89	3.209	4.144	1.179	-0.94	0.07818	0.46506
8058570	C2orf67	chromosome 2 open reading frame 67	151050	Hs.282260//Hs.591638	NM_152519//NP_689732	-1.883	5.706	6.236	0.669	-0.53	0.07599	0.46632
8108603	HARS2	histidyl-tRNA synthetase 2, mitochondrial (putative)	23438	Hs.432560	NM_012208//NP_036340	-1.883	5.59	5.997	0.514	-0.41	0.07842	0.46632
8162019	KIF27	kinesin family member 27	55582	Hs.697514	NM_017576//NP_060046	-1.88	5.693	6.265	0.725	-0.57	0.07662	0.46686
8164607	FNBP1	formin binding protein 1	23048	Hs.189409	NM_015033//NP_055848	-1.878	8.408	8.856	0.568	-0.45	0.07851	0.46722
8057719	HIBCH	3-hydroxyisobutyryl-Coenzyme A hydrolase	26275	Hs.656685	NM_014362//NM_198047//NP_055177//NP_932164	-1.876	6.416	7.193	0.985	-0.78	0.0774	0.46759
8089627	CCDC52	coiled-coil domain containing 52	152185	Hs.477144	NM_144718//NP_653319	-1.876	5.076	5.559	0.613	-0.48	0.07692	0.46759
7902072	BPA-1	brain peptide A1	100131534	Hs.684094	XM_001726020//XM_001726623//XM_001726673//XP_001726072//XP_001726675//XP_001726725	-1.875	3.425	3.824	0.507	-0.4	0.0864	0.46777
8141872	NAPEPLD	N-acyl phosphatidylethanolamine phospholipase D	222236	Hs.324271	NM_001122838//NM_198990//NP_001116310//NP_945341	-1.874	4.428	4.909	0.611	-0.48	0.07789	0.46795
7978997	MAP4K5	mitogen-activated protein kinase kinase kinase kinase 5	11183	Hs.130491	NM_006575//NM_198794//NP_006566//NP_942089	-1.873	6.146	6.744	0.76	-0.6	0.07898	0.46813
8150287	WHSC1L1	Wolf-Hirschhorn syndrome candidate 1-like 1	54904	Hs.700599	NM_017778//NM_023034//NP_060248//NP_075447	-1.87	7.647	8.203	0.707	-0.56	0.07846	0.46868
7925561	C1orf199	chromosome 1 open reading frame 199	284702	Hs.106212//Hs.657313//Hs.715571	NR_026778	-1.868	7.11	7.687	0.735	-0.58	0.08186	0.46905
7904883	CHD1L	chromodomain helicase DNA binding protein 1-like	9557	Hs.191164	NM_004284//NP_004275	-1.867	6.222	6.853	0.803	-0.63	0.07944	0.46923
7908347	OCLM	oculomedin	10896	Hs.679230	NM_022375//NP_071770	-1.867	6.777	7.405	0.8	-0.63	0.07858	0.46923
8051670	SOS1	son of sevenless homolog 1 (Drosophila)	6654	Hs.709893	NM_005633//NP_005624	-1.866	7.639	8.248	0.776	-0.61	0.07955	0.46942
8030993	ZNF761	zinc finger protein 761	388561	Hs.433293//Hs.708302	NM_001008401//NP_001008401	-1.865	5.615	6.044	0.546	-0.43	0.07883	0.4696
8092328	MCCC1	methylcrotonoyl-Coenzyme A carboxylase 1 (alpha)	56922	Hs.47649	NM_020166//NP_064551	-1.865	6.522	7.198	0.862	-0.68	0.07913	0.4696
7964937	ZFC3H1	zinc finger, C3H1-type containing	196441	Hs.527874	NM_144982//NP_659419	-1.864	7.446	7.998	0.703	-0.55	0.08764	0.46978
7965523	NR2C1	nuclear receptor subfamily 2, group C, member 1	7181	Hs.108301//Hs.707524	NM_001032287//NM_001127362//NM_003297//NP_001027458//NP_001120834//NP_003288	-1.86	5.915	6.442	0.673	-0.53	0.07944	0.47052
7935910	MGEA5	meningioma expressed antigen 5 (hyaluronidase)	10724	Hs.500842	NM_001142434//NM_012215//NP_001135906//NP_036347	-1.859	7.636	8.248	0.783	-0.61	0.08425	0.47071
7981192	ATG2B	ATG2 autophagy related 2 homolog B (S. cerevisiae)	55102	Hs.168241	NM_018036//NP_060506	-1.859	6.143	6.592	0.574	-0.45	0.0797	0.47071
8054614	ANAPC1	anaphase promoting complex subunit 1	64682	Hs.436527	NM_022662//NP_073153	-1.859	6.097	6.583	0.621	-0.49	0.08051	0.47071
8016898	SFRS1	splicing factor, arginine/serine-rich 1	6426	Hs.68714	NM_001078166//NM_006924//NP_001071634//NP_008855	-1.858	9.003	9.504	0.641	-0.5	0.08196	0.47089
7903308	CCDC76	coiled-coil domain containing 76	54482	Hs.440371	NM_019083//NP_061956	-1.857	6.753	7.42	0.854	-0.67	0.0798	0.47108
8030946	ZNF808	zinc finger protein 808	388558	Hs.235167	NM_001039886//NP_001034975	-1.857	5.889	6.382	0.631	-0.49	0.07985	0.47108
8111584	C5orf42	chromosome 5 open reading frame 42	65250	Hs.643420	NM_023073//NP_075561	-1.856	6.136	6.73	0.759	-0.59	0.08055	0.47126
8178476	BAT1	HLA-B associated transcript 1	7919	Hs.254042	NM_004640//NM_080598//NP_004631//NP_542165	-1.855	9.568	10.204	0.814	-0.64	0.08191	0.47145
7929596	LCOR	ligand dependent nuclear receptor corepressor	84458	Hs.500695	NM_032440//NP_115816	-1.854	7.054	7.515	0.591	-0.46	0.08215	0.47163
8112687	COL4A3BP	collagen, type IV, alpha 3 (Goodpasture antigen) binding protein	10087	Hs.270437	NM_001130105//NM_005713//NM_031361//NP_001123577//NP_005704//NP_112729	-1.853	6.438	6.964	0.675	-0.53	0.08564	0.47182
8027268	ZNF66	zinc finger protein 66	7617	Hs.658748	XM_001128444//XM_001714861//XM_001719758//XP_001128444//XP_001714913//XP_001719810	-1.848	5.48	5.897	0.536	-0.42	0.08209	0.47275
8091737	IFT80	intraflagellar transport 80 homolog (Chlamydomonas)	57560	Hs.478095	NM_020800//NP_065851	-1.847	5.643	6.243	0.772	-0.6	0.0846	0.47294
7929201	BTAF1	BTAF1 RNA polymerase II, B-TFIID transcription factor-associated, 170kDa (Mot1 homolog, S. cerevisiae)	9044	Hs.500526	NM_003972//NP_003963	-1.843	7.519	8.08	0.722	-0.56	0.0874	0.47369
8156295	SECISBP2	SECIS binding protein 2	79048	Hs.59804	NM_024077//NP_076982	-1.843	6.275	6.865	0.759	-0.59	0.0869	0.47369
7956076	CDK2	cyclin-dependent kinase 2	1017	Hs.19192//Hs.689624	NM_001798//NM_052827//NP_001789//NP_439892	-1.84	6.273	6.741	0.603	-0.47	0.08276	0.47426
7902891	ZNF326	zinc finger protein 326	284695	Hs.306221	NM_182975//NM_182976//NP_892020//NP_892021	-1.839	7.076	7.586	0.658	-0.51	0.08481	0.47445
7957008	CPSF6	cleavage and polyadenylation specific factor 6, 68kDa	11052	Hs.369606	NM_007007//NP_008938	-1.838	7.882	8.387	0.652	-0.51	0.08367	0.47464
8009382	BPTF	bromodomain PHD finger transcription factor	2186	Hs.444200	NM_004459//NM_182641//NP_004450//NP_872579	-1.837	7.227	7.903	0.872	-0.68	0.08274	0.47483
8161906	GNAQ	guanine nucleotide binding protein (G protein), q polypeptide	2776	Hs.269782	NM_002072//NP_002063	-1.835	7.092	7.759	0.862	-0.67	0.08636	0.47521
8006170	LRRC37B2	leucine rich repeat containing 37, member B2	147172	Hs.568209	NR_015341//XR_040942//XR_040943	-1.834	6.705	7.222	0.669	-0.52	0.08538	0.47539
8100478	AASDH	aminoadipate-semialdehyde dehydrogenase	132949	Hs.104347	NM_181806//NP_861522	-1.834	4.791	5.241	0.582	-0.45	0.08648	0.47539
8170990	SNORA36A	small nucleolar RNA, H/ACA box 36A	677817	Hs.689704	NR_002969	-1.833	3.608	4.1	0.636	-0.49	0.08797	0.47558
7944560	ARHGEF12	Rho guanine nucleotide exchange factor (GEF) 12	23365	Hs.24598	NM_015313//NP_056128	-1.832	4.732	5.243	0.661	-0.51	0.08631	0.47578
8177544	SMA4	glucuronidase, beta pseudogene	11039	Hs.529793//Hs.654587//Hs.654588	NA	-1.832	5.447	6.191	0.963	-0.74	0.0862	0.47578
7901123	NASP	nuclear autoantigenic sperm protein (histone-binding)	4678	Hs.319334	NM_002482//NM_152298//NM_172164//NP_002473//NP_689511//NP_751896	-1.831	7.273	7.722	0.582	-0.45	0.0839	0.47597
8098177	KLHL2	kelch-like 2, Mayven (Drosophila)	11275	Hs.388668	NM_007246//NP_009177	-1.831	6.364	6.843	0.62	-0.48	0.08636	0.47597
8133434	EIF4H	eukaryotic translation initiation factor 4H	7458	Hs.520943	NM_022170//NM_031992//NP_071496//NP_114381	-1.831	6.52	7.056	0.694	-0.54	0.08461	0.47597
8128052	RNGTT	RNA guanylyltransferase and 5'-phosphatase	8732	Hs.567378	NM_003800//NP_003791	-1.829	6.271	6.684	0.535	-0.41	0.08477	0.47635
8041283	BIRC6	baculoviral IAP repeat-containing 6	57448	Hs.150107	NM_016252//NP_057336	-1.828	6.71	7.23	0.674	-0.52	0.08737	0.47654
8098985	C4orf15	chromosome 4 open reading frame 15	79441	Hs.665869	NM_024511//NP_078787	-1.828	5.214	5.739	0.681	-0.53	0.08493	0.47654
7935123	C10orf4	chromosome 10 open reading frame 4	118924	Hs.658192	NM_145246//NP_660289	-1.826	5.779	6.172	0.51	-0.39	0.08469	0.47692
8052382	FANCL	Fanconi anemia, complementation group L	55120	Hs.718542	NM_001114636//NM_018062//NP_001108108//NP_060532	-1.826	6.414	6.888	0.615	-0.47	0.08571	0.47692
8117640	ZSCAN16	zinc finger and SCAN domain containing 16	80345	Hs.656641	NM_025231//NP_079507	-1.826	5.112	5.593	0.625	-0.48	0.08495	0.47692
7950796	CREBZF	CREB/ATF bZIP transcription factor	58487	Hs.535319//Hs.595940	NM_001039618//NP_001034707	-1.824	6.621	7.125	0.655	-0.5	0.08495	0.4773
8050719	ITSN2	intersectin 2	50618	Hs.432562	NM_006277//NM_019595//NM_147152//NP_006268//NP_062541//NP_671494	-1.824	7.115	7.681	0.735	-0.57	0.09192	0.4773
8095187	CEP135	centrosomal protein 135kDa	9662	Hs.518767	NM_025009//NP_079285	-1.824	7.221	7.832	0.794	-0.61	0.08818	0.4773
8007850	LRRC37A	leucine rich repeat containing 37A	9884	Hs.696401	NM_014834//NP_055649	-1.822	4.676	5.981	1.695	-1.3	0.08548	0.47769
8154394	SNAPC3	small nuclear RNA activating complex, polypeptide 3, 50kDa	6619	Hs.546299	NM_001039697//NP_001034786	-1.822	6.353	6.871	0.673	-0.52	0.08557	0.47769
8177527	NAIP	NLR family, apoptosis inhibitory protein	4671	Hs.654500//Hs.710305	NM_004536//NM_022892//NP_004527//NP_075043//XM_001713981//XM_942384//XP_001714033//XP_947477	-1.821	6.645	7.29	0.839	-0.65	0.08544	0.47788
7914996	C1orf149	chromosome 1 open reading frame 149	64769	Hs.17118	NM_022756//NP_073593	-1.82	5.774	6.229	0.593	-0.46	0.0855	0.47807
7986947	GOLGA9P	golgi autoantigen, golgin subfamily a, 9 pseudogene	283796	Hs.375441	NR_024074//XR_017720	-1.819	5.191	6.034	1.098	-0.84	0.08996	0.47827
8099612	GPR125	G protein-coupled receptor 125	166647	Hs.99195	NM_145290//NP_660333	-1.819	4.616	5.364	0.974	-0.75	0.09319	0.47827
7904830	RNF115	ring finger protein 115	27246	Hs.523550	NM_014455//NP_055270	-1.818	6.351	6.853	0.654	-0.5	0.08917	0.47846
8109843	DOCK2	dedicator of cytokinesis 2	1794	Hs.586174	NM_004946//NP_004937	-1.818	6.577	7.088	0.666	-0.51	0.08593	0.47846
7917482	CCBL2	cysteine conjugate-beta lyase 2	56267	Hs.481898	NM_001008661//NM_001008662//NM_019610//NP_001008661//NP_001008662//NP_062556	-1.817	6.416	6.894	0.623	-0.48	0.09137	0.47865
8072529	DEPDC5	DEP domain containing 5	9681	Hs.435022	NM_001007188//NM_001136029//NM_014662//NP_001007189//NP_001129501//NP_055477	-1.817	6.063	6.471	0.532	-0.41	0.08628	0.47865
8116807	SNRNP48	small nuclear ribonucleoprotein 48kDa (U11/U12)	154007	Hs.13366	NM_152551//NP_689764	-1.817	7.003	7.456	0.59	-0.45	0.08661	0.47865
7900235	MACF1	microtubule-actin crosslinking factor 1	23499	Hs.580782	NM_012090//NM_033044//NP_036222//NP_149033	-1.816	7.757	8.378	0.809	-0.62	0.08602	0.47885
8023133	PIAS2	protein inhibitor of activated STAT, 2	9063	Hs.658013	NM_004671//NM_173206//NP_004662//NP_775298	-1.816	6.022	6.518	0.647	-0.5	0.08815	0.47885
8094408	ANAPC4	anaphase promoting complex subunit 4	29945	Hs.152173	NM_013367//NP_037499	-1.813	5.772	6.309	0.701	-0.54	0.0903	0.47943
8098556	CCDC111	coiled-coil domain containing 111	201973	Hs.481307	NM_152683//NP_689896	-1.813	4.246	4.78	0.697	-0.53	0.08946	0.47943
7924107	LPGAT1	lysophosphatidylglycerol acyltransferase 1	9926	Hs.497674	NM_014873//NP_055688	-1.812	5.508	6.19	0.89	-0.68	0.08942	0.47962
7994161	RBBP6	retinoblastoma binding protein 6	5930	Hs.188553	NM_006910//NM_018703//NM_032626//NP_008841//NP_061173//NP_116015	-1.812	7.084	7.584	0.653	-0.5	0.09246	0.47962
7970262	CUL4A	cullin 4A	8451	Hs.339735	NM_001008895//NM_003589//NP_001008895//NP_003580	-1.808	7.031	7.425	0.516	-0.39	0.08746	0.4804
8016546	ZNF652	zinc finger protein 652	22834	Hs.463375	NM_001145365//NM_014897//NP_001138837//NP_055712	-1.808	5.568	5.963	0.517	-0.4	0.08739	0.4804
8155699	FXN	frataxin	2395	Hs.29978	NM_000144//NM_181425//NP_000135//NP_852090	-1.807	5.032	5.443	0.538	-0.41	0.09146	0.48059
8018922	CYTH1	cytohesin 1	9267	Hs.191215	NM_004762//NM_017456//NP_004753//NP_059430	-1.804	6.682	7.147	0.61	-0.47	0.0894	0.48118
7951034	SNORA8	small nucleolar RNA, H/ACA box 8	654320	Hs.719013	NR_002920	-1.803	6.47	7.179	0.93	-0.71	0.08884	0.48138
7963244	TFCP2	transcription factor CP2	7024	Hs.48849	NM_005653//NP_005644	-1.803	6.411	6.947	0.703	-0.54	0.08995	0.48138
7944223	MLL	myeloid/lymphoid or mixed-lineage leukemia (trithorax homolog, Drosophila)	4297	Hs.258855	NM_005933//NP_005924	-1.801	7.977	8.643	0.874	-0.67	0.09129	0.48177
7958147	TDG	thymine-DNA glycosylase	6996	Hs.584809	NM_003211//NP_003202	-1.8	5.918	6.369	0.592	-0.45	0.09193	0.48197
7929958	BTRC	beta-transducin repeat containing	8945	Hs.643802	NM_003939//NM_033637//NP_003930//NP_378663	-1.798	6.461	6.902	0.58	-0.44	0.08928	0.48236
8038981	ZNF611	zinc finger protein 611	81856	Hs.143951	NM_030972//NP_112234	-1.798	4.5	4.899	0.525	-0.4	0.0952	0.48236
8111286	RNASEN	ribonuclease type III, nuclear	29102	Hs.97997	NM_001100412//NM_013235//NP_001093882//NP_037367	-1.798	6.462	7.123	0.87	-0.66	0.08969	0.48236
8161829	C9orf41	chromosome 9 open reading frame 41	138199	Hs.567688	NM_152420//NP_689633	-1.797	5.347	5.765	0.55	-0.42	0.08928	0.48256
8035813	ZNF43	zinc finger protein 43	7594	Hs.534365	NM_003423//NP_003414	-1.794	4.892	5.346	0.599	-0.45	0.09782	0.48315
8004699	CHD3	chromodomain helicase DNA binding protein 3	1107	Hs.25601	NM_001005271//NM_001005273//NM_005852//NP_001005271//NP_001005273//NP_005843	-1.793	6.544	6.991	0.59	-0.45	0.0963	0.48335
8145702	WRN	Werner syndrome	7486	Hs.632050	NM_000553//NP_000544	-1.793	5.724	6.35	0.825	-0.63	0.0904	0.48335
8174717	UPF3B	UPF3 regulator of nonsense transcripts homolog B (yeast)	65109	Hs.103832	NM_023010//NM_080632//NP_075386//NP_542199	-1.791	7.43	8.014	0.77	-0.58	0.09512	0.48374
8017283	INTS2	integrator complex subunit 2	57508	Hs.279646	NM_020748//NP_065799//NR_026641	-1.79	5.421	5.904	0.637	-0.48	0.09331	0.48394
8129522	MED23	mediator complex subunit 23	9439	Hs.29679	NM_004830//NM_015979//NP_004821//NP_057063	-1.789	6.415	6.909	0.652	-0.49	0.09456	0.48414
8080621	CCDC66	coiled-coil domain containing 66	285331	Hs.476399	NM_001012506//NM_001141947//NP_001012524//NP_001135419//NR_024460	-1.784	5.679	6.138	0.608	-0.46	0.09146	0.48514
8067040	NFATC2	nuclear factor of activated T-cells, cytoplasmic, calcineurin-dependent 2	4773	Hs.713650	NM_001136021//NM_012340//NM_173091//NP_001129493//NP_036472//NP_775114	-1.783	6.729	7.135	0.539	-0.41	0.09252	0.48534
8142770	MGC27345	hypothetical protein MGC27345	157247	Hs.552129	XR_001069//XR_001109//XR_001281	-1.782	4.737	5.366	0.833	-0.63	0.09206	0.48554
7961900	ITPR2	inositol 1,4,5-triphosphate receptor, type 2	3709	Hs.512235	NM_002223//NP_002214	-1.781	7.301	8.029	0.965	-0.73	0.09189	0.48574
8096385	HERC3	hect domain and RLD 3	8916	Hs.35804	NM_014606//NP_055421	-1.78	6.554	7.012	0.608	-0.46	0.09267	0.48594
7980998	BTBD7	BTB (POZ) domain containing 7	55727	Hs.525549	NM_001002860//NM_018167//NP_001002860//NP_060637	-1.779	5.891	6.285	0.523	-0.39	0.09278	0.48614
8004938	LOC100129677	hypothetical protein LOC100129677	100129677	Hs.683782	XM_001721631//XM_001725077//XM_001726018//XP_001721683//XP_001725129//XP_001726070	-1.779	4.662	5.094	0.573	-0.43	0.10113	0.48614
8142096	ATXN7L1	ataxin 7-like 1	222255	Hs.489603	NM_020725//NM_138495//NM_152749//NP_065776//NP_612504//NP_689962	-1.779	5.761	6.357	0.791	-0.6	0.0935	0.48614
8115476	MED7	mediator complex subunit 7	9443	Hs.279902	NM_001100816//NM_004270//NP_001094286//NP_004261	-1.778	6.667	7.199	0.706	-0.53	0.09587	0.48634
8117476	BTN3A3	butyrophilin, subfamily 3, member A3	10384	Hs.167741	NM_006994//NM_197974//NP_008925//NP_932078	-1.778	5.325	5.828	0.667	-0.5	0.09237	0.48634
8172876	SMC1A	structural maintenance of chromosomes 1A	8243	Hs.211602	NM_006306//NP_006297	-1.777	6.879	7.383	0.67	-0.5	0.09298	0.48654
7953021	ADIPOR2	adiponectin receptor 2	79602	Hs.371642//Hs.708545	NM_024551//NP_078827	-1.776	6.986	7.466	0.637	-0.48	0.0987	0.48674
8060854	PLCB1	phospholipase C, beta 1 (phosphoinositide-specific)	23236	Hs.431173	NM_015192//NM_182734//NP_056007//NP_877398	-1.776	5.448	5.877	0.57	-0.43	0.09551	0.48674
7974146	PRPF39	PRP39 pre-mRNA processing factor 39 homolog (S. cerevisiae)	55015	Hs.274337	NM_017922//NP_060392	-1.775	6.023	6.6	0.767	-0.58	0.09289	0.48694
7989885	LOC646358	DnaJ (Hsp40) homolog, subfamily B, member 14 pseudogene	646358	Hs.669711	NA	-1.774	6.455	6.97	0.685	-0.51	0.09319	0.48714
8017776	HELZ	helicase with zinc finger	9931	Hs.370140//Hs.569824	NM_014877//NP_055692	-1.773	6.96	7.458	0.663	-0.5	0.09497	0.48735
8027292	ZNF431	zinc finger protein 431	170959	Hs.718615	NM_133473//NP_597730	-1.773	6.392	6.777	0.513	-0.39	0.09744	0.48735
8072407	TUG1	taurine upregulated 1 (non-protein coding)	55000	Hs.554829	NR_002323	-1.77	8.572	9.1	0.703	-0.53	0.09527	0.48795
8171493	CTPS2	CTP synthase II	56474	Hs.227049	NM_001144002//NM_019857//NM_175859//NP_001137474//NP_062831//NP_787055	-1.77	5.629	6.031	0.536	-0.4	0.09635	0.48795
7919888	CDC42SE1	CDC42 small effector 1	56882	Hs.22065	NM_001038707//NM_020239//NP_001033796//NP_064624	-1.769	7.291	7.767	0.634	-0.48	0.0939	0.48816
8038967	ZNF83	zinc finger protein 83	55769	Hs.467210//Hs.655934//Hs.659798//Hs.710125	NM_001105549//NM_001105550//NM_001105551//NM_001105552//NM_001105553//NM_001105554//NM_018300//NP_001099019//NP_001099020//NP_001099021//NP_001099022//NP_001099023//NP_001099024//NP_060770//NR_003936	-1.769	5.441	5.998	0.743	-0.56	0.09822	0.48816
7971039	FAM48A	family with sequence similarity 48, member A	55578	Hs.435815	NM_001014286//NM_017569//NP_001014308//NP_060039	-1.767	6.569	7.079	0.681	-0.51	0.0946	0.48856
8049544	LRRFIP1	leucine rich repeat (in FLII) interacting protein 1	9208	Hs.471779	NM_001137550//NM_001137551//NM_001137552//NM_001137553//NM_004735//NP_001131022//NP_001131023//NP_001131024//NP_001131025//NP_004726	-1.767	3.952	4.44	0.652	-0.49	0.10161	0.48856
8093500	TACC3	transforming, acidic coiled-coil containing protein 3	10460	Hs.104019	NM_006342//NP_006333	-1.767	5.321	5.844	0.697	-0.52	0.09498	0.48856
7908543	NEK7	NIMA (never in mitosis gene a)-related kinase 7	140609	Hs.24119	NM_133494//NP_598001	-1.766	5.471	5.915	0.593	-0.44	0.09518	0.48877
8039006	ZNF320	zinc finger protein 320	162967	Hs.446907	NM_207333//NP_997216	-1.765	4.103	4.75	0.864	-0.65	0.10023	0.48897
7918725	TRIM33	tripartite motif-containing 33	51592	Hs.26837	NM_015906//NM_033020//NP_056990//NP_148980	-1.763	7.312	7.708	0.53	-0.4	0.09871	0.48938
8057700	ORMDL1	ORM1-like 1 (S. cerevisiae)	94101	Hs.709387	NM_001128150//NM_016467//NP_001121622//NP_057551	-1.763	6.495	7.25	1.01	-0.76	0.09806	0.48938
8180291	CDC2L1	cell division cycle 2-like 1 (PITSLRE proteins)	984	Hs.651228//Hs.709182	NM_033486//NM_033487//NM_033488//NM_033489//NM_033492//NM_033493//NP_277021//NP_277022//NP_277023//NP_277024//NP_277027//NP_277028//XM_001713735//XM_001713748//XM_001715985//XM_001716018//XM_001716037//XM_001716055//XP_001713787//XP_001713800//XP_001716037//XP_001716070//XP_001716089//XP_001716107	-1.763	4.397	5.194	1.066	-0.8	0.09538	0.48938
7922416	SNORD75	small nucleolar RNA, C/D box 75	692195	NA	NR_003941	-1.762	6.367	7.214	1.134	-0.85	0.10052	0.48958
7988713	TRPM7	transient receptor potential cation channel, subfamily M, member 7	54822	Hs.512894	NM_017672//NP_060142	-1.762	6.605	7.197	0.791	-0.59	0.09673	0.48958
8051993	PIGF	phosphatidylinositol glycan anchor biosynthesis, class F	5281	Hs.468415	NM_002643//NM_173074//NP_002634//NP_775097	-1.76	3.841	4.547	0.945	-0.71	0.09786	0.48999
8052721	PPP3R1	protein phosphatase 3 (formerly 2B), regulatory subunit B, alpha isoform	5534	Hs.280604	NM_000945//NP_000936	-1.76	8.059	8.605	0.731	-0.55	0.09843	0.48999
7925996	FBXO18	F-box protein, helicase, 18	84893	Hs.498543	NM_032807//NM_178150//NP_116196//NP_835363	-1.759	5.638	6.126	0.654	-0.49	0.09608	0.49019
7970347	CDC16	cell division cycle 16 homolog (S. cerevisiae)	8881	Hs.374127	NM_001078645//NM_003903//NP_001072113//NP_003894	-1.759	6.804	7.333	0.709	-0.53	0.09606	0.49019
8016245	LRRC37A4	leucine rich repeat containing 37, member A4 (pseudogene)	55073	Hs.663277//Hs.675446	NR_002940	-1.757	6.144	6.964	1.1	-0.82	0.09627	0.4906
7975368	SFRS5	splicing factor, arginine/serine-rich 5	6430	Hs.632326	NM_001039465//NM_006925//NP_001034554//NP_008856	-1.756	10.464	10.895	0.578	-0.43	0.10739	0.49081
8060839	CRLS1	cardiolipin synthase 1	54675	Hs.224764	NM_001127458//NM_019095//NP_001120930//NP_061968	-1.756	5.95	6.427	0.64	-0.48	0.10084	0.49081
8073214	TNRC6B	trinucleotide repeat containing 6B	23112	Hs.372082	NM_001024843//NM_015088//NP_001020014//NP_055903	-1.756	6.087	6.503	0.558	-0.42	0.0977	0.49081
8164701	SETX	senataxin	23064	Hs.460317	NM_015046//NP_055861	-1.756	7.115	7.7	0.785	-0.59	0.09771	0.49081
7914153	EYA3	eyes absent homolog 3 (Drosophila)	2140	Hs.185774	NM_001990//NP_001981	-1.753	7.159	7.627	0.628	-0.47	0.10006	0.49143
7979849	WDR22	WD repeat domain 22	8816	Hs.509780	NM_003861//NP_003852	-1.753	5.613	6.037	0.57	-0.42	0.09689	0.49143
8087985	GLT8D1	glycosyltransferase 8 domain containing 1	55830	Hs.297304	NM_001010983//NM_018446//NM_152932//NP_001010983//NP_060916//NP_690909	-1.752	6.048	6.503	0.611	-0.45	0.0968	0.49163
8100603	CENPC1	centromere protein C 1	1060	Hs.479867	NM_001812//NP_001803	-1.751	6.59	7.116	0.709	-0.53	0.09871	0.49184
8156263	SPIN1	spindlin 1	10927	Hs.146804	NM_006717//NP_006708	-1.751	6.85	7.314	0.625	-0.46	0.10034	0.49184
7925130	TARBP1	TAR (HIV-1) RNA binding protein 1	6894	Hs.498115	NM_005646//NP_005637	-1.75	5.767	6.381	0.826	-0.61	0.10301	0.49205
7977445	KIAA0125	KIAA0125	9834	Hs.649259	NR_026800//XR_039974//XR_039975	-1.75	4.662	5.169	0.683	-0.51	0.0981	0.49205
7925978	C10orf18	chromosome 10 open reading frame 18	54906	Hs.699500	NM_017782//NP_060252	-1.747	6.423	7.182	1.023	-0.76	0.09774	0.49267
8114468	SNORD63	small nucleolar RNA, C/D box 63	26785	NA	NR_002913	-1.745	3.867	4.451	0.787	-0.58	0.10442	0.49308
7967685	STX2	syntaxin 2	2054	Hs.437585	NM_001980//NM_194356//NP_001971//NP_919337	-1.743	5.642	6.108	0.629	-0.47	0.0984	0.4935
7927082	HSD17B7P2	hydroxysteroid (17-beta) dehydrogenase 7 pseudogene 2	158160	Hs.652484	NR_003086//XR_042142	-1.74	5.597	6.24	0.87	-0.64	0.10065	0.49412
7975815	TTLL5	tubulin tyrosine ligase-like family, member 5	23093	Hs.709609	NM_015072//NP_055887	-1.74	6.908	7.375	0.631	-0.47	0.09921	0.49412
8150565	RNF170	ring finger protein 170	81790	Hs.696153	NM_030954//NP_112216	-1.739	5.631	6.014	0.518	-0.38	0.09918	0.49433
7946815	PIK3C2A	phosphoinositide-3-kinase, class 2, alpha polypeptide	5286	Hs.175343	NM_002645//NP_002636	-1.737	6	6.591	0.801	-0.59	0.10035	0.49475
8011945	KIAA0753	KIAA0753	9851	Hs.28070	NM_014804//NP_055619	-1.737	5.277	5.697	0.569	-0.42	0.10382	0.49475
7994026	LOC100132247	similar to Uncharacterized protein KIAA0220	100132247	Hs.552700//Hs.611072//Hs.632865	NM_001135865//NP_001129337//XM_001724791//XP_001724843	-1.736	8.885	9.351	0.632	-0.47	0.10348	0.49496
8125638	RXRB	retinoid X receptor, beta	6257	Hs.388034	NM_021976//NP_068811	-1.736	6.537	7.162	0.847	-0.63	0.10107	0.49496
8057034	PRKRA	protein kinase, interferon-inducible double stranded RNA dependent activator	8575	Hs.570274	NM_001139517//NM_001139518//NM_003690//NP_001132989//NP_001132990//NP_003681	-1.735	6.314	6.812	0.675	-0.5	0.09993	0.49517
8031827	ZNF587	zinc finger protein 587	84914	Hs.642598//Hs.715493	NM_032828//NP_116217	-1.734	5.932	6.415	0.655	-0.48	0.10162	0.49538
8052443	USP34	ubiquitin specific peptidase 34	9736	Hs.644708	NM_014709//NP_055524	-1.734	7.936	8.537	0.814	-0.6	0.10541	0.49538
8095009	DCUN1D4	DCN1, defective in cullin neddylation 1, domain containing 4 (S. cerevisiae)	23142	Hs.605388	NM_001040402//NM_015115//NP_001035492//NP_055930	-1.734	6.128	6.812	0.927	-0.68	0.10029	0.49538
7948696	MTA2	metastasis associated 1 family, member 2	9219	Hs.173043	NM_004739//NP_004730	-1.731	6.981	7.392	0.559	-0.41	0.10189	0.49601
7990211	HEXA	hexosaminidase A (alpha polypeptide)	3073	Hs.604479//Hs.709495	NM_000520//NP_000511	-1.729	5.705	6.125	0.571	-0.42	0.1054	0.49643
8050443	SMC6	structural maintenance of chromosomes 6	79677	Hs.526728	NM_001142286//NM_024624//NP_001135758//NP_078900	-1.729	6.798	7.572	1.053	-0.77	0.10197	0.49643
8123524	EXOC2	exocyst complex component 2	55770	Hs.484412	NM_018303//NP_060773	-1.729	5.862	6.426	0.766	-0.56	0.10107	0.49643
7927799	REEP3	receptor accessory protein 3	221035	Hs.499833	NM_001001330//NP_001001330	-1.728	6.48	7.207	0.989	-0.73	0.10212	0.49664
7936891	METTL10	methyltransferase like 10	399818	Hs.714827	NM_212554//NP_997719	-1.728	5.581	6.057	0.647	-0.48	0.10177	0.49664
7954969	IRAK4	interleukin-1 receptor-associated kinase 4	51135	Hs.138499	NM_001114182//NM_001145256//NM_001145257//NM_001145258//NM_016123//NP_001107654//NP_001138728//NP_001138729//NP_001138730//NP_057207	-1.728	5.49	6.043	0.752	-0.55	0.10262	0.49664
8103979	KIAA1430	KIAA1430	57587	Hs.535734	NM_020827//NP_065878	-1.727	5.86	6.343	0.658	-0.48	0.10259	0.49685
7976648	CCNK	cyclin K	8812	Hs.510409	NM_001099402//NM_003858//NP_001092872//NP_003849	-1.725	8.058	8.46	0.547	-0.4	0.10778	0.49728
8128138	MDN1	MDN1, midasin homolog (yeast)	23195	Hs.529948	NM_014611//NP_055426	-1.725	5.588	6.036	0.61	-0.45	0.10938	0.49728
7968274	PAN3	PAN3 poly(A) specific ribonuclease subunit homolog (S. cerevisiae)	255967	Hs.645015	NM_175854//NP_787050	-1.722	7.379	7.929	0.75	-0.55	0.10434	0.49791
8114152	SKP1	S-phase kinase-associated protein 1	6500	Hs.171626//Hs.710433	NM_006930//NM_170679//NP_008861//NP_733779	-1.718	3.672	4.13	0.626	-0.46	0.10366	0.49877
8008213	MYST2	MYST histone acetyltransferase 2	11143	Hs.21907	NM_007067//NP_008998	-1.716	6.157	6.533	0.513	-0.38	0.10441	0.49919
7972979	LOC100132785	similar to C21orf99 protein	100132785	Hs.434447	XM_001720214//XP_001720266	-1.715	3.811	4.647	1.145	-0.84	0.10368	0.49941
8097529	ELMOD2	ELMO/CED-12 domain containing 2	255520	Hs.450105	NM_153702//NP_714913	-1.715	5.039	5.405	0.502	-0.37	0.10377	0.49941
8157933	ZBTB43	zinc finger and BTB domain containing 43	23099	Hs.355581//Hs.718657	NM_001135776//NM_014007//NP_001129248//NP_054726	-1.715	6.466	6.987	0.712	-0.52	0.10442	0.49941
7950654	ALG8	asparagine-linked glycosylation 8, alpha-1,3-glucosyltransferase homolog (S. cerevisiae)	79053	Hs.503368	NM_001007027//NM_024079//NP_001007028//NP_076984	-1.714	5.963	6.43	0.64	-0.47	0.10498	0.49962
8112491	GUSBL1	glucuronidase, beta-like 1	387036	Hs.675815	NR_003504	-1.714	6.491	7.205	0.979	-0.71	0.10476	0.49962
8100902	ANKRD17	ankyrin repeat domain 17	26057	Hs.601206//Hs.644997	NM_032217//NM_198889//NP_115593//NP_942592	-1.712	7.484	7.952	0.642	-0.47	0.10592	0.50005
8139896	PMS2L4	postmeiotic segregation increased 2-like 4 pseudogene	5382	Hs.712714	NR_022007//XM_001714693//XM_001715426//XM_001715595//XM_001715786//XP_001714745//XP_001715478//XP_001715647//XP_001715838	-1.712	6.773	7.379	0.832	-0.61	0.10421	0.50005
7934513	AP3M1	adaptor-related protein complex 3, mu 1 subunit	26985	Hs.500104	NM_012095//NM_207012//NP_036227//NP_996895	-1.71	7.187	7.59	0.552	-0.4	0.10906	0.50048
8086706	SETD2	SET domain containing 2	29072	Hs.517941	NM_014159//NP_054878	-1.71	7.982	8.485	0.691	-0.5	0.10801	0.50048
8147375	DPY19L4	dpy-19-like 4 (C. elegans)	286148	Hs.567828	NM_181787//NP_861452	-1.71	5.316	5.813	0.682	-0.5	0.10513	0.50048
8093191	DLG1	discs, large homolog 1 (Drosophila)	1739	Hs.292549	NM_001098424//NM_004087//NP_001091894//NP_004078	-1.708	7.068	7.753	0.941	-0.69	0.10513	0.50091
7907657	RALGPS2	Ral GEF with PH domain and SH3 binding motif 2	55103	Hs.709811	NM_018037//NM_152663//NP_060507//NP_689876	-1.702	4.699	5.221	0.719	-0.52	0.1088	0.5022
8009205	DDX42	DEAD (Asp-Glu-Ala-Asp) box polypeptide 42	11325	Hs.702010	NM_007372//NM_203499//NP_031398//NP_987095	-1.702	6.771	7.377	0.834	-0.61	0.10632	0.5022
7918703	AP4B1	adaptor-related protein complex 4, beta 1 subunit	10717	Hs.515048	NM_006594//NP_006585	-1.701	6.053	6.511	0.632	-0.46	0.10767	0.50242
8160284	FAM29A	family with sequence similarity 29, member A	54801	Hs.533468	NM_017645//NP_060115	-1.7	5.703	6.385	0.941	-0.68	0.11073	0.50264
8107706	LMNB1	lamin B1	4001	Hs.89497	NM_005573//NP_005564	-1.698	6.105	6.637	0.733	-0.53	0.10801	0.50307
8017212	USP32	ubiquitin specific peptidase 32	84669	Hs.132868	NM_032582//NP_115971	-1.696	7.102	7.553	0.624	-0.45	0.10746	0.50351
8156601	C9orf102	chromosome 9 open reading frame 102	375748	Hs.432364	NM_001010895//NM_001034155//NM_020207//NP_001010895//NP_001029327//NP_064592	-1.696	6.629	7.266	0.88	-0.64	0.10723	0.50351
7974066	PNN	pinin, desmosome associated protein	5411	Hs.409965	NM_002687//NP_002678	-1.695	9.501	9.913	0.57	-0.41	0.11163	0.50373
8006239	NF1	neurofibromin 1	4763	Hs.113577	NM_000267//NM_001042492//NM_001128147//NP_000258//NP_001035957//NP_001121619	-1.693	6.355	6.743	0.538	-0.39	0.10772	0.50416
8103859	DCTD	dCMP deaminase	1635	Hs.183850	NM_001012732//NM_001921//NP_001012750//NP_001912	-1.693	6.014	6.429	0.574	-0.41	0.10777	0.50416
8052626	VPS54	vacuolar protein sorting 54 homolog (S. cerevisiae)	51542	Hs.48499	NM_001005739//NM_016516//NP_001005739//NP_057600	-1.692	5.257	5.757	0.693	-0.5	0.10809	0.50438
7969114	SETDB2	SET domain, bifurcated 2	83852	Hs.631789	NM_031915//NP_114121	-1.691	5.186	5.726	0.748	-0.54	0.10827	0.5046
8004694	CYB5D1	cytochrome b5 domain containing 1	124637	Hs.27475	NM_144607//NP_653208	-1.69	5.729	6.11	0.528	-0.38	0.11096	0.50482
7995382	PHKB	phosphorylase kinase, beta	5257	Hs.78060	NM_000293//NM_001031835//NP_000284//NP_001027005	-1.689	6.649	7.104	0.631	-0.46	0.11428	0.50504
8008819	YPEL2	yippee-like 2 (Drosophila)	388403	Hs.463613	NM_001005404//NP_001005404	-1.689	6.004	6.39	0.537	-0.39	0.12029	0.50504
8154856	UBE2R2	ubiquitin-conjugating enzyme E2R 2	54926	Hs.718444	NM_017811//NP_060281	-1.689	7.667	8.112	0.617	-0.44	0.10855	0.50504
7944096	RNF214	ring finger protein 214	257160	Hs.591934	NM_001077239//NM_207343//NP_001070707//NP_997226	-1.688	5.777	6.217	0.609	-0.44	0.10991	0.50526
8058415	INO80D	INO80 complex subunit D	54891	Hs.445036	NM_017759//NP_060229	-1.688	6.789	7.19	0.557	-0.4	0.11152	0.50526
8007228	ATP6V0A1	ATPase, H+ transporting, lysosomal V0 subunit a1	535	Hs.463074	NM_001130020//NM_001130021//NM_005177//NP_001123492//NP_001123493//NP_005168	-1.686	6.001	6.642	0.891	-0.64	0.11316	0.5057
8049961	LOC728323	hypothetical LOC728323	728323	Hs.471887	NR_024437//XM_001720425//XP_001720477	-1.685	8.093	8.789	0.968	-0.7	0.11131	0.50592
8131374	JTV1	JTV1 gene	7965	Hs.301613//Hs.520205	NM_006303//NP_006294	-1.685	7.482	7.899	0.58	-0.42	0.11025	0.50592
8083709	SMC4	structural maintenance of chromosomes 4	10051	Hs.58992	NM_001002800//NM_005496//NP_001002800//NP_005487	-1.684	8.297	8.954	0.913	-0.66	0.11033	0.50614
8106411	S100Z	S100 calcium binding protein Z	170591	Hs.482563	NM_130772//NP_570128	-1.684	4.351	4.748	0.552	-0.4	0.12048	0.50614
8141395	MCM7	minichromosome maintenance complex component 7	4176	Hs.438720	NM_005916//NM_182776//NP_005907//NP_877577	-1.684	6.466	7.041	0.8	-0.58	0.11036	0.50614
8154128	DSERG1	Down syndrome encephalopathy related protein 1	751816	Hs.650787	NA	-1.682	4.662	5.104	0.616	-0.44	0.10993	0.50658
8030980	ZNF525	zinc finger protein 525	170958	Hs.352638	NR_003699	-1.68	9.527	9.956	0.598	-0.43	0.1151	0.50702
7913319	EIF4G3	eukaryotic translation initiation factor 4 gamma, 3	8672	Hs.467084	NM_003760//NP_003751	-1.679	7.13	7.633	0.702	-0.5	0.11046	0.50724
8043363	NCRNA00152	non-protein coding RNA 152	112597	Hs.652166	NR_024204//NR_024205//NR_024206//XR_042051//XR_042052	-1.678	5.805	6.218	0.576	-0.41	0.11633	0.50746
8096808	CCDC109B	coiled-coil domain containing 109B	55013	Hs.234149	NM_017918//NP_060388	-1.678	5.716	6.245	0.738	-0.53	0.11096	0.50746
8151917	MTERFD1	MTERF domain containing 1	51001	Hs.308613	NM_015942//NP_057026	-1.678	4.413	4.938	0.731	-0.52	0.11073	0.50746
8020898	ZNF271	zinc finger protein 271	10778	Hs.718598//Hs.718962	NM_006629//NP_006620//NR_024565//NR_024566	-1.677	5.495	5.921	0.593	-0.43	0.11326	0.50769
7936307	SMNDC1	survival motor neuron domain containing 1	10285	Hs.632093	NM_005871//NP_005862	-1.676	7.418	7.813	0.552	-0.4	0.12251	0.50791
7922432	RC3H1	ring finger and CCCH-type zinc finger domains 1	149041	Hs.30258	NM_172071//NP_742068	-1.675	7.676	8.081	0.565	-0.4	0.11583	0.50813
8052399	BCL11A	B-cell CLL/lymphoma 11A (zinc finger protein)	53335	Hs.370549	NM_018014//NM_022893//NM_138559//NP_060484//NP_075044//NP_612569	-1.675	6.378	6.816	0.611	-0.44	0.11131	0.50813
8058295	ALS2	amyotrophic lateral sclerosis 2 (juvenile)	57679	Hs.471096//Hs.621812	NM_001135745//NM_020919//NP_001129217//NP_065970	-1.675	5.734	6.268	0.746	-0.53	0.11459	0.50813
7957737	TMPO	thymopoietin	7112	Hs.11355	NM_001032283//NM_001032284//NM_003276//NP_001027454//NP_001027455//NP_003267	-1.674	6.502	7.098	0.833	-0.6	0.11159	0.50835
8049530	LRRFIP1	leucine rich repeat (in FLII) interacting protein 1	9208	Hs.471779	NM_001137550//NM_001137551//NM_001137552//NM_001137553//NM_004735//NP_001131022//NP_001131023//NP_001131024//NP_001131025//NP_004726	-1.674	7.542	7.931	0.544	-0.39	0.11877	0.50835
8137986	RNF216	ring finger protein 216	54476	Hs.487458//Hs.689456	NM_207111//NM_207116//NP_996994//NP_996999	-1.674	6.148	6.582	0.606	-0.43	0.11141	0.50835
7974653	KIAA0586	KIAA0586	9786	Hs.232532	NM_014749//NP_055564	-1.672	5.346	5.777	0.604	-0.43	0.11182	0.5088
7917674	SET	SET nuclear oncogene	6418	Hs.436687//Hs.596814//Hs.609454	NM_001122821//NM_003011//NP_001116293//NP_003002	-1.671	7.85	8.346	0.695	-0.5	0.11287	0.50902
8093539	WHSC1	Wolf-Hirschhorn syndrome candidate 1	7468	Hs.113876	NM_001042424//NM_007331//NM_133330//NM_133331//NM_133334//NM_133335//NP_001035889//NP_015627//NP_579877//NP_579878//NP_579889//NP_579890	-1.671	5.602	6.003	0.562	-0.4	0.11519	0.50902
7923712	RBBP5	retinoblastoma binding protein 5	5929	Hs.519230	NM_005057//NP_005048	-1.67	6.042	6.423	0.533	-0.38	0.11256	0.50924
7914617	AK2	adenylate kinase 2	204	Hs.470907	NM_001625//NM_013411//NP_001616//NP_037543	-1.668	6.547	6.944	0.557	-0.4	0.11269	0.50969
7978866	SDCCAG1	serologically defined colon cancer antigen 1	9147	Hs.655964	NM_004713//NP_004704	-1.668	8.045	8.575	0.743	-0.53	0.11321	0.50969
7966706	MED13L	mediator complex subunit 13-like	23389	Hs.603766//Hs.715095	NM_015335//NP_056150	-1.667	7.818	8.328	0.715	-0.51	0.11423	0.50992
7912385	EXOSC10	exosome component 10	5394	Hs.632368	NM_001001998//NM_002685//NP_001001998//NP_002676	-1.666	7.513	8.06	0.768	-0.55	0.11495	0.51014
7917433	ODF2L	outer dense fiber of sperm tails 2-like	57489	Hs.149360	NM_001007022//NM_020729//NP_001007023//NP_065780	-1.664	5.085	5.51	0.597	-0.42	0.11861	0.51059
8133809	RSBN1L	round spermatid basic protein 1-like	222194	Hs.592289//Hs.72451	NM_198467//NP_940869	-1.664	6.757	7.223	0.654	-0.47	0.11414	0.51059
8054676	RGPD5	RANBP2-like and GRIP domain containing 5	84220	Hs.469630	NM_005054//NM_032260//NP_005045//NP_115636	-1.661	8.237	8.804	0.798	-0.57	0.11529	0.51126
8089000	CGGBP1	CGG triplet repeat binding protein 1	8545	Hs.444818	NM_001008390//NM_003663//NP_001008391//NP_003654	-1.657	7.144	7.792	0.914	-0.65	0.11843	0.51217
8158269	ODF2	outer dense fiber of sperm tails 2	4957	Hs.129055	NM_002540//NM_153437//NP_002531//NP_702915	-1.656	6.674	7.093	0.591	-0.42	0.1174	0.51239
7964701	GNS	glucosamine (N-acetyl)-6-sulfatase	2799	Hs.334534	NM_002076//NP_002067	-1.655	6.645	7.061	0.587	-0.42	0.1166	0.51262
8052024	FBXO11	F-box protein 11	80204	Hs.352677	NM_012167//NM_018693//NM_025133//NP_036299//NP_061163//NP_079409	-1.655	8.072	8.484	0.582	-0.41	0.12108	0.51262
7961767	KIAA0528	KIAA0528	9847	Hs.271014	NM_014802//NP_055617	-1.653	6.138	6.495	0.505	-0.36	0.11844	0.51307
7933947	HERC4	hect domain and RLD 4	26091	Hs.51891	NM_015601//NM_022079//NP_056416//NP_071362	-1.651	6.904	7.419	0.728	-0.51	0.11644	0.51353
8010924	VPS53	vacuolar protein sorting 53 homolog (S. cerevisiae)	55275	Hs.461819	NM_001128159//NM_018289//NP_001121631//NP_060759	-1.651	6.541	6.965	0.6	-0.42	0.11627	0.51353
7905339	GABPB2	GA binding protein transcription factor, beta subunit 2	126626	Hs.654699	NM_144618//NP_653219	-1.65	5.843	6.215	0.526	-0.37	0.11896	0.51375
8154574	KIAA1797	KIAA1797	54914	Hs.136247	NM_017794//NP_060264	-1.649	5.402	5.767	0.517	-0.37	0.12039	0.51398
8014551	AP1GBP1	AP1 gamma subunit binding protein 1	11276	Hs.655178	NM_007247//NM_080550//NP_009178//NP_542117	-1.648	6.992	7.476	0.686	-0.48	0.11808	0.51421
8154316	UHRF2	ubiquitin-like with PHD and ring finger domains 2	115426	Hs.493401	NM_152896//NP_690856	-1.648	6.274	6.741	0.661	-0.47	0.11678	0.51421
8131263	RNU13P2	RNA, U13 small nuclear pseudogene 2	6077	NA	NA	-1.647	6.066	6.805	1.048	-0.74	0.11891	0.51444
7956697	MON2	MON2 homolog (S. cerevisiae)	23041	Hs.389378	NM_015026//NP_055841	-1.646	7.241	7.68	0.624	-0.44	0.11793	0.51467
7977693	CHD8	chromodomain helicase DNA binding protein 8	57680	Hs.530698	NM_020920//NP_065971	-1.646	6.939	7.465	0.747	-0.53	0.11836	0.51467
8059770	TIGD1	tigger transposable element derived 1	200765	Hs.211823	NM_145702//NP_663748	-1.646	5.696	6.063	0.52	-0.37	0.11708	0.51467
8084128	TTC14	tetratricopeptide repeat domain 14	151613	Hs.43213	NM_001042601//NM_133462//NP_001036066//NP_597719	-1.646	6.497	7.051	0.786	-0.55	0.1185	0.51467
8031714	ZNF460	zinc finger protein 460	10794	Hs.99971	NM_006635//NP_006626	-1.645	7.095	7.465	0.524	-0.37	0.11968	0.5149
7968333	USPL1	ubiquitin specific peptidase like 1	10208	Hs.533831	NM_005800//NP_005791	-1.644	6.011	6.559	0.777	-0.55	0.12494	0.51512
7967900	ZMYM2	zinc finger, MYM-type 2	7750	Hs.644041	NM_003453//NM_197968//NP_003444//NP_932072	-1.643	7.765	8.276	0.726	-0.51	0.11873	0.51535
8107330	APC	adenomatous polyposis coli	324	Hs.158932	NM_000038//NM_001127510//NM_001127511//NP_000029//NP_001120982//NP_001120983	-1.643	5.181	5.635	0.645	-0.45	0.12438	0.51535
8068551	DYRK1A	dual-specificity tyrosine-(Y)-phosphorylation regulated kinase 1A	1859	Hs.368240	NM_001396//NM_101395//NM_130436//NM_130437//NM_130438//NP_001387//NP_567824//NP_569120//NP_569121//NP_569122	-1.641	7.241	7.632	0.557	-0.39	0.12055	0.51581
8066009	RBM39	RNA binding motif protein 39	9584	Hs.282901	NM_004902//NM_184234//NP_004893//NP_909122	-1.64	9.776	10.22	0.632	-0.44	0.12923	0.51604
8064302	PCMTD2	protein-L-isoaspartate (D-aspartate) O-methyltransferase domain containing 2	55251	Hs.473317	NM_001104925//NM_018257//NP_001098395//NP_060727	-1.639	5.755	6.336	0.828	-0.58	0.12196	0.51627
8102817	ELF2	E74-like factor 2 (ets domain transcription factor)	1998	Hs.634040	NM_006874//NM_201999//NP_006865//NP_973728	-1.639	7.177	7.671	0.703	-0.49	0.11875	0.51627
8000200	RRN3	RRN3 RNA polymerase I transcription factor homolog (S. cerevisiae)	54700	Hs.460078	NM_018427//NP_060897	-1.635	6.3	7.05	1.07	-0.75	0.12428	0.51719
8022996	KIAA1632	KIAA1632	57724	Hs.514843	NM_020964//NP_066015	-1.635	5.627	5.981	0.505	-0.35	0.11955	0.51719
8138749	HOXA9	homeobox A9	3205	Hs.659350	NM_152739//NP_689952	-1.635	7.946	8.444	0.711	-0.5	0.11992	0.51719
7931728	LARP5	La ribonucleoprotein domain family, member 5	23185	Hs.681734	NM_015155//NP_055970	-1.634	6.885	7.314	0.613	-0.43	0.12204	0.51742
7946089	TRIM5	tripartite motif-containing 5	85363	Hs.370515	NM_033034//NM_033092//NM_033093//NP_149023//NP_149083//NP_149084	-1.634	7.154	7.553	0.569	-0.4	0.12008	0.51742
8050367	NBAS	neuroblastoma amplified sequence	51594	Hs.467759	NM_015909//NP_056993	-1.633	5.798	6.174	0.536	-0.38	0.12045	0.51766
8046695	ITGA4	integrin, alpha 4 (antigen CD49D, alpha 4 subunit of VLA-4 receptor)	3676	Hs.440955	NM_000885//NP_000876	-1.632	6.582	7.107	0.75	-0.52	0.12004	0.51789
7907310	BAT2D1	BAT2 domain containing 1	23215	Hs.494614	NM_015172//NP_055987	-1.631	8.797	9.277	0.686	-0.48	0.12655	0.51812
8000192	RRN3	RRN3 RNA polymerase I transcription factor homolog (S. cerevisiae)	54700	Hs.460078	NM_018427//NP_060897	-1.631	7.451	7.81	0.514	-0.36	0.12178	0.51812
8004508	SNORA67	small nucleolar RNA, H/ACA box 67	26781	Hs.716217	NR_002912	-1.631	5.601	6.019	0.598	-0.42	0.12104	0.51812
7919305	PRKAB2	protein kinase, AMP-activated, beta 2 non-catalytic subunit	5565	Hs.50732	NM_005399//NP_005390	-1.626	5.856	6.311	0.653	-0.46	0.12322	0.51928
7963988	SMARCC2	SWI/SNF related, matrix associated, actin dependent regulator of chromatin, subfamily c, member 2	6601	Hs.236030//Hs.632717	NM_001130420//NM_003075//NM_139067//NP_001123892//NP_003066//NP_620706	-1.625	7.542	7.907	0.524	-0.37	0.12332	0.51951
8100210	TXK	TXK tyrosine kinase	7294	Hs.479669	NM_003328//NP_003319	-1.625	5.659	6.215	0.796	-0.56	0.12344	0.51951
8106534	PAPD4	PAP associated domain containing 4	167153	Hs.418198	NM_001114393//NM_001114394//NM_173797//NP_001107865//NP_001107866//NP_776158	-1.625	7.48	7.935	0.653	-0.46	0.12712	0.51951
7965486	CCDC41	coiled-coil domain containing 41	51134	Hs.279209	NM_001042399//NM_016122//NP_001035858//NP_057206	-1.624	4.896	5.454	0.8	-0.56	0.12235	0.51975
8144516	ERI1	exoribonuclease 1	90459	Hs.20000	NM_153332//NP_699163	-1.623	6.096	6.52	0.609	-0.42	0.12407	0.51998
8034873	EMR2	egf-like module containing, mucin-like, hormone receptor-like 2	30817	Hs.531619	NM_013447//NM_152916//NM_152917//NM_152918//NM_152919//NM_152920//NM_152921//NP_038475//NP_690880//NP_690881//NP_690882//NP_690883//NP_690884//NP_690885	-1.622	6.896	7.416	0.748	-0.52	0.12343	0.52021
8066786	ZMYND8	zinc finger, MYND-type containing 8	23613	Hs.446240//Hs.658553//Hs.668465	NM_012408//NM_183047//NM_183048//NP_036540//NP_898868//NP_898869	-1.622	5.391	5.871	0.689	-0.48	0.13138	0.52021
7927323	FAM21B	family with sequence similarity 21, member B	55747	Hs.365286//Hs.449662	NM_018232//NP_060702	-1.621	7.161	7.668	0.729	-0.51	0.12251	0.52045
7898337	NECAP2	NECAP endocytosis associated 2	55707	Hs.437385//Hs.710158	NM_001145277//NM_001145278//NM_018090//NP_001138749//NP_001138750//NP_060560	-1.619	7.922	8.299	0.543	-0.38	0.12898	0.52092
8118174	BAT2	HLA-B associated transcript 2	7916	Hs.123239//Hs.436093	NM_080686//NP_542417	-1.618	6.139	7.065	1.332	-0.93	0.12444	0.52115
8138728	HOXA4	homeobox A4	3201	Hs.533357//Hs.714774	NM_002141//NP_002132	-1.618	5.6	5.959	0.517	-0.36	0.12705	0.52115
7974781	PPM1A	protein phosphatase 1A (formerly 2C), magnesium-dependent, alpha isoform	5494	Hs.130036	NM_021003//NM_177951//NM_177952//NP_066283//NP_808820//NP_808821	-1.617	6.192	6.579	0.557	-0.39	0.12438	0.52138
7997025	PDPR	pyruvate dehydrogenase phosphatase regulatory subunit	55066	Hs.715566	NM_017990//NP_060460	-1.617	6.798	7.221	0.609	-0.42	0.1237	0.52138
8140280	PMS2L2	postmeiotic segregation increased 2-like 2 pseudogene	5380	Hs.292996//Hs.661055//Hs.675888	NR_003614//XR_042144//XR_042161//XR_042167	-1.616	7.338	7.93	0.853	-0.59	0.1235	0.52162
8002592	AP1G1	adaptor-related protein complex 1, gamma 1 subunit	164	Hs.461253	NM_001030007//NM_001128//NP_001025178//NP_001119	-1.615	7.117	7.555	0.631	-0.44	0.12934	0.52185
8073345	EP300	E1A binding protein p300	2033	Hs.517517//Hs.655211	NM_001429//NP_001420	-1.615	7.988	8.384	0.571	-0.4	0.12442	0.52185
8100714	YTHDC1	YTH domain containing 1	91746	Hs.175955	NM_001031732//NM_133370//NP_001026902//NP_588611	-1.614	8.43	8.833	0.582	-0.4	0.12604	0.52209
7953873	OVOS2	ovostatin 2	144203	Hs.524331	NM_001080502//NP_001073971//XM_001716690//XP_001716742	-1.613	3.053	3.406	0.509	-0.35	0.13158	0.52233
8022283	FAM38B	family with sequence similarity 38, member B	63895	Hs.585839	NM_022068//NP_071351	-1.611	3.966	4.8	1.206	-0.83	0.1398	0.5228
8156945	RNF20	ring finger protein 20	56254	Hs.656088	NM_019592//NP_062538	-1.611	6.367	6.752	0.556	-0.38	0.12736	0.5228
8170998	F8A1	coagulation factor VIII-associated (intronic transcript) 1	8263	Hs.533543//Hs.593687	NM_012151//NP_036283	-1.611	8.318	8.839	0.753	-0.52	0.12456	0.5228
8013908	NUFIP2	nuclear fragile X mental retardation protein interacting protein 2	57532	Hs.462598	NM_020772//NP_065823	-1.61	7.494	7.922	0.618	-0.43	0.1312	0.52303
8017106	TRIM37	tripartite motif-containing 37	4591	Hs.579079//Hs.605697	NM_001005207//NM_015294//NP_001005207//NP_056109	-1.61	6.048	6.489	0.639	-0.44	0.12974	0.52303
8060063	NDUFA10	NADH dehydrogenase (ubiquinone) 1 alpha subcomplex, 10, 42kDa	4705	Hs.277677	NM_004544//NP_004535	-1.61	7.143	7.578	0.628	-0.43	0.12491	0.52303
7943297	CEP57	centrosomal protein 57kDa	9702	Hs.101014	NM_014679//NP_055494	-1.609	6.93	7.348	0.603	-0.42	0.12715	0.52327
8027330	PCGF6	polycomb group ring finger 6	84108	Hs.335808	NM_001011663//NM_032154//NP_001011663//NP_115530	-1.609	4.333	4.723	0.564	-0.39	0.13408	0.52327
8054209	LYG1	lysozyme G-like 1	129530	Hs.164589	NM_174898//NP_777558	-1.609	4.758	5.214	0.661	-0.46	0.12973	0.52327
7925257	LYST	lysosomal trafficking regulator	1130	Hs.532411	NM_000081//NP_000072	-1.607	7.559	8.046	0.706	-0.49	0.13104	0.52374
8127698	PHIP	pleckstrin homology domain interacting protein	55023	Hs.511817//Hs.606356	NM_017934//NP_060404	-1.606	8.018	8.411	0.57	-0.39	0.13291	0.52398
7988132	STRC	stereocilin	161497	Hs.657395//Hs.679467	NM_153700//NP_714544//XM_001715128//XM_001718339//XP_001715180//XP_001718391	-1.605	3.462	4.109	0.939	-0.65	0.1266	0.52422
7914202	SNHG12	small nucleolar RNA host gene 12 (non-protein coding)	85028	Hs.718565	NR_024127//XM_378848//XM_930434//XM_934809//XM_934810//XM_934811//XM_940389//XM_944565//XM_944566//XM_944567//XM_944569//XP_378848//XP_935527//XP_939902//XP_939903//XP_939904//XP_945482//XP_949658//XP_949659//XP_949660//XP_949662	-1.604	8.706	9.179	0.685	-0.47	0.13546	0.52446
7998820	FLJ42627	hypothetical LOC645644	645644	Hs.597810//Hs.677234	NM_001039907//NP_001034996//NR_024492	-1.604	5.62	6.01	0.566	-0.39	0.12822	0.52446
8058024	SF3B1	splicing factor 3b, subunit 1, 155kDa	23451	Hs.632554	NM_001005526//NM_012433//NP_001005526//NP_036565	-1.604	9.58	9.999	0.608	-0.42	0.13795	0.52446
8088820	RYBP	RING1 and YY1 binding protein	23429	Hs.7910	NM_012234//NP_036366	-1.604	6.896	7.379	0.7	-0.48	0.12679	0.52446
8134122	AKAP9	A kinase (PRKA) anchor protein (yotiao) 9	10142	Hs.651221	NM_005751//NM_147166//NM_147171//NM_147185//NP_005742//NP_671695//NP_671700//NP_671714	-1.603	6.549	7.129	0.842	-0.58	0.12696	0.52469
8135514	IFRD1	interferon-related developmental regulator 1	3475	Hs.7879	NM_001007245//NM_001550//NP_001007246//NP_001541	-1.603	7.379	7.751	0.54	-0.37	0.12993	0.52469
8013965	SSH2	slingshot homolog 2 (Drosophila)	85464	Hs.654754	NM_033389//NP_203747	-1.602	5.931	6.352	0.612	-0.42	0.12968	0.52493
8119529	UBR2	ubiquitin protein ligase E3 component n-recognin 2	23304	Hs.529925	NM_015255//NP_056070	-1.601	7.363	7.78	0.605	-0.42	0.12864	0.52517
7899455	PHACTR4	phosphatase and actin regulator 4	65979	Hs.225641	NM_001048183//NM_023923//NP_001041648//NP_076412	-1.6	6.471	7.314	1.225	-0.84	0.12917	0.52541
7919412	NBPF16	neuroblastoma breakpoint family, member 16	728936	Hs.445080//Hs.515947//Hs.523572//Hs.534675//Hs.655576	NM_001102663//NP_001096133	-1.599	8.402	8.904	0.731	-0.5	0.12769	0.52565
7999791	NOMO3	NODAL modulator 3	408050	Hs.460141	NM_001004067//NP_001004067	-1.599	7.694	8.114	0.611	-0.42	0.12823	0.52565
8073682	PARVG	parvin, gamma	64098	Hs.658995	NM_001137605//NM_001137606//NM_022141//NP_001131077//NP_001131078//NP_071424//NR_024426//NR_024427//NR_024428	-1.598	6.099	6.495	0.577	-0.4	0.13121	0.52589
8036820	ZNF780A	zinc finger protein 780A	284323	Hs.115140	NM_001010880//NM_001142577//NM_001142578//NM_001142579//NP_001010880//NP_001136049//NP_001136050//NP_001136051	-1.596	5.576	6.021	0.649	-0.45	0.13581	0.52636
7904314	TTF2	transcription termination factor, RNA polymerase II	8458	Hs.486818	NM_003594//NP_003585	-1.593	5.949	6.443	0.721	-0.49	0.12987	0.52708
8094876	GUF1	GUF1 GTPase homolog (S. cerevisiae)	60558	Hs.546419	NM_021927//NP_068746	-1.593	5.745	6.144	0.582	-0.4	0.12933	0.52708
8135162	PRKRIP1	PRKR interacting protein 1 (IL11 inducible)	79706	Hs.406395	NM_024653//NP_078929	-1.592	6.563	6.911	0.508	-0.35	0.13333	0.52732
7918157	VAV3	vav 3 guanine nucleotide exchange factor	10451	Hs.267659	NM_001079874//NM_006113//NP_001073343//NP_006104	-1.589	6.574	7.13	0.813	-0.56	0.13098	0.52805
7928119	EIF4EBP2	eukaryotic translation initiation factor 4E binding protein 2	1979	Hs.621200//Hs.695953//Hs.705686	NM_004096//NP_004087	-1.589	7.176	7.581	0.593	-0.41	0.13709	0.52805
7928909	FAM35A	family with sequence similarity 35, member A	54537	Hs.500419	NM_019054//NP_061927	-1.589	4.735	5.197	0.676	-0.46	0.12962	0.52805
8113250	ERAP1	endoplasmic reticulum aminopeptidase 1	51752	Hs.716426	NM_001040458//NM_016442//NP_001035548//NP_057526	-1.588	6.394	6.934	0.791	-0.54	0.13263	0.52829
8130641	C6orf59	chromosome 6 open reading frame 59	79992	Hs.664873	NR_024277//XR_017853//XR_017956//XR_040210	-1.588	4.718	5.078	0.527	-0.36	0.12986	0.52829
7922406	SNORD79	small nucleolar RNA, C/D box 79	26770	NA	NR_003939	-1.586	5.129	5.711	0.852	-0.58	0.13063	0.52877
8011462	C17orf85	chromosome 17 open reading frame 85	55421	Hs.120963	NM_001114118//NM_018553//NP_001107590//NP_061023	-1.586	7.817	8.288	0.691	-0.47	0.13022	0.52877
8096675	TET2	tet oncogene family member 2	54790	Hs.367639	NM_001127208//NM_017628//NP_001120680//NP_060098	-1.585	8.044	8.503	0.674	-0.46	0.13199	0.52901
8111677	LIFR	leukemia inhibitory factor receptor alpha	3977	Hs.133421	NM_001127671//NM_002310//NP_001121143//NP_002301	-1.585	3.664	4.155	0.719	-0.49	0.13675	0.52901
8114010	IRF1	interferon regulatory factor 1	3659	Hs.436061	NM_002198//NP_002189	-1.585	6.026	6.456	0.631	-0.43	0.13127	0.52901
8163063	CTNNAL1	catenin (cadherin-associated protein), alpha-like 1	8727	Hs.58488	NM_003798//NP_003789	-1.585	5.141	5.578	0.64	-0.44	0.13604	0.52901
8041617	MTA3	metastasis associated 1 family, member 3	57504	Hs.435413	NM_020744//NP_065795	-1.584	4.612	5.102	0.719	-0.49	0.13587	0.52925
8022612	ZNF521	zinc finger protein 521	25925	Hs.116935	NM_015461//NP_056276	-1.583	6.023	6.871	1.245	-0.85	0.13096	0.5295
7972548	GPR18	G protein-coupled receptor 18	2841	Hs.631765	NM_001098200//NM_005292//NP_001091670//NP_005283	-1.582	5.592	6.133	0.793	-0.54	0.13332	0.52974
8088911	ZNF717	zinc finger protein 717	100131827	Hs.556877	NM_001128223//NP_001121695//XM_001714275//XM_001719548//XM_001719561//XP_001714327//XP_001719600//XP_001719613	-1.582	5.615	5.997	0.562	-0.38	0.13872	0.52974
7909628	FLVCR1	feline leukemia virus subgroup C cellular receptor 1	28982	Hs.7055	NM_014053//NP_054772	-1.581	4.813	5.303	0.72	-0.49	0.13207	0.52998
8127158	GCLC	glutamate-cysteine ligase, catalytic subunit	2729	Hs.654465	NM_001498//NP_001489	-1.58	6.727	7.212	0.714	-0.49	0.132	0.53022
7902810	LMO4	LIM domain only 4	8543	Hs.436792	NM_006769//NP_006760	-1.579	5.206	5.585	0.558	-0.38	0.1448	0.53047
7995843	NUP93	nucleoporin 93kDa	9688	Hs.276878	NM_014669//NP_055484	-1.579	6.608	7.007	0.587	-0.4	0.13221	0.53047
7987114	GOLGA9P	golgi autoantigen, golgin subfamily a, 9 pseudogene	283796	Hs.375441	NR_024074//XR_017720	-1.578	5.946	6.468	0.768	-0.52	0.14439	0.53071
8091954	GOLIM4	golgi integral membrane protein 4	27333	Hs.143600	NM_014498//NP_055313	-1.578	6.402	6.776	0.551	-0.37	0.13209	0.53071
8107066	LNPEP	leucyl/cystinyl aminopeptidase	4012	Hs.527199//Hs.656905	NM_005575//NM_175920//NP_005566//NP_787116	-1.578	7.543	8.032	0.721	-0.49	0.13333	0.53071
8111533	LMBRD2	LMBR1 domain containing 2	92255	Hs.294103	NM_001007527//NP_001007528	-1.578	4.901	5.409	0.747	-0.51	0.13552	0.53071
8046488	CDCA7	cell division cycle associated 7	83879	Hs.470654	NM_031942//NM_145810//NP_114148//NP_665809	-1.577	4.775	5.117	0.504	-0.34	0.13621	0.53095
8150818	TCEA1	transcription elongation factor A (SII), 1	6917	Hs.491745	NM_006756//NM_201437//NP_006747//NP_958845	-1.577	8.3	8.701	0.591	-0.4	0.13282	0.53095
7988970	KIAA1370	KIAA1370	56204	Hs.152385	NM_019600//NP_062546	-1.576	5.894	6.333	0.646	-0.44	0.13326	0.5312
8059776	KCNJ13	potassium inwardly-rectifying channel, subfamily J, member 13	3769	Hs.467338	NM_002242//NP_002233	-1.575	5.187	5.635	0.659	-0.45	0.1334	0.53144
8173766	BRWD3	bromodomain and WD repeat domain containing 3	254065	Hs.170667	NM_153252//NP_694984	-1.573	6.57	6.952	0.563	-0.38	0.13571	0.53193
8166956	UTX	ubiquitously transcribed tetratricopeptide repeat, X chromosome	7403	Hs.522616	NM_021140//NP_066963	-1.57	6.467	6.854	0.572	-0.39	0.13616	0.53266
7986863	HERC2	hect domain and RLD 2	8924	Hs.434890//Hs.610412	NM_004667//NP_004658	-1.568	5.944	6.335	0.579	-0.39	0.14085	0.53315
8179688	FLOT1	flotillin 1	10211	Hs.179986	NM_005803//NP_005794	-1.567	7.608	7.976	0.545	-0.37	0.13648	0.5334
8077353	TRNT1	tRNA nucleotidyl transferase, CCA-adding, 1	51095	Hs.567495	NM_182916//NP_886552	-1.566	5.558	5.999	0.653	-0.44	0.13579	0.53365
7981964	SNRPN	small nuclear ribonucleoprotein polypeptide N	6638	Hs.555970//Hs.564847//Hs.578619//Hs.585703//Hs.592473//Hs.621316//Hs.632166	NM_003097//NM_022805//NM_022806//NM_022807//NM_022808//NP_003088//NP_073716//NP_073717//NP_073718//NP_073719//NR_001289//NR_001290//NR_001292//NR_001293//NR_001294//NR_001295//NR_003294//NR_003298//NR_003299//NR_003300//NR_003301//NR_003302//NR_003303//NR_003304//NR_003305//NR_003306//NR_003307//NR_003308//NR_003309//NR_003310//NR_003311//NR_003312//NR_003313//NR_003314//NR_003315//NR_003316//NR_…	-1.565	4.971	5.659	1.02	-0.69	0.13538	0.53389
8102006	MANBA	mannosidase, beta A, lysosomal	4126	Hs.480415	NM_005908//NP_005899	-1.565	6.737	7.218	0.713	-0.48	0.14249	0.53389
7906852	UHMK1	U2AF homology motif (UHM) kinase 1	127933	Hs.127310	NM_175866//NP_787062	-1.564	7.702	8.084	0.566	-0.38	0.14092	0.53414
8176163	GAB3	GRB2-associated binding protein 3	139716	Hs.496982	NM_001081573//NM_080612//NP_001075042//NP_542179	-1.564	5.895	6.298	0.598	-0.4	0.14197	0.53414
7899957	ZMYM4	zinc finger, MYM-type 4	9202	Hs.269211	NM_005095//NP_005086	-1.563	7.486	7.969	0.717	-0.48	0.14043	0.53439
8122464	UTRN	utrophin	7402	Hs.133135	NM_007124//NP_009055	-1.561	7.017	7.623	0.899	-0.61	0.13591	0.53488
8124940	SNORD117	small nucleolar RNA, C/D box 117	692233	NA	NR_003140	-1.561	5.322	5.878	0.825	-0.56	0.13627	0.53488
7915758	GPBP1L1	GC-rich promoter binding protein 1-like 1	60313	Hs.238432	NM_021639//NP_067652	-1.56	7.951	8.419	0.695	-0.47	0.13949	0.53513
8052250	MTIF2	mitochondrial translational initiation factor 2	4528	Hs.149894	NM_001005369//NM_002453//NP_001005369//NP_002444	-1.56	6.243	6.803	0.832	-0.56	0.138	0.53513
8041913	KLRAQ1	KLRAQ motif containing 1	129285	Hs.654619	NM_001135629//NM_001135630//NM_152994//NP_001129101//NP_001129102//NP_694539//NR_024188	-1.559	6.158	6.533	0.557	-0.37	0.13636	0.53537
8078569	GOLGA4	golgi autoantigen, golgin subfamily a, 4	2803	Hs.344151	NM_002078//NP_002069	-1.559	6.318	6.718	0.596	-0.4	0.13742	0.53537
8168472	ATP7A	ATPase, Cu++ transporting, alpha polypeptide	538	Hs.496414	NM_000052//NP_000043	-1.559	5.689	6.029	0.505	-0.34	0.13789	0.53537
7933760	CCDC6	coiled-coil domain containing 6	8030	Hs.591360	NM_005436//NP_005427	-1.558	6.898	7.469	0.85	-0.57	0.14015	0.53562
7972674	C13orf27	chromosome 13 open reading frame 27	93081	Hs.398111	NM_138779//NP_620134	-1.557	5.764	6.291	0.785	-0.53	0.13829	0.53587
8092201	TBL1XR1	transducin (beta)-like 1 X-linked receptor 1	79718	Hs.715537	NM_024665//NP_078941	-1.557	7.049	7.677	0.936	-0.63	0.14449	0.53587
8151056	CYP7B1	cytochrome P450, family 7, subfamily B, polypeptide 1	9420	Hs.667720	NM_004820//NP_004811	-1.555	5.772	6.123	0.524	-0.35	0.13962	0.53637
8041168	SNORD53	small nucleolar RNA, C/D box 53	26796	NA	NR_002741	-1.553	5.722	6.193	0.703	-0.47	0.14191	0.53686
8094638	WDR19	WD repeat domain 19	57728	Hs.438482	NM_025132//NP_079408	-1.553	5.628	6.182	0.827	-0.55	0.13782	0.53686
8161044	TPM2	tropomyosin 2 (beta)	7169	Hs.300772	NM_003289//NM_213674//NP_003280//NP_998839	-1.553	6.268	6.694	0.637	-0.43	0.14463	0.53686
8105633	PPWD1	peptidylprolyl isomerase domain and WD repeat containing 1	23398	Hs.121432	NM_015342//NP_056157	-1.552	8.046	8.608	0.839	-0.56	0.14172	0.53711
8068238	IFNAR2	interferon (alpha, beta and omega) receptor 2	3455	Hs.708195	NM_000874//NM_207584//NM_207585//NP_000865//NP_997467//NP_997468	-1.551	6.559	7.097	0.804	-0.54	0.13841	0.53736
8059852	MSL3L2	male-specific lethal 3-like 2 (Drosophila)	151507	Hs.355809	NR_024322//XM_001715231//XM_087225//XM_939716//XP_001715283//XP_087225//XP_944809	-1.549	5.063	5.639	0.861	-0.58	0.14595	0.53786
7916316	TMEM48	transmembrane protein 48	55706	Hs.476525	NM_018087//NP_060557	-1.548	5.467	5.803	0.502	-0.34	0.13894	0.53811
7959927	SFRS8	splicing factor, arginine/serine-rich 8 (suppressor-of-white-apricot homolog, Drosophila)	6433	Hs.308171	NM_004592//NP_004583	-1.548	7.151	7.526	0.561	-0.37	0.13975	0.53811
8171024	LOC401622	similar to LINE-1 reverse transcriptase homolog	401622	NA	NM_001013689//NP_001013711	-1.548	6.664	7.194	0.795	-0.53	0.13961	0.53811
7950628	INTS4	integrator complex subunit 4	92105	Hs.533723	NM_033547//NP_291025	-1.547	6.033	6.431	0.596	-0.4	0.1397	0.53836
7967287	ZCCHC8	zinc finger, CCHC domain containing 8	55596	Hs.37706	NM_017612//NP_060082	-1.546	5.56	5.978	0.626	-0.42	0.14306	0.53861
8161147	HINT2	histidine triad nucleotide binding protein 2	84681	Hs.70573	NM_032593//NP_115982	-1.545	6.254	6.638	0.576	-0.38	0.13995	0.53886
8061746	DNMT3B	DNA (cytosine-5-)-methyltransferase 3 beta	1789	Hs.713611	NM_006892//NM_175848//NM_175849//NM_175850//NP_008823//NP_787044//NP_787045//NP_787046	-1.543	5.072	5.533	0.692	-0.46	0.14677	0.53937
8058108	C2orf60	chromosome 2 open reading frame 60	129450	Hs.204619	NM_001039693//NP_001034782//NR_004862	-1.542	6.154	6.503	0.524	-0.35	0.14089	0.53962
8058940	USP37	ubiquitin specific peptidase 37	57695	Hs.166068	NM_020935//NP_065986	-1.54	5.064	5.401	0.507	-0.34	0.141	0.54012
8135277	MLL5	myeloid/lymphoid or mixed-lineage leukemia 5 (trithorax homolog, Drosophila)	55904	Hs.592262	NM_018682//NM_182931//NP_061152//NP_891847	-1.54	9.423	9.813	0.586	-0.39	0.15157	0.54012
7943126	KIAA1731	KIAA1731	85459	Hs.458418	NM_033395//NP_203753	-1.538	5.666	6.248	0.876	-0.58	0.14172	0.54062
8134180	ANKIB1	ankyrin repeat and IBR domain containing 1	54467	Hs.83293	NM_019004//NP_061877	-1.538	6.982	7.39	0.614	-0.41	0.14366	0.54062
7930614	NHLRC2	NHL repeat containing 2	374354	Hs.369924//Hs.594372	NM_198514//NP_940916	-1.537	5.828	6.383	0.835	-0.55	0.14201	0.54088
7957715	NEDD1	neural precursor cell expressed, developmentally down-regulated 1	121441	Hs.270084	NM_001135175//NM_001135176//NM_001135177//NM_152905//NP_001128647//NP_001128648//NP_001128649//NP_690869	-1.537	5.724	6.118	0.594	-0.39	0.14441	0.54088
7972069	MYCBP2	MYC binding protein 2	23077	Hs.591221	NM_015057//NP_055872	-1.537	8.303	8.984	1.025	-0.68	0.14838	0.54088
8152148	UBR5	ubiquitin protein ligase E3 component n-recognin 5	51366	Hs.591856	NM_015902//NP_056986	-1.537	7.158	7.598	0.663	-0.44	0.1427	0.54088
8053834	ANKRD36B	ankyrin repeat domain 36B	57730	Hs.532921	NM_025190//NP_079466	-1.536	7.174	7.791	0.929	-0.62	0.14679	0.54113
7910752	MTR	5-methyltetrahydrofolate-homocysteine methyltransferase	4548	Hs.498187	NM_000254//NP_000245	-1.535	5.862	6.33	0.706	-0.47	0.1482	0.54138
7955450	LETMD1	LETM1 domain containing 1	25875	Hs.655272	NM_001024668//NM_015416//NP_001019839//NP_056231	-1.535	6.319	6.773	0.685	-0.45	0.14261	0.54138
7997740	MAP1LC3B	microtubule-associated protein 1 light chain 3 beta	81631	Hs.356061	NM_022818//NP_073729	-1.534	4.518	4.853	0.505	-0.33	0.14253	0.54164
8095566	MOBKL1A	MOB1, Mps One Binder kinase activator-like 1A (yeast)	92597	Hs.700445//Hs.716565	NM_173468//NP_775739	-1.533	6.334	6.759	0.641	-0.42	0.14407	0.54189
8126428	TRERF1	transcriptional regulating factor 1	55809	Hs.485392	NM_033502//NP_277037	-1.533	4.467	4.893	0.643	-0.43	0.14959	0.54189
7938364	WEE1	WEE1 homolog (S. pombe)	7465	Hs.249441	NM_001143976//NM_003390//NP_001137448//NP_003381	-1.532	5.906	6.392	0.733	-0.49	0.14642	0.54214
7943803	DIXDC1	DIX domain containing 1	85458	Hs.655626	NM_001037954//NM_033425//NP_001033043//NP_219493	-1.532	5.768	6.247	0.724	-0.48	0.14308	0.54214
8048120	ATIC	5-aminoimidazole-4-carboxamide ribonucleotide formyltransferase/IMP cyclohydrolase	471	Hs.90280	NM_004044//NP_004035	-1.532	5.448	5.809	0.545	-0.36	0.14532	0.54214
8038913	ZNF649	zinc finger protein 649	65251	Hs.567573	NM_023074//NP_075562	-1.531	6.597	7.059	0.697	-0.46	0.14312	0.5424
8114861	LARS	leucyl-tRNA synthetase	51520	Hs.432674	NM_020117//NP_064502	-1.531	7.57	8.115	0.825	-0.55	0.14485	0.5424
7899829	S100PBP	S100P binding protein	64766	Hs.440880	NM_001017406//NM_022753//NP_001017406//NP_073590	-1.53	6.784	7.179	0.597	-0.4	0.14426	0.54265
8120382	ZNF451	zinc finger protein 451	26036	Hs.485628//Hs.705485	NM_001031623//NM_015555//NP_001026794//NP_056370//XM_001722675//XM_001724453//XM_001726133//XP_001722727//XP_001724505//XP_001726185	-1.53	5.94	6.477	0.812	-0.54	0.14374	0.54265
8130578	SNORA20	small nucleolar RNA, H/ACA box 20	677806	Hs.689705	NR_002960	-1.53	4.143	4.704	0.849	-0.56	0.14997	0.54265
7926189	SEC61A2	Sec61 alpha 2 subunit (S. cerevisiae)	55176	Hs.112955	NM_001142627//NM_001142628//NM_018144//NP_001136099//NP_001136100//NP_060614//NR_024576//NR_024577	-1.529	7.215	7.681	0.705	-0.47	0.14383	0.5429
7949916	CHKA	choline kinase alpha	1119	Hs.77221	NM_001277//NM_212469//NP_001268//NP_997634	-1.528	5.256	5.594	0.513	-0.34	0.14436	0.54316
8102171	TBCKL	TBC domain-containing protein kinase-like	93627	Hs.292986	NM_033115//NP_149106	-1.528	5.982	6.626	0.975	-0.64	0.14458	0.54316
7954559	PPFIBP1	PTPRF interacting protein, binding protein 1 (liprin beta 1)	8496	Hs.172445	NM_003622//NM_177444//NP_003613//NP_803193	-1.527	7.345	7.987	0.973	-0.64	0.14441	0.54341
7987279	GOLGA8B	golgi autoantigen, golgin subfamily a, 8B	440270	Hs.182982	NM_001023567//NP_001018861	-1.527	6.74	7.609	1.317	-0.87	0.14904	0.54341
8085852	NGLY1	N-glycanase 1	55768	Hs.368960	NM_001145293//NM_001145294//NM_001145295//NM_018297//NP_001138765//NP_001138766//NP_001138767//NP_060767	-1.527	7.156	7.651	0.749	-0.49	0.14705	0.54341
8149330	CTSB	cathepsin B	1508	Hs.520898	NM_001908//NM_147780//NM_147781//NM_147782//NM_147783//NP_001899//NP_680090//NP_680091//NP_680092//NP_680093	-1.526	6.312	6.679	0.557	-0.37	0.14505	0.54367
7972888	PCID2	PCI domain containing 2	55795	Hs.508769	NM_001127202//NM_001127203//NM_018386//NP_001120674//NP_001120675//NP_060856//XM_001721381//XM_001721407//XM_001722771//XP_001721433//XP_001721459//XP_001722823	-1.525	6.405	6.902	0.754	-0.5	0.14488	0.54392
7930682	FAM160B1	family with sequence similarity 160, member B1	57700	Hs.192619	NM_001135051//NM_020940//NP_001128523//NP_065991	-1.524	6.644	6.978	0.507	-0.33	0.14537	0.54418
8106784	RASA1	RAS p21 protein activator (GTPase activating protein) 1	5921	Hs.664080	NM_002890//NM_022650//NP_002881//NP_072179	-1.524	7.104	7.501	0.603	-0.4	0.14659	0.54418
7971820	VPS36	vacuolar protein sorting 36 homolog (S. cerevisiae)	51028	Hs.109520	NM_016075//NP_057159	-1.523	7.425	7.871	0.677	-0.45	0.14525	0.54443
8141882	DPY19L2P2	dpy-19-like 2 pseudogene 2 (C. elegans)	349152	Hs.148768	NR_003561	-1.522	4.044	4.377	0.506	-0.33	0.1458	0.54469
8174692	2025-09-06	septin 6	23157	Hs.496666	NM_015129//NM_145799//NM_145800//NM_145802//NP_055944//NP_665798//NP_665799//NP_665801	-1.521	6.261	6.715	0.691	-0.45	0.14865	0.54495
8141490	PMS2L1	postmeiotic segregation increased 2-like 1 pseudogene	5379	Hs.634244//Hs.661055	NR_003613	-1.519	6.251	6.654	0.614	-0.4	0.14811	0.54546
8012581	STX8	syntaxin 8	9482	Hs.431109	NM_004853//NP_004844	-1.516	6.245	6.773	0.806	-0.53	0.1469	0.54623
7989253	SLTM	SAFB-like, transcription modulator	79811	Hs.512932	NM_001013843//NM_024755//NP_001013865//NP_079031	-1.515	8.592	9.049	0.697	-0.46	0.14958	0.54649
8020630	TTC39C	tetratricopeptide repeat domain 39C	125488	Hs.653395	NM_001135993//NM_153211//NP_001129465//NP_694943//NR_024232	-1.515	5.37	5.808	0.667	-0.44	0.14723	0.54649
7981895	GOLGA8E	golgi autoantigen, golgin subfamily a, 8E	390535	Hs.454647//Hs.567922//Hs.592025	NM_001012423//NP_001012423	-1.514	6.479	7.145	1.018	-0.67	0.14783	0.54675
8022251	PPP4R1	protein phosphatase 4, regulatory subunit 1	9989	Hs.464595	NM_001042388//NM_005134//NP_001035847//NP_005125	-1.514	6.99	7.34	0.535	-0.35	0.14743	0.54675
8119184	RNF8	ring finger protein 8	9025	Hs.485278	NM_003958//NM_183078//NP_003949//NP_898901	-1.513	6.451	6.859	0.624	-0.41	0.14767	0.547
8042942	HK2	hexokinase 2	3099	Hs.406266//Hs.591588	NM_000189//NP_000180	-1.512	6.616	7.134	0.791	-0.52	0.14791	0.54726
8174677	CXorf56	chromosome X open reading frame 56	63932	Hs.248572	NM_022101//NP_071384	-1.512	5.469	5.809	0.52	-0.34	0.14861	0.54726
7975453	SNORD56B	small nucleolar RNA, C/D box 56B	319139	NA	NR_001276	-1.511	4.409	5.225	1.248	-0.82	0.14932	0.54752
8098512	C4orf41	chromosome 4 open reading frame 41	60684	Hs.443240	NM_021942//NM_199053//NP_068761//NP_951008	-1.51	6.91	7.354	0.678	-0.44	0.14882	0.54778
8158714	EXOSC2	exosome component 2	23404	Hs.654643	NM_014285//NP_055100	-1.509	5.904	6.372	0.716	-0.47	0.1491	0.54804
8139656	GRB10	growth factor receptor-bound protein 10	2887	Hs.164060	NM_001001549//NM_001001550//NM_001001555//NM_005311//NP_001001549//NP_001001550//NP_001001555//NP_005302	-1.508	5.118	5.619	0.768	-0.5	0.15625	0.5483
8067011	ADNP	activity-dependent neuroprotector homeobox	23394	Hs.570355	NM_015339//NM_181442//NP_056154//NP_852107	-1.505	7.078	7.567	0.751	-0.49	0.15138	0.54907
8135688	LSM8	LSM8 homolog, U6 small nuclear RNA associated (S. cerevisiae)	51691	Hs.709757	NM_016200//NP_057284	-1.503	7.014	7.396	0.588	-0.38	0.15213	0.54959
7936419	C10orf118	chromosome 10 open reading frame 118	55088	Hs.159066//Hs.603328	NM_018017//NP_060487	-1.502	7.402	7.826	0.653	-0.42	0.16147	0.54986
8101511	WDFY3	WD repeat and FYVE domain containing 3	23001	Hs.480116	NM_014991//NM_178583//NM_178585//NP_055806//NP_848698//NP_848700	-1.501	5.324	5.805	0.739	-0.48	0.15104	0.55012
7962499	SFRS2IP	splicing factor, arginine/serine-rich 2, interacting protein	9169	Hs.715491	NM_004719//NP_004710	-1.5	7.666	8.112	0.687	-0.45	0.15373	0.55038
8016444	HOXB3	homeobox B3	3213	Hs.654560	NM_002146//NP_002137	-1.5	6.078	6.659	0.893	-0.58	0.15172	0.55038
8060813	MCM8	minichromosome maintenance complex component 8	84515	Hs.631506	NM_032485//NM_182802//NP_115874//NP_877954	-1.5	5.374	5.983	0.937	-0.61	0.15105	0.55038
8157534	CEP110	centrosomal protein 110kDa	11064	Hs.653263	NM_007018//NP_008949	-1.5	6.438	6.954	0.795	-0.52	0.15174	0.55038
7917676	GLMN	glomulin, FKBP associated protein	11146	Hs.49105	NM_053274//NP_444504	-1.499	5.207	5.761	0.853	-0.55	0.15443	0.55064
7928491	MYST4	MYST histone acetyltransferase (monocytic leukemia) 4	23522	Hs.35758//Hs.599543	NM_012330//NP_036462	-1.499	6.785	7.158	0.575	-0.37	0.1516	0.55064
7995994	RSPRY1	ring finger and SPRY domain containing 1	89970	Hs.460885	NM_133368//NP_588609	-1.499	5.449	5.82	0.571	-0.37	0.15296	0.55064
8038989	ZNF600	zinc finger protein 600	162966	Hs.696848	NM_198457//NP_940859	-1.498	5.599	6.054	0.7	-0.45	0.15154	0.5509
8066668	NCOA5	nuclear receptor coactivator 5	57727	Hs.654991	NM_020967//NP_066018	-1.498	6.834	7.186	0.543	-0.35	0.15141	0.5509
8135734	C7orf58	chromosome 7 open reading frame 58	79974	Hs.189652	NM_001105533//NM_024913//NP_001099003//NP_079189	-1.498	3.626	4.062	0.672	-0.44	0.16552	0.5509
8098508	ING2	inhibitor of growth family, member 2	3622	Hs.107153	NM_001564//NP_001555	-1.497	5.852	6.324	0.727	-0.47	0.15281	0.55116
7989735	CLPX	ClpX caseinolytic peptidase X homolog (E. coli)	10845	Hs.113823	NM_006660//NP_006651	-1.496	6.988	7.503	0.794	-0.52	0.15732	0.55142
8007976	NPEPPS	aminopeptidase puromycin sensitive	9520	Hs.443837	NM_006310//NP_006301	-1.496	7.908	8.502	0.915	-0.59	0.15278	0.55142
8146171	IKBKB	inhibitor of kappa light polypeptide gene enhancer in B-cells, kinase beta	3551	Hs.597664	NM_001556//NP_001547	-1.496	6.546	6.989	0.684	-0.44	0.15467	0.55142
8174893	THOC2	THO complex 2	57187	Hs.592243	NM_001081550//NM_020449//NP_001075019//NP_065182	-1.496	7.542	8.089	0.843	-0.55	0.15524	0.55142
8001211	ITFG1	integrin alpha FG-GAP repeat containing 1	81533	Hs.42217	NM_030790//NP_110417	-1.495	6.453	6.862	0.631	-0.41	0.15758	0.55168
8100378	RPL21P44	ribosomal protein L21 pseudogene 44	402176	Hs.452943	NM_001011538//NP_001011538//NR_027153	-1.495	5.844	6.21	0.565	-0.37	0.15268	0.55168
7961281	TAS2R50	taste receptor, type 2, member 50	259296	Hs.688194	NM_176890//NP_795371	-1.494	3.332	3.674	0.529	-0.34	0.15432	0.55195
7982287	ARHGAP11B	Rho GTPase activating protein 11B	89839	Hs.659621	NM_001039841//NP_001034930//XM_001716910//XP_001716962	-1.494	5.259	5.847	0.907	-0.59	0.15789	0.55195
7934393	PPP3CB	protein phosphatase 3 (formerly 2B), catalytic subunit, beta isoform	5532	Hs.500067	NM_001142353//NM_001142354//NM_021132//NP_001135825//NP_001135826//NP_066955	-1.492	6.234	6.647	0.638	-0.41	0.15565	0.55247
7915130	SF3A3	splicing factor 3a, subunit 3, 60kDa	10946	Hs.77897	NM_006802//NP_006793	-1.491	7.322	7.785	0.716	-0.46	0.15351	0.55273
7982154	HERC2P2	hect domain and RLD 2 pseudogene 2	400322	Hs.458334//Hs.531509//Hs.715947	NR_002824//XR_042157	-1.491	5.411	5.755	0.533	-0.34	0.15987	0.55273
8020930	ELP2	elongation protein 2 homolog (S. cerevisiae)	55250	Hs.8739	NM_018255//NP_060725	-1.491	6.363	6.748	0.595	-0.38	0.15359	0.55273
7998033	TCF25	transcription factor 25 (basic helix-loop-helix)	22980	Hs.415342	NM_014972//NP_055787	-1.49	6.585	6.919	0.517	-0.33	0.15576	0.553
8049088	COPS7B	COP9 constitutive photomorphogenic homolog subunit 7B (Arabidopsis)	64708	Hs.335061	NM_022730//NP_073567	-1.49	6.099	6.482	0.592	-0.38	0.15373	0.553
8086810	SMARCC1	SWI/SNF related, matrix associated, actin dependent regulator of chromatin, subfamily c, member 1	6599	Hs.476179	NM_003074//NP_003065	-1.489	8.335	8.712	0.584	-0.38	0.1543	0.55326
8157700	RABGAP1	RAB GTPase activating protein 1	23637	Hs.271341	NM_012197//NP_036329	-1.489	6.939	7.393	0.703	-0.45	0.15418	0.55326
7968658	EXOSC8	exosome component 8	11340	Hs.294041	NM_181503//NP_852480	-1.488	5.728	6.38	1.01	-0.65	0.15461	0.55352
7933999	RUFY2	RUN and FYVE domain containing 2	55680	Hs.653144	NM_001042417//NM_017987//NP_001035882//NP_060457	-1.487	6.147	6.521	0.58	-0.37	0.15446	0.55379
7980680	FOXN3	forkhead box N3	1112	Hs.434286//Hs.621371	NM_001085471//NM_005197//NP_001078940//NP_005188	-1.487	6.177	6.511	0.517	-0.33	0.16015	0.55379
7988581	SECISBP2L	SECIS binding protein 2-like	9728	Hs.9997	NM_014701//NP_055516	-1.487	6.438	6.796	0.555	-0.36	0.15637	0.55379
8017162	RNFT1	ring finger protein, transmembrane 1	51136	Hs.531701	NM_016125//NP_057209	-1.486	7.285	7.73	0.691	-0.44	0.15619	0.55405
8041967	C2orf30	chromosome 2 open reading frame 30	27248	Hs.438336//Hs.713845	NM_001127397//NM_001127398//NM_015701//NP_001120869//NP_001120870//NP_056516	-1.485	6.211	6.545	0.519	-0.33	0.15794	0.55432
7922408	SNORD78	small nucleolar RNA, C/D box 78	692198	NA	NR_003944	-1.484	6.001	6.539	0.837	-0.54	0.15578	0.55458
7902074	LEPR	leptin receptor	3953	Hs.705413	NM_001003679//NM_001003680//NM_002303//NP_001003679//NP_001003680//NP_002294	-1.483	5.461	5.872	0.639	-0.41	0.15779	0.55485
8121312	C6orf203	chromosome 6 open reading frame 203	51250	Hs.486084	NM_001142468//NM_001142470//NM_016487//NP_001135940//NP_001135942//NP_057571	-1.483	6.395	6.989	0.924	-0.59	0.15632	0.55485
8150599	PRKDC	protein kinase, DNA-activated, catalytic polypeptide	5591	Hs.491682	NM_001081640//NM_006904//NP_001075109//NP_008835	-1.483	6.184	6.662	0.744	-0.48	0.15554	0.55485
8044375	BCL2L11	BCL2-like 11 (apoptosis facilitator)	10018	Hs.469658	NM_006538//NM_138621//NM_207002//NP_006529//NP_619527//NP_996885	-1.482	5.656	6	0.535	-0.34	0.15578	0.55511
8111915	SEPP1	selenoprotein P, plasma, 1	6414	Hs.275775//Hs.718521	NM_001085486//NM_001093726//NM_005410//NP_001078955//NP_001087195//NP_005401	-1.482	3.938	4.691	1.172	-0.75	0.15647	0.55511
7968254	POLR1D	polymerase (RNA) I polypeptide D, 16kDa	51082	Hs.507584	NM_015972//NM_152705//NP_057056//NP_689918	-1.481	7.322	7.661	0.527	-0.34	0.15829	0.55538
8095048	FIP1L1	FIP1 like 1 (S. cerevisiae)	81608	Hs.624245	NM_001134937//NM_001134938//NM_030917//NP_001128409//NP_001128410//NP_112179	-1.481	8.052	8.455	0.627	-0.4	0.1561	0.55538
8114326	FAM13B	family with sequence similarity 13, member B	51306	Hs.567453	NM_001101800//NM_001101801//NM_016603//NP_001095270//NP_001095271//NP_057687	-1.481	6.698	7.079	0.593	-0.38	0.15806	0.55538
7951422	KIAA1826	KIAA1826	84437	Hs.266782	NM_032424//NP_115800	-1.479	6.106	6.57	0.725	-0.46	0.15712	0.55591
7927926	DDX50	DEAD (Asp-Glu-Ala-Asp) box polypeptide 50	79009	Hs.522984	NM_024045//NP_076950	-1.477	7.421	7.795	0.582	-0.37	0.1663	0.55644
8051204	SUPT7L	suppressor of Ty 7 (S. cerevisiae)-like	9913	Hs.6232	NM_014860//NP_055675	-1.477	7.148	7.619	0.734	-0.47	0.16401	0.55644
7975863	C14orf118	chromosome 14 open reading frame 118	55668	Hs.410231	NM_017926//NM_017972//NP_060396//NP_060442	-1.476	7.701	8.09	0.606	-0.39	0.16191	0.55671
8059801	USP40	ubiquitin specific peptidase 40	55230	Hs.96513	NM_018218//NP_060688	-1.476	5.021	5.374	0.55	-0.35	0.15767	0.55671
8044263	RANBP2	RAN binding protein 2	5903	Hs.199561//Hs.715056	NM_006267//NP_006258	-1.474	7.897	8.484	0.918	-0.59	0.1625	0.55724
8070330	PSMG1	proteasome (prosome, macropain) assembly chaperone 1	8624	Hs.473838	NM_003720//NM_203433//NP_003711//NP_982257	-1.474	7.125	7.625	0.782	-0.5	0.16022	0.55724
8090715	ACAD11	acyl-Coenzyme A dehydrogenase family, member 11	84129	Hs.170737//Hs.441378	NM_032169//NP_115545	-1.474	3.801	4.274	0.739	-0.47	0.16397	0.55724
8158317	SPTAN1	spectrin, alpha, non-erythrocytic 1 (alpha-fodrin)	6709	Hs.372331	NM_001130438//NM_003127//NP_001123910//NP_003118	-1.472	6.373	6.79	0.653	-0.42	0.1613	0.55777
7897078	RER1	RER1 retention in endoplasmic reticulum 1 homolog (S. cerevisiae)	11079	Hs.525527	NM_007033//NP_008964	-1.471	7.669	8.127	0.717	-0.46	0.16861	0.55804
7915640	EIF2B3	eukaryotic translation initiation factor 2B, subunit 3 gamma, 58kDa	8891	Hs.533549	NM_020365//NP_065098	-1.471	5.58	5.927	0.545	-0.35	0.15874	0.55804
8034097	LOC147727	hypothetical LOC147727	147727	Hs.631616	NR_024333//XR_041067//XR_041068//XR_041069	-1.471	6.219	6.688	0.734	-0.47	0.1672	0.55804
7958216	KIAA1033	KIAA1033	23325	Hs.12144	NM_015275//NP_056090	-1.47	7.955	8.454	0.782	-0.5	0.16422	0.55831
8139977	STAG3L3	stromal antigen 3-like 3	442578	Hs.661254	NM_001013739//NP_001013761	-1.468	7.539	8.301	1.195	-0.76	0.15996	0.55884
7970569	SACS	spastic ataxia of Charlevoix-Saguenay (sacsin)	26278	Hs.159492	NM_014363//NP_055178	-1.466	4.707	5.217	0.801	-0.51	0.1599	0.55938
8090988	CEP70	centrosomal protein 70kDa	80321	Hs.531962	NM_024491//NP_077817	-1.465	5.42	6.073	1.026	-0.65	0.16022	0.55965
8091715	LXN	latexin	56925	Hs.478067	NM_020169//NP_064554	-1.465	4.879	5.367	0.767	-0.49	0.16445	0.55965
8135876	SND1	staphylococcal nuclease and tudor domain containing 1	27044	Hs.122523	NM_014390//NP_055205	-1.465	7.372	7.697	0.511	-0.33	0.16024	0.55965
7920766	ASH1L	ash1 (absent, small, or homeotic)-like (Drosophila)	55870	Hs.491060	NM_018489//NP_060959	-1.464	7.461	7.868	0.64	-0.41	0.16213	0.55992
8106393	F2R	coagulation factor II (thrombin) receptor	2149	Hs.482562//Hs.679786	NM_001992//NP_001983	-1.463	5.434	5.805	0.584	-0.37	0.16976	0.56019
8168412	LOC554203	alanyl-tRNA synthetase domain containing 1 pseudogene	554203	Hs.648316	NR_024582//XR_017716//XR_017797	-1.463	5.441	6.325	1.391	-0.88	0.16195	0.56019
7918134	AMY1A	amylase, alpha 1A (salivary)	276	Hs.655232	NM_001008221//NM_004038//NP_001008222//NP_004029	-1.462	5.514	5.953	0.692	-0.44	0.16249	0.56046
7963092	FMNL3	formin-like 3	91010	Hs.179838	NM_175736//NM_198900//NP_783863//NP_944489	-1.46	6.642	7.045	0.636	-0.4	0.16158	0.561
7987892	ZFP106	zinc finger protein 106 homolog (mouse)	64397	Hs.511143	NM_022473//NP_071918	-1.46	6.294	6.714	0.661	-0.42	0.16169	0.561
8104378	POLS	polymerase (DNA directed) sigma	11044	Hs.481542	NM_006999//NP_008930	-1.46	6.52	6.84	0.505	-0.32	0.16397	0.561
8010426	KIAA1618	KIAA1618	57714	Hs.514554	NM_020954//NP_066005	-1.459	7.294	7.946	1.028	-0.65	0.16208	0.56127
8129901	REPS1	RALBP1 associated Eps domain containing 1	85021	Hs.334603	NM_001128617//NM_031922//NP_001122089//NP_114128	-1.459	6.157	6.531	0.591	-0.37	0.16273	0.56127
8138922	KBTBD2	kelch repeat and BTB (POZ) domain containing 2	25948	Hs.372541	NM_015483//NP_056298	-1.459	6.998	7.445	0.705	-0.45	0.16694	0.56127
7916969	ZRANB2	zinc finger, RAN-binding domain containing 2	9406	Hs.194718	NM_005455//NM_203350//NP_005446//NP_976225	-1.458	8.933	9.316	0.603	-0.38	0.16412	0.56154
8044499	SLC20A1	solute carrier family 20 (phosphate transporter), member 1	6574	Hs.187946	NM_005415//NP_005406	-1.458	6.555	7.08	0.829	-0.53	0.16197	0.56154
7963575	EIF4B	eukaryotic translation initiation factor 4B	1975	Hs.648394//Hs.702041	NM_001417//NP_001408	-1.457	9.852	10.226	0.591	-0.37	0.16513	0.56181
8114138	C5orf15	chromosome 5 open reading frame 15	56951	Hs.716457	NM_020199//NP_064584	-1.457	5.944	6.352	0.644	-0.41	0.16537	0.56181
7903334	CDC14A	CDC14 cell division cycle 14 homolog A (S. cerevisiae)	8556	Hs.127411	NM_003672//NM_033312//NM_033313//NP_003663//NP_201569//NP_201570	-1.456	6.174	6.624	0.711	-0.45	0.16392	0.56208
7982904	RTF1	Rtf1, Paf1/RNA polymerase II complex component, homolog (S. cerevisiae)	23168	Hs.511096	NM_015138//NP_055953	-1.454	6.753	7.207	0.718	-0.45	0.16496	0.56262
8054997	MAP3K2	mitogen-activated protein kinase kinase kinase 2	10746	Hs.145605	NM_006609//NP_006600	-1.453	6.018	6.389	0.587	-0.37	0.17051	0.5629
7925550	ADSS	adenylosuccinate synthase	159	Hs.498313	NM_001126//NP_001117	-1.452	6.332	6.715	0.606	-0.38	0.16505	0.56317
7926283	PRPF18	PRP18 pre-mRNA processing factor 18 homolog (S. cerevisiae)	8559	Hs.161181	NM_003675//NP_003666	-1.452	7.087	7.502	0.657	-0.41	0.16536	0.56317
7982358	ARHGAP11A	Rho GTPase activating protein 11A	9824	Hs.591130	NM_014783//NM_199357//NP_055598//NP_955389//XM_001714495//XP_001714547	-1.452	5.238	6.106	1.376	-0.87	0.16382	0.56317
8106633	MSH3	mutS homolog 3 (E. coli)	4437	Hs.280987//Hs.648635	NM_002439//NP_002430	-1.452	5.888	6.206	0.504	-0.32	0.16365	0.56317
8131944	NFE2L3	nuclear factor (erythroid-derived 2)-like 3	9603	Hs.404741//Hs.712898	NM_004289//NP_004280	-1.451	6.313	6.676	0.576	-0.36	0.16717	0.56344
8168691	DIAPH2	diaphanous homolog 2 (Drosophila)	1730	Hs.226483//Hs.716101	NM_006729//NM_007309//NP_006720//NP_009293	-1.451	7.073	7.629	0.881	-0.56	0.16867	0.56344
8077858	ATG7	ATG7 autophagy related 7 homolog (S. cerevisiae)	10533	Hs.716466	NM_001136031//NM_001144912//NM_006395//NP_001129503//NP_001138384//NP_006386	-1.45	6.845	7.373	0.837	-0.53	0.16442	0.56371
8135512	ZNF277	zinc finger protein 277	11179	Hs.655904	NM_021994//NP_068834	-1.45	3.887	4.223	0.533	-0.34	0.17525	0.56371
7900426	SMAP2	small ArfGAP2	64744	Hs.15200	NM_022733//NP_073570	-1.449	8.252	8.644	0.621	-0.39	0.16446	0.56398
7958800	MAPKAPK5	mitogen-activated protein kinase-activated protein kinase 5	8550	Hs.413901	NM_003668//NM_139078//NP_003659//NP_620777	-1.449	6.714	7.092	0.601	-0.38	0.16553	0.56398
8099807	GAFA3	FGF-2 activity-associated protein 3	100128236	Hs.543647	XM_001715321//XM_001722922//XM_001723636//XP_001715373//XP_001722974//XP_001723688	-1.449	6.431	6.832	0.637	-0.4	0.16471	0.56398
8079869	RBM5	RNA binding motif protein 5	10181	Hs.439480	NM_005778//NP_005769	-1.448	8.28	8.66	0.604	-0.38	0.16562	0.56426
8086494	ZNF852	zinc finger protein 852	285346	Hs.648974	XM_001717402//XM_001717544//XM_001725070//XP_001717454//XP_001717596//XP_001725122	-1.448	5.295	5.743	0.712	-0.45	0.16579	0.56426
8041422	RASGRP3	RAS guanyl releasing protein 3 (calcium and DAG-regulated)	25780	Hs.143674	NM_001139488//NM_170672//NP_001132960//NP_733772	-1.447	6.851	7.672	1.305	-0.82	0.16737	0.56453
8051928	PREPL	prolyl endopeptidase-like	9581	Hs.444349	NM_001042385//NM_001042386//NM_006036//NP_001035844//NP_001035845//NP_006027	-1.445	5.391	5.8	0.651	-0.41	0.16682	0.56508
8107164	HISPPD1	histidine acid phosphatase domain containing 1	23262	Hs.212046	NM_015216//NP_056031	-1.445	6.39	6.9	0.81	-0.51	0.16764	0.56508
7925876	PFKP	phosphofructokinase, platelet	5214	Hs.26010	NM_002627//NP_002618	-1.444	5.988	6.47	0.767	-0.48	0.17413	0.56535
8002729	GLG1	golgi apparatus protein 1	2734	Hs.109731//Hs.201712	NM_001145666//NM_001145667//NM_012201//NP_001139138//NP_001139139//NP_036333//NR_027264//NR_027265	-1.443	7.176	7.535	0.573	-0.36	0.169	0.56562
8006336	LRRC37B	leucine rich repeat containing 37B	114659	Hs.514071	NM_052888//NP_443120	-1.443	6.082	6.693	0.974	-0.61	0.16646	0.56562
8023735	TMX3	thioredoxin-related transmembrane protein 3	54495	Hs.440534	NM_019022//NP_061895	-1.443	6.182	6.557	0.598	-0.38	0.17057	0.56562
7982957	MGA	MAX gene associated	23269	Hs.187569	NM_001080541//NP_001074010	-1.442	6.712	7.306	0.947	-0.59	0.16663	0.5659
8020149	NAPG	N-ethylmaleimide-sensitive factor attachment protein, gamma	8774	Hs.464622	NM_003826//NP_003817	-1.442	7.254	7.694	0.7	-0.44	0.17358	0.5659
8128522	HACE1	HECT domain and ankyrin repeat containing, E3 ubiquitin protein ligase 1	57531	Hs.434340	NM_020771//NP_065822	-1.442	5.727	6.15	0.674	-0.42	0.16679	0.5659
7987139	GOLGA9P	golgi autoantigen, golgin subfamily a, 9 pseudogene	283796	Hs.375441	NR_024074//XR_017720	-1.439	8.428	9.26	1.328	-0.83	0.16757	0.56672
8096669	TET2	tet oncogene family member 2	54790	Hs.367639	NM_001127208//NM_017628//NP_001120680//NP_060098	-1.439	7.646	7.983	0.538	-0.34	0.17314	0.56672
8126588	XPO5	exportin 5	57510	Hs.203206	NM_020750//NP_065801	-1.439	5.729	6.137	0.651	-0.41	0.16897	0.56672
7932796	SVIL	supervillin	6840	Hs.499209	NM_003174//NM_021738//NP_003165//NP_068506	-1.438	6.112	6.483	0.592	-0.37	0.17133	0.567
7948211	SSRP1	structure specific recognition protein 1	6749	Hs.523680	NM_003146//NP_003137	-1.438	6.606	6.928	0.515	-0.32	0.17236	0.567
8041360	TTC27	tetratricopeptide repeat domain 27	55622	Hs.468125	NM_017735//NP_060205	-1.437	6.428	6.98	0.883	-0.55	0.16798	0.56727
8071547	UBE2L3	ubiquitin-conjugating enzyme E2L 3	7332	Hs.108104//Hs.603229//Hs.715088	NM_003347//NM_198157//NP_003338//NP_937800	-1.437	5.379	5.698	0.51	-0.32	0.16928	0.56727
8089652	NAT13	N-acetyltransferase 13 (GCN5-related)	80218	Hs.596074	NM_025146//NP_079422	-1.437	9.399	9.745	0.553	-0.35	0.16807	0.56727
8040985	ZNF512	zinc finger protein 512	84450	Hs.529178	NM_032434//NP_115810	-1.436	5.971	6.47	0.799	-0.5	0.16874	0.56755
8050565	PUM2	pumilio homolog 2 (Drosophila)	23369	Hs.467824	NM_015317//NP_056132	-1.436	7.554	8.006	0.723	-0.45	0.17103	0.56755
8134219	CCDC132	coiled-coil domain containing 132	55610	Hs.222282	NM_017667//NM_024553//NP_060137//NP_078829	-1.435	5.202	5.582	0.609	-0.38	0.16962	0.56782
8054131	C2orf64	chromosome 2 open reading frame 64	493753	Hs.596537	NM_001008215//NP_001008216	-1.434	7.27	7.625	0.568	-0.35	0.17652	0.5681
8102214	PAPSS1	3'-phosphoadenosine 5'-phosphosulfate synthase 1	9061	Hs.368610	NM_005443//NP_005434	-1.434	6.041	6.448	0.653	-0.41	0.16859	0.5681
8008629	DGKE	diacylglycerol kinase, epsilon 64kDa	8526	Hs.591179//Hs.597490	NM_003647//NP_003638	-1.432	4.449	5.073	1.001	-0.62	0.17012	0.56865
7932637	ANKRD26	ankyrin repeat domain 26	22852	Hs.361041	NM_014915//NP_055730	-1.43	4.722	5.069	0.557	-0.35	0.17626	0.56921
8016847	TRIM25	tripartite motif-containing 25	7706	Hs.528952	NM_005082//NP_005073	-1.43	8.864	9.216	0.565	-0.35	0.17039	0.56921
8006325	SUZ12	suppressor of zeste 12 homolog (Drosophila)	23512	Hs.462732	NM_015355//NP_056170	-1.427	7.471	7.923	0.726	-0.45	0.17372	0.57004
7963750	CBX5	chromobox homolog 5 (HP1 alpha homolog, Drosophila)	23468	Hs.349283	NM_001127321//NM_001127322//NM_012117//NP_001120793//NP_001120794//NP_036249	-1.426	8.427	8.852	0.684	-0.42	0.17115	0.57032
8140037	BAZ1B	bromodomain adjacent to zinc finger domain, 1B	9031	Hs.647016	NM_032408//NP_115784	-1.426	7.801	8.159	0.576	-0.36	0.17477	0.57032
8162352	NOL8	nucleolar protein 8	55035	Hs.442199	NM_017948//NP_060418//NR_024020	-1.426	7.302	7.879	0.93	-0.58	0.17105	0.57032
7936463	ABLIM1	actin binding LIM protein 1	3983	Hs.438236//Hs.538331	NM_001003407//NM_001003408//NM_002313//NM_006720//NP_001003407//NP_001003408//NP_002304//NP_006711	-1.425	4.848	5.468	0.998	-0.62	0.17723	0.5706
8052762	GFPT1	glutamine-fructose-6-phosphate transaminase 1	2673	Hs.580300	NM_002056//NP_002047	-1.425	6.704	7.118	0.667	-0.41	0.17605	0.5706
7920531	ADAR	adenosine deaminase, RNA-specific	103	Hs.12341	NM_001025107//NM_001111//NM_015840//NM_015841//NP_001020278//NP_001102//NP_056655//NP_056656	-1.422	7.304	7.731	0.689	-0.43	0.17209	0.57143
8045860	PKP4	plakophilin 4	8502	Hs.407580	NM_001005476//NM_003628//NP_001005476//NP_003619	-1.42	5.373	5.757	0.62	-0.38	0.1729	0.57199
8054364	TGFBRAP1	transforming growth factor, beta receptor associated protein 1	9392	Hs.446350	NM_001142621//NM_004257//NP_001136093//NP_004248	-1.42	5.623	6.139	0.834	-0.52	0.17273	0.57199
8129458	ARHGAP18	Rho GTPase activating protein 18	93663	Hs.486458//Hs.708586	NM_033515//NP_277050	-1.42	6.163	6.492	0.531	-0.33	0.17358	0.57199
8012257	TP53	tumor protein p53	7157	Hs.654481	NM_000546//NM_001126112//NM_001126113//NM_001126114//NM_001126115//NM_001126116//NM_001126117//NP_000537//NP_001119584//NP_001119585//NP_001119586//NP_001119587//NP_001119588//NP_001119589	-1.419	6.482	6.85	0.595	-0.37	0.17293	0.57227
8138401	SNX13	sorting nexin 13	23161	Hs.487648	NM_015132//NP_055947	-1.418	6.126	6.474	0.563	-0.35	0.18183	0.57255
7966441	C12orf47	chromosome 12 open reading frame 47	51275	Hs.333120	NR_015404//XR_017874//XR_017973	-1.417	6.381	6.925	0.882	-0.54	0.17369	0.57283
8049199	GIGYF2	GRB10 interacting GYF protein 2	26058	Hs.565319	NM_001103146//NM_001103147//NM_001103148//NM_015575//NP_001096616//NP_001096617//NP_001096618//NP_056390	-1.417	7.457	7.801	0.558	-0.34	0.17348	0.57283
7969166	KCNRG	potassium channel regulator	283518	Hs.660161	NM_173605//NM_199464//NP_775876//NP_955751	-1.414	7.36	8.084	1.173	-0.72	0.17538	0.57367
8147228	DECR1	2,4-dienoyl CoA reductase 1, mitochondrial	1666	Hs.492212	NM_001359//NP_001350	-1.414	7.94	8.334	0.639	-0.39	0.18333	0.57367
7989387	VPS13C	vacuolar protein sorting 13 homolog C (S. cerevisiae)	54832	Hs.511668	NM_001018088//NM_017684//NM_018080//NM_020821//NP_001018098//NP_060154//NP_060550//NP_065872	-1.412	6.624	7.111	0.79	-0.49	0.17983	0.57423
7961279	TAS2R14	taste receptor, type 2, member 14	50840	Hs.408153//Hs.679406	NM_023922//NP_076411	-1.411	4.238	4.595	0.58	-0.36	0.17608	0.57451
8046380	ITGA6	integrin, alpha 6	3655	Hs.133397	NM_000210//NM_001079818//NP_000201//NP_001073286	-1.411	5.653	6.041	0.63	-0.39	0.17587	0.57451
8028186	ZNF146	zinc finger protein 146	7705	Hs.643436	NM_001099638//NM_001099639//NM_007145//NP_001093108//NP_001093109//NP_009076	-1.41	6.167	6.811	1.047	-0.64	0.17671	0.5748
8099721	KIAA0746	KIAA0746 protein	23231	Hs.479384	NM_015187//NP_056002	-1.41	5.229	5.575	0.563	-0.35	0.17592	0.5748
7963851	KIAA0748	KIAA0748	9840	Hs.33187	NM_001098815//NM_001136030//NP_001092285//NP_001129502	-1.409	6.079	6.519	0.717	-0.44	0.17613	0.57508
7988537	CEP152	centrosomal protein 152kDa	22995	Hs.597323	NM_014985//NP_055800	-1.409	5.467	5.977	0.83	-0.51	0.17662	0.57508
7997940	SNORD68	small nucleolar RNA, C/D box 68	606500	NA	NR_002450	-1.409	3.77	4.129	0.585	-0.36	0.18019	0.57508
8058127	CLK1	CDC-like kinase 1	1195	Hs.433732	NM_004071//NP_004062	-1.408	9.718	10.204	0.792	-0.49	0.18938	0.57536
8098084	ETFDH	electron-transferring-flavoprotein dehydrogenase	2110	Hs.155729	NM_004453//NP_004444	-1.408	5.613	6.09	0.776	-0.48	0.17727	0.57536
8155673	PIP5K1B	phosphatidylinositol-4-phosphate 5-kinase, type I, beta	8395	Hs.534371	NM_003558//NP_003549	-1.408	4.349	4.768	0.683	-0.42	0.18139	0.57536
7908867	TMEM183A	transmembrane protein 183A	92703	Hs.497443	NM_138391//NP_612400	-1.407	6.701	7.112	0.67	-0.41	0.1771	0.57564
7946635	ZBED5	zinc finger, BED-type containing 5	58486	Hs.655066	NM_001143667//NM_021211//NP_001137139//NP_067034//XR_041298//XR_041299//XR_041300	-1.406	7.227	7.616	0.635	-0.39	0.18209	0.57592
7954752	DNM1L	dynamin 1-like	10059	Hs.556296	NM_005690//NM_012062//NM_012063//NP_005681//NP_036192//NP_036193	-1.405	7.652	8.117	0.759	-0.47	0.18182	0.57621
8096463	SMARCAD1	SWI/SNF-related, matrix-associated actin-dependent regulator of chromatin, subfamily a, containing DEAD/H box 1	56916	Hs.410406	NM_001128429//NM_001128430//NM_020159//NP_001121901//NP_001121902//NP_064544	-1.404	6.648	7.18	0.868	-0.53	0.17924	0.57649
7971222	MTRF1	mitochondrial translational release factor 1	9617	Hs.382176	NM_004294//NP_004285	-1.403	5.537	5.981	0.726	-0.44	0.17797	0.57677
7916592	MYSM1	Myb-like, SWIRM and MPN domains 1	114803	Hs.709264	NM_001085487//NP_001078956	-1.402	7.058	7.557	0.816	-0.5	0.17798	0.57706
8019885	SMCHD1	structural maintenance of chromosomes flexible hinge domain containing 1	23347	Hs.8118	NM_015295//NP_056110	-1.402	8.562	9.002	0.719	-0.44	0.17899	0.57706
8097973	GUCY1B3	guanylate cyclase 1, soluble, beta 3	2983	Hs.77890	NM_000857//NP_000848	-1.402	5.863	6.359	0.811	-0.5	0.18091	0.57706
8119198	FTSJD2	FtsJ methyltransferase domain containing 2	23070	Hs.520102	NM_015050//NP_055865	-1.401	6.506	7.06	0.906	-0.55	0.17867	0.57734
7986642	GOLGA8E	golgi autoantigen, golgin subfamily a, 8E	390535	Hs.454647//Hs.567922//Hs.592025	NM_001012423//NP_001012423	-1.398	6.46	7.202	1.215	-0.74	0.18087	0.57819
7935776	SCD	stearoyl-CoA desaturase (delta-9-desaturase)	6319	Hs.558396//Hs.597496	NM_005063//NP_005054//XM_001723785//XM_001725202//XM_001725496//XP_001723837//XP_001725254//XP_001725548	-1.397	6.426	7.401	1.599	-0.97	0.17945	0.57848
8078544	MLH1	mutL homolog 1, colon cancer, nonpolyposis type 2 (E. coli)	4292	Hs.195364	NM_000249//NP_000240	-1.397	6.398	6.769	0.608	-0.37	0.17985	0.57848
8106709	ATG10	ATG10 autophagy related 10 homolog (S. cerevisiae)	83734	Hs.713698	NM_001131028//NM_031482//NP_001124500//NP_113670	-1.397	4.885	5.228	0.563	-0.34	0.17998	0.57848
7947934	MTCH2	mitochondrial carrier homolog 2 (C. elegans)	23788	Hs.269944	NM_014342//NP_055157	-1.396	7.947	8.269	0.528	-0.32	0.18311	0.57876
8175593	IDS	iduronate 2-sulfatase	3423	Hs.460960	NM_000202//NM_006123//NP_000193//NP_006114	-1.396	6.712	7.083	0.61	-0.37	0.17982	0.57876
8180263	ZC3H11A	zinc finger CCCH-type containing 11A	9877	Hs.532399	NM_014827//NP_055642	-1.396	8.63	9.048	0.686	-0.42	0.17964	0.57876
8144812	PCM1	pericentriolar material 1	5108	Hs.491148	NM_006197//NP_006188	-1.395	8.295	8.737	0.727	-0.44	0.18069	0.57905
8146142	AGPAT6	1-acylglycerol-3-phosphate O-acyltransferase 6 (lysophosphatidic acid acyltransferase, zeta)	137964	Hs.355753//Hs.657014	NM_178819//NP_848934	-1.395	6.776	7.144	0.604	-0.37	0.18106	0.57905
7902883	LRRC8D	leucine rich repeat containing 8 family, member D	55144	Hs.588647	NM_001134479//NM_018103//NP_001127951//NP_060573	-1.394	6.793	7.221	0.703	-0.43	0.18323	0.57933
8023605	PIGN	phosphatidylinositol glycan anchor biosynthesis, class N	23556	Hs.157031	NM_012327//NM_176787//NP_036459//NP_789744	-1.394	5.07	5.541	0.773	-0.47	0.18059	0.57933
7990636	C15orf5	chromosome 15 open reading frame 5	81698	Hs.656938	NR_026813//XR_017877//XR_017977//XR_041829	-1.393	6.084	6.584	0.822	-0.5	0.18261	0.57962
8091354	HLTF	helicase-like transcription factor	6596	Hs.3068	NM_003071//NM_139048//NP_003062//NP_620636	-1.391	5.002	5.414	0.679	-0.41	0.18385	0.58019
8092409	PARL	presenilin associated, rhomboid-like	55486	Hs.478469	NM_001037639//NM_018622//NP_001032728//NP_061092	-1.391	7.415	7.931	0.849	-0.52	0.18307	0.58019
7956949	NUP107	nucleoporin 107kDa	57122	Hs.524574	NM_020401//NP_065134	-1.389	6.465	7.039	0.948	-0.57	0.18223	0.58076
8041713	PPM1B	protein phosphatase 1B (formerly 2C), magnesium-dependent, beta isoform	5495	Hs.416769	NM_001033556//NM_001033557//NM_002706//NM_177968//NM_177969//NP_001028728//NP_001028729//NP_002697//NP_808907//NP_808908	-1.389	6.887	7.25	0.599	-0.36	0.18589	0.58076
7922414	SNORD76	small nucleolar RNA, C/D box 76	692196	NA	NR_003942	-1.388	6.901	7.584	1.126	-0.68	0.18948	0.58105
8042356	MEIS1	Meis homeobox 1	4211	Hs.526754//Hs.603755	NM_002398//NP_002389	-1.388	7.159	7.903	1.227	-0.74	0.18219	0.58105
8156604	C9orf102	chromosome 9 open reading frame 102	375748	Hs.432364	NM_001010895//NM_001034155//NM_020207//NP_001010895//NP_001029327//NP_064592	-1.388	6.475	6.842	0.605	-0.37	0.18318	0.58105
7934812	WAPAL	wings apart-like homolog (Drosophila)	23063	Hs.203099//Hs.714876	NM_015045//NP_055860	-1.387	8.31	8.693	0.633	-0.38	0.19093	0.58134
8035193	C19orf42	chromosome 19 open reading frame 42	79086	Hs.356467	NM_024104//NP_077009	-1.387	6.438	6.768	0.545	-0.33	0.19166	0.58134
8115181	DCTN4	dynactin 4 (p62)	51164	Hs.675564	NM_001135643//NM_001135644//NM_016221//NP_001129115//NP_001129116//NP_057305	-1.387	6.096	6.541	0.735	-0.45	0.18646	0.58134
7911870	KIAA0562	KIAA0562	9731	Hs.133089//Hs.509017	NM_014704//NP_055519	-1.386	6.328	6.717	0.642	-0.39	0.18291	0.58163
8019762	P4HB	prolyl 4-hydroxylase, beta polypeptide	5034	Hs.464336	NM_000918//NP_000909	-1.386	7.417	7.739	0.531	-0.32	0.18482	0.58163
7936937	UROS	uroporphyrinogen III synthase	7390	Hs.501376	NM_000375//NP_000366	-1.384	5.726	6.283	0.921	-0.56	0.18401	0.5822
8004331	KCTD11	potassium channel tetramerisation domain containing 11	147040	Hs.592112	NM_001002914//NP_001002914	-1.384	5.211	5.558	0.575	-0.35	0.18329	0.5822
8124806	NRM	nurim (nuclear envelope membrane protein)	11270	Hs.519993	NM_007243//NP_009174	-1.384	3.199	3.514	0.52	-0.31	0.18954	0.5822
7906904	HSD17B7	hydroxysteroid (17-beta) dehydrogenase 7	51478	Hs.492925	NM_016371//NP_057455	-1.383	6.289	6.687	0.659	-0.4	0.19165	0.58249
7943424	BIRC2	baculoviral IAP repeat-containing 2	329	Hs.696238	NM_001166//NP_001157	-1.383	7.917	8.431	0.85	-0.51	0.19826	0.58249
8158372	SET	SET nuclear oncogene	6418	Hs.436687//Hs.596814//Hs.609454	NM_001122821//NM_003011//NP_001116293//NP_003002	-1.383	9.294	9.742	0.742	-0.45	0.18503	0.58249
8017634	DDX5	DEAD (Asp-Glu-Ala-Asp) box polypeptide 5	1655	Hs.279806//Hs.633299	NM_004396//NP_004387	-1.382	9.946	10.291	0.57	-0.34	0.19454	0.58278
8128409	USP45	ubiquitin specific peptidase 45	85015	Hs.143410	NM_001080481//NP_001073950	-1.382	4.535	4.883	0.575	-0.35	0.18797	0.58278
8089930	GOLGB1	golgin B1, golgi integral membrane protein	2804	Hs.213389	NM_004487//NP_004478	-1.381	7.274	7.623	0.578	-0.35	0.19175	0.58307
7906021	MSTO1	misato homolog 1 (Drosophila)	55154	Hs.656547	NM_018116//NP_060586	-1.38	5.28	5.755	0.787	-0.47	0.1926	0.58335
7955019	ARID2	AT rich interactive domain 2 (ARID, RFX-like)	196528	Hs.317304	NM_152641//NP_689854	-1.379	6.666	7.099	0.718	-0.43	0.1851	0.58364
8011626	UBE2G1	ubiquitin-conjugating enzyme E2G 1 (UBC7 homolog, yeast)	7326	Hs.714345	NM_003342//NP_003333	-1.379	7.273	7.635	0.6	-0.36	0.1862	0.58364
8050190	ADAM17	ADAM metallopeptidase domain 17	6868	Hs.404914	NM_003183//NP_003174	-1.379	8.019	8.447	0.71	-0.43	0.18831	0.58364
7917156	FUBP1	far upstream element (FUSE) binding protein 1	8880	Hs.567380	NM_003902//NP_003893	-1.378	9.21	9.566	0.591	-0.36	0.19326	0.58393
7971965	LOC100129884	hypothetical protein LOC100129884	100129884	Hs.715626	XM_001718836//XM_001722013//XM_001723940//XP_001718888//XP_001722065//XP_001723992	-1.377	5.267	5.685	0.695	-0.42	0.19058	0.58422
8065607	PLAGL2	pleiomorphic adenoma gene-like 2	5326	Hs.154104	NM_002657//NP_002648	-1.377	6.388	6.695	0.51	-0.31	0.18533	0.58422
8081198	OR5H15	olfactory receptor, family 5, subfamily H, member 15	403274	Hs.554713	NM_001005515//NP_001005515	-1.377	4.207	4.527	0.532	-0.32	0.1917	0.58422
8021924	THOC1	THO complex 1	9984	Hs.712543	NM_005131//NP_005122	-1.375	6.787	7.26	0.787	-0.47	0.18649	0.5848
8110685	LOC25845	hypothetical LOC25845	25845	Hs.481464	NR_024158//XR_017708//XR_017745//XR_040817	-1.374	6.029	6.345	0.525	-0.32	0.19151	0.58509
8139057	ELMO1	engulfment and cell motility 1	9844	Hs.656638	NM_001039459//NM_014800//NM_130442//NP_001034548//NP_055615//NP_569709	-1.374	6.563	7.275	1.185	-0.71	0.18623	0.58509
8166195	ZRSR2	zinc finger (CCCH type), RNA-binding motif and serine/arginine rich 2	8233	Hs.171909	NM_005089//NP_005080	-1.374	7.612	7.976	0.606	-0.36	0.18627	0.58509
7938448	USP47	ubiquitin specific peptidase 47	55031	Hs.577256	NM_017944//NP_060414	-1.373	7.299	7.675	0.627	-0.38	0.19165	0.58538
8007745	HEXIM1	hexamethylene bis-acetamide inducible 1	10614	Hs.586945//Hs.634944//Hs.716487	NM_006460//NP_006451	-1.373	7.773	8.147	0.622	-0.37	0.19448	0.58538
7951046	MRE11A	MRE11 meiotic recombination 11 homolog A (S. cerevisiae)	4361	Hs.192649	NM_005590//NM_005591//NP_005581//NP_005582	-1.372	5.118	5.608	0.817	-0.49	0.18791	0.58567
7964250	PTGES3	prostaglandin E synthase 3 (cytosolic)	10728	Hs.50425	NM_006601//NP_006592	-1.372	8.241	8.649	0.679	-0.41	0.19527	0.58567
7933509	ERCC6	excision repair cross-complementing rodent repair deficiency, complementation group 6	2074	Hs.654449	NM_000124//NP_000115	-1.369	5.922	6.262	0.568	-0.34	0.1878	0.58655
7971967	DIS3	DIS3 mitotic control homolog (S. cerevisiae)	22894	Hs.643464	NM_001128226//NM_014953//NP_001121698//NP_055768	-1.369	7.598	7.928	0.551	-0.33	0.1965	0.58655
8006479	LIG3	ligase III, DNA, ATP-dependent	3980	Hs.100299	NM_002311//NM_013975//NP_002302//NP_039269	-1.368	5.727	6.083	0.595	-0.36	0.19077	0.58684
8128795	C6orf199	chromosome 6 open reading frame 199	221264	Hs.486169	NM_001145128//NM_145025//NP_001138600//NP_659462	-1.368	4.996	5.407	0.687	-0.41	0.18801	0.58684
8056766	SLC25A12	solute carrier family 25 (mitochondrial carrier, Aralar), member 12	8604	Hs.470608	NM_003705//NP_003696	-1.367	5.117	5.421	0.51	-0.3	0.18952	0.58713
7898070	PRDM2	PR domain containing 2, with ZNF domain	7799	Hs.371823	NM_001007257//NM_001135610//NM_012231//NM_015866//NP_001007258//NP_001129082//NP_036363//NP_056950	-1.366	6.85	7.379	0.886	-0.53	0.19027	0.58742
8084844	OPA1	optic atrophy 1 (autosomal dominant)	4976	Hs.594504	NM_015560//NM_130831//NM_130832//NM_130833//NM_130834//NM_130835//NM_130836//NM_130837//NP_056375//NP_570844//NP_570845//NP_570846//NP_570847//NP_570848//NP_570849//NP_570850	-1.363	7.284	7.747	0.776	-0.46	0.19144	0.5883
8044613	CBWD2	COBW domain containing 2	150472	Hs.531330	NM_172003//NP_742000//XM_001716392//XP_001716444	-1.362	7.384	7.922	0.904	-0.54	0.19391	0.58859
8118322	SNORD52	small nucleolar RNA, C/D box 52	26797	NA	NR_002742	-1.362	5.547	5.909	0.607	-0.36	0.19013	0.58859
8052125	ASB3	ankyrin repeat and SOCS box-containing 3	51130	Hs.40763	NM_016115//NM_145863//NP_057199//NP_665862	-1.361	6.491	6.915	0.711	-0.42	0.19219	0.58888
8099506	TAPT1	transmembrane anterior posterior transformation 1	202018	Hs.479223	NM_153365//NP_699196	-1.36	5.809	6.142	0.559	-0.33	0.19056	0.58918
8115022	CSNK1A1	casein kinase 1, alpha 1	1452	Hs.529862//Hs.712555	NM_001025105//NM_001892//NP_001020276//NP_001883	-1.36	8.624	9.009	0.648	-0.39	0.19645	0.58918
7953878	CLEC2D	C-type lectin domain family 2, member D	29121	Hs.268326	NM_001004419//NM_013269//NP_001004419//NP_037401	-1.359	6.208	6.82	1.028	-0.61	0.19101	0.58947
8001693	CNOT1	CCR4-NOT transcription complex, subunit 1	23019	Hs.460923//Hs.716474	NM_016284//NM_206999//NP_057368//NP_996882	-1.359	8.278	8.636	0.602	-0.36	0.19425	0.58947
8047659	ABI2	abl interactor 2	10152	Hs.471156	NM_005759//NP_005750	-1.358	6.443	6.751	0.517	-0.31	0.19424	0.58977
8063242	ARFGEF2	ADP-ribosylation factor guanine nucleotide-exchange factor 2 (brefeldin A-inhibited)	10564	Hs.62578	NM_006420//NP_006411	-1.358	6.375	6.765	0.655	-0.39	0.19116	0.58977
8007471	NBR1	neighbor of BRCA1 gene 1	4077	Hs.277721//Hs.373818//Hs.546264	NM_005899//NM_031858//NM_031862//NP_005890//NP_114064//NP_114068	-1.357	5.51	5.821	0.525	-0.31	0.19445	0.59006
8043251	PTCD3	Pentatricopeptide repeat domain 3	55037	Hs.323489//Hs.623885	NM_017952//NP_060422	-1.357	6.871	7.356	0.815	-0.48	0.19247	0.59006
8094169	CPEB2	cytoplasmic polyadenylation element binding protein 2	132864	Hs.656937	NM_182485//NM_182646//NP_872291//NP_872587	-1.357	6.496	7.009	0.863	-0.51	0.1917	0.59006
8100292	FRYL	FRY-like	285527	Hs.631525	NM_015030//NP_055845	-1.357	7.205	7.708	0.847	-0.5	0.19405	0.59006
8104422	MTRR	5-methyltetrahydrofolate-homocysteine methyltransferase reductase	4552	Hs.481551	NM_002454//NM_024010//NP_002445//NP_076915	-1.356	6.964	7.302	0.568	-0.34	0.19247	0.59035
8169009	BEX4	brain expressed, X-linked 4	56271	Hs.184736	NM_001080425//NM_001127688//NP_001073894//NP_001121160	-1.355	6.733	7.386	1.101	-0.65	0.20239	0.59065
7931281	FANK1	fibronectin type III and ankyrin repeat domains 1	92565	Hs.352591	NM_145235//NP_660278	-1.354	4.463	4.778	0.531	-0.31	0.19436	0.59094
7972297	ABCC4	ATP-binding cassette, sub-family C (CFTR/MRP), member 4	10257	Hs.508423	NM_001105515//NM_005845//NP_001098985//NP_005836	-1.354	5.276	5.907	1.065	-0.63	0.19294	0.59094
8092392	KLHL6	kelch-like 6 (Drosophila)	89857	Hs.659147	NM_130446//NP_569713	-1.354	7.064	7.464	0.675	-0.4	0.19343	0.59094
7967420	SBNO1	strawberry notch homolog 1 (Drosophila)	55206	Hs.577403	NM_018183//NP_060653	-1.353	7.888	8.404	0.871	-0.52	0.19914	0.59124
7958644	ATP2A2	ATPase, Ca++ transporting, cardiac muscle, slow twitch 2	488	Hs.506759	NM_001135765//NM_001681//NM_170665//NP_001129237//NP_001672//NP_733765	-1.352	7.944	8.363	0.708	-0.42	0.19652	0.59153
8039947	FUSIP1	FUS interacting protein (serine/arginine-rich) 1	10772	Hs.3530//Hs.652334	NM_006625//NM_054016//NP_006616//NP_473357	-1.352	7.796	8.158	0.611	-0.36	0.19675	0.59153
8138613	OSBPL3	oxysterol binding protein-like 3	26031	Hs.520259	NM_015550//NM_145320//NM_145321//NM_145322//NP_056365//NP_663160//NP_663161//NP_663162	-1.351	6.133	6.581	0.757	-0.45	0.19454	0.59183
8077815	C3orf42	chromosome 3 open reading frame 42	84657	Hs.302131	NR_026829//XR_040160//XR_040161//XR_040162	-1.35	6.133	6.48	0.587	-0.35	0.19584	0.59213
8041867	MSH2	mutS homolog 2, colon cancer, nonpolyposis type 1 (E. coli)	4436	Hs.597656	NM_000251//NP_000242	-1.349	4.78	5.164	0.649	-0.38	0.19578	0.59242
8014100	C17orf75	chromosome 17 open reading frame 75	64149	Hs.655257	NM_022344//NP_071739	-1.348	4.356	4.779	0.716	-0.42	0.19715	0.59272
7921526	PIGM	phosphatidylinositol glycan anchor biosynthesis, class M	93183	Hs.552810	NM_145167//NP_660150	-1.346	5.394	5.82	0.724	-0.43	0.19507	0.59331
8087380	USP4	ubiquitin specific peptidase 4 (proto-oncogene)	7375	Hs.403828//Hs.714416//Hs.77500	NM_003363//NM_199443//NP_003354//NP_955475	-1.345	7.807	8.138	0.563	-0.33	0.19554	0.59361
8005473	PAIP1	poly(A) binding protein interacting protein 1	10605	Hs.482038	NM_006451//NM_182789//NM_183323//NP_006442//NP_877590//NP_899152	-1.344	5.197	5.63	0.735	-0.43	0.19578	0.59391
8014487	ACACA	acetyl-Coenzyme A carboxylase alpha	31	Hs.160556	NM_198834//NM_198836//NM_198837//NM_198838//NM_198839//NP_942131//NP_942133//NP_942134//NP_942135//NP_942136	-1.344	5.137	5.466	0.558	-0.33	0.20409	0.59391
8180411	ELMO1	engulfment and cell motility 1	9844	Hs.656638	NM_001039459//NM_014800//NM_130442//NP_001034548//NP_055615//NP_569709	-1.344	7.584	8.148	0.959	-0.56	0.19584	0.59391
7949931	SUV420H1	suppressor of variegation 4-20 homolog 1 (Drosophila)	51111	Hs.632120	NM_016028//NM_017635//NP_057112//NP_060105	-1.343	7.487	7.803	0.536	-0.32	0.2033	0.5942
8095894	MRPL1	mitochondrial ribosomal protein L1	65008	Hs.532019	NM_020236//NP_064621	-1.343	6.35	6.868	0.88	-0.52	0.19871	0.5942
7930714	ATRNL1	attractin-like 1	26033	Hs.501127	NM_207303//NP_997186	-1.342	3.656	4.142	0.827	-0.49	0.20792	0.5945
8177601	MCCC2	methylcrotonoyl-Coenzyme A carboxylase 2 (beta)	64087	Hs.604789	NM_022132//NP_071415	-1.341	6.003	6.385	0.651	-0.38	0.19995	0.5948
8041592	EML4	echinoderm microtubule associated protein like 4	27436	Hs.712760	NM_001145076//NM_019063//NP_001138548//NP_061936	-1.34	5.901	6.263	0.617	-0.36	0.19752	0.5951
8128650	SEC63	SEC63 homolog (S. cerevisiae)	11231	Hs.26904	NM_007214//NP_009145	-1.34	8.416	8.866	0.766	-0.45	0.2044	0.5951
7982294	LOC390561	similar to hect domain and RLD 2	390561	Hs.709490	XM_001716926//XM_001726958//XM_001726963//XP_001716978//XP_001727010//XP_001727015	-1.339	3.921	4.308	0.661	-0.39	0.20029	0.59539
7984641	ARIH1	ariadne homolog, ubiquitin-conjugating enzyme E2 binding protein, 1 (Drosophila)	25820	Hs.268787	NM_005744//NP_005735	-1.339	7.663	8.008	0.589	-0.35	0.20535	0.59539
8058161	ORC2L	origin recognition complex, subunit 2-like (yeast)	4999	Hs.444870	NM_006190//NP_006181	-1.339	6.065	6.534	0.799	-0.47	0.19856	0.59539
8123129	WTAP	Wilms tumor 1 associated protein	9589	Hs.446091//Hs.710715	NM_004906//NM_152857//NM_152858//NP_004897//NP_690596//NP_690597	-1.339	8.409	8.908	0.85	-0.5	0.20563	0.59539
7938592	FAR1	fatty acyl CoA reductase 1	84188	Hs.501991	NM_032228//NP_115604	-1.338	7.027	7.35	0.551	-0.32	0.19904	0.59569
7925201	ARID4B	AT rich interactive domain 4B (RBP1-like)	51742	Hs.533633//Hs.575782	NM_016374//NM_031371//NP_057458//NP_112739	-1.336	7.989	8.445	0.779	-0.46	0.20448	0.59629
7928516	SAMD8	sterile alpha motif domain containing 8	142891	Hs.663616	NM_144660//NP_653261	-1.336	6.687	7.029	0.585	-0.34	0.19907	0.59629
7959657	ATP6V0A2	ATPase, H+ transporting, lysosomal V0 subunit a2	23545	Hs.201939	NM_012463//NP_036595	-1.336	6.435	7.013	0.987	-0.58	0.20067	0.59629
8099364	ZNF518B	zinc finger protein 518B	85460	Hs.455089	NM_053042//NP_444270	-1.335	5.248	5.608	0.614	-0.36	0.19888	0.59659
8180324	THAP5	THAP domain containing 5	168451	Hs.617340	NM_001130475//NM_182529//NP_001123947//NP_872335	-1.335	5.015	5.433	0.714	-0.42	0.19863	0.59659
7934301	ECD	ecdysoneless homolog (Drosophila)	11319	Hs.631822	NM_001135752//NM_001135753//NM_007265//NP_001129224//NP_001129225//NP_009196//NR_024203	-1.334	6.801	7.219	0.715	-0.42	0.20537	0.59689
7952022	AMICA1	adhesion molecule, interacts with CXADR antigen 1	120425	Hs.16291	NM_001098526//NM_153206//NP_001091996//NP_694938	-1.334	6.184	6.909	1.239	-0.72	0.19999	0.59689
7970704	MTIF3	mitochondrial translational initiation factor 3	219402	Hs.534582	NM_152912//NP_690876	-1.334	6.603	7.035	0.74	-0.43	0.19928	0.59689
8114856	PLAC8L1	PLAC8-like 1	153770	Hs.162369	NM_001029869//NP_001025040	-1.334	5.669	5.973	0.52	-0.3	0.20005	0.59689
8012605	GAS7	growth arrest-specific 7	8522	Hs.462214	NM_001130831//NM_003644//NM_201432//NM_201433//NP_001124303//NP_003635//NP_958836//NP_958839	-1.333	5.798	6.174	0.645	-0.38	0.20643	0.59719
8042801	DGUOK	deoxyguanosine kinase	1716	Hs.469022	NM_080916//NM_080918//NP_550438//NP_550440	-1.333	6.409	6.731	0.551	-0.32	0.20313	0.59719
7909478	C1orf107	chromosome 1 open reading frame 107	27042	Hs.194754	NM_014388//NP_055203	-1.332	5.607	6.107	0.855	-0.5	0.21182	0.59749
7914296	PUM1	pumilio homolog 1 (Drosophila)	9698	Hs.281707	NM_001020658//NM_014676//NP_001018494//NP_055491	-1.332	8.005	8.365	0.618	-0.36	0.20043	0.59749
8108378	CTNNA1	catenin (cadherin-associated protein), alpha 1, 102kDa	1495	Hs.534797	NM_001903//NP_001894	-1.332	5.994	6.388	0.674	-0.39	0.20751	0.59749
7959473	DENR	density-regulated protein	8562	Hs.22393	NM_003677//NP_003668	-1.331	7.325	7.633	0.528	-0.31	0.20172	0.59779
8083282	HPS3	Hermansky-Pudlak syndrome 3	84343	Hs.558314//Hs.591311	NM_032383//NP_115759	-1.331	5.463	5.948	0.831	-0.48	0.20485	0.59779
7919271	RP11-94I2.2	hypothetical protein LOC200030	200030	Hs.445080//Hs.636561	NM_183372//NP_899228	-1.33	6.594	6.896	0.518	-0.3	0.20435	0.59809
8045816	GPD2	glycerol-3-phosphate dehydrogenase 2 (mitochondrial)	2820	Hs.512382	NM_000408//NM_001083112//NP_000399//NP_001076581	-1.33	5.815	6.21	0.678	-0.4	0.20072	0.59809
8064007	C20orf11	chromosome 20 open reading frame 11	54994	Hs.353013	NM_017896//NP_060366	-1.33	7.045	7.403	0.615	-0.36	0.20036	0.59809
8088700	TMF1	TATA element modulatory factor 1	7110	Hs.267632	NM_007114//NP_009045	-1.33	8.432	8.77	0.578	-0.34	0.21008	0.59809
8134098	PFTK1	PFTAIRE protein kinase 1	5218	Hs.430742	NM_012395//NP_036527	-1.328	5.767	6.179	0.709	-0.41	0.20156	0.59869
7964868	LOC100131613	PRO1454	100131613	Hs.621361	XM_001723128//XM_001724337//XM_001726579//XP_001723180//XP_001724389//XP_001726631	-1.327	7.122	7.572	0.774	-0.45	0.20146	0.59899
8115168	RBM22	RNA binding motif protein 22	55696	Hs.713564	NM_018047//NP_060517	-1.327	6.743	7.057	0.538	-0.31	0.20482	0.59899
8156750	ANP32B	acidic (leucine-rich) nuclear phosphoprotein 32 family, member B	10541	Hs.715547	NM_006401//NP_006392	-1.327	9.589	9.898	0.532	-0.31	0.20109	0.59899
7908732	IPO9	importin 9	55705	Hs.596014	NM_018085//NP_060555	-1.326	5.927	6.365	0.754	-0.44	0.20192	0.5993
7915363	SCMH1	sex comb on midleg homolog 1 (Drosophila)	22955	Hs.571874	NM_001031694//NM_012236//NP_001026864//NP_036368	-1.326	5.011	5.449	0.755	-0.44	0.20129	0.5993
7988672	HDC	histidine decarboxylase	3067	Hs.1481	NM_002112//NP_002103	-1.325	4.708	5.3	1.019	-0.59	0.21197	0.5996
7999562	PARN	poly(A)-specific ribonuclease (deadenylation nuclease)	5073	Hs.253197	NM_001134477//NM_002582//NP_001127949//NP_002573	-1.325	6.788	7.221	0.745	-0.43	0.20205	0.5996
8001748	SNORA50	small nucleolar RNA, H/ACA box 50	677830	Hs.677515	NR_002980	-1.324	6.589	7.007	0.719	-0.42	0.20825	0.5999
8005814	NLK	nemo-like kinase	51701	Hs.208759	NM_016231//NP_057315	-1.322	6.465	6.933	0.807	-0.47	0.20273	0.6005
8146711	C8orf44	chromosome 8 open reading frame 44	56260	Hs.661238	NM_019607//NP_062553	-1.322	4.529	4.891	0.624	-0.36	0.20318	0.6005
7955908	NCKAP1L	NCK-associated protein 1-like	3071	Hs.182014	NM_005337//NP_005328	-1.32	8.148	8.509	0.623	-0.36	0.20336	0.60111
7986411	MEF2A	myocyte enhancer factor 2A	4205	Hs.268675	NM_001130926//NM_001130927//NM_001130928//NM_005587//NP_001124398//NP_001124399//NP_001124400//NP_005578	-1.32	6.519	6.88	0.623	-0.36	0.20406	0.60111
7981111	DICER1	dicer 1, ribonuclease type III	23405	Hs.87889	NM_030621//NM_177438//NP_085124//NP_803187	-1.319	8.292	8.742	0.777	-0.45	0.20422	0.60141
8103011	OTUD4	OTU domain containing 4	54726	Hs.270851	NM_001102653//NM_017493//NM_199324//NP_001096123//NP_059963//NP_955356	-1.319	4.913	5.353	0.761	-0.44	0.20556	0.60141
7950248	FCHSD2	FCH and double SH3 domains 2	9873	Hs.577053	NM_014824//NP_055639	-1.318	7.184	7.615	0.745	-0.43	0.20989	0.60172
7981217	ATG2B	ATG2 autophagy related 2 homolog B (S. cerevisiae)	55102	Hs.168241	NM_018036//NP_060506	-1.318	5.977	6.373	0.686	-0.4	0.20453	0.60172
8067903	USP25	ubiquitin specific peptidase 25	29761	Hs.473370	NM_013396//NP_037528	-1.318	7.421	7.837	0.719	-0.42	0.20509	0.60172
8180377	MXRA7	matrix-remodelling associated 7	439921	Hs.250723//Hs.597019//Hs.707692	NM_001008528//NM_001008529//NM_198530//NP_001008528//NP_001008529//NP_940932	-1.318	6.016	6.535	0.896	-0.52	0.20412	0.60172
8103535	GK3P	glycerol kinase 3 pseudogene	2713	Hs.654557	NR_026575	-1.317	7.562	7.953	0.676	-0.39	0.20535	0.60202
8034512	SNORD41	small nucleolar RNA, C/D box 41	26810	NA	NR_002751	-1.316	5.016	5.562	0.946	-0.55	0.20737	0.60232
8171708	CXorf23	chromosome X open reading frame 23	256643	Hs.28896	NM_198279//NP_938020	-1.314	5.267	5.56	0.508	-0.29	0.20725	0.60293
7936683	TIAL1	TIA1 cytotoxic granule-associated RNA binding protein-like 1	7073	Hs.501203	NM_001033925//NM_003252//NP_001029097//NP_003243	-1.312	6.921	7.224	0.526	-0.3	0.20833	0.60354
7968931	COG3	component of oligomeric golgi complex 3	83548	Hs.507948	NM_031431//NP_113619	-1.312	6.017	6.34	0.561	-0.32	0.2063	0.60354
8083183	SR140	U2-associated SR140 protein	23350	Hs.596572	NM_001080415//NP_001073884	-1.311	8.04	8.48	0.765	-0.44	0.21791	0.60385
8149071	ANGPT2	angiopoietin 2	285	Hs.583870	NM_001118887//NM_001118888//NM_001147//NP_001112359//NP_001112360//NP_001138	-1.311	5.487	5.983	0.861	-0.5	0.20899	0.60385
7930996	BRWD2	bromodomain and WD repeat domain containing 2	55717	Hs.144447	NM_018117//NP_060587	-1.31	6.805	7.12	0.548	-0.32	0.20736	0.60415
8112890	MED27	mediator complex subunit 27	9442	Hs.374262	NM_004269//NP_004260	-1.31	7.215	7.682	0.812	-0.47	0.20892	0.60415
7966851	TAOK3	TAO kinase 3	51347	Hs.644420	NM_016281//NP_057365	-1.307	7.56	7.983	0.737	-0.42	0.20794	0.60507
7985089	RCN2	reticulocalbin 2, EF-hand calcium binding domain	5955	Hs.79088	NM_002902//NP_002893	-1.307	6.684	7.186	0.875	-0.5	0.20964	0.60507
8096004	BMP2K	BMP2 inducible kinase	55589	Hs.146551	NM_017593//NM_198892//NP_060063//NP_942595	-1.307	7.239	7.698	0.801	-0.46	0.20791	0.60507
8147483	MTDH	metadherin	92140	Hs.377155	NM_178812//NP_848927	-1.307	7.681	7.986	0.53	-0.3	0.21183	0.60507
7918634	PHTF1	putative homeodomain transcription factor 1	10745	Hs.655824	NM_006608//NP_006599	-1.304	7.058	7.424	0.64	-0.37	0.20942	0.60599
7958414	ISCU	iron-sulfur cluster scaffold homolog (E. coli)	23479	Hs.615131//Hs.711414	NM_014301//NM_213595//NP_055116//NP_998760	-1.303	7.739	8.16	0.736	-0.42	0.21036	0.6063
8131111	EIF3B	eukaryotic translation initiation factor 3, subunit B	8662	Hs.371001	NM_001037283//NM_003751//NP_001032360//NP_003742	-1.302	6.667	7.032	0.638	-0.36	0.20964	0.6066
7904702	NOTCH2NL	Notch homolog 2 (Drosophila) N-terminal like	388677	Hs.655156//Hs.683989//Hs.709526	NM_203458//NP_982283	-1.301	8.819	9.141	0.562	-0.32	0.20979	0.60691
7981951	SNRPN	small nuclear ribonucleoprotein polypeptide N	6638	Hs.555970//Hs.564847//Hs.578619//Hs.585703//Hs.592473//Hs.621316//Hs.632166	NM_003097//NM_022805//NM_022806//NM_022807//NM_022808//NP_003088//NP_073716//NP_073717//NP_073718//NP_073719//NR_001289//NR_001290//NR_001292//NR_001293//NR_001294//NR_001295//NR_003294//NR_003298//NR_003299//NR_003300//NR_003301//NR_003302//NR_003303//NR_003304//NR_003305//NR_003306//NR_003307//NR_003308//NR_003309//NR_003310//NR_003311//NR_003312//NR_003313//NR_003314//NR_003315//NR_003316//NR_…	-1.301	8.097	8.594	0.869	-0.5	0.21052	0.60691
8008682	MSI2	musashi homolog 2 (Drosophila)	124540	Hs.658922	NM_138962//NM_170721//NP_620412//NP_733839	-1.301	6.208	6.855	1.131	-0.65	0.2111	0.60691
8020814	RNF138	ring finger protein 138	51444	Hs.302408	NM_016271//NM_198128//NP_057355//NP_937761	-1.301	5.53	5.864	0.584	-0.33	0.20988	0.60691
8136115	FAM40B	family with sequence similarity 40, member B	57464	Hs.489988	NM_001134336//NM_020704//NP_001127808//NP_065755	-1.301	5.114	5.439	0.57	-0.33	0.21013	0.60691
8148658	ZNF623	zinc finger protein 623	9831	Hs.43133//Hs.694018	NM_001082480//NM_014789//NP_001075949//NP_055604	-1.301	4.905	5.203	0.523	-0.3	0.21129	0.60691
7904755	PEX11B	peroxisomal biogenesis factor 11 beta	8799	Hs.504284	NM_003846//NP_003837	-1.3	6.991	7.29	0.525	-0.3	0.212	0.60722
8052526	XPO1	exportin 1 (CRM1 homolog, yeast)	7514	Hs.370770	NM_003400//NP_003391	-1.3	7.964	8.429	0.815	-0.47	0.2133	0.60722
7995583	CHD9	chromodomain helicase DNA binding protein 9	80205	Hs.59159//Hs.622347	NM_025134//NP_079410	-1.299	6.641	7.13	0.858	-0.49	0.21089	0.60753
8070341	BRWD1	bromodomain and WD repeat domain containing 1	54014	Hs.654740	NM_001007246//NM_018963//NM_033656//NP_001007247//NP_061836//NP_387505	-1.299	6.784	7.255	0.826	-0.47	0.2105	0.60753
7989696	SPG21	spastic paraplegia 21 (autosomal recessive, Mast syndrome)	51324	Hs.242458	NM_001127889//NM_001127890//NM_016630//NP_001121361//NP_001121362//NP_057714	-1.298	7.229	7.67	0.773	-0.44	0.21535	0.60783
7990902	LOC80154	hypothetical LOC80154	80154	Hs.498322//Hs.546614	NR_026811//XR_040862	-1.298	5.646	6.179	0.935	-0.53	0.21282	0.60783
8050507	WDR35	WD repeat domain 35	57539	Hs.205427	NM_001006657//NM_020779//NP_001006658//NP_065830	-1.298	5.289	5.747	0.803	-0.46	0.21554	0.60783
8175492	ATP11C	ATPase, class VI, type 11C	286410	Hs.88252	NM_001010986//NM_173694//NP_001010986//NP_775965	-1.298	5.722	6.011	0.506	-0.29	0.21128	0.60783
7979864	ERH	enhancer of rudimentary homolog (Drosophila)	2079	Hs.509791	NM_004450//NP_004441	-1.297	9.058	9.458	0.702	-0.4	0.22215	0.60814
8038904	ZNF577	zinc finger protein 577	84765	Hs.148322	NM_001135590//NM_032679//NP_001129062//NP_116068//NR_024181	-1.297	5.953	6.275	0.565	-0.32	0.21117	0.60814
7942626	UVRAG	UV radiation resistance associated gene	7405	Hs.202470	NM_003369//NP_003360	-1.296	6.579	7.066	0.855	-0.49	0.21252	0.60845
7957759	APAF1	apoptotic peptidase activating factor 1	317	Hs.552567	NM_001160//NM_013229//NM_181861//NM_181868//NM_181869//NP_001151//NP_037361//NP_863651//NP_863658//NP_863659	-1.296	6.759	7.048	0.508	-0.29	0.21301	0.60845
7983594	DUT	deoxyuridine triphosphatase	1854	Hs.527980	NM_001025248//NM_001025249//NM_001948//NP_001020419//NP_001020420//NP_001939	-1.296	6.131	6.503	0.654	-0.37	0.21232	0.60845
8166442	FAM3C	family with sequence similarity 3, member C	10447	Hs.434053	NM_001040020//NM_014888//NP_001035109//NP_055703	-1.296	7.254	7.634	0.669	-0.38	0.21183	0.60845
7903239	AGL	amylo-1, 6-glucosidase, 4-alpha-glucanotransferase	178	Hs.904	NM_000028//NM_000642//NM_000643//NM_000644//NM_000645//NM_000646//NP_000019//NP_000633//NP_000634//NP_000635//NP_000636//NP_000637	-1.295	4.451	4.741	0.51	-0.29	0.21661	0.60876
7969129	PHF11	PHD finger protein 11	51131	Hs.369039	NM_001040443//NM_001040444//NP_001035533//NP_001035534	-1.295	7.15	7.672	0.916	-0.52	0.21342	0.60876
8046502	SCRN3	secernin 3	79634	Hs.470679	NM_024583//NP_078859	-1.295	4.122	4.434	0.548	-0.31	0.21208	0.60876
8084541	VPS8	vacuolar protein sorting 8 homolog (S. cerevisiae)	23355	Hs.269263	NM_001009921//NM_015303//NP_001009921//NP_056118	-1.295	5.086	5.454	0.646	-0.37	0.2122	0.60876
7968761	NARG1L	NMDA receptor regulated 1-like	79612	Hs.512914	NM_001110798//NM_018527//NM_024561//NP_001104268//NP_060997//NP_078837	-1.294	4.824	5.156	0.583	-0.33	0.21233	0.60907
8147424	C8orf38	chromosome 8 open reading frame 38	137682	Hs.435500	NM_152416//NP_689629	-1.294	4.635	4.937	0.532	-0.3	0.21325	0.60907
8133062	ZNF273	zinc finger protein 273	10793	Hs.520889	NM_021148//NP_066971//NR_003099	-1.292	5.644	5.982	0.596	-0.34	0.21298	0.60969
7915882	KIAA0494	KIAA0494	9813	Hs.592859	NM_014774//NP_055589	-1.291	7.083	7.413	0.582	-0.33	0.21803	0.61
7931216	FAM175B	family with sequence similarity 175, member B	23172	Hs.280695	NM_032182//NP_115558	-1.291	7.311	7.815	0.888	-0.5	0.21919	0.61
8147262	OTUD6B	OTU domain containing 6B	51633	Hs.30532	NM_016023//NP_057107	-1.291	7.611	7.911	0.528	-0.3	0.21446	0.61
8100347	SCFD2	sec1 family domain containing 2	152579	Hs.302287	NM_152540//NP_689753	-1.289	5.353	5.704	0.62	-0.35	0.21782	0.61062
7946211	RRP8	ribosomal RNA processing 8, methyltransferase, homolog (yeast)	23378	Hs.652255	NM_015324//NP_056139	-1.287	5.473	5.778	0.539	-0.3	0.21452	0.61124
7952339	LOC85389	RNA, small nucleolar	85389	Hs.702021	NR_001453	-1.287	6.483	7.026	0.959	-0.54	0.21711	0.61124
8127989	SNORD50B	small nucleolar RNA, C/D box 50B	692088	NA	NR_003044	-1.287	7.225	7.802	1.021	-0.58	0.22076	0.61124
8156718	NCBP1	nuclear cap binding protein subunit 1, 80kDa	4686	Hs.595669//Hs.686479	NM_002486//NP_002477	-1.286	7.041	7.444	0.714	-0.4	0.21601	0.61155
8049574	UBE2F	ubiquitin-conjugating enzyme E2F (putative)	140739	Hs.471785	NM_080678//NP_542409	-1.285	6.948	7.275	0.579	-0.33	0.21622	0.61186
7980051	C14orf43	chromosome 14 open reading frame 43	91748	Hs.656506	NM_001043318//NM_194278//NP_001036783//NP_919254	-1.284	6.479	6.766	0.508	-0.29	0.22182	0.61217
8122202	MYB	v-myb myeloblastosis viral oncogene homolog (avian)	4602	Hs.654446	NM_001130172//NM_001130173//NM_005375//NP_001123644//NP_001123645//NP_005366	-1.284	7.736	8.401	1.177	-0.66	0.21538	0.61217
7924119	INTS7	integrator complex subunit 7	25896	Hs.369285	NM_015434//NP_056249	-1.282	5.92	6.389	0.833	-0.47	0.21619	0.6128
8029392	ZNF234	zinc finger protein 234	10780	Hs.334586	NM_001144824//NM_006630//NP_001138296//NP_006621	-1.281	5.362	5.743	0.676	-0.38	0.21655	0.61311
7909745	KCTD3	potassium channel tetramerisation domain containing 3	51133	Hs.335139	NM_016121//NP_057205	-1.28	5.272	5.674	0.714	-0.4	0.21903	0.61342
8055021	IWS1	IWS1 homolog (S. cerevisiae)	55677	Hs.469879	NM_017969//NP_060439	-1.28	8.133	8.449	0.562	-0.32	0.21942	0.61342
8071375	LOC728212	hypothetical LOC728212	728212	Hs.631667//Hs.652126	XM_001128268//XP_001128268	-1.279	6.557	6.901	0.611	-0.34	0.21924	0.61373
7922504	RFWD2	ring finger and WD repeat domain 2	64326	Hs.523744	NM_001001740//NM_022457//NP_001001740//NP_071902	-1.278	8.236	8.562	0.58	-0.33	0.22003	0.61405
7899534	EPB41	erythrocyte membrane protein band 4.1 (elliptocytosis 1, RH-linked)	2035	Hs.175437//Hs.708933//Hs.712722	NM_004437//NM_203342//NM_203343//NP_004428//NP_976217//NP_976218	-1.277	7.105	7.434	0.586	-0.33	0.21831	0.61436
8155503	LOC100132167	similar to hCG1993567	100132167	Hs.649184//Hs.650445	XM_001715998//XP_001716050	-1.277	4.566	5.098	0.947	-0.53	0.2228	0.61436
7926127	CUGBP2	CUG triplet repeat, RNA binding protein 2	10659	Hs.309288	NM_001025076//NM_001025077//NM_001083591//NM_006561//NP_001020247//NP_001020248//NP_001077060//NP_006552	-1.275	6.282	6.689	0.725	-0.41	0.21892	0.61499
8129985	PLAGL1	pleiomorphic adenoma gene-like 1	5325	Hs.715495	NM_001080951//NM_001080952//NM_001080953//NM_001080954//NM_001080955//NM_001080956//NM_002656//NM_006718//NP_001074420//NP_001074421//NP_001074422//NP_001074423//NP_001074424//NP_001074425//NP_002647//NP_006709	-1.275	6.768	7.118	0.625	-0.35	0.21882	0.61499
8164131	C9orf126	chromosome 9 open reading frame 126	286205	Hs.133469//Hs.59504	NM_001144877//NM_173690//NP_001138349//NP_775961	-1.274	5.608	6.003	0.704	-0.39	0.22179	0.6153
8051226	TRMT61B	tRNA methyltransferase 61 homolog B (S. cerevisiae)	55006	Hs.468026	NM_017910//NP_060380	-1.273	5.619	5.917	0.532	-0.3	0.22071	0.61561
7964248	SNORD59A	small nucleolar RNA, C/D box 59A	26789	NA	NR_002737	-1.272	2.937	3.332	0.706	-0.39	0.22624	0.61593
8057959	PGAP1	post-GPI attachment to proteins 1	80055	Hs.229988	NM_024989//NP_079265	-1.272	4.15	4.672	0.932	-0.52	0.22577	0.61593
8142102	ATXN7L1	ataxin 7-like 1	222255	Hs.489603	NM_020725//NM_138495//NM_152749//NP_065776//NP_612504//NP_689962	-1.272	6.1	6.534	0.775	-0.43	0.22014	0.61593
7940565	FADS2	fatty acid desaturase 2	9415	Hs.502745	NM_004265//NP_004256	-1.271	5.372	5.738	0.654	-0.37	0.2238	0.61624
7955361	LARP4	La ribonucleoprotein domain family, member 4	113251	Hs.26613	NM_052879//NM_199188//NM_199190//NP_443111//NP_954658//NP_954660	-1.271	7.079	7.53	0.805	-0.45	0.22214	0.61624
8080419	GNL3	guanine nucleotide binding protein-like 3 (nucleolar)	26354	Hs.313544	NM_014366//NM_206825//NM_206826//NP_055181//NP_996561//NP_996562	-1.27	7.242	7.6	0.641	-0.36	0.22139	0.61656
7901915	ALG6	asparagine-linked glycosylation 6, alpha-1,3-glucosyltransferase homolog (S. cerevisiae)	29929	Hs.258501	NM_013339//NP_037471	-1.268	5.109	5.441	0.594	-0.33	0.22099	0.61719
8122600	STXBP5	syntaxin binding protein 5 (tomosyn)	134957	Hs.93534	NM_001127715//NM_139244//NP_001121187//NP_640337	-1.268	6.931	7.555	1.118	-0.62	0.22486	0.61719
7971620	KPNA3	karyopherin alpha 3 (importin alpha 4)	3839	Hs.527919	NM_002267//NP_002258	-1.267	5.826	6.12	0.527	-0.29	0.22225	0.6175
7975068	ZBTB1	zinc finger and BTB domain containing 1	22890	Hs.655536	NM_001123329//NM_014950//NP_001116801//NP_055765	-1.267	6.154	6.486	0.596	-0.33	0.22361	0.6175
7927062	ZNF33A	zinc finger protein 33A	7581	Hs.435774	NM_006954//NM_006974//NP_008885//NP_008905	-1.266	5.875	6.25	0.673	-0.37	0.22173	0.61782
7964360	STAT6	signal transducer and activator of transcription 6, interleukin-4 induced	6778	Hs.524518	NM_003153//NP_003144	-1.266	7.45	7.742	0.523	-0.29	0.22167	0.61782
7987027	GOLGA9P	golgi autoantigen, golgin subfamily a, 9 pseudogene	283796	Hs.375441	NR_024074//XR_017720	-1.264	7.288	7.791	0.904	-0.5	0.22898	0.61845
8038029	CARD8	caspase recruitment domain family, member 8	22900	Hs.446146//Hs.655940	NM_014959//NP_055774	-1.264	7.004	7.33	0.586	-0.33	0.2263	0.61845
8047161	OBFC2A	oligonucleotide/oligosaccharide-binding fold containing 2A	64859	Hs.591610	NM_001031716//NP_001026886//NR_024415	-1.264	9.426	9.762	0.604	-0.34	0.22521	0.61845
8068522	TTC3	tetratricopeptide repeat domain 3	7267	Hs.368214	NM_001001894//NM_003316//NP_001001894//NP_003307	-1.264	6.27	6.819	0.987	-0.55	0.22299	0.61845
8126018	STK38	serine/threonine kinase 38	11329	Hs.409578	NM_007271//NP_009202	-1.264	7.593	7.929	0.604	-0.34	0.22257	0.61845
7920664	THBS3	thrombospondin 3	7059	Hs.169875//Hs.658188	NM_007112//NP_009043	-1.263	4.474	4.769	0.531	-0.3	0.22843	0.61877
7987642	NDUFAF1	NADH dehydrogenase (ubiquinone) 1 alpha subcomplex, assembly factor 1	51103	Hs.106529	NM_016013//NP_057097	-1.263	5.948	6.316	0.661	-0.37	0.23078	0.61877
7963935	DNAJC14	DnaJ (Hsp40) homolog, subfamily C, member 14	85406	Hs.709320	NM_032364//NP_115740	-1.262	7.034	7.326	0.524	-0.29	0.22885	0.61909
8065248	LOC100130264	hypothetical LOC100130264	100130264	Hs.683814	NR_024564//XM_001717962//XM_001718300//XM_001718565//XP_001718014//XP_001718352//XP_001718617	-1.262	4.671	5.012	0.614	-0.34	0.22385	0.61909
7912086	NOL9	nucleolar protein 9	79707	Hs.59425	NM_024654//NP_078930	-1.261	5.654	5.993	0.61	-0.34	0.22357	0.6194
8127145	ELOVL5	ELOVL family member 5, elongation of long chain fatty acids (FEN1/Elo2, SUR4/Elo3-like, yeast)	60481	Hs.713560	NM_021814//NP_068586	-1.261	7.426	7.85	0.765	-0.42	0.22643	0.6194
7936346	ZDHHC6	zinc finger, DHHC-type containing 6	64429	Hs.196990	NM_022494//NP_071939	-1.26	7.639	7.99	0.633	-0.35	0.22836	0.61972
8169969	PHF6	PHD finger protein 6	84295	Hs.356501	NM_001015877//NM_032335//NM_032458//NP_001015877//NP_115711//NP_115834	-1.26	6.421	6.714	0.527	-0.29	0.22548	0.61972
8061725	ASXL1	additional sex combs like 1 (Drosophila)	171023	Hs.374043	NM_015338//NP_056153	-1.259	6.545	6.861	0.571	-0.32	0.22632	0.62004
8107282	WDR36	WD repeat domain 36	134430	Hs.533237	NM_139281//NP_644810	-1.259	5.284	5.685	0.723	-0.4	0.22496	0.62004
8074969	DDT	D-dopachrome tautomerase	1652	Hs.656723	NM_001084392//NM_001355//NP_001077861//NP_001346	-1.258	9.323	9.652	0.594	-0.33	0.23224	0.62036
8085628	ANKRD28	ankyrin repeat domain 28	23243	Hs.335239	NM_015199//NP_056014	-1.258	7.428	8.02	1.069	-0.59	0.22608	0.62036
8091546	TMEM14E	transmembrane protein 14E	645843	Hs.632562	NM_001123228//NP_001116700//XM_001724503//XM_930419//XM_942121//XP_001724555//XP_935512//XP_947214	-1.258	6.776	7.129	0.638	-0.35	0.22758	0.62036
8111698	RICTOR	rapamycin-insensitive companion of mTOR	253260	Hs.407926	NM_152756//NP_689969	-1.258	6.724	7.152	0.772	-0.43	0.22565	0.62036
7985352	C15orf26	chromosome 15 open reading frame 26	161502	Hs.130979	NM_173528//NP_775799	-1.257	4.676	5.148	0.851	-0.47	0.23095	0.62067
8056220	AHCTF1	AT hook containing transcription factor 1	25909	Hs.300887	NM_015446//NP_056261	-1.256	5.658	6.081	0.765	-0.42	0.22559	0.62099
8112081	DHX29	DEAH (Asp-Glu-Ala-His) box polypeptide 29	54505	Hs.603830	NM_019030//NP_061903	-1.256	6.106	6.419	0.566	-0.31	0.22842	0.62099
8161192	RNF38	ring finger protein 38	152006	Hs.333503	NM_022781//NM_194328//NM_194329//NM_194330//NM_194332//NP_073618//NP_919309//NP_919310//NP_919311//NP_919313	-1.256	7.015	7.344	0.596	-0.33	0.22636	0.62099
8173955	SYTL4	synaptotagmin-like 4	94121	Hs.592224	NM_001129896//NM_080737//NP_001123368//NP_542775	-1.256	5.364	6.004	1.158	-0.64	0.23347	0.62099
7960221	JARID1A	jumonji, AT rich interactive domain 1A	5927	Hs.76272	NM_001042603//NM_005056//NP_001036068//NP_005047	-1.255	7.859	8.141	0.512	-0.28	0.22768	0.62131
8092640	RFC4	replication factor C (activator 1) 4, 37kDa	5984	Hs.714318	NM_002916//NM_181573//NP_002907//NP_853551	-1.255	5.639	6.054	0.751	-0.42	0.22855	0.62131
8096314	PKD2	polycystic kidney disease 2 (autosomal dominant)	5311	Hs.181272	NM_000297//NP_000288	-1.254	6.053	6.471	0.755	-0.42	0.23059	0.62163
8109062	FBXO38	F-box protein 38	81545	Hs.483772	NM_030793//NM_205836//NP_110420//NP_995308	-1.254	6.661	7.043	0.692	-0.38	0.2258	0.62163
8091658	CCNL1	cyclin L1	57018	Hs.4859	NM_020307//NP_064703	-1.253	8.334	8.729	0.716	-0.4	0.23365	0.62195
7953351	NCAPD2	non-SMC condensin I complex, subunit D2	9918	Hs.5719	NM_014865//NP_055680	-1.252	5.319	5.652	0.603	-0.33	0.22645	0.62227
7989347	NARG2	NMDA receptor regulated 2	79664	Hs.200943	NM_001018089//NM_024611//NP_001018099//NP_078887	-1.252	6.637	7.054	0.755	-0.42	0.22731	0.62227
8033789	ZNF121	zinc finger protein 121	7675	Hs.501537	NM_001008727//NP_001008727	-1.252	6.219	6.552	0.604	-0.33	0.22876	0.62227
8091190	ATR	ataxia telangiectasia and Rad3 related	545	Hs.271791	NM_001184//NP_001175	-1.252	5.681	5.991	0.563	-0.31	0.23139	0.62227
8140291	LOC541473	FK506 binding protein 6, 36kDa pseudogene	541473	Hs.645394	NR_003602	-1.252	5.617	6.116	0.905	-0.5	0.22901	0.62227
8180344	GNAQ	guanine nucleotide binding protein (G protein), q polypeptide	2776	Hs.269782	NM_002072//NP_002063	-1.252	7.407	7.797	0.708	-0.39	0.22747	0.62227
7920341	GATAD2B	GATA zinc finger domain containing 2B	57459	Hs.4779//Hs.596854	NM_020699//NP_065750	-1.251	7.037	7.375	0.614	-0.34	0.22779	0.62259
8014903	GSDMB	gasdermin B	55876	Hs.306777	NM_001042471//NM_018530//NP_001035936//NP_061000	-1.25	4.718	5.043	0.589	-0.32	0.23095	0.62291
8022902	INO80C	INO80 complex subunit C	125476	Hs.464903	NM_001098817//NM_194281//NP_001092287//NP_919257	-1.249	5.936	6.274	0.615	-0.34	0.2283	0.62323
8132943	CCT6A	chaperonin containing TCP1, subunit 6A (zeta 1)	908	Hs.82916	NM_001009186//NM_001762//NP_001009186//NP_001753	-1.248	7.877	8.223	0.628	-0.35	0.23088	0.62355
7909455	TRAF3IP3	TRAF3 interacting protein 3	80342	Hs.147434	NM_025228//NP_079504	-1.247	5.074	5.368	0.535	-0.29	0.23748	0.62387
7956937	RAP1B	RAP1B, member of RAS oncogene family	5908	Hs.369920	NM_001010942//NM_015646//NP_001010942//NP_056461	-1.247	9.319	9.639	0.581	-0.32	0.23239	0.62387
7971361	NUFIP1	nuclear fragile X mental retardation protein interacting protein 1	26747	Hs.525006	NM_012345//NP_036477	-1.247	6.131	6.412	0.511	-0.28	0.2283	0.62387
8112182	MIER3	mesoderm induction early response 1, family member 3	166968	Hs.657594	NM_152622//NP_689835	-1.247	5.71	6.096	0.702	-0.39	0.22992	0.62387
8050160	MBOAT2	membrane bound O-acyltransferase domain containing 2	129642	Hs.467634//Hs.593538	NM_138799//NP_620154	-1.246	4.888	5.295	0.74	-0.41	0.23138	0.62419
8097647	ABCE1	ATP-binding cassette, sub-family E (OABP), member 1	6059	Hs.12013	NM_001040876//NM_002940//NP_001035809//NP_002931	-1.246	6.018	6.569	1.003	-0.55	0.23046	0.62419
7917707	EVI5	ecotropic viral integration site 5	7813	Hs.656836	NM_005665//NP_005656	-1.245	5.327	5.642	0.574	-0.31	0.23032	0.62451
7989806	DPP8	dipeptidyl-peptidase 8	54878	Hs.591106	NM_017743//NM_130434//NM_197960//NM_197961//NP_060213//NP_569118//NP_932064//NP_932065	-1.245	5.943	6.255	0.569	-0.31	0.23146	0.62451
8022295	FAM38B2	family with sequence similarity 38, member B2	284221	Hs.651849	XM_001130754//XP_001130754	-1.245	4.928	5.52	1.079	-0.59	0.23468	0.62451
8110606	BTNL8	butyrophilin-like 8	79908	Hs.189109//Hs.694451	NM_001040462//NM_024850//NP_001035552//NP_079126//XM_001722839//XM_001722840//XP_001722891//XP_001722892	-1.245	4.634	4.966	0.604	-0.33	0.22923	0.62451
8020058	NDUFV2	NADH dehydrogenase (ubiquinone) flavoprotein 2, 24kDa	4729	Hs.464572	NM_021074//NP_066552	-1.244	5.949	6.27	0.585	-0.32	0.22991	0.62483
8141898	DNAJC2	DnaJ (Hsp40) homolog, subfamily C, member 2	27000	Hs.558476	NM_001129887//NM_014377//NP_001123359//NP_055192	-1.243	7.915	8.303	0.707	-0.39	0.23123	0.62515
8178059	LY6G5B	lymphocyte antigen 6 complex, locus G5B	58496	Hs.708719	NM_021221//NP_067044	-1.243	6.014	6.337	0.589	-0.32	0.23353	0.62515
8092905	LSG1	large subunit GTPase 1 homolog (S. cerevisiae)	55341	Hs.715580	NM_018385//NP_060855	-1.242	6.447	6.82	0.68	-0.37	0.23279	0.62547
8146794	PREX2	phosphatidylinositol-3,4,5-trisphosphate-dependent Rac exchange factor 2	80243	Hs.591867	NM_024870//NM_025170//NP_079146//NP_079446	-1.242	4.336	5.223	1.62	-0.89	0.24104	0.62547
8030950	ZNF701	zinc finger protein 701	55762	Hs.710468	NM_018260//NP_060730	-1.24	4.486	4.839	0.645	-0.35	0.23354	0.62611
8100428	CLOCK	clock homolog (mouse)	9575	Hs.436975	NM_004898//NP_004889	-1.239	4.862	5.171	0.565	-0.31	0.23151	0.62644
8116622	RIPK1	receptor (TNFRSF)-interacting serine-threonine kinase 1	8737	Hs.519842	NM_003804//NP_003795	-1.239	7.223	7.66	0.8	-0.44	0.23186	0.62644
8078227	KAT2B	K(lysine) acetyltransferase 2B	8850	Hs.533055	NM_003884//NP_003875	-1.238	6.666	7.048	0.701	-0.38	0.23483	0.62676
8086517	CDCP1	CUB domain containing protein 1	64866	Hs.476093	NM_022842//NM_178181//NP_073753//NP_835488	-1.238	5.682	5.97	0.527	-0.29	0.23334	0.62676
8123467	C6orf70	chromosome 6 open reading frame 70	55780	Hs.47546	NM_018341//NP_060811	-1.238	5.706	6.22	0.942	-0.51	0.2327	0.62676
7978838	C14orf104	chromosome 14 open reading frame 104	55172	Hs.231761	NM_001083908//NM_018139//NP_001077377//NP_060609	-1.237	5.468	5.749	0.515	-0.28	0.23332	0.62708
8043218	USP39	ubiquitin specific peptidase 39	10713	Hs.654745	NM_006590//NP_006581	-1.237	6.298	6.594	0.542	-0.3	0.23667	0.62708
8094625	KLHL5	kelch-like 5 (Drosophila)	51088	Hs.272251	NM_001007075//NM_015990//NM_199039//NP_001007076//NP_057074//NP_950240	-1.237	6.583	6.887	0.557	-0.3	0.23321	0.62708
7932512	DNAJC1	DnaJ (Hsp40) homolog, subfamily C, member 1	64215	Hs.499000	NM_022365//NP_071760	-1.236	7.674	8.038	0.668	-0.36	0.2331	0.62741
8009301	PRKCA	protein kinase C, alpha	5578	Hs.531704//Hs.708867	NM_002737//NP_002728	-1.236	4.301	4.64	0.622	-0.34	0.23226	0.62741
8041495	C2orf56	chromosome 2 open reading frame 56	55471	Hs.433466	NM_001083946//NM_144736//NP_001077415//NP_653337	-1.236	6.456	6.852	0.726	-0.4	0.23262	0.62741
7922823	EDEM3	ER degradation enhancer, mannosidase alpha-like 3	80267	Hs.523811	NM_025191//NP_079467	-1.235	6.979	7.345	0.673	-0.37	0.23542	0.62773
7966268	GIT2	G protein-coupled receptor kinase interacting ArfGAP 2	9815	Hs.434996	NM_001135213//NM_001135214//NM_014776//NM_057169//NM_057170//NM_139201//NP_001128685//NP_001128686//NP_055591//NP_476510//NP_476511//NP_631940	-1.234	7.079	7.456	0.692	-0.38	0.23364	0.62805
7973918	FAM177A1	family with sequence similarity 177, member A1	283635	Hs.446357	NM_001079519//NM_173607//NP_001072987//NP_775878	-1.234	5.255	5.576	0.589	-0.32	0.23368	0.62805
8044669	RABL2A	RAB, member of RAS oncogene family-like 2A	11159	Hs.446425	NM_007082//NM_013412//NP_009013//NP_038198	-1.234	4.841	5.832	1.82	-0.99	0.2334	0.62805
8127854	ME1	malic enzyme 1, NADP(+)-dependent, cytosolic	4199	Hs.21160	NM_002395//NP_002386	-1.234	5.67	6.24	1.046	-0.57	0.23576	0.62805
7977571	OSGEP	O-sialoglycoprotein endopeptidase	55644	Hs.525196	NM_017807//NP_060277	-1.233	5.83	6.235	0.744	-0.4	0.2343	0.62838
8062908	STK4	serine/threonine kinase 4	6789	Hs.472838	NM_006282//NP_006273	-1.233	9.544	9.824	0.514	-0.28	0.23634	0.62838
8131831	NUPL2	nucleoporin like 2	11097	Hs.408241	NM_007342//NP_031368	-1.233	5.069	5.397	0.603	-0.33	0.23341	0.62838
7983843	TCF12	transcription factor 12	6938	Hs.511504	NM_003205//NM_207036//NM_207037//NM_207038//NM_207040//NP_003196//NP_996919//NP_996920//NP_996921//NP_996923	-1.232	7.253	7.6	0.637	-0.35	0.23569	0.6287
7899688	KPNA6	karyopherin alpha 6 (importin alpha 7)	23633	Hs.470588//Hs.711019	NM_012316//NP_036448	-1.23	5.812	6.146	0.616	-0.33	0.23672	0.62935
7907135	SFT2D2	SFT2 domain containing 2	375035	Hs.645435	NM_199344//NP_955376	-1.23	7.597	7.91	0.577	-0.31	0.23746	0.62935
8064868	RP5-1022P6.2	hypothetical protein KIAA1434	56261	Hs.636359	NM_019593//NP_062539	-1.23	6.404	6.754	0.644	-0.35	0.23468	0.62935
8117140	CDKAL1	CDK5 regulatory subunit associated protein 1-like 1	54901	Hs.657604	NM_017774//NP_060244	-1.23	5.858	6.182	0.596	-0.32	0.23449	0.62935
7969986	TNFSF13B	tumor necrosis factor (ligand) superfamily, member 13b	10673	Hs.525157//Hs.596110	NM_001145645//NM_006573//NP_001139117//NP_006564	-1.229	5.74	6.111	0.684	-0.37	0.235	0.62967
7990839	STARD5	StAR-related lipid transfer (START) domain containing 5	80765	Hs.513075	NM_181900//NP_871629	-1.229	5.451	5.834	0.706	-0.38	0.23549	0.62967
7919715	ANP32E	acidic (leucine-rich) nuclear phosphoprotein 32 family, member E	81611	Hs.656466	NM_001136478//NM_001136479//NM_030920//NP_001129950//NP_001129951//NP_112182	-1.228	8.221	8.673	0.833	-0.45	0.23615	0.63
8100834	GRSF1	G-rich RNA sequence binding factor 1	2926	Hs.309763	NM_001098477//NM_002092//NP_001091947//NP_002083	-1.228	6.829	7.124	0.543	-0.29	0.2367	0.63
8133770	CCDC146	coiled-coil domain containing 146	57639	Hs.113940	NM_020879//NP_065930	-1.227	5.022	5.364	0.632	-0.34	0.23703	0.63032
8004111	RABEP1	rabaptin, RAB GTPase binding effector protein 1	9135	Hs.592121	NM_001083585//NM_004703//NP_001077054//NP_004694	-1.226	6.698	6.983	0.527	-0.29	0.23698	0.63065
8005141	TTC19	tetratricopeptide repeat domain 19	54902	Hs.462316	NM_017775//NP_060245	-1.226	7.288	7.584	0.547	-0.3	0.23711	0.63065
8130129	NUP43	nucleoporin 43kDa	348995	Hs.510375	NM_198887//NP_942590	-1.226	5.779	6.182	0.744	-0.4	0.23616	0.63065
7925622	AHCTF1	AT hook containing transcription factor 1	25909	Hs.300887	NM_015446//NP_056261	-1.224	6.075	6.48	0.75	-0.4	0.23947	0.6313
8151074	PDE7A	phosphodiesterase 7A	5150	Hs.584788	NM_002603//NM_002604//NP_002594//NP_002595	-1.224	6.926	7.449	0.967	-0.52	0.23741	0.6313
7938890	PRMT3	protein arginine methyltransferase 3	10196	Hs.152337	NM_001145166//NM_001145167//NM_005788//NP_001138638//NP_001138639//NP_005779	-1.223	5.619	6	0.706	-0.38	0.23794	0.63163
8016099	EFTUD2	elongation factor Tu GTP binding domain containing 2	9343	Hs.151787	NM_001142605//NM_004247//NP_001136077//NP_004238	-1.223	6.485	6.836	0.65	-0.35	0.23771	0.63163
8045398	RAB3GAP1	RAB3 GTPase activating protein subunit 1 (catalytic)	22930	Hs.306327	NM_012233//NP_036365	-1.223	6.356	6.651	0.544	-0.29	0.23777	0.63163
8035808	ZNF100	zinc finger protein 100	163227	Hs.365142//Hs.535881	NM_173531//NP_775802	-1.222	5.608	5.986	0.701	-0.38	0.23757	0.63195
8116402	MAPK9	mitogen-activated protein kinase 9	5601	Hs.484371	NM_001135044//NM_002752//NM_139068//NM_139069//NM_139070//NP_001128516//NP_002743//NP_620707//NP_620708//NP_620709	-1.222	5.794	6.116	0.597	-0.32	0.23843	0.63195
8172225	EFHC2	EF-hand domain (C-terminal) containing 2	80258	Hs.521953	NM_025184//NP_079460	-1.222	3.672	4.065	0.729	-0.39	0.24836	0.63195
8169519	WDR44	WD repeat domain 44	54521	Hs.98510	NM_019045//NP_061918	-1.221	6.115	6.473	0.665	-0.36	0.24394	0.63228
7955217	SPATS2	spermatogenesis associated, serine-rich 2	65244	Hs.654826	NM_023071//NP_075559	-1.22	5.727	6.264	0.997	-0.54	0.24049	0.63261
8129045	HDAC2	histone deacetylase 2	3066	Hs.3352	NM_001527//NP_001518	-1.219	8.274	8.632	0.664	-0.36	0.24544	0.63293
7965846	CCDC53	coiled-coil domain containing 53	51019	Hs.405692	NM_016053//NP_057137	-1.218	6.188	6.598	0.763	-0.41	0.24876	0.63326
7980403	C14orf133	chromosome 14 open reading frame 133	63894	Hs.16157	NM_022067//NP_071350	-1.218	5.876	6.27	0.733	-0.39	0.23906	0.63326
8128260	MAP3K7	mitogen-activated protein kinase kinase kinase 7	6885	Hs.644143	NM_003188//NM_145331//NM_145332//NM_145333//NP_003179//NP_663304//NP_663305//NP_663306	-1.218	7.358	7.636	0.517	-0.28	0.24008	0.63326
7935027	IDE	insulin-degrading enzyme	3416	Hs.500546	NM_004969//NP_004960	-1.217	5.748	6.065	0.59	-0.32	0.2394	0.63359
7992877	ZNF75A	zinc finger protein 75a	7627	Hs.513292	NM_153028//NP_694573	-1.217	4.711	5.053	0.637	-0.34	0.24086	0.63359
8002778	MLKL	mixed lineage kinase domain-like	197259	Hs.119878	NM_001142497//NM_152649//NP_001135969//NP_689862	-1.217	5.523	5.897	0.696	-0.37	0.24223	0.63359
8114083	AFF4	AF4/FMR2 family, member 4	27125	Hs.519313//Hs.664840	NM_014423//NP_055238	-1.216	7.539	7.85	0.579	-0.31	0.24325	0.63392
8164843	OBP2B	odorant binding protein 2B	29989	Hs.449629	NM_014581//NP_055396	-1.216	5.051	5.419	0.685	-0.37	0.24274	0.63392
8049540	LRRFIP1	leucine rich repeat (in FLII) interacting protein 1	9208	Hs.471779	NM_001137550//NM_001137551//NM_001137552//NM_001137553//NM_004735//NP_001131022//NP_001131023//NP_001131024//NP_001131025//NP_004726	-1.215	5.495	6.14	1.201	-0.64	0.24474	0.63424
8061129	C20orf72	chromosome 20 open reading frame 72	92667	Hs.320823	NM_052865//NP_443097	-1.215	5.387	5.778	0.729	-0.39	0.24199	0.63424
8122689	C6orf72	chromosome 6 open reading frame 72	116254	Hs.438872	NM_138785//NP_620140	-1.215	6.912	7.2	0.536	-0.29	0.24544	0.63424
8106516	JMY	junction mediating and regulatory protein, p53 cofactor	133746	Hs.482605	NM_152405//NP_689618	-1.214	5.464	5.967	0.938	-0.5	0.24058	0.63457
8130102	KATNA1	katanin p60 (ATPase-containing) subunit A 1	11104	Hs.450175	NM_007044//NP_008975	-1.214	5.133	5.404	0.504	-0.27	0.24071	0.63457
8144528	TNKS	tankyrase, TRF1-interacting ankyrin-related ADP-ribose polymerase	8658	Hs.370267	NM_003747//NP_003738	-1.213	5.225	5.536	0.581	-0.31	0.24088	0.6349
7926916	ZEB1	zinc finger E-box binding homeobox 1	6935	Hs.124503	NM_001128128//NM_030751//NP_001121600//NP_110378//NR_024285//NR_024286//NR_024287	-1.212	6.379	6.694	0.588	-0.31	0.24144	0.63523
7939928	OR4P4	olfactory receptor, family 4, subfamily P, member 4	81300	Hs.626750	NM_001004124//NP_001004124	-1.212	3.515	3.837	0.602	-0.32	0.24563	0.63523
8043310	RMND5A	required for meiotic nuclear division 5 homolog A (S. cerevisiae)	64795	Hs.75277	NM_022780//NP_073617	-1.212	6.229	6.535	0.57	-0.31	0.24165	0.63523
8146756	CSPP1	centrosome and spindle pole associated protein 1	79848	Hs.370147	NM_001077204//NM_024790//NP_001070672//NP_079066	-1.211	6.451	6.83	0.708	-0.38	0.24262	0.63556
7984364	SMAD3	SMAD family member 3	4088	Hs.714621	NM_001145102//NM_001145103//NM_001145104//NM_005902//NP_001138574//NP_001138575//NP_001138576//NP_005893	-1.21	7.866	8.241	0.701	-0.37	0.2422	0.63589
8141380	ZNF3	zinc finger protein 3	7551	Hs.435302	NM_017715//NM_032924//NP_060185//NP_116313	-1.21	5.671	5.97	0.559	-0.3	0.24207	0.63589
8159854	KIAA0020	KIAA0020	9933	Hs.493309	NM_014878//NP_055693	-1.21	6.267	6.663	0.74	-0.4	0.24176	0.63589
7925182	SNORA14B	small nucleolar RNA, H/ACA box 14B	677802	Hs.719012	NR_002956	-1.209	3.364	3.642	0.52	-0.28	0.24565	0.63622
7946957	SAAL1	serum amyloid A-like 1	113174	Hs.591998	NM_138421//NP_612430	-1.208	6.451	6.802	0.658	-0.35	0.24284	0.63655
7899813	RBBP4	retinoblastoma binding protein 4	5928	Hs.16003	NM_001135255//NM_001135256//NM_005610//NP_001128727//NP_001128728//NP_005601	-1.207	7.712	8.043	0.621	-0.33	0.24311	0.63688
8100251	FRYL	FRY-like	285527	Hs.631525	NM_015030//NP_055845	-1.207	6.921	7.394	0.886	-0.47	0.24543	0.63688
8140878	KRIT1	KRIT1, ankyrin repeat containing	889	Hs.531987	NM_001013406//NM_004912//NM_194454//NM_194455//NM_194456//NP_001013424//NP_004903//NP_919436//NP_919437//NP_919438	-1.207	7.118	7.512	0.739	-0.39	0.24562	0.63688
7899943	ZMYM1	zinc finger, MYM-type 1	79830	Hs.471243	NM_024772//NP_079048	-1.205	4.566	4.867	0.565	-0.3	0.24691	0.63754
7935230	ALDH18A1	aldehyde dehydrogenase 18 family, member A1	5832	Hs.500645	NM_001017423//NM_002860//NP_001017423//NP_002851	-1.205	4.921	5.212	0.546	-0.29	0.24542	0.63754
8057599	TFPI	tissue factor pathway inhibitor (lipoprotein-associated coagulation inhibitor)	7035	Hs.516578	NM_001032281//NM_006287//NP_001027452//NP_006278	-1.205	7.469	7.936	0.875	-0.47	0.24723	0.63754
8127987	SNORD50A	small nucleolar RNA, C/D box 50A	26799	NA	NR_002743	-1.205	7.532	7.886	0.664	-0.35	0.25002	0.63754
8060225	HDLBP	high density lipoprotein binding protein	3069	Hs.471851	NM_005336//NM_203346//NP_005327//NP_976221	-1.204	8.181	8.468	0.539	-0.29	0.2443	0.63787
8079187	ZNF852	zinc finger protein 852	285346	Hs.648974	XM_001717402//XM_001717544//XM_001725070//XP_001717454//XP_001717596//XP_001725122	-1.203	6.308	6.832	0.985	-0.52	0.24615	0.6382
7977906	ACIN1	apoptotic chromatin condensation inducer 1	22985	Hs.124490	NM_014977//NP_055792	-1.202	6.183	6.485	0.568	-0.3	0.25362	0.63853
8098291	CLCN3	chloride channel 3	1182	Hs.481186	NM_001829//NM_173872//NP_001820//NP_776297	-1.202	5.886	6.24	0.666	-0.35	0.24534	0.63853
8120758	SENP6	SUMO1/sentrin specific peptidase 6	26054	Hs.485784	NM_001100409//NM_015571//NP_001093879//NP_056386	-1.198	7.336	7.783	0.846	-0.45	0.25207	0.63986
8073943	ZBED4	zinc finger, BED-type containing 4	9889	Hs.475208	NM_014838//NP_055653	-1.196	5.039	5.307	0.508	-0.27	0.25287	0.64052
7943162	C11orf54	chromosome 11 open reading frame 54	28970	Hs.8360	NM_014039//NP_054758	-1.195	6.459	6.912	0.858	-0.45	0.24839	0.64085
8016463	HOXB6	homeobox B6	3216	Hs.98428	NM_018952//NP_061825	-1.195	6.359	6.924	1.071	-0.57	0.24823	0.64085
7907183	C1orf112	chromosome 1 open reading frame 112	55732	Hs.443551	NM_018186//NP_060656	-1.194	4.509	4.905	0.75	-0.4	0.24836	0.64119
7968976	LRCH1	leucine-rich repeats and calponin homology (CH) domain containing 1	23143	Hs.656722	NM_015116//NP_055931	-1.194	5.879	6.268	0.736	-0.39	0.24892	0.64119
8013307	FOXO3	forkhead box O3	2309	Hs.220950	NM_001455//NM_201559//NP_001446//NP_963853	-1.194	7.106	7.483	0.713	-0.38	0.24819	0.64119
8129953	HIVEP2	human immunodeficiency virus type I enhancer binding protein 2	3097	Hs.510172	NM_006734//NP_006725	-1.194	7.191	7.809	1.169	-0.62	0.25199	0.64119
8142774	RBM28	RNA binding motif protein 28	55131	Hs.274263	NM_018077//NP_060547	-1.194	6.548	6.975	0.808	-0.43	0.24951	0.64119
8177222	CD24	CD24 molecule	100133941	Hs.644105//Hs.694721	NM_013230//NP_037362//XM_001725629//XP_001725681	-1.194	3.132	3.664	1.008	-0.53	0.25858	0.64119
7996891	CIRH1A	cirrhosis, autosomal recessive 1A (cirhin)	84916	Hs.461113	NM_032830//NP_116219	-1.193	6.34	6.707	0.696	-0.37	0.25028	0.64152
8172280	SLC9A7	solute carrier family 9 (sodium/hydrogen exchanger), member 7	84679	Hs.496057	NM_032591//NP_115980	-1.193	5.902	6.416	0.974	-0.51	0.24873	0.64152
7913571	HNRNPR	heterogeneous nuclear ribonucleoprotein R	10236	Hs.373763	NM_001102397//NM_001102398//NM_001102399//NM_005826//NP_001095867//NP_001095868//NP_001095869//NP_005817	-1.192	8.819	9.102	0.538	-0.28	0.25083	0.64185
8016324	CDC27	cell division cycle 27 homolog (S. cerevisiae)	996	Hs.463295	NM_001114091//NM_001256//NP_001107563//NP_001247	-1.192	6.264	6.571	0.581	-0.31	0.24915	0.64185
7911854	KIAA0495	KIAA0495	57212	Hs.49658	NM_207306//NP_997189	-1.191	5.683	5.965	0.535	-0.28	0.25434	0.64219
7969881	TPP2	tripeptidyl peptidase II	7174	Hs.432424	NM_003291//NP_003282	-1.191	7.627	7.963	0.638	-0.34	0.25101	0.64219
8177669	GUSBL1	glucuronidase, beta-like 1	387036	Hs.675815	NR_003504	-1.191	7.426	7.812	0.732	-0.39	0.2536	0.64219
7907790	CEP350	centrosomal protein 350kDa	9857	Hs.413045	NM_014810//NP_055625	-1.19	7.566	7.905	0.644	-0.34	0.25517	0.64252
7969390	PIBF1	progesterone immunomodulatory binding factor 1	10464	Hs.441926	NM_006346//NP_006337	-1.188	6.137	6.589	0.859	-0.45	0.25104	0.64319
8022338	DISP2	dispatched homolog 2 (Drosophila)	85455	Hs.355645//Hs.592339	NM_033510//NP_277045	-1.188	5.515	6.071	1.058	-0.56	0.25739	0.64319
8162147	ZCCHC6	zinc finger, CCHC domain containing 6	79670	Hs.655162	NM_024617//NP_078893	-1.188	7.769	8.176	0.775	-0.41	0.25342	0.64319
7916609	JUN	jun oncogene	3725	Hs.714791	NM_002228//NP_002219	-1.187	6.271	6.627	0.677	-0.36	0.25171	0.64352
7978595	BAZ1A	bromodomain adjacent to zinc finger domain, 1A	11177	Hs.509140	NM_013448//NM_182648//NP_038476//NP_872589	-1.187	8.592	9.001	0.779	-0.41	0.2577	0.64352
8095886	CXCL13	chemokine (C-X-C motif) ligand 13	10563	Hs.100431	NM_006419//NP_006410	-1.187	3.185	3.498	0.595	-0.31	0.26296	0.64352
7983663	USP8	ubiquitin specific peptidase 8	9101	Hs.644563	NM_001128610//NM_001128611//NM_005154//NP_001122082//NP_001122083//NP_005145	-1.186	7.595	7.926	0.631	-0.33	0.25637	0.64386
8055890	STAM2	signal transducing adaptor molecule (SH3 domain and ITAM motif) 2	10254	Hs.17200	NM_005843//NP_005834	-1.186	6.823	7.121	0.567	-0.3	0.25175	0.64386
7905700	UBAP2L	ubiquitin associated protein 2-like	9898	Hs.490551	NM_001127320//NM_014847//NP_001120792//NP_055662	-1.185	7.763	8.067	0.579	-0.3	0.25192	0.64419
7936817	C10orf88	chromosome 10 open reading frame 88	80007	Hs.501286	NM_024942//NP_079218	-1.185	5.399	5.74	0.651	-0.34	0.25139	0.64419
7955376	DIP2B	DIP2 disco-interacting protein 2 homolog B (Drosophila)	57609	Hs.505516	NM_173602//NP_775873	-1.185	6.601	6.867	0.509	-0.27	0.25144	0.64419
7990632	SGK269	NKF3 kinase family member	79834	Hs.9587	NM_024776//NP_079052	-1.184	7.26	7.848	1.122	-0.59	0.25177	0.64453
7983616	GALK2	galactokinase 2	2585	Hs.122006//Hs.712959	NM_001001556//NM_002044//NP_001001556//NP_002035	-1.183	5.58	5.942	0.693	-0.36	0.2542	0.64487
8051464	HEATR5B	HEAT repeat containing 5B	54497	Hs.591564	NM_019024//NP_061897	-1.183	6.39	6.731	0.651	-0.34	0.25211	0.64487
7959408	KNTC1	kinetochore associated 1	9735	Hs.300559	NM_014708//NP_055523	-1.182	4.428	4.855	0.816	-0.43	0.25398	0.6452
8021015	PIK3C3	phosphoinositide-3-kinase, class 3	5289	Hs.464971	NM_002647//NP_002638	-1.182	7.583	7.998	0.793	-0.41	0.25634	0.6452
8163795	PSMD5	proteasome (prosome, macropain) 26S subunit, non-ATPase, 5	5711	Hs.193725	NM_005047//NP_005038	-1.182	5.566	5.908	0.655	-0.34	0.25486	0.6452
8164177	MAPKAP1	mitogen-activated protein kinase associated protein 1	79109	Hs.495138	NM_001006617//NM_001006618//NM_001006619//NM_001006620//NM_001006621//NM_024117//NP_001006618//NP_001006619//NP_001006620//NP_001006621//NP_001006622//NP_077022	-1.181	7.487	7.806	0.611	-0.32	0.26158	0.64554
8169365	TMEM164	transmembrane protein 164	84187	Hs.496572//Hs.659535	NM_032227//NP_115603	-1.181	5.653	5.921	0.514	-0.27	0.26003	0.64554
7917120	USP33	ubiquitin specific peptidase 33	23032	Hs.480597	NM_015017//NM_201624//NM_201626//NP_055832//NP_963918//NP_963920	-1.18	6.5	6.829	0.63	-0.33	0.25373	0.64587
7916185	ZCCHC11	zinc finger, CCHC domain containing 11	23318	Hs.655407	NM_001009881//NM_001009882//NM_015269//NP_001009881//NP_001009882//NP_056084	-1.179	7.036	7.386	0.67	-0.35	0.25376	0.64621
8028227	ZNF383	zinc finger protein 383	163087	Hs.590975	NM_152604//NP_689817	-1.179	5.503	5.784	0.54	-0.28	0.2543	0.64621
7960134	ZNF26	zinc finger protein 26	7574	Hs.489608	NM_019591//NP_062537	-1.178	4.075	4.394	0.612	-0.32	0.25746	0.64655
8138045	EIF2AK1	eukaryotic translation initiation factor 2-alpha kinase 1	27102	Hs.520205	NM_001134335//NM_014413//NP_001127807//NP_055228	-1.177	6.888	7.306	0.803	-0.42	0.25463	0.64689
7999496	ZC3H7A	zinc finger CCCH-type containing 7A	29066	Hs.371856	NM_014153//NP_054872	-1.176	7.234	7.683	0.862	-0.45	0.26322	0.64722
8180302	UPF3A	UPF3 regulator of nonsense transcripts homolog A (yeast)	65110	Hs.533855	NM_023011//NM_080687//NP_075387//NP_542418	-1.175	7.955	8.26	0.586	-0.31	0.25921	0.64756
8125859	TAF11	TAF11 RNA polymerase II, TATA box binding protein (TBP)-associated factor, 28kDa	6882	Hs.112444	NM_005643//NP_005634	-1.174	6.145	6.45	0.587	-0.3	0.25763	0.6479
8035905	ANKRD27	ankyrin repeat domain 27 (VPS9 domain)	84079	Hs.59236	NM_032139//NP_115515	-1.173	6.058	6.326	0.517	-0.27	0.25751	0.64824
7908968	LAX1	lymphocyte transmembrane adaptor 1	54900	Hs.272794	NM_001136190//NM_017773//NP_001129662//NP_060243	-1.172	5.13	5.393	0.507	-0.26	0.26224	0.64857
7927108	BMS1	BMS1 homolog, ribosome assembly protein (yeast)	9790	Hs.10848//Hs.282690	NM_014753//NP_055568	-1.171	6.989	7.378	0.749	-0.39	0.25893	0.64891
8089072	CPOX	coproporphyrinogen oxidase	1371	Hs.476982	NM_000097//NP_000088	-1.171	6.322	6.672	0.675	-0.35	0.26227	0.64891
8173673	ATRX	alpha thalassemia/mental retardation syndrome X-linked (RAD54 homolog, S. cerevisiae)	546	Hs.533526//Hs.653797	NM_000489//NM_138270//NP_000480//NP_612114	-1.171	7.263	7.703	0.847	-0.44	0.25967	0.64891
8173531	HDAC8	histone deacetylase 8	55869	Hs.310536	NM_018486//NP_060956	-1.17	6.332	6.6	0.516	-0.27	0.25718	0.64925
7962250	CPNE8	copine VIII	144402	Hs.40910	NM_153634//NP_705898	-1.169	5.602	5.903	0.581	-0.3	0.26467	0.64959
7920409	JTB	jumping translocation breakpoint	10899	Hs.6396	NM_006694//NP_006685	-1.168	7.764	8.027	0.508	-0.26	0.25944	0.64993
7967304	RSRC2	arginine/serine-rich coiled-coil 2	65117	Hs.432996	NM_023012//NM_198261//NM_198262//NP_075388//NP_937992//NP_937993	-1.168	9.144	9.435	0.561	-0.29	0.26586	0.64993
8112469	SMA4	glucuronidase, beta pseudogene	11039	Hs.529793//Hs.654587//Hs.654588	NA	-1.168	4.564	5.225	1.278	-0.66	0.26184	0.64993
8140009	SPDYE3	speedy homolog E3 (Xenopus laevis)	441272	Hs.709266	NM_001004351//NP_001004351	-1.168	8.204	8.557	0.683	-0.35	0.26686	0.64993
7990165	PARP6	poly (ADP-ribose) polymerase family, member 6	56965	Hs.270244	NM_020214//NP_064599	-1.167	7.205	7.529	0.627	-0.32	0.26333	0.65027
8046726	SSFA2	sperm specific antigen 2	6744	Hs.591602	NM_001130445//NM_006751//NP_001123917//NP_006742	-1.167	7.105	7.508	0.78	-0.4	0.25844	0.65027
8157858	GAPVD1	GTPase activating protein and VPS9 domains 1	26130	Hs.495134	NM_015635//NP_056450	-1.167	6.212	6.563	0.677	-0.35	0.25983	0.65027
8067248	PPP4R1L	protein phosphatase 4, regulatory subunit 1-like	55370	Hs.473179	NR_003505	-1.166	4.619	4.914	0.571	-0.29	0.26187	0.65061
7908459	CFH	complement factor H	3075	Hs.363396	NM_000186//NM_001014975//NP_000177//NP_001014975	-1.165	4.793	5.493	1.356	-0.7	0.26302	0.65095
7925823	GTPBP4	GTP binding protein 4	23560	Hs.215766	NM_012341//NP_036473	-1.165	6.732	7.013	0.545	-0.28	0.2625	0.65095
8074856	PRAME	preferentially expressed antigen in melanoma	23532	Hs.30743	NM_006115//NM_206953//NM_206954//NM_206955//NM_206956//NP_006106//NP_996836//NP_996837//NP_996838//NP_996839	-1.165	4.809	5.399	1.143	-0.59	0.26353	0.65095
7901931	EFCAB7	EF-hand calcium binding domain 7	84455	Hs.652324	NM_032437//NP_115813	-1.164	4.247	4.548	0.583	-0.3	0.26055	0.65129
7958620	IFT81	intraflagellar transport 81 homolog (Chlamydomonas)	28981	Hs.528382	NM_001143779//NM_014055//NM_031473//NP_001137251//NP_054774//NP_113661	-1.163	4.932	5.238	0.594	-0.31	0.26089	0.65163
7996772	SLC7A6	solute carrier family 7 (cationic amino acid transporter, y+ system), member 6	9057	Hs.653193	NM_001076785//NM_003983//NP_001070253//NP_003974	-1.163	5.467	5.768	0.582	-0.3	0.26085	0.65163
8059650	SP110	SP110 nuclear body protein	3431	Hs.145150	NM_004509//NM_004510//NM_080424//NP_004500//NP_004501//NP_536349	-1.163	7.703	8.299	1.157	-0.6	0.26033	0.65163
8040440	GEN1	Gen homolog 1, endonuclease (Drosophila)	348654	Hs.467793	NM_001130009//NM_182625//NP_001123481//NP_872431	-1.161	5.622	6.104	0.935	-0.48	0.26111	0.65231
8171684	SH3KBP1	SH3-domain kinase binding protein 1	30011	Hs.444770	NM_001024666//NM_031892//NP_001019837//NP_114098	-1.161	7.578	7.84	0.51	-0.26	0.26317	0.65231
7931778	PITRM1	pitrilysin metallopeptidase 1	10531	Hs.528300	NM_014889//NP_055704	-1.159	7.805	8.11	0.594	-0.31	0.26191	0.65299
7975416	PCNX	pecanex homolog (Drosophila)	22990	Hs.446559	NM_014982//NP_055797	-1.159	6.592	7.012	0.818	-0.42	0.26182	0.65299
8007715	NMT1	N-myristoyltransferase 1	4836	Hs.532790	NM_021079//NP_066565	-1.159	7.25	7.523	0.531	-0.27	0.26163	0.65299
8129214	MCM9	minichromosome maintenance complex component 9	254394	Hs.279008//Hs.486315	NM_153255//NP_694987	-1.159	5.055	5.537	0.938	-0.48	0.26189	0.65299
8180356	RPL7L1	ribosomal protein L7-like 1	285855	Hs.520133	NM_198486//NP_940888	-1.159	7.171	7.433	0.51	-0.26	0.26203	0.65299
8139632	FIGNL1	fidgetin-like 1	63979	Hs.137516	NM_001042762//NM_022116//NP_001036227//NP_071399	-1.158	5.085	5.401	0.616	-0.32	0.26207	0.65334
8132917	ZNF713	zinc finger protein 713	349075	Hs.660834	NM_182633//NP_872439	-1.157	4.603	4.921	0.619	-0.32	0.26251	0.65368
8142886	UBE2H	ubiquitin-conjugating enzyme E2H (UBC8 homolog, yeast)	7328	Hs.643548	NM_003344//NM_182697//NP_003335//NP_874356	-1.156	7.243	7.528	0.556	-0.28	0.26475	0.65402
8047097	GLS	glutaminase	2744	Hs.116448	NM_014905//NP_055720	-1.155	7.067	7.45	0.747	-0.38	0.26306	0.65436
8123463	C6orf120	chromosome 6 open reading frame 120	387263	Hs.591375//Hs.694601	NM_001029863//NP_001025034	-1.154	6.471	6.784	0.611	-0.31	0.27373	0.65471
8177674	GTF2H2	general transcription factor IIH, polypeptide 2, 44kDa	2966	Hs.191356//Hs.655216	NM_001515//NP_001506	-1.154	7.513	7.997	0.946	-0.48	0.26397	0.65471
8013671	SPAG5	sperm associated antigen 5	10615	Hs.514033	NM_006461//NP_006452	-1.153	4.794	5.119	0.636	-0.32	0.26409	0.65505
7917604	ZNF644	zinc finger protein 644	84146	Hs.173001	NM_016620//NM_032186//NM_201269//NP_057704//NP_115562//NP_958357	-1.152	6.706	7.095	0.761	-0.39	0.27383	0.65539
8127943	SNX14	sorting nexin 14	57231	Hs.485871	NM_020468//NM_153816//NP_065201//NP_722523	-1.15	6.117	6.461	0.674	-0.34	0.26531	0.65608
8030831	ZNF175	zinc finger protein 175	7728	Hs.119014	NM_007147//NP_009078	-1.147	5.994	6.365	0.728	-0.37	0.26772	0.65711
8092095	TNIK	TRAF2 and NCK interacting kinase	23043	Hs.34024	NM_015028//NP_055843	-1.146	5.481	5.966	0.953	-0.48	0.26695	0.65745
8139100	TARP	TCR gamma alternate reading frame protein	445347	Hs.534032	NM_001003799//NM_001003806//NP_001003799//NP_001003806	-1.146	6.668	7.047	0.745	-0.38	0.26743	0.65745
8017651	SMURF2	SMAD specific E3 ubiquitin protein ligase 2	64750	Hs.705442	NM_022739//NP_073576	-1.145	6.396	6.715	0.627	-0.32	0.26988	0.6578
7928937	MINPP1	multiple inositol polyphosphate histidine phosphatase, 1	9562	Hs.121260	NM_004897//NP_004888	-1.144	6.507	7.128	1.222	-0.62	0.26761	0.65814
7993478	ABCC1	ATP-binding cassette, sub-family C (CFTR/MRP), member 1	4363	Hs.709181	NM_004996//NM_019862//NM_019898//NM_019899//NM_019900//NP_004987//NP_063915//NP_063953//NP_063954//NP_063955	-1.144	6.08	6.394	0.618	-0.31	0.27078	0.65814
8006187	ATAD5	ATPase family, AAA domain containing 5	79915	Hs.528902	NM_024857//NP_079133	-1.141	5.625	5.909	0.562	-0.28	0.26956	0.65918
8066905	ZNFX1	zinc finger, NFX1-type containing 1	57169	Hs.371794	NM_021035//NP_066363	-1.141	7.463	7.78	0.627	-0.32	0.26913	0.65918
7929768	CUTC	cutC copper transporter homolog (E. coli)	51076	Hs.16606	NM_015960//NP_057044	-1.14	7.354	7.676	0.636	-0.32	0.2731	0.65953
8054092	TMEM131	transmembrane protein 131	23505	Hs.469376	NM_015348//NP_056163	-1.14	6.943	7.278	0.662	-0.33	0.27218	0.65953
8123819	EEF1E1	eukaryotic translation elongation factor 1 epsilon 1	9521	Hs.602353//Hs.718732	NM_001135650//NM_004280//NP_001129122//NP_004271	-1.139	4.329	4.589	0.513	-0.26	0.27255	0.65987
7980744	RPS6KA5	ribosomal protein S6 kinase, 90kDa, polypeptide 5	9252	Hs.510225	NM_004755//NM_182398//NP_004746//NP_872198	-1.138	4.812	5.203	0.773	-0.39	0.2702	0.66022
8006148	GOSR1	golgi SNAP receptor complex member 1	9527	Hs.462680	NM_001007024//NM_001007025//NM_004871//NP_001007025//NP_001007026//NP_004862	-1.138	7.161	7.476	0.623	-0.31	0.27021	0.66022
8020267	CEP192	centrosomal protein 192kDa	55125	Hs.100914	NM_032142//NP_115518	-1.138	5.663	6.171	1.006	-0.51	0.27107	0.66022
8146637	YTHDF3	YTH domain family, member 3	253943	Hs.491861	NM_152758//NP_689971	-1.138	8.784	9.114	0.654	-0.33	0.27399	0.66022
7988031	RPS3A	ribosomal protein S3A	6189	Hs.356572	NM_001006//NP_000997	-1.137	9.184	9.541	0.708	-0.36	0.27153	0.66057
8030914	ZNF610	zinc finger protein 610	162963	Hs.357663	NM_173530//NP_775801	-1.137	4.281	4.611	0.654	-0.33	0.28101	0.66057
8102862	MAML3	mastermind-like 3 (Drosophila)	55534	Hs.586165	NM_018717//NP_061187	-1.137	4.821	5.107	0.567	-0.29	0.27874	0.66057
8160559	DDX58	DEAD (Asp-Glu-Ala-Asp) box polypeptide 58	23586	Hs.190622	NM_014314//NP_055129	-1.137	7.78	8.458	1.344	-0.68	0.27332	0.66057
7992917	CLUAP1	clusterin associated protein 1	23059	Hs.155995	NM_015041//NM_024793//NP_055856//NP_079069	-1.135	5.747	6.061	0.622	-0.31	0.27153	0.66126
8072484	MGC15705	hypothetical protein MGC15705	84843	Hs.652898	XR_040879//XR_040880//XR_040881	-1.135	4.575	4.864	0.573	-0.29	0.27851	0.66126
8159992	ERMP1	endoplasmic reticulum metallopeptidase 1	79956	Hs.591078	NM_024896//NP_079172	-1.135	5.773	6.076	0.602	-0.3	0.27215	0.66126
7914212	SNORA61	small nucleolar RNA, H/ACA box 61	677838	Hs.719014	NR_002987	-1.134	7.407	7.791	0.763	-0.38	0.27152	0.66161
8052331	PNPT1	polyribonucleotide nucleotidyltransferase 1	87178	Hs.388733	NM_033109//NP_149100	-1.134	7.08	7.593	1.019	-0.51	0.27218	0.66161
7900922	ATP6V0B	ATPase, H+ transporting, lysosomal 21kDa, V0 subunit b	533	Hs.596514	NM_001039457//NM_004047//NP_001034546//NP_004038	-1.133	7.245	7.499	0.504	-0.25	0.27499	0.66196
8044417	TMEM87B	transmembrane protein 87B	84910	Hs.656298	NM_032824//NP_116213	-1.133	5.52	5.866	0.688	-0.35	0.27521	0.66196
8089596	WDR52	WD repeat domain 52	55779	Hs.584936	NM_018338//NP_060808	-1.133	5.673	6.214	1.077	-0.54	0.27372	0.66196
8100615	UBA6	ubiquitin-like modifier activating enzyme 6	55236	Hs.212774	NM_018227//NP_060697	-1.133	7.247	7.612	0.726	-0.37	0.27684	0.66196
7948612	FADS1	fatty acid desaturase 1	3992	Hs.503546	NM_013402//NP_037534	-1.131	6.087	6.458	0.738	-0.37	0.2744	0.66265
7950671	GAB2	GRB2-associated binding protein 2	9846	Hs.429434	NM_012296//NM_080491//NP_036428//NP_536739	-1.131	6.764	7.023	0.516	-0.26	0.27331	0.66265
7974352	C14orf166	chromosome 14 open reading frame 166	51637	Hs.534457	NM_016039//NP_057123	-1.131	7.725	8.13	0.807	-0.4	0.27901	0.66265
7974621	ARID4A	AT rich interactive domain 4A (RBP1-like)	5926	Hs.161000	NM_002892//NM_023000//NM_023001//NP_002883//NP_075376//NP_075377	-1.131	7.573	7.949	0.748	-0.38	0.27728	0.66265
8007212	STAT5A	signal transducer and activator of transcription 5A	6776	Hs.437058	NM_003152//NP_003143	-1.131	6.343	6.63	0.571	-0.29	0.27301	0.66265
7966301	ANAPC7	anaphase promoting complex subunit 7	51434	Hs.524741	NM_001137664//NM_016238//NP_001131136//NP_057322	-1.129	6.491	6.818	0.651	-0.33	0.27425	0.66335
8108927	RBM27	RNA binding motif protein 27	54439	Hs.61441	NM_018989//NP_061862//XM_001720239//XM_001723796//XM_001723897//XP_001720291//XP_001723848//XP_001723949	-1.129	6.979	7.27	0.581	-0.29	0.27634	0.66335
8140909	ERVWE1	endogenous retroviral family W, env(C7), member 1	30816	NA	NM_001130925//NM_014590//NP_001124397//NP_055405	-1.129	4.959	5.214	0.509	-0.26	0.27355	0.66335
7948399	PATL1	protein associated with topoisomerase II homolog 1 (yeast)	219988	Hs.591960	NM_152716//NP_689929	-1.128	8.506	8.799	0.584	-0.29	0.27541	0.6637
8053533	IMMT	inner membrane protein, mitochondrial (mitofilin)	10989	Hs.148559	NM_001100169//NM_001100170//NM_006839//NP_001093639//NP_001093640//NP_006830	-1.128	7.352	7.699	0.693	-0.35	0.27758	0.6637
8091778	SCARNA7	small Cajal body-specific RNA 7	677767	Hs.675953	NR_003001	-1.128	8.6	8.954	0.709	-0.35	0.27692	0.6637
8107532	HSD17B4	hydroxysteroid (17-beta) dehydrogenase 4	3295	Hs.406861	NM_000414//NP_000405	-1.128	7.828	8.246	0.835	-0.42	0.27427	0.6637
7918008	DBT	dihydrolipoamide branched chain transacylase E2	1629	Hs.709187	NM_001918//NP_001909	-1.127	4.947	5.331	0.768	-0.38	0.2747	0.66405
8157890	PBX3	pre-B-cell leukemia homeobox 3	5090	Hs.428027	NM_001134778//NM_006195//NP_001128250//NP_006186//NR_024122//NR_024123	-1.127	7.042	7.727	1.37	-0.69	0.27575	0.66405
8113305	CHD1	chromodomain helicase DNA binding protein 1	1105	Hs.643465	NM_001270//NP_001261	-1.126	8.162	8.481	0.637	-0.32	0.28331	0.6644
8045563	ARHGAP15	Rho GTPase activating protein 15	55843	Hs.171011	NM_018460//NP_060930	-1.125	7.148	7.696	1.096	-0.55	0.27546	0.66475
8123494	FAM120B	family with sequence similarity 120B	84498	Hs.369522	NM_032448//NP_115824	-1.125	6.314	6.614	0.6	-0.3	0.27587	0.66475
7902594	PRKACB	protein kinase, cAMP-dependent, catalytic, beta	5567	Hs.487325	NM_002731//NM_182948//NM_207578//NP_002722//NP_891993//NP_997461	-1.124	6.462	6.939	0.956	-0.48	0.2758	0.6651
7988644	ATP8B4	ATPase, class I, type 8B, member 4	79895	Hs.511311	NM_024837//NP_079113	-1.124	9.159	9.71	1.104	-0.55	0.27736	0.6651
8053909	SNRNP200	small nuclear ribonucleoprotein 200kDa (U5)	23020	Hs.246112	NM_014014//NP_054733	-1.124	6.914	7.185	0.542	-0.27	0.27603	0.6651
8107474	DMXL1	Dmx-like 1	1657	Hs.181042	NM_005509//NP_005500	-1.124	6.491	6.891	0.802	-0.4	0.27605	0.6651
7903369	SLC30A7	solute carrier family 30 (zinc transporter), member 7	148867	Hs.533903	NM_001144884//NM_133496//NP_001138356//NP_598003	-1.122	6.785	7.103	0.637	-0.32	0.27743	0.6658
8022767	KIAA1012	KIAA1012	22878	Hs.202001	NM_014939//NP_055754	-1.122	5.792	6.109	0.636	-0.32	0.27778	0.6658
8176174	MPP1	membrane protein, palmitoylated 1, 55kDa	4354	Hs.496984	NM_002436//NP_002427	-1.122	7.225	7.643	0.839	-0.42	0.27736	0.6658
8061186	SEC23B	Sec23 homolog B (S. cerevisiae)	10483	Hs.369373//Hs.460238	NM_006363//NM_032985//NM_032986//NP_006354//NP_116780//NP_116781	-1.121	6.649	6.904	0.511	-0.25	0.28307	0.66615
7918255	CLCC1	chloride channel CLIC-like 1	23155	Hs.658489	NM_001048210//NM_015127//NP_001041675//NP_055942	-1.12	5.906	6.192	0.576	-0.29	0.27785	0.6665
7939265	NAT10	N-acetyltransferase 10 (GCN5-related)	55226	Hs.577281	NM_001144030//NM_024662//NP_001137502//NP_078938	-1.119	5.371	5.736	0.734	-0.37	0.27831	0.66685
7999419	DEXI	dexamethasone-induced transcript	28955	Hs.592051	NM_014015//NP_054734	-1.119	6.536	6.986	0.905	-0.45	0.27935	0.66685
8014723	PIP4K2B	phosphatidylinositol-5-phosphate 4-kinase, type II, beta	8396	Hs.260603	NM_003559//NP_003550	-1.119	6.462	6.735	0.548	-0.27	0.27792	0.66685
8005449	KRT17	keratin 17	3872	Hs.2785	NM_000422//NP_000413	-1.118	4.799	5.134	0.675	-0.34	0.27816	0.6672
8097957	GUCY1A3	guanylate cyclase 1, soluble, alpha 3	2982	Hs.24258	NM_000856//NM_001130682//NM_001130683//NM_001130684//NM_001130685//NM_001130686//NM_001130687//NP_000847//NP_001124154//NP_001124155//NP_001124156//NP_001124157//NP_001124158//NP_001124159	-1.118	6.817	7.505	1.385	-0.69	0.27891	0.6672
7903507	FAM102B	family with sequence similarity 102, member B	284611	Hs.200230	NM_001010883//NP_001010883	-1.117	5.418	5.804	0.778	-0.39	0.27951	0.66755
7910651	TBCE	tubulin folding cofactor E	6905	Hs.498143	NM_001079515//NM_003193//NP_001072983//NP_003184	-1.117	5.376	5.748	0.75	-0.37	0.27923	0.66755
8017675	PLEKHM1P	pleckstrin homology domain containing, family M (with RUN domain) member 1 pseudogene	440456	Hs.514242//Hs.646585//Hs.716592	NR_024386//XM_001724417//XM_935188//XM_940040//XP_001724469//XP_940281//XP_945133	-1.117	6.387	6.638	0.507	-0.25	0.28359	0.66755
7964347	TMEM194A	transmembrane protein 194A	23306	Hs.591040//Hs.707911	NM_001130963//NM_015257//NP_001124435//NP_056072	-1.116	5.822	6.096	0.554	-0.27	0.28128	0.6679
8104838	DNAJC21	DnaJ (Hsp40) homolog, subfamily C, member 21	134218	Hs.131887	NM_001012339//NM_194283//NP_001012339//NP_919259	-1.116	8.746	9.009	0.531	-0.26	0.28037	0.6679
7922268	KIFAP3	kinesin-associated protein 3	22920	Hs.433442	NM_014970//NP_055785	-1.114	6.002	6.423	0.85	-0.42	0.2806	0.66861
8051882	LRPPRC	leucine-rich PPR-motif containing	10128	Hs.368084	NM_133259//NP_573566	-1.114	6.916	7.341	0.858	-0.43	0.28339	0.66861
8080685	SLMAP	sarcolemma associated protein	7871	Hs.476432	NM_007159//NP_009090	-1.113	7.716	8.017	0.607	-0.3	0.28374	0.66896
7939767	MADD	MAP-kinase activating death domain	8567	Hs.82548	NM_001135943//NM_001135944//NM_003682//NM_130470//NM_130471//NM_130472//NM_130473//NM_130474//NM_130475//NM_130476//NP_001129415//NP_001129416//NP_003673//NP_569826//NP_569827//NP_569828//NP_569829//NP_569830//NP_569831//NP_569832	-1.11	6.665	6.989	0.656	-0.32	0.28251	0.67002
8159111	WDR5	WD repeat domain 5	11091	Hs.397638	NM_017588//NM_052821//NP_060058//NP_438172	-1.11	5.846	6.166	0.648	-0.32	0.28175	0.67002
8049123	ALPP	alkaline phosphatase, placental (Regan isozyme)	250	Hs.284255	NM_001632//NP_001623	-1.109	3.397	3.701	0.617	-0.3	0.28356	0.67037
8063043	UBE2C	ubiquitin-conjugating enzyme E2C	11065	Hs.93002	NM_007019//NM_181799//NM_181800//NM_181801//NM_181802//NM_181803//NP_008950//NP_861515//NP_861516//NP_861517//NP_861518//NP_861519	-1.109	5.563	5.862	0.607	-0.3	0.28448	0.67037
8093086	PCYT1A	phosphate cytidylyltransferase 1, choline, alpha	5130	Hs.435767	NM_005017//NP_005008	-1.109	7.152	7.459	0.622	-0.31	0.28297	0.67037
8068833	PDE9A	phosphodiesterase 9A	5152	Hs.473927	NM_001001567//NM_001001568//NM_001001569//NM_001001570//NM_001001571//NM_001001572//NM_001001573//NM_001001574//NM_001001575//NM_001001576//NM_001001577//NM_001001578//NM_001001579//NM_001001580//NM_001001581//NM_001001582//NM_001001583//NM_001001584//NM_001001585//NM_002606//NP_001001567//NP_001001568//NP_001001569//NP_001001570//NP_001001571//NP_001001572//NP_001001573//NP_001001574//NP_0010015…	-1.108	5.576	6.099	1.062	-0.52	0.29047	0.67072
8000507	EIF3C	eukaryotic translation initiation factor 3, subunit C	8663	Hs.567374	NM_001037808//NM_003752//NP_001032897//NP_003743	-1.107	8.879	9.158	0.568	-0.28	0.28307	0.67108
8112376	CENPK	centromere protein K	64105	Hs.529778	NM_022145//NP_071428	-1.104	5.379	5.92	1.103	-0.54	0.28416	0.67214
7902861	LRRC8B	leucine rich repeat containing 8 family, member B	23507	Hs.482017//Hs.632420	NM_001134476//NM_015350//NP_001127948//NP_056165	-1.103	6.266	6.609	0.701	-0.34	0.28496	0.6725
8043697	ANKRD36B	ankyrin repeat domain 36B	57730	Hs.532921	NM_025190//NP_079466	-1.103	7.502	7.953	0.92	-0.45	0.28485	0.6725
8116247	ZNF354A	zinc finger protein 354A	6940	Hs.484324	NM_005649//NP_005640	-1.103	5.206	5.482	0.561	-0.28	0.28629	0.6725
8172158	CASK	calcium/calmodulin-dependent serine protein kinase (MAGUK family)	8573	Hs.495984	NM_001126054//NM_001126055//NM_003688//NP_001119526//NP_001119527//NP_003679	-1.103	5.378	5.643	0.54	-0.26	0.2886	0.6725
8054414	RGPD4	RANBP2-like and GRIP domain containing 4	285190	Hs.512050	NM_182588//NP_872394//XM_001721299//XP_001721351	-1.102	8.04	8.404	0.741	-0.36	0.28614	0.67285
8094719	N4BP2	NEDD4 binding protein 2	55728	Hs.391463	NM_018177//NP_060647	-1.102	5.245	5.62	0.765	-0.38	0.28624	0.67285
8137250	GIMAP2	GTPase, IMAP family member 2	26157	Hs.647071	NM_015660//NP_056475	-1.102	6.828	7.346	1.056	-0.52	0.28869	0.67285
8142143	COG5	component of oligomeric golgi complex 5	10466	Hs.239631//Hs.97627	NM_006348//NM_181733//NP_006339//NP_859422	-1.102	6.809	7.123	0.641	-0.31	0.28658	0.67285
7936529	KIAA1598	KIAA1598	57698	Hs.501140	NM_001127211//NM_018330//NP_001120683//NP_060800	-1.101	5.429	6.03	1.227	-0.6	0.28543	0.67321
7938348	WEE1	WEE1 homolog (S. pombe)	7465	Hs.249441	NM_001143976//NM_003390//NP_001137448//NP_003381	-1.101	5.805	6.111	0.626	-0.31	0.28552	0.67321
7958211	C12orf45	chromosome 12 open reading frame 45	121053	Hs.295563	NM_152318//NP_689531	-1.101	7.828	8.229	0.82	-0.4	0.28722	0.67321
8008646	SCPEP1	serine carboxypeptidase 1	59342	Hs.514950	NM_021626//NP_067639	-1.101	5.691	6.076	0.786	-0.39	0.28608	0.67321
7923798	NUCKS1	nuclear casein kinase and cyclin-dependent kinase substrate 1	64710	Hs.213061//Hs.652429	NM_022731//NP_073568	-1.1	8.762	9.073	0.636	-0.31	0.28598	0.67356
7938366	WEE1	WEE1 homolog (S. pombe)	7465	Hs.249441	NM_001143976//NM_003390//NP_001137448//NP_003381	-1.099	5.713	6.451	1.509	-0.74	0.28733	0.67392
8153201	EIF2C2	eukaryotic translation initiation factor 2C, 2	27161	Hs.449415	NM_012154//NP_036286	-1.099	6.423	6.673	0.513	-0.25	0.28684	0.67392
7902822	PKN2	protein kinase N2	5586	Hs.440833	NM_006256//NP_006247	-1.098	7.349	7.776	0.873	-0.43	0.28799	0.67427
7930956	SEC23IP	SEC23 interacting protein	11196	Hs.435004	NM_007190//NP_009121	-1.097	7.095	7.379	0.583	-0.28	0.29195	0.67463
8042038	RPL23AP32	ribosomal protein L23a pseudogene 32	56969	Hs.657366	NR_002229	-1.097	5.984	6.436	0.926	-0.45	0.29074	0.67463
8128329	C6orf167	chromosome 6 open reading frame 167	253714	Hs.444292	NM_198468//NP_940870	-1.096	4.005	4.275	0.554	-0.27	0.28749	0.67499
8139256	URG4	up-regulated gene 4	55665	Hs.709317	NM_001077663//NM_001077664//NM_017920//NP_001071131//NP_001071132//NP_060390	-1.096	6.082	6.34	0.529	-0.26	0.28922	0.67499
7954503	MED21	mediator complex subunit 21	9412	Hs.286145	NM_004264//NP_004255	-1.095	7.448	7.894	0.915	-0.45	0.29012	0.67534
8046213	UBR3	ubiquitin protein ligase E3 component n-recognin 3 (putative)	130507	Hs.379548	NM_172070//NP_742067	-1.095	5.893	6.226	0.684	-0.33	0.28803	0.67534
8021984	YES1	v-yes-1 Yamaguchi sarcoma viral oncogene homolog 1	7525	Hs.194148	NM_005433//NP_005424	-1.094	6.293	6.705	0.847	-0.41	0.28965	0.6757
8162449	ZNF484	zinc finger protein 484	83744	Hs.668378	NM_001007101//NM_031486//NP_001007102//NP_113674	-1.094	5.334	5.659	0.666	-0.32	0.28854	0.6757
7951695	C11orf34	chromosome 11 open reading frame 34	349633	Hs.632097//Hs.650455	NM_001145024//NP_001138496//XM_001718626//XM_927535//XM_938130//XP_001718678//XP_932628//XP_943223	-1.093	5.008	5.302	0.605	-0.29	0.28886	0.67606
8142407	TMEM168	transmembrane protein 168	64418	Hs.709689	NM_022484//NP_071929	-1.093	5.895	6.187	0.602	-0.29	0.29341	0.67606
8011832	NUP88	nucleoporin 88kDa	4927	Hs.584784	NM_002532//NP_002523	-1.092	7.262	7.546	0.583	-0.28	0.29269	0.67642
8085716	SATB1	SATB homeobox 1	6304	Hs.517717	NM_001131010//NM_002971//NP_001124482//NP_002962	-1.092	7.385	7.779	0.81	-0.39	0.28927	0.67642
7943605	ACAT1	acetyl-Coenzyme A acetyltransferase 1	38	Hs.232375	NM_000019//NP_000010	-1.088	5.227	5.479	0.523	-0.25	0.29533	0.67785
7975203	MPP5	membrane protein, palmitoylated 5 (MAGUK p55 subfamily member 5)	64398	Hs.652312	NM_022474//NP_071919	-1.088	5.921	6.198	0.574	-0.28	0.29111	0.67785
8109639	PTTG1	pituitary tumor-transforming 1	9232	Hs.350966	NM_004219//NP_004210	-1.087	8.363	8.794	0.892	-0.43	0.29168	0.67821
7926677	OTUD1	OTU domain containing 1	220213	Hs.499042	NM_001145373//NP_001138845//XR_040063//XR_040064//XR_040065	-1.086	6.203	6.764	1.162	-0.56	0.29206	0.67857
8046573	MTX2	metaxin 2	10651	Hs.470728	NM_001006635//NM_006554//NP_001006636//NP_006545	-1.086	5.104	5.407	0.626	-0.3	0.29303	0.67857
7959205	MLEC	malectin	9761	Hs.714322	NM_014730//NP_055545	-1.085	6.54	6.814	0.568	-0.27	0.29319	0.67892
8087283	QARS	glutaminyl-tRNA synthetase	5859	Hs.79322	NM_005051//NP_005042	-1.085	6.913	7.192	0.579	-0.28	0.29303	0.67892
7922309	VAMP4	vesicle-associated membrane protein 4	8674	Hs.6651	NM_003762//NP_003753	-1.084	5.564	5.817	0.523	-0.25	0.29289	0.67928
7968132	NUPL1	nucleoporin like 1	9818	Hs.594723//Hs.706388	NM_001008564//NM_001008565//NM_014089//NP_001008564//NP_001008565//NP_054808	-1.084	6.917	7.167	0.519	-0.25	0.29684	0.67928
7954997	ANO6	anoctamin 6	196527	Hs.696326	NM_001025356//NM_001142678//NM_001142679//NM_001142680//NP_001020527//NP_001136150//NP_001136151//NP_001136152	-1.083	7.598	8.068	0.975	-0.47	0.2933	0.67964
8174051	BTK	Bruton agammaglobulinemia tyrosine kinase	695	Hs.159494	NM_000061//NP_000052	-1.081	6.251	6.575	0.673	-0.32	0.29425	0.68036
7901385	OSBPL9	oxysterol binding protein-like 9	114883	Hs.21938	NM_024586//NM_148904//NM_148905//NM_148906//NM_148907//NM_148908//NM_148909//NP_078862//NP_683702//NP_683703//NP_683704//NP_683705//NP_683706//NP_683707	-1.079	7.256	7.542	0.594	-0.29	0.29731	0.68108
7933561	PARG	poly (ADP-ribose) glycohydrolase	8505	Hs.535298//Hs.709578	NM_003631//NP_003622	-1.079	4.831	5.155	0.674	-0.32	0.29528	0.68108
8055913	PRPF40A	PRP40 pre-mRNA processing factor 40 homolog A (S. cerevisiae)	55660	Hs.643580	NM_017892//NP_060362	-1.079	8.851	9.229	0.788	-0.38	0.30296	0.68108
8140196	STAG3L2	stromal antigen 3-like 2	442582	Hs.709564	NM_001025202//NP_001020373	-1.079	8.591	9.013	0.88	-0.42	0.29601	0.68108
8095163	EXOC1	exocyst complex component 1	55763	Hs.269665	NM_001024924//NM_018261//NM_178237//NP_001020095//NP_060731//NP_839955	-1.078	7.3	7.643	0.715	-0.34	0.29881	0.68144
7968242	GTF3A	general transcription factor IIIA	2971	Hs.445977	NM_002097//NP_002088//XM_001715623//XM_001716951//XM_001717641//XP_001715675//XP_001717003//XP_001717693	-1.076	7.56	7.963	0.842	-0.4	0.29645	0.68217
8042737	ALMS1	Alstrom syndrome 1	7840	Hs.184720	NM_015120//NP_055935	-1.076	5.396	5.705	0.646	-0.31	0.29784	0.68217
7974207	MGAT2	mannosyl (alpha-1,6-)-glycoprotein beta-1,2-N-acetylglucosaminyltransferase	4247	Hs.93338	NM_002408//NP_002399	-1.075	6.434	6.697	0.549	-0.26	0.2975	0.68253
8047086	NAB1	NGFI-A binding protein 1 (EGR1 binding protein 1)	4664	Hs.570078	NM_005966//NP_005957	-1.075	6.835	7.172	0.703	-0.34	0.29719	0.68253
7932530	PIP4K2A	phosphatidylinositol-5-phosphate 4-kinase, type II, alpha	5305	Hs.57079	NM_005028//NP_005019	-1.074	7.282	7.646	0.76	-0.36	0.2972	0.68289
7982206	GOLGA9P	golgi autoantigen, golgin subfamily a, 9 pseudogene	283796	Hs.375441	NR_024074//XR_017720	-1.074	5.575	6.163	1.229	-0.59	0.29921	0.68289
8017133	FAM33A	family with sequence similarity 33, member A	348235	Hs.463607	NM_001100595//NM_182620//NP_001094065//NP_872426	-1.074	5.427	5.885	0.958	-0.46	0.29707	0.68289
8139859	GUSB	glucuronidase, beta	2990	Hs.255230	NM_000181//NP_000172	-1.074	6.874	7.14	0.555	-0.27	0.2993	0.68289
8151123	PTTG3	pituitary tumor-transforming 3	26255	Hs.647156	NR_002734	-1.073	5.655	5.902	0.515	-0.25	0.29793	0.68325
8125941	SRPK1	SFRS protein kinase 1	6732	Hs.443861	NM_003137//NP_003128	-1.072	7.093	7.374	0.589	-0.28	0.29853	0.68361
8160151	ZDHHC21	zinc finger, DHHC-type containing 21	340481	Hs.649522	NM_178566//NP_848661	-1.072	5.176	5.557	0.799	-0.38	0.2982	0.68361
7923406	PTPN7	protein tyrosine phosphatase, non-receptor type 7	5778	Hs.402773	NM_002832//NM_080588//NP_002823//NP_542155	-1.071	6.002	6.248	0.515	-0.25	0.30068	0.68398
7948667	AHNAK	AHNAK nucleoprotein	79026	Hs.502756	NM_001620//NM_024060//NP_001611//NP_076965	-1.071	7.624	7.95	0.684	-0.33	0.2986	0.68398
8055183	SMPD4	sphingomyelin phosphodiesterase 4, neutral membrane (neutral sphingomyelinase-3)	55627	Hs.516450	NM_017751//NM_017951//NP_060221//NP_060421	-1.071	5.411	5.659	0.52	-0.25	0.29926	0.68398
8123137	ACAT2	acetyl-Coenzyme A acetyltransferase 2	39	Hs.571037	NM_005891//NP_005882	-1.071	7.021	7.275	0.531	-0.25	0.30016	0.68398
7932554	ARHGAP21	Rho GTPase activating protein 21	57584	Hs.524195	NM_020824//NP_065875	-1.07	6.249	6.571	0.677	-0.32	0.29886	0.68434
8043932	RPL31	ribosomal protein L31	6160	Hs.469473	NM_000993//NM_001098577//NM_001099693//NP_000984//NP_001092047//NP_001093163	-1.07	6.337	6.726	0.817	-0.39	0.30117	0.68434
8047815	FASTKD2	FAST kinase domains 2	22868	Hs.5930	NM_001136193//NM_001136194//NM_014929//NP_001129665//NP_001129666//NP_055744	-1.068	4.985	5.354	0.775	-0.37	0.30214	0.68507
7947674	RPS10	ribosomal protein S10	6204	Hs.406620//Hs.645317	NM_001014//NP_001005	-1.067	7.068	7.377	0.65	-0.31	0.30285	0.68543
7989037	CCPG1	cell cycle progression 1	9236	Hs.285051	NM_004748//NM_020739//NP_004739//NP_065790	-1.067	5.913	6.201	0.607	-0.29	0.30526	0.68543
8016300	ARL17P1	ADP-ribosylation factor-like 17 pseudogene 1	51326	Hs.579108	NM_001113738//NM_016632//NP_001107210//NP_057716	-1.067	7.208	7.466	0.543	-0.26	0.30262	0.68543
7962869	DDX23	DEAD (Asp-Glu-Ala-Asp) box polypeptide 23	9416	Hs.130098	NM_004818//NP_004809	-1.066	6.93	7.176	0.517	-0.25	0.30044	0.68579
7997048	DDX19B	DEAD (Asp-Glu-Ala-As) box polypeptide 19B	11269	Hs.221761	NM_001014449//NM_001014451//NM_007242//NP_001014449//NP_001014451//NP_009173	-1.066	5.399	5.724	0.684	-0.32	0.3006	0.68579
8115666	NUDCD2	NudC domain containing 2	134492	Hs.140443	NM_145266//NP_660309	-1.066	5.297	5.598	0.633	-0.3	0.30296	0.68579
8145291	SLC25A37	solute carrier family 25, member 37	51312	Hs.596025//Hs.658208//Hs.716436	NM_016612//NP_057696	-1.066	6.033	6.571	1.134	-0.54	0.30065	0.68579
8171896	CXorf21	chromosome X open reading frame 21	80231	Hs.665009	NM_025159//NP_079435	-1.066	6.203	6.579	0.793	-0.38	0.30326	0.68579
8169683	ZBTB33	zinc finger and BTB domain containing 33	10009	Hs.143604	NM_006777//NP_006768	-1.065	6.369	6.662	0.617	-0.29	0.30702	0.68616
7954940	PPHLN1	periphilin 1	51535	Hs.444157	NM_001143787//NM_001143788//NM_001143789//NM_016488//NM_201438//NM_201439//NM_201440//NM_201515//NP_001137259//NP_001137260//NP_001137261//NP_057572//NP_958846//NP_958847//NP_958848//NP_958923	-1.064	8.699	8.98	0.592	-0.28	0.30568	0.68652
8018966	TIMP2	TIMP metallopeptidase inhibitor 2	7077	Hs.633514	NM_003255//NP_003246	-1.064	6.366	6.691	0.686	-0.33	0.30268	0.68652
8135458	CBLL1	Cas-Br-M (murine) ecotropic retroviral transforming sequence-like 1	79872	Hs.592271	NM_024814//NP_079090//NR_024199	-1.063	7.087	7.331	0.514	-0.24	0.307	0.68688
8114628	HARS	histidyl-tRNA synthetase	3035	Hs.528050	NM_002109//NP_002100	-1.062	6.255	6.516	0.551	-0.26	0.30221	0.68725
8170971	DKC1	dyskeratosis congenita 1, dyskerin	1736	Hs.4747	NM_001142463//NM_001363//NP_001135935//NP_001354	-1.062	7.206	7.552	0.732	-0.35	0.30212	0.68725
7911539	CCNL2	cyclin L2	81669	Hs.515704//Hs.632515	NM_001039577//NM_001144867//NM_001144868//NM_030937//NP_001034666//NP_001138339//NP_001138340//NP_112199	-1.061	6.66	7.026	0.774	-0.37	0.30311	0.68761
7932407	ST8SIA6	ST8 alpha-N-acetyl-neuraminide alpha-2,8-sialyltransferase 6	338596	Hs.677766	NM_001004470//NP_001004470	-1.061	4.765	5.401	1.343	-0.64	0.3055	0.68761
7993167	ATF7IP2	activating transcription factor 7 interacting protein 2	80063	Hs.513343	NM_024997//NP_079273	-1.06	5.296	5.726	0.91	-0.43	0.30301	0.68798
8041257	SLC30A6	solute carrier family 30 (zinc transporter), member 6	55676	Hs.23248	NM_017964//NP_060434	-1.06	5.567	5.855	0.61	-0.29	0.30348	0.68798
8140311	PMS2L3	postmeiotic segregation increased 2-like 3	5387	Hs.406395//Hs.659871//Hs.661055	NM_001003686//NM_005395//NP_001003686//NP_005386//XM_001716315//XP_001716367	-1.06	6.603	6.854	0.531	-0.25	0.30397	0.68798
7916590	AK2	adenylate kinase 2	204	Hs.470907	NM_001625//NM_013411//NP_001616//NP_037543	-1.059	9.713	10.035	0.683	-0.32	0.30379	0.68834
8109462	CNOT8	CCR4-NOT transcription complex, subunit 8	9337	Hs.26703	NM_004779//NP_004770	-1.059	7.077	7.412	0.709	-0.33	0.30461	0.68834
8162313	IARS	isoleucyl-tRNA synthetase	3376	Hs.445403	NM_002161//NM_013417//NP_002152//NP_038203	-1.059	7.003	7.376	0.79	-0.37	0.30728	0.68834
8163972	RC3H2	ring finger and CCCH-type zinc finger domains 2	54542	Hs.533499	NM_001100588//NM_018835//NP_001094058//NP_061323	-1.059	6.398	6.843	0.942	-0.44	0.30507	0.68834
7927814	SIRT1	sirtuin (silent mating type information regulation 2 homolog) 1 (S. cerevisiae)	23411	Hs.369779	NM_001142498//NM_012238//NP_001135970//NP_036370	-1.058	7.127	7.42	0.622	-0.29	0.31344	0.68871
7967881	MPHOSPH8	M-phase phosphoprotein 8	54737	Hs.718457	NM_017520//NP_059990	-1.057	7.005	7.289	0.602	-0.28	0.3049	0.68908
8177628	CCDC125	coiled-coil domain containing 125	202243	Hs.654850	NM_176816//NP_789786	-1.057	6.212	6.622	0.869	-0.41	0.30476	0.68908
8127534	C6orf150	chromosome 6 open reading frame 150	115004	Hs.658405	NM_138441//NP_612450	-1.055	7.041	7.425	0.817	-0.38	0.30651	0.68981
7926223	CAMK1D	calcium/calmodulin-dependent protein kinase ID	57118	Hs.659517	NM_020397//NM_153498//NP_065130//NP_705718	-1.054	5.895	6.165	0.573	-0.27	0.30606	0.69017
7979328	KIAA0831	KIAA0831	22863	Hs.414809	NM_014924//NP_055739	-1.054	6.085	6.445	0.766	-0.36	0.30605	0.69017
8180396	NT5C3	5'-nucleotidase, cytosolic III	51251	Hs.487933	NM_001002009//NM_001002010//NM_016489//NP_001002009//NP_001002010//NP_057573	-1.054	6.435	6.686	0.534	-0.25	0.30702	0.69017
7991695	GOLGA8G	golgi autoantigen, golgin subfamily a, 8G	283768	Hs.169639//Hs.510812//Hs.525714	NM_001012420//NP_001012420	-1.053	6.204	6.457	0.538	-0.25	0.30986	0.69054
8104944	NIPBL	Nipped-B homolog (Drosophila)	25836	Hs.481927	NM_015384//NM_133433//NP_056199//NP_597677	-1.053	7.845	8.172	0.697	-0.33	0.31078	0.69054
8175393	ARHGEF6	Rac/Cdc42 guanine nucleotide exchange factor (GEF) 6	9459	Hs.522795	NM_004840//NP_004831	-1.053	6.108	6.502	0.839	-0.39	0.30666	0.69054
7932552	LOC100128663	similar to PRO3077	100128663	NA	XM_001721882//XM_001722440//XM_001725958//XP_001721934//XP_001722492//XP_001726010	-1.052	5.077	5.627	1.172	-0.55	0.30699	0.69091
7971422	ZC3H13	zinc finger CCCH-type containing 13	23091	Hs.136102	NM_015070//NP_055885	-1.05	8.081	8.397	0.676	-0.32	0.30763	0.69164
8156761	NANS	N-acetylneuraminic acid synthase	54187	Hs.522310//Hs.665191	NM_018946//NP_061819	-1.05	6.756	7.073	0.676	-0.32	0.30861	0.69164
8158560	TOR1B	torsin family 1, member B (torsin B)	27348	Hs.252682	NM_014506//NP_055321	-1.05	6.689	6.993	0.649	-0.3	0.30753	0.69164
7986769	UBE3A	ubiquitin protein ligase E3A	7337	Hs.598862	NM_000462//NM_130838//NM_130839//NP_000453//NP_570853//NP_570854	-1.049	7.147	7.43	0.606	-0.28	0.31527	0.69201
8014233	SLFN11	schlafen family member 11	91607	Hs.462829	NM_001104587//NM_001104588//NM_001104589//NM_001104590//NM_152270//NP_001098057//NP_001098058//NP_001098059//NP_001098060//NP_689483	-1.049	5.069	5.421	0.753	-0.35	0.30847	0.69201
8067055	ATP9A	ATPase, class II, type 9A	10079	Hs.649234	NM_006045//NP_006036	-1.049	4.486	4.989	1.075	-0.5	0.31757	0.69201
8002312	NOB1	NIN1/RPN12 binding protein 1 homolog (S. cerevisiae)	28987	Hs.271695	NM_014062//NP_054781	-1.048	5.009	5.309	0.643	-0.3	0.31281	0.69238
8095539	UTP3	UTP3, small subunit (SSU) processome component, homolog (S. cerevisiae)	57050	Hs.322901	NM_020368//NP_065101	-1.048	7.428	7.708	0.597	-0.28	0.31062	0.69238
8156199	DAPK1	death-associated protein kinase 1	1612	Hs.380277//Hs.693441	NM_004938//NP_004929	-1.048	7.009	7.527	1.106	-0.52	0.31046	0.69238
7927215	ALOX5	arachidonate 5-lipoxygenase	240	Hs.89499	NM_000698//NP_000689	-1.047	5.265	5.606	0.73	-0.34	0.31484	0.69275
7984203	ZNF609	zinc finger protein 609	23060	Hs.595451//Hs.696256//Hs.718971	NM_015042//NP_055857	-1.047	7.223	7.536	0.67	-0.31	0.30955	0.69275
8083523	GMPS	guanine monphosphate synthetase	8833	Hs.591314	NM_003875//NP_003866	-1.047	6.147	6.431	0.608	-0.28	0.30959	0.69275
8135069	SERPINE1	serpin peptidase inhibitor, clade E (nexin, plasminogen activator inhibitor type 1), member 1	5054	Hs.414795//Hs.713079	NM_000602//NP_000593	-1.046	5.618	5.892	0.587	-0.27	0.31453	0.69311
8083707	LOC401097	Similar to LOC166075	401097	Hs.710781	XM_001717103//XM_001718562//XM_001718743//XP_001717155//XP_001718614//XP_001718795	-1.045	4.813	5.156	0.736	-0.34	0.3101	0.69348
8139198	RWDD4A	RWD domain containing 4A	201965	Hs.133337	NM_152682//NP_689895	-1.045	6.839	7.134	0.631	-0.29	0.31029	0.69348
8084694	EIF4A2	eukaryotic translation initiation factor 4A, isoform 2	1974	Hs.518475//Hs.599481	NM_001967//NP_001958	-1.044	9.158	9.497	0.727	-0.34	0.31767	0.69385
8084912	SDHALP2	succinate dehydrogenase complex, subunit A, flavoprotein pseudogene 2	727956	Hs.334587//Hs.596261	NR_003265//XR_015171	-1.044	8.169	8.51	0.731	-0.34	0.31083	0.69385
8103064	TTC29	tetratricopeptide repeat domain 29	83894	Hs.378893	NM_031956//NP_114162	-1.044	3.477	3.984	1.09	-0.51	0.31662	0.69385
8148358	PHF20L1	PHD finger protein 20-like 1	51105	Hs.304362	NM_016018//NM_032205//NM_198513//NP_057102//NP_115581//NP_940915	-1.044	6.666	6.938	0.583	-0.27	0.31107	0.69385
7916747	JAK1	Janus kinase 1 (a protein tyrosine kinase)	3716	Hs.207538	NM_002227//NP_002218	-1.043	8.281	8.575	0.632	-0.29	0.31423	0.69422
8129804	MAP3K5	mitogen-activated protein kinase kinase kinase 5	4217	Hs.186486	NM_005923//NP_005914	-1.043	7.027	7.377	0.751	-0.35	0.31066	0.69422
8108873	ARHGAP26	Rho GTPase activating protein 26	23092	Hs.654668	NM_001135608//NM_015071//NP_001129080//NP_055886	-1.041	6.626	6.865	0.515	-0.24	0.3127	0.69496
8148124	MTBP	Mdm2, transformed 3T3 cell double minute 2, p53 binding protein (mouse) binding protein, 104kDa	27085	Hs.657656	NM_022045//NP_071328	-1.041	4.173	4.483	0.668	-0.31	0.31233	0.69496
8177647	SMN1	survival of motor neuron 1, telomeric	6606	Hs.535788	NM_000344//NM_022874//NP_000335//NP_075012//XM_001713608//XM_001713714//XM_001713731//XM_001713732//XM_001713733//XM_001713734//XM_001720319//XP_001713660//XP_001713766//XP_001713783//XP_001713784//XP_001713785//XP_001713786//XP_001720371	-1.041	6.465	6.74	0.592	-0.28	0.31206	0.69496
7950597	CLNS1A	chloride channel, nucleotide-sensitive, 1A	1207	Hs.430733//Hs.598033	NM_001293//NP_001284	-1.04	6.833	7.073	0.519	-0.24	0.31204	0.69533
7982366	SCG5	secretogranin V (7B2 protein)	6447	Hs.156540	NM_001144757//NM_003020//NP_001138229//NP_003011	-1.04	3.959	4.238	0.603	-0.28	0.31385	0.69533
8121277	AIM1	absent in melanoma 1	202	Hs.643590//Hs.717199	NM_001624//NP_001615	-1.04	6.288	6.618	0.711	-0.33	0.31313	0.69533
7898833	AOF2	amine oxidase (flavin containing) domain 2	23028	Hs.591518//Hs.656420	NM_015013//NP_055828	-1.039	7.598	7.941	0.74	-0.34	0.31266	0.6957
8170027	DDX26B	DEAD/H (Asp-Glu-Ala-Asp/His) box polypeptide 26B	203522	Hs.496829	NM_182540//NP_872346	-1.039	5.545	5.828	0.61	-0.28	0.3159	0.6957
7939979	OR8K1	olfactory receptor, family 8, subfamily K, member 1	390157	Hs.553748	NM_001002907//NP_001002907	-1.038	3.743	3.978	0.507	-0.23	0.31574	0.69607
8011141	PRPF8	PRP8 pre-mRNA processing factor 8 homolog (S. cerevisiae)	10594	Hs.181368	NM_006445//NP_006436	-1.038	7.831	8.167	0.725	-0.34	0.31472	0.69607
8046975	WDR75	WD repeat domain 75	84128	Hs.399984	NM_032168//NP_115544	-1.038	6.388	6.919	1.147	-0.53	0.31334	0.69607
7982663	BUB1B	budding uninhibited by benzimidazoles 1 homolog beta (yeast)	701	Hs.631699	NM_001211//NP_001202	-1.036	5.426	5.999	1.237	-0.57	0.31436	0.69681
8107208	FER	fer (fps/fes related) tyrosine kinase	2241	Hs.221472	NM_005246//NP_005237	-1.036	6.633	6.885	0.545	-0.25	0.31428	0.69681
8146579	CHD7	chromodomain helicase DNA binding protein 7	55636	Hs.20395	NM_017780//NP_060250	-1.036	5.924	6.316	0.848	-0.39	0.31476	0.69681
8090133	CCDC14	coiled-coil domain containing 14	64770	Hs.645028	NM_022757//NP_073594	-1.034	6.36	6.667	0.665	-0.31	0.31628	0.69755
7995552	CYLD	cylindromatosis (turban tumor syndrome)	1540	Hs.578973	NM_001042355//NM_001042412//NM_015247//NP_001035814//NP_001035877//NP_056062	-1.033	8.741	9.139	0.865	-0.4	0.32153	0.69792
8006542	AP2B1	adaptor-related protein complex 2, beta 1 subunit	163	Hs.514819	NM_001030006//NM_001282//NP_001025177//NP_001273	-1.033	7.647	7.931	0.617	-0.28	0.31556	0.69792
8147396	INTS8	integrator complex subunit 8	55656	Hs.521693	NM_017864//NP_060334	-1.033	5.985	6.366	0.826	-0.38	0.31534	0.69792
7946478	DENND5A	DENN/MADD domain containing 5A	23258	Hs.501857	NM_015213//NP_056028	-1.032	8.318	8.633	0.684	-0.32	0.31616	0.6983
8010512	KIAA1303	raptor	57521	Hs.133044	NM_020761//NP_065812	-1.032	5.367	5.619	0.547	-0.25	0.32005	0.6983
8072015	ADRBK2	adrenergic, beta, receptor kinase 2	157	Hs.657494	NM_005160//NP_005151	-1.032	5.88	6.237	0.774	-0.36	0.31596	0.6983
8105436	MAP3K1	mitogen-activated protein kinase kinase kinase 1	4214	Hs.657756	NM_005921//NP_005912	-1.032	7.066	7.433	0.796	-0.37	0.31675	0.6983
8111796	PRKAA1	protein kinase, AMP-activated, alpha 1 catalytic subunit	5562	Hs.43322	NM_006251//NM_206907//NP_006242//NP_996790	-1.032	6.72	6.982	0.57	-0.26	0.31716	0.6983
8054930	MKI67IP	MKI67 (FHA domain) interacting nucleolar phosphoprotein	84365	Hs.367842	NM_032390//NP_115766	-1.031	7.661	7.968	0.666	-0.31	0.31992	0.69867
8103106	LRBA	LPS-responsive vesicle trafficking, beach and anchor containing	987	Hs.480938	NM_006726//NP_006717	-1.031	6.922	7.574	1.415	-0.65	0.31639	0.69867
8044605	LOC654433	hypothetical LOC654433	654433	Hs.656660	NR_015377//XR_041715//XR_041716//XR_041717	-1.029	4.234	4.559	0.708	-0.33	0.32166	0.69941
8081316	TFG	TRK-fused gene	10342	Hs.518123	NM_001007565//NM_006070//NP_001007566//NP_006061	-1.029	6.875	7.12	0.533	-0.24	0.32241	0.69941
7960381	EFCAB4B	EF-hand calcium binding domain 4B	84766	Hs.504534	NM_001144958//NM_001144959//NM_032680//NP_001138430//NP_001138431//NP_116069	-1.028	5.165	5.412	0.538	-0.25	0.31871	0.69978
8113214	GLRX	glutaredoxin (thioltransferase)	2745	Hs.28988//Hs.712696	NM_001118890//NM_002064//NP_001112362//NP_002055	-1.028	5.643	5.95	0.667	-0.31	0.31804	0.69978
8116998	JARID2	jumonji, AT rich interactive domain 2	3720	Hs.630189	NM_004973//NP_004964	-1.028	7.513	7.753	0.525	-0.24	0.31776	0.69978
8155234	ZCCHC7	zinc finger, CCHC domain containing 7	84186	Hs.654700	NM_032226//NP_115602	-1.028	6.676	6.947	0.59	-0.27	0.31755	0.69978
7969677	MBNL2	muscleblind-like 2 (Drosophila)	10150	Hs.657347	NM_144778//NM_207304//NP_659002//NP_997187	-1.025	6.713	7.064	0.769	-0.35	0.32091	0.7009
8000482	XPO6	exportin 6	23214	Hs.460468	NM_015171//NP_055986	-1.024	6.58	6.91	0.721	-0.33	0.31937	0.70128
8098150	C4orf43	chromosome 4 open reading frame 43	55319	Hs.267446	NM_018352//NP_060822	-1.024	5.757	6.074	0.692	-0.32	0.31936	0.70128
8114845	PRELID2	PRELI domain containing 2	153768	Hs.314261	NM_138492//NM_182960//NM_205846//NP_612501//NP_892005//NP_995318	-1.024	5.09	5.335	0.536	-0.25	0.32862	0.70128
8166493	EIF2S3	eukaryotic translation initiation factor 2, subunit 3 gamma, 52kDa	1968	Hs.539684	NM_001415//NP_001406	-1.024	9.024	9.326	0.66	-0.3	0.32224	0.70128
8059596	TRIP12	thyroid hormone receptor interactor 12	9320	Hs.591633	NM_004238//NP_004229	-1.023	8.699	9.007	0.676	-0.31	0.32138	0.70165
8009366	NOL11	nucleolar protein 11	25926	Hs.463936	NM_015462//NP_056277	-1.021	5.94	6.306	0.802	-0.37	0.32365	0.7024
8053107	DCTN1	dynactin 1 (p150, glued homolog, Drosophila)	1639	Hs.516111	NM_001135040//NM_001135041//NM_004082//NM_023019//NP_001128512//NP_001128513//NP_004073//NP_075408	-1.021	6.311	6.542	0.506	-0.23	0.32272	0.7024
7904361	FAM46C	family with sequence similarity 46, member C	54855	Hs.356216	NM_017709//NP_060179	-1.02	7.227	7.618	0.858	-0.39	0.32168	0.70277
8073062	APOBEC3B	apolipoprotein B mRNA editing enzyme, catalytic polypeptide-like 3B	9582	Hs.226307	NM_004900//NP_004891	-1.02	4.93	5.233	0.665	-0.3	0.32109	0.70277
8118833	UHRF1BP1	UHRF1 binding protein 1	54887	Hs.700656	NM_017754//NP_060224	-1.02	5.337	5.569	0.508	-0.23	0.32341	0.70277
7911578	CDC2L2	cell division cycle 2-like 2 (PITSLRE proteins)	728642	Hs.709182	NM_024011//NM_033529//NP_076916//NP_277071//XM_001713742//XM_001713743//XM_001713744//XM_001713745//XM_001713746//XM_001713747//XP_001713794//XP_001713795//XP_001713796//XP_001713797//XP_001713798//XP_001713799	-1.019	6.291	6.624	0.731	-0.33	0.32392	0.70315
8106354	IQGAP2	IQ motif containing GTPase activating protein 2	10788	Hs.291030	NM_006633//NP_006624	-1.019	7.19	7.599	0.899	-0.41	0.32173	0.70315
7965123	PPP1R12A	protein phosphatase 1, regulatory (inhibitor) subunit 12A	4659	Hs.49582	NM_001143885//NM_001143886//NM_002480//NP_001137357//NP_001137358//NP_002471	-1.018	8.166	8.443	0.608	-0.28	0.32754	0.70352
8044236	GCC2	GRIP and coiled-coil domain containing 2	9648	Hs.436505	NM_014635//NM_181453//NP_055450//NP_852118	-1.018	7.786	8.08	0.646	-0.29	0.329	0.70352
8051501	EIF2AK2	eukaryotic translation initiation factor 2-alpha kinase 2	5610	Hs.131431	NM_001135651//NM_001135652//NM_002759//NP_001129123//NP_001129124//NP_002750	-1.018	7.624	8.251	1.379	-0.63	0.32428	0.70352
7940066	TMX2	thioredoxin-related transmembrane protein 2	51075	Hs.654965	NM_001144012//NM_015959//NP_001137484//NP_057043//NR_026593	-1.017	8.52	8.778	0.568	-0.26	0.32508	0.7039
7974816	SLC38A6	solute carrier family 38, member 6	145389	Hs.200738	NM_153811//NP_722518	-1.017	5.7	5.969	0.592	-0.27	0.323	0.7039
8031825	ZNF587	zinc finger protein 587	84914	Hs.642598//Hs.715493	NM_032828//NP_116217	-1.017	8.151	8.491	0.75	-0.34	0.32279	0.7039
8078110	CAPN7	calpain 7	23473	Hs.631920	NM_014296//NP_055111	-1.017	6.03	6.342	0.687	-0.31	0.32322	0.7039
8004940	C17orf48	chromosome 17 open reading frame 48	56985	Hs.47668//Hs.708369	NM_020233//NP_064618	-1.016	5.182	5.491	0.681	-0.31	0.32386	0.70427
8054192	MITD1	MIT, microtubule interacting and transport, domain containing 1	129531	Hs.14222	NM_138798//NP_620153	-1.016	7.199	7.486	0.632	-0.29	0.3272	0.70427
8173615	RLIM	ring finger protein, LIM domain interacting	51132	Hs.653288	NM_016120//NM_183353//NP_057204//NP_899196	-1.015	6.055	6.302	0.544	-0.25	0.32966	0.70465
7934026	DNA2	DNA replication helicase 2 homolog (yeast)	1763	Hs.532446	NM_001080449//NP_001073918	-1.014	5.279	5.662	0.843	-0.38	0.3239	0.70502
7936567	RAB11FIP2	RAB11 family interacting protein 2 (class I)	22841	Hs.173656	NM_014904//NP_055719	-1.012	6.4	6.69	0.642	-0.29	0.32697	0.70578
8135235	PMPCB	peptidase (mitochondrial processing) beta	9512	Hs.184211	NM_004279//NP_004270	-1.012	7.2	7.615	0.916	-0.41	0.32736	0.70578
7953981	ETV6	ets variant 6	2120	Hs.504765	NM_001987//NP_001978	-1.011	8.147	8.506	0.796	-0.36	0.3275	0.70615
8152782	KIAA0196	KIAA0196	9897	Hs.270043	NM_014846//NP_055661	-1.011	5.581	5.918	0.747	-0.34	0.32803	0.70615
7914334	SNRNP40	small nuclear ribonucleoprotein 40kDa (U5)	9410	Hs.33962	NM_004814//NP_004805	-1.01	6.575	6.879	0.673	-0.3	0.32707	0.70653
8150978	CA8	carbonic anhydrase VIII	767	Hs.654388	NM_004056//NP_004047	-1.01	3.857	4.36	1.112	-0.5	0.33604	0.70653
8155301	RG9MTD3	RNA (guanine-9-) methyltransferase domain containing 3	158234	Hs.655614	NM_144964//NP_659401	-1.01	5.957	6.225	0.594	-0.27	0.32653	0.70653
8096556	METAP1	methionyl aminopeptidase 1	23173	Hs.480364	NM_015143//NP_055958	-1.009	6.301	6.656	0.788	-0.36	0.32638	0.70691
8136259	MKLN1	muskelin 1, intracellular mediator containing kelch motifs	4289	Hs.44693	NM_001145354//NM_013255//NP_001138826//NP_037387	-1.009	7.43	7.797	0.813	-0.37	0.32787	0.70691
8053648	KRCC1	lysine-rich coiled-coil 1	51315	Hs.469254	NM_016618//NP_057702	-1.008	6.27	6.624	0.784	-0.35	0.32939	0.70728
8040163	IAH1	isoamyl acetate-hydrolyzing esterase 1 homolog (S. cerevisiae)	285148	Hs.614939	NM_001039613//NP_001034702	-1.007	6.928	7.265	0.748	-0.34	0.32998	0.70766
8072744	NCF4	neutrophil cytosolic factor 4, 40kDa	4689	Hs.474781	NM_000631//NM_013416//NP_000622//NP_038202	-1.007	7.522	8.068	1.213	-0.55	0.32842	0.70766
7938762	GTF2H1	general transcription factor IIH, polypeptide 1, 62kDa	2965	Hs.577202	NM_001142307//NM_005316//NP_001135779//NP_005307	-1.006	6.514	6.788	0.61	-0.27	0.33211	0.70804
7951038	SNORA40	small nucleolar RNA, H/ACA box 40	677822	Hs.712030	NR_002973	-1.006	5.269	5.75	1.069	-0.48	0.32836	0.70804
8139943	SPDYE7P	speedy homolog E7 (Xenopus laevis), pseudogene	441251	Hs.591819	NR_003666//XR_042162	-1.006	7.422	7.711	0.643	-0.29	0.32985	0.70804
8176155	CXorf52	chromosome X open reading frame 52	286967	Hs.562090	XR_040189//XR_040190//XR_040191	-1.006	4.94	5.168	0.507	-0.23	0.32918	0.70804
7967149	ANAPC5	anaphase promoting complex subunit 5	51433	Hs.7101	NM_001137559//NM_016237//NP_001131031//NP_057321	-1.005	5.328	5.644	0.704	-0.32	0.32834	0.70842
8111974	PAIP1	poly(A) binding protein interacting protein 1	10605	Hs.482038	NM_006451//NM_182789//NM_183323//NP_006442//NP_877590//NP_899152	-1.005	7.117	7.431	0.699	-0.31	0.33104	0.70842
8083850	PHC3	polyhomeotic homolog 3 (Drosophila)	80012	Hs.529592//Hs.694467	NM_024947//NP_079223	-1.003	5.717	6.125	0.91	-0.41	0.32941	0.70917
8001099	HERC2P4	hect domain and RLD 2 pseudogene 4	440362	Hs.531536	NR_002827	-1.002	6.268	6.612	0.768	-0.34	0.33413	0.70955
7940153	FAM111A	family with sequence similarity 111, member A	63901	Hs.150651	NM_001142519//NM_001142520//NM_001142521//NM_022074//NM_198847//NP_001135991//NP_001135992//NP_001135993//NP_071357//NP_942144	-1.001	6.39	6.724	0.746	-0.33	0.33072	0.70993
7925954	NET1	neuroepithelial cell transforming 1	10276	Hs.25155	NM_001047160//NM_005863//NP_001040625//NP_005854	-0.999	7.544	7.966	0.944	-0.42	0.33225	0.71069
7942476	PAAF1	proteasomal ATPase-associated factor 1	80227	Hs.525017	NM_025155//NP_079431	-0.999	5.268	5.5	0.52	-0.23	0.33186	0.71069
8052149	PSME4	proteasome (prosome, macropain) activator subunit 4	23198	Hs.413801	NM_014614//NP_055429	-0.998	6.798	7.078	0.628	-0.28	0.33418	0.71107
8055096	AMMECR1L	AMME chromosomal region gene 1-like	83607	Hs.546449	NM_031445//NP_113633	-0.998	5.966	6.27	0.682	-0.3	0.33152	0.71107
8103206	FBXW7	F-box and WD repeat domain containing 7	55294	Hs.679796	NM_001013415//NM_018315//NM_033632//NP_001013433//NP_060785//NP_361014	-0.998	6.134	6.486	0.787	-0.35	0.33357	0.71107
8096538	RAP1GDS1	RAP1, GTP-GDP dissociation stimulator 1	5910	Hs.132858	NM_001100426//NM_001100427//NM_001100428//NM_001100429//NM_001100430//NM_021159//NP_001093896//NP_001093897//NP_001093898//NP_001093899//NP_001093900//NP_066982	-0.997	6.283	6.548	0.593	-0.26	0.33184	0.71145
7923131	DENND1B	DENN/MADD domain containing 1B	163486	Hs.657779	NM_001142795//NM_019049//NM_144977//NP_001136267//NP_061922//NP_659414	-0.996	5.938	6.22	0.633	-0.28	0.33781	0.71183
8060611	ITPA	inosine triphosphatase (nucleoside triphosphate pyrophosphatase)	3704	Hs.415299	NM_033453//NM_181493//NP_258412//NP_852470	-0.996	6.564	6.817	0.568	-0.25	0.33298	0.71183
8138765	HOXA11	homeobox A11	3207	Hs.249171	NM_005523//NP_005514	-0.996	4.325	4.618	0.658	-0.29	0.33576	0.71183
7902382	RABGGTB	Rab geranylgeranyltransferase, beta subunit	5876	Hs.78948	NM_004582//NP_004573	-0.995	8.126	8.384	0.579	-0.26	0.33991	0.71221
8007885	NSF	N-ethylmaleimide-sensitive factor	4905	Hs.431279	NM_006178//NP_006169	-0.995	6.51	6.787	0.623	-0.28	0.33304	0.71221
8121392	C6orf182	chromosome 6 open reading frame 182	285753	Hs.632616	NM_001083535//NM_173830//NP_001077004//NP_776191	-0.993	4.478	4.73	0.567	-0.25	0.33404	0.71297
8161368	LOC100132167	similar to hCG1993567	100132167	Hs.649184//Hs.650445	XM_001715998//XP_001716050	-0.993	4.638	4.863	0.506	-0.22	0.3364	0.71297
7987192	SLC12A6	solute carrier family 12 (potassium/chloride transporters), member 6	9990	Hs.510939	NM_001042494//NM_001042495//NM_001042496//NM_001042497//NM_005135//NM_133647//NP_001035959//NP_001035960//NP_001035961//NP_001035962//NP_005126//NP_598408	-0.991	7.902	8.179	0.624	-0.28	0.33481	0.71373
8014081	UTP6	UTP6, small subunit (SSU) processome component, homolog (yeast)	55813	Hs.589862	NM_018428//NP_060898	-0.991	7.174	7.404	0.518	-0.23	0.33862	0.71373
8102751	SCLT1	sodium channel and clathrin linker 1	132320	Hs.654690	NM_144643//NP_653244	-0.991	6.887	7.217	0.744	-0.33	0.33828	0.71373
8148158	WDR67	WD repeat domain 67	93594	Hs.492716	NM_001145088//NM_145647//NP_001138560//NP_663622	-0.991	5.223	5.543	0.722	-0.32	0.33544	0.71373
8064967	MKKS	McKusick-Kaufman syndrome	8195	Hs.472119	NM_018848//NM_170784//NP_061336//NP_740754	-0.989	4.308	4.534	0.512	-0.23	0.33792	0.7145
8091503	GPR171	G protein-coupled receptor 171	29909	Hs.549152	NM_013308//NP_037440	-0.989	4.36	4.636	0.624	-0.28	0.33602	0.7145
7900979	RNF220	ring finger protein 220	55182	Hs.456557	NM_018150//NP_060620	-0.988	6.831	7.205	0.846	-0.37	0.33979	0.71488
7968835	AKAP11	A kinase (PRKA) anchor protein 11	11215	Hs.105105	NM_016248//NP_057332	-0.988	5.605	5.915	0.701	-0.31	0.3363	0.71488
8013272	CCDC144A	coiled-coil domain containing 144A	9720	Hs.419859	NM_014695//NP_055510	-0.988	6.115	6.679	1.276	-0.56	0.33644	0.71488
7984408	MAP2K5	mitogen-activated protein kinase kinase 5	5607	Hs.114198	NM_002757//NM_145160//NP_002748//NP_660143	-0.987	4.925	5.199	0.62	-0.27	0.33813	0.71526
8046169	PPIG	peptidylprolyl isomerase G (cyclophilin G)	9360	Hs.715594	NM_004792//NP_004783	-0.983	8.075	8.338	0.597	-0.26	0.34396	0.71679
8046685	UBE2E3	ubiquitin-conjugating enzyme E2E 3 (UBC4/5 homolog, yeast)	10477	Hs.470804	NM_006357//NM_182678//NP_006348//NP_872619	-0.983	6.483	6.855	0.846	-0.37	0.33888	0.71679
8152668	ATAD2	ATPase family, AAA domain containing 2	29028	Hs.370834	NM_014109//NP_054828	-0.983	5.899	6.353	1.032	-0.45	0.33856	0.71679
7960730	LPCAT3	lysophosphatidylcholine acyltransferase 3	10162	Hs.655248	NM_005768//NP_005759	-0.982	6.96	7.189	0.522	-0.23	0.34075	0.71718
8058203	ALS2CR12	amyotrophic lateral sclerosis 2 (juvenile) chromosome region, candidate 12	130540	Hs.107944	NM_001127391//NM_139163//NP_001120863//NP_631902	-0.982	4.928	5.154	0.513	-0.23	0.34009	0.71718
8157021	NIPSNAP3A	nipsnap homolog 3A (C. elegans)	25934	Hs.530275	NM_015469//NP_056284	-0.982	6.471	6.742	0.616	-0.27	0.34541	0.71718
8179322	HSPA1A	heat shock 70kDa protein 1A	3303	Hs.274402//Hs.702139	NM_005345//NP_005336	-0.982	10.373	10.943	1.297	-0.57	0.34519	0.71718
7962367	ZCRB1	zinc finger CCHC-type and RNA binding motif 1	85437	Hs.496279	NM_033114//NP_149105	-0.981	6.808	7.172	0.83	-0.36	0.34254	0.71756
8094460	RBPJ	recombination signal binding protein for immunoglobulin kappa J region	3516	Hs.479396	NM_005349//NM_015874//NM_203283//NM_203284//NP_005340//NP_056958//NP_976028//NP_976029	-0.981	8.707	8.928	0.504	-0.22	0.34533	0.71756
8125775	C6orf125	chromosome 6 open reading frame 125	84300	Hs.93235	NM_032340//NP_115716	-0.981	6.825	7.053	0.521	-0.23	0.3414	0.71756
7929078	KIF20B	kinesin family member 20B	9585	Hs.240	NM_016195//NP_057279	-0.98	5.423	5.845	0.963	-0.42	0.34047	0.71794
7989132	RFX7	regulatory factor X, 7	64864	Hs.282855	NM_022841//NP_073752	-0.98	6.161	6.437	0.63	-0.28	0.3404	0.71794
8055060	WDR33	WD repeat domain 33	55339	Hs.620490	NM_001006622//NM_001006623//NM_018383//NP_001006623//NP_001006624//NP_060853	-0.98	7.956	8.244	0.657	-0.29	0.34425	0.71794
8155707	TJP2	tight junction protein 2 (zona occludens 2)	9414	Hs.50382	NM_004817//NM_201629//NP_004808//NP_963923	-0.98	6.539	6.795	0.581	-0.26	0.3411	0.71794
7929609	C10orf12	chromosome 10 open reading frame 12	26148	Hs.14555//Hs.427927	NM_015652//NP_056467	-0.979	5.59	5.887	0.679	-0.3	0.34059	0.71833
8041149	WDR43	WD repeat domain 43	23160	Hs.622982//Hs.709228	NM_015131//NP_055946	-0.979	6.869	7.256	0.883	-0.39	0.34153	0.71833
8091103	TFDP2	transcription factor Dp-2 (E2F dimerization partner 2)	7029	Hs.379018	NM_006286//NP_006277	-0.979	6.674	7.079	0.923	-0.4	0.3421	0.71833
7909568	DTL	denticleless homolog (Drosophila)	51514	Hs.656473	NM_016448//NP_057532	-0.978	5.634	6.122	1.115	-0.49	0.34112	0.71871
7961865	KRAS	v-Ki-ras2 Kirsten rat sarcoma viral oncogene homolog	3845	Hs.505033	NM_004985//NM_033360//NP_004976//NP_203524	-0.978	7.557	7.788	0.529	-0.23	0.3419	0.71871
8013696	KIAA0100	KIAA0100	9703	Hs.151761	NM_014680//NP_055495	-0.978	6.086	6.376	0.661	-0.29	0.34409	0.71871
8085145	RAD18	RAD18 homolog (S. cerevisiae)	56852	Hs.375684	NM_020165//NP_064550	-0.977	6.463	6.703	0.549	-0.24	0.3418	0.7191
7963289	BIN2	bridging integrator 2	51411	Hs.14770	NM_016293//NP_057377	-0.976	6.484	6.822	0.773	-0.34	0.34228	0.71948
8022441	ROCK1	Rho-associated, coiled-coil containing protein kinase 1	6093	Hs.306307	NM_005406//NP_005397//XM_001713904//XM_001722015//XM_001723570//XP_001713956//XP_001722067//XP_001723622	-0.976	7.971	8.314	0.784	-0.34	0.34663	0.71948
8097262	SPATA5	spermatogenesis associated 5	166378	Hs.709648	NM_145207//NP_660208	-0.974	5.964	6.184	0.505	-0.22	0.34347	0.72025
8156581	C9orf102	chromosome 9 open reading frame 102	375748	Hs.432364	NM_001010895//NM_001034155//NM_020207//NP_001010895//NP_001029327//NP_064592	-0.974	5.442	5.742	0.686	-0.3	0.34306	0.72025
8093336	ZNF141	zinc finger protein 141	7700	Hs.654355	NM_003441//NP_003432	-0.973	5.524	5.892	0.845	-0.37	0.34351	0.72064
8120441	PHF3	PHD finger protein 3	23469	Hs.348921	NM_015153//NP_055968	-0.973	7.608	7.903	0.678	-0.3	0.34608	0.72064
8176191	HMGN1	high-mobility group nucleosome binding domain 1	3150	Hs.356285	NM_004965//NP_004956	-0.973	9.399	9.658	0.595	-0.26	0.34381	0.72064
7929550	CCNJ	cyclin J	54619	Hs.596479	NM_001134375//NM_001134376//NM_019084//NP_001127847//NP_001127848//NP_061957	-0.972	6.033	6.33	0.681	-0.3	0.3439	0.72102
8005512	PRPSAP2	phosphoribosyl pyrophosphate synthetase-associated protein 2	5636	Hs.632236	NM_002767//NP_002758	-0.972	5.692	5.922	0.528	-0.23	0.3451	0.72102
7984453	PIAS1	protein inhibitor of activated STAT, 1	8554	Hs.162458	NM_016166//NP_057250	-0.971	8.013	8.277	0.607	-0.26	0.3514	0.72141
8087951	PBRM1	polybromo 1	55193	Hs.189920//Hs.476320	NM_018165//NM_018313//NM_181042//NP_060635//NP_060783//NP_851385	-0.971	7.532	7.786	0.584	-0.25	0.34511	0.72141
8102311	CASP6	caspase 6, apoptosis-related cysteine peptidase	839	Hs.654616	NM_001226//NM_032992//NP_001217//NP_116787	-0.971	4.775	5.085	0.712	-0.31	0.34501	0.72141
7945864	ZNF195	zinc finger protein 195	7748	Hs.386294	NM_001130519//NM_001130520//NM_007152//NP_001123991//NP_001123992//NP_009083	-0.97	6.046	6.349	0.697	-0.3	0.34668	0.72179
7943176	MED17	mediator complex subunit 17	9440	Hs.444931	NM_004268//NP_004259	-0.969	5.888	6.163	0.633	-0.27	0.34585	0.72218
8020423	MIB1	mindbomb homolog 1 (Drosophila)	57534	Hs.140903//Hs.658808	NM_020774//NP_065825	-0.969	5.929	6.247	0.733	-0.32	0.34545	0.72218
8045381	CCNT2	cyclin T2	905	Hs.591241	NM_001241//NM_058241//NP_001232//NP_490595	-0.969	7.491	7.777	0.66	-0.29	0.34901	0.72218
7914216	SNORA16A	small nucleolar RNA, H/ACA box 16A	692073	Hs.719015	NR_003035	-0.968	5.522	5.773	0.578	-0.25	0.34593	0.72257
7916808	SLC35D1	solute carrier family 35 (UDP-glucuronic acid/UDP-N-acetylgalactosamine dual transporter), member D1	23169	Hs.213642	NM_015139//NP_055954	-0.967	5.523	5.768	0.565	-0.24	0.34627	0.72295
8029321	ZNF283	zinc finger protein 283	284349	Hs.652513	NM_181845//NP_862828	-0.967	4.685	4.914	0.528	-0.23	0.34749	0.72295
8086600	CCR1	chemokine (C-C motif) receptor 1	1230	Hs.301921	NM_001295//NP_001286	-0.967	4.31	4.677	0.847	-0.37	0.35101	0.72295
8122672	MAP3K7IP2	mitogen-activated protein kinase kinase kinase 7 interacting protein 2	23118	Hs.269775	NM_015093//NP_055908	-0.967	8.6	8.983	0.883	-0.38	0.34941	0.72295
7965022	KRR1	KRR1, small subunit (SSU) processome component, homolog (yeast)	11103	Hs.645517	NM_007043//NP_008974	-0.966	7.656	7.875	0.505	-0.22	0.35248	0.72334
7969835	PCCA	propionyl Coenzyme A carboxylase, alpha polypeptide	5095	Hs.80741	NM_000282//NM_001127692//NP_000273//NP_001121164	-0.966	4.797	5.07	0.632	-0.27	0.34765	0.72334
8043995	IL1R1	interleukin 1 receptor, type I	3554	Hs.701982	NM_000877//NP_000868	-0.965	5.714	6.374	1.527	-0.66	0.34866	0.72373
8134211	C7orf64	chromosome 7 open reading frame 64	84060	Hs.21590	NM_032120//NP_115496	-0.964	6.707	7.001	0.683	-0.29	0.35153	0.72411
7917503	GBP3	guanylate binding protein 3	2635	Hs.62661	NM_018284//NP_060754	-0.963	5.785	6.098	0.724	-0.31	0.34919	0.7245
7974483	KTN1	kinectin 1 (kinesin receptor)	3895	Hs.509414	NM_001079521//NM_001079522//NM_004986//NM_182926//NP_001072989//NP_001072990//NP_004977//NP_891556	-0.963	8.167	8.494	0.758	-0.33	0.35362	0.7245
8162729	TRIM14	tripartite motif-containing 14	9830	Hs.575631	NM_014788//NM_033219//NM_033220//NM_033221//NP_055603//NP_150088//NP_150089//NP_150090	-0.963	5.406	5.625	0.506	-0.22	0.35141	0.7245
7959312	TMEM120B	transmembrane protein 120B	144404	Hs.644504	NM_001080825//NP_001074294//XM_001719076//XP_001719128	-0.962	6.255	6.475	0.512	-0.22	0.35086	0.72489
7904469	SRGAP2	SLIT-ROBO Rho GTPase activating protein 2	23380	Hs.497575	NM_001042758//NM_015326//NP_001036223//NP_056141	-0.961	6.27	6.646	0.875	-0.38	0.35003	0.72528
7916077	NRD1	nardilysin (N-arginine dibasic convertase)	4898	Hs.584782	NM_001101662//NM_002525//NP_001095132//NP_002516	-0.961	8.116	8.409	0.68	-0.29	0.35271	0.72528
7935403	ARHGAP19	Rho GTPase activating protein 19	84986	Hs.80305	NM_032900//NP_116289	-0.961	5.243	5.563	0.742	-0.32	0.34961	0.72528
7938176	OR10A2	olfactory receptor, family 10, subfamily A, member 2	341276	Hs.371762	NM_001004460//NP_001004460	-0.961	3.686	3.941	0.591	-0.25	0.35407	0.72528
8022914	RPRD1A	regulation of nuclear pre-mRNA domain containing 1A	55197	Hs.464912	NM_018170//NP_060640	-0.961	6.481	6.805	0.753	-0.32	0.34923	0.72528
8089261	CBLB	Cas-Br-M (murine) ecotropic retroviral transforming sequence b	868	Hs.430589	NM_170662//NP_733762	-0.961	6.856	7.231	0.87	-0.37	0.35	0.72528
8138128	C7orf28A	chromosome 7 open reading frame 28A	51622	Hs.530000	NM_015622//NP_056437	-0.961	8.12	8.406	0.664	-0.29	0.35876	0.72528
8107769	SLC12A2	solute carrier family 12 (sodium/potassium/chloride transporters), member 2	6558	Hs.162585//Hs.712970	NM_001046//NP_001037	-0.96	6.448	6.694	0.573	-0.25	0.34993	0.72567
8077458	EDEM1	ER degradation enhancer, mannosidase alpha-like 1	9695	Hs.224616	NM_014674//NP_055489	-0.959	6.324	6.593	0.625	-0.27	0.3507	0.72606
7954419	ETNK1	ethanolamine kinase 1	55500	Hs.29464	NM_001039481//NM_018638//NP_001034570//NP_061108	-0.958	6.877	7.143	0.62	-0.27	0.35147	0.72644
7922669	STX6	syntaxin 6	10228	Hs.518417	NM_005819//NP_005810	-0.957	6.236	6.489	0.59	-0.25	0.35155	0.72683
7943231	ANKRD49	ankyrin repeat domain 49	54851	Hs.29052	NM_017704//NP_060174	-0.957	7.103	7.372	0.628	-0.27	0.35174	0.72683
8131519	PHF14	PHD finger protein 14	9678	Hs.655688	NM_001007157//NM_014660//NP_001007158//NP_055475	-0.957	6.882	7.206	0.757	-0.32	0.35224	0.72683
8016745	SPAG9	sperm associated antigen 9	9043	Hs.463439	NM_001130528//NM_003971//NP_001124000//NP_003962	-0.956	7.775	7.999	0.523	-0.22	0.35225	0.72722
8091141	XRN1	5'-3' exoribonuclease 1	54464	Hs.435103	NM_001042604//NM_019001//NP_001036069//NP_061874	-0.956	8.113	8.566	1.057	-0.45	0.35461	0.72722
7981859	GOLGA9P	golgi autoantigen, golgin subfamily a, 9 pseudogene	283796	Hs.375441	NR_024074//XR_017720	-0.955	3.573	3.979	0.948	-0.41	0.35397	0.72761
8046003	GCA	grancalcin, EF-hand calcium binding protein	25801	Hs.377894	NM_012198//NP_036330	-0.955	6.807	7.181	0.874	-0.37	0.35681	0.72761
8059393	CUL3	cullin 3	8452	Hs.372286	NM_003590//NP_003581	-0.955	8.664	8.901	0.554	-0.24	0.35973	0.72761
8180323	USP12	ubiquitin specific peptidase 12	219333	Hs.42400	NM_182488//NP_872294	-0.955	8.279	8.612	0.779	-0.33	0.35248	0.72761
8019737	KPNA2	karyopherin alpha 2 (RAG cohort 1, importin alpha 1)	3838	Hs.594238	NM_002266//NP_002257	-0.954	7.408	7.681	0.638	-0.27	0.35538	0.728
8085754	SGOL1	shugoshin-like 1 (S. pombe)	151648	Hs.105153	NM_001012409//NM_001012410//NM_001012411//NM_001012412//NM_001012413//NM_138484//NP_001012409//NP_001012410//NP_001012411//NP_001012412//NP_001012413//NP_612493	-0.954	4.716	5.116	0.935	-0.4	0.35276	0.728
8068105	BACH1	BTB and CNC homology 1, basic leucine zipper transcription factor 1	571	Hs.154276	NM_001011545//NM_001186//NM_206866//NP_001011545//NP_001177//NP_996749	-0.953	7.307	7.721	0.969	-0.41	0.35474	0.72839
8146427	PCMTD1	protein-L-isoaspartate (D-aspartate) O-methyltransferase domain containing 1	115294	Hs.308480	NM_052937//NP_443169	-0.953	7.273	7.53	0.603	-0.26	0.35421	0.72839
8063351	SLC9A8	solute carrier family 9 (sodium/hydrogen exchanger), member 8	23315	Hs.444202	NM_015266//NP_056081	-0.952	6.967	7.241	0.642	-0.27	0.35802	0.72878
8142697	POT1	POT1 protection of telomeres 1 homolog (S. pombe)	25913	Hs.31968	NM_001042594//NM_015450//NP_001036059//NP_056265//NR_003102//NR_003103//NR_003104	-0.952	5.205	5.427	0.519	-0.22	0.3552	0.72878
8097867	KIAA0922	KIAA0922	23240	Hs.205572	NM_001131007//NM_015196//NP_001124479//NP_056011	-0.95	6.308	6.588	0.655	-0.28	0.35585	0.72956
7975747	DLST	dihydrolipoamide S-succinyltransferase (E2 component of 2-oxo-glutarate complex)	1743	Hs.525459	NM_001933//NP_001924	-0.949	5.666	5.908	0.569	-0.24	0.3572	0.72995
7989849	DENND4A	DENN/MADD domain containing 4A	10260	Hs.654567	NM_001144823//NM_005848//NP_001138295//NP_005839	-0.949	7.182	7.474	0.687	-0.29	0.36046	0.72995
8060484	NOP56	NOP56 ribonucleoprotein homolog (yeast)	10528	Hs.376064	NM_006392//NP_006383	-0.949	5.949	6.167	0.514	-0.22	0.35542	0.72995
8175052	AIFM1	apoptosis-inducing factor, mitochondrion-associated, 1	9131	Hs.424932	NM_001130846//NM_001130847//NM_004208//NM_145812//NM_145813//NP_001124318//NP_001124319//NP_004199//NP_665811//NP_665812	-0.949	6.441	6.748	0.723	-0.31	0.35642	0.72995
8176026	FLNA	filamin A, alpha (actin binding protein 280)	2316	Hs.195464	NM_001110556//NM_001456//NP_001104026//NP_001447	-0.949	7.233	7.485	0.594	-0.25	0.35888	0.72995
8180362	MPRIP	myosin phosphatase Rho interacting protein	23164	Hs.462341	NM_015134//NM_201274//NP_055949//NP_958431	-0.949	7.017	7.387	0.868	-0.37	0.35667	0.72995
7930380	ADD3	adducin 3 (gamma)	120	Hs.501012	NM_001121//NM_016824//NM_019903//NP_001112//NP_058432//NP_063968	-0.948	6.639	6.939	0.705	-0.3	0.35609	0.73035
8097600	SMARCA5	SWI/SNF related, matrix associated, actin dependent regulator of chromatin, subfamily a, member 5	8467	Hs.558422//Hs.710623	NM_003601//NP_003592	-0.948	8.531	8.761	0.541	-0.23	0.3607	0.73035
8017312	MED13	mediator complex subunit 13	9969	Hs.282678	NM_005121//NP_005112	-0.947	8.731	9.041	0.73	-0.31	0.36201	0.73074
8043187	MAT2A	methionine adenosyltransferase II, alpha	4144	Hs.516157	NM_005911//NP_005902	-0.947	8.412	8.636	0.526	-0.22	0.35765	0.73074
8111739	FYB	FYN binding protein (FYB-120/130)	2533	Hs.370503	NM_001465//NM_199335//NP_001456//NP_955367	-0.946	7.111	7.545	1.023	-0.43	0.35729	0.73113
8101158	SCARB2	scavenger receptor class B, member 2	950	Hs.349656	NM_005506//NP_005497	-0.945	6.811	7.123	0.735	-0.31	0.35793	0.73152
8069711	RNF160	ring finger protein 160	26046	Hs.288773	NM_015565//NP_056380	-0.944	5.434	5.68	0.58	-0.25	0.35952	0.73191
8054978	ERCC3	excision repair cross-complementing rodent repair deficiency, complementation group 3 (xeroderma pigmentosum group B complementing)	2071	Hs.469872	NM_000122//NP_000113	-0.943	5.422	5.68	0.612	-0.26	0.35876	0.7323
8063283	CSE1L	CSE1 chromosome segregation 1-like (yeast)	1434	Hs.90073	NM_001316//NP_001307	-0.943	6.719	7.094	0.885	-0.37	0.36085	0.7323
8101260	ANTXR2	anthrax toxin receptor 2	118429	Hs.162963	NM_058172//NP_477520	-0.942	8.745	9.083	0.799	-0.34	0.35892	0.7327
7929288	EXOC6	exocyst complex component 6	54536	Hs.655657	NM_001013848//NM_019053//NP_001013870//NP_061926	-0.941	6.676	7.024	0.824	-0.35	0.35911	0.73309
8089372	KIAA1524	KIAA1524	57650	Hs.591308	NM_020890//NP_065941	-0.941	5.543	5.831	0.682	-0.29	0.36276	0.73309
8124926	BAT1	HLA-B associated transcript 1	7919	Hs.254042	NM_004640//NM_080598//NP_004631//NP_542165	-0.941	3.745	4.014	0.636	-0.27	0.36241	0.73309
8166525	POLA1	polymerase (DNA directed), alpha 1, catalytic subunit	5422	Hs.567319	NM_016937//NP_058633	-0.941	6.093	6.371	0.658	-0.28	0.35911	0.73309
7940079	CTNND1	catenin (cadherin-associated protein), delta 1	1500	Hs.166011	NM_001085458//NM_001085459//NM_001085460//NM_001085461//NM_001085462//NM_001085463//NM_001085464//NM_001085465//NM_001085466//NM_001085467//NM_001085468//NM_001085469//NM_001331//NP_001078927//NP_001078928//NP_001078929//NP_001078930//NP_001078931//NP_001078932//NP_001078933//NP_001078934//NP_001078935//NP_001078936//NP_001078937//NP_001078938//NP_001322	-0.94	8.137	8.375	0.565	-0.24	0.36282	0.73348
8081465	BBX	bobby sox homolog (Drosophila)	56987	Hs.124366	NM_001142568//NM_020235//NP_001136040//NP_064620	-0.94	6.631	6.924	0.695	-0.29	0.36362	0.73348
7968516	PDS5B	PDS5, regulator of cohesion maintenance, homolog B (S. cerevisiae)	23047	Hs.716441	NM_015032//NP_055847	-0.939	6.823	7.045	0.527	-0.22	0.36025	0.73388
8027416	C19orf2	chromosome 19 open reading frame 2	8725	Hs.466391	NM_003796//NM_134447//NP_003787//NP_604431	-0.939	6.945	7.338	0.933	-0.39	0.36039	0.73388
8093112	UBXN7	UBX domain protein 7	26043	Hs.518524	NM_015562//NP_056377	-0.939	7.046	7.356	0.735	-0.31	0.36334	0.73388
7965867	PMCH	pro-melanin-concentrating hormone	5367	Hs.707990	NM_002674//NP_002665	-0.938	3.915	4.711	1.891	-0.8	0.36338	0.73427
7947248	KIF18A	kinesin family member 18A	81930	Hs.301052	NM_031217//NP_112494	-0.937	4.726	5.117	0.932	-0.39	0.36176	0.73466
7926609	BMI1	BMI1 polycomb ring finger oncogene	648	Hs.380403	NM_005180//NP_005171	-0.936	6.835	7.333	1.187	-0.5	0.36201	0.73506
8105136	ZNF131	zinc finger protein 131	7690	Hs.535804	NM_003432//NP_003423	-0.936	7.035	7.375	0.809	-0.34	0.36157	0.73506
8021453	SEC11C	SEC11 homolog C (S. cerevisiae)	90701	Hs.45107	NM_033280//NP_150596	-0.934	6.495	6.751	0.61	-0.26	0.36653	0.73585
8121429	FIG4	FIG4 homolog (S. cerevisiae)	9896	Hs.529959	NM_014845//NP_055660	-0.934	5.509	5.761	0.602	-0.25	0.36391	0.73585
7897527	UBE4B	ubiquitination factor E4B (UFD2 homolog, yeast)	10277	Hs.632370	NM_001105562//NM_006048//NP_001099032//NP_006039	-0.933	7.329	7.544	0.513	-0.21	0.36374	0.73624
8106122	TNPO1	transportin 1	3842	Hs.482497	NM_002270//NM_153188//NP_002261//NP_694858	-0.933	7.491	7.743	0.601	-0.25	0.36374	0.73624
7988789	DMXL2	Dmx-like 2	23312	Hs.511386	NM_015263//NP_056078	-0.932	8.986	9.519	1.274	-0.53	0.36607	0.73663
7938293	SNORA45	small nucleolar RNA, H/ACA box 45	677826	Hs.717283	NR_002977	-0.931	7.311	7.649	0.809	-0.34	0.36404	0.73703
7956894	HELB	helicase (DNA) B	92797	Hs.505941	NM_033647//NP_387467	-0.93	6.462	6.757	0.706	-0.29	0.36487	0.73742
8101376	SEC31A	SEC31 homolog A (S. cerevisiae)	22872	Hs.370024	NM_001077206//NM_001077207//NM_001077208//NM_014933//NM_016211//NP_001070674//NP_001070675//NP_001070676//NP_055748//NP_057295	-0.93	7.745	8.039	0.706	-0.29	0.36637	0.73742
8124059	NUP153	nucleoporin 153kDa	9972	Hs.601591//Hs.718703	NM_005124//NP_005115	-0.93	7.504	7.776	0.652	-0.27	0.36924	0.73742
8145954	TACC1	transforming, acidic coiled-coil containing protein 1	6867	Hs.279245	NM_001122824//NM_006283//NP_001116296//NP_006274	-0.93	7.077	7.288	0.504	-0.21	0.36487	0.73742
8158998	RPL7A	ribosomal protein L7a	6130	Hs.499839	NM_000972//NP_000963//NR_000016//NR_000017//NR_002447//NR_002448	-0.93	4.677	4.936	0.619	-0.26	0.36484	0.73742
7910997	EXO1	exonuclease 1	9156	Hs.498248	NM_003686//NM_006027//NM_130398//NP_003677//NP_006018//NP_569082	-0.929	4.832	5.224	0.94	-0.39	0.36606	0.73782
7964745	TMBIM4	transmembrane BAX inhibitor motif containing 4	51643	Hs.505934	NM_016056//NP_057140	-0.929	8.027	8.312	0.684	-0.29	0.37176	0.73782
7903119	ABCD3	ATP-binding cassette, sub-family D (ALD), member 3	5825	Hs.700576	NM_001122674//NM_002858//NP_001116146//NP_002849	-0.928	5.578	5.881	0.729	-0.3	0.36631	0.73822
8096781	SEC24B	SEC24 family, member B (S. cerevisiae)	10427	Hs.292472	NM_001042734//NM_006323//NP_001036199//NP_006314	-0.928	7.692	7.938	0.59	-0.25	0.36884	0.73822
8031815	ZNF776	zinc finger protein 776	284309	Hs.109540	NM_173632//NP_775903	-0.927	5.947	6.219	0.655	-0.27	0.36794	0.73861
7928308	DDIT4	DNA-damage-inducible transcript 4	54541	Hs.523012	NM_019058//NP_061931	-0.926	7.496	7.709	0.512	-0.21	0.36947	0.73901
7950606	RSF1	remodeling and spacing factor 1	51773	Hs.420229	NM_016578//NP_057662	-0.926	8.388	8.639	0.603	-0.25	0.37029	0.73901
7978776	C14orf106	chromosome 14 open reading frame 106	55320	Hs.437941	NM_018353//NP_060823	-0.926	6.201	6.639	1.054	-0.44	0.36743	0.73901
7907104	IQWD1	IQ motif and WD repeats 1	55827	Hs.435741	NM_001017977//NM_018442//NP_001017977//NP_060912	-0.924	7.795	8.026	0.558	-0.23	0.3677	0.7398
7965812	GNPTAB	N-acetylglucosamine-1-phosphate transferase, alpha and beta subunits	79158	Hs.46850	NM_024312//NP_077288	-0.924	6.915	7.172	0.622	-0.26	0.37334	0.7398
7939368	TRIM44	tripartite motif-containing 44	54765	Hs.192103	NM_017583//NP_060053	-0.923	6.692	6.956	0.637	-0.26	0.3696	0.7402
7983969	CCNB2	cyclin B2	9133	Hs.194698	NM_004701//NP_004692	-0.922	4.782	5.264	1.165	-0.48	0.36889	0.74059
8095269	POLR2B	polymerase (RNA) II (DNA directed) polypeptide B, 140kDa	5431	Hs.602757	NM_000938//NP_000929	-0.922	8.656	8.98	0.783	-0.32	0.3692	0.74059
7951497	NPAT	nuclear protein, ataxia-telangiectasia locus	4863	Hs.171061//Hs.367437	NM_002519//NP_002510	-0.921	6.534	6.87	0.812	-0.34	0.36954	0.74099
7958346	C12orf23	chromosome 12 open reading frame 23	90488	Hs.257664	NM_152261//NP_689474	-0.921	6.48	6.704	0.541	-0.22	0.37009	0.74099
8014574	DDX52	DEAD (Asp-Glu-Ala-Asp) box polypeptide 52	11056	Hs.590937	NM_007010//NM_152300//NP_008941//NP_689513	-0.921	7.722	8.01	0.697	-0.29	0.37203	0.74099
8048940	SP100	SP100 nuclear antigen	6672	Hs.369056	NM_001080391//NM_003113//NP_001073860//NP_003104	-0.921	7.867	8.243	0.909	-0.38	0.36931	0.74099
8054064	ANKRD36B	ankyrin repeat domain 36B	57730	Hs.532921	NM_025190//NP_079466	-0.921	6.029	6.424	0.955	-0.39	0.36951	0.74099
7969017	RB1	retinoblastoma 1	5925	Hs.408528	NM_000321//NP_000312	-0.918	7.347	7.676	0.8	-0.33	0.37194	0.74219
8093053	TFRC	transferrin receptor (p90, CD71)	7037	Hs.529618	NM_001128148//NM_003234//NP_001121620//NP_003225	-0.918	7.837	8.263	1.034	-0.43	0.37201	0.74219
7984132	USP3	ubiquitin specific peptidase 3	9960	Hs.458499	NM_006537//NP_006528	-0.917	7.301	7.646	0.838	-0.35	0.37116	0.74258
8054227	REV1	REV1 homolog (S. cerevisiae)	51455	Hs.443077	NM_001037872//NM_016316//NP_001032961//NP_057400	-0.917	6.11	6.339	0.555	-0.23	0.37152	0.74258
8092321	DCUN1D1	DCN1, defective in cullin neddylation 1, domain containing 1 (S. cerevisiae)	54165	Hs.715661	NM_020640//NP_065691	-0.917	7.981	8.214	0.568	-0.23	0.37539	0.74258
8090664	ASTE1	asteroid homolog 1 (Drosophila)	28990	Hs.100878	NM_014065//NP_054784	-0.915	4.782	5.02	0.579	-0.24	0.37374	0.74338
8127391	EYS	eyes shut homolog (Drosophila)	346007	Hs.25067	NM_001142800//NM_001142801//NM_198283//NP_001136272//NP_001136273//NP_938024//XM_001126128//XM_001715536//XM_001717769//XM_001717771//XM_001724639//XM_001724715//XP_001126128//XP_001715588//XP_001717821//XP_001717823//XP_001724691//XP_001724767	-0.914	4.295	4.599	0.742	-0.3	0.37265	0.74378
8152491	EXT1	exostoses (multiple) 1	2131	Hs.492618	NM_000127//NP_000118	-0.914	5.421	5.805	0.935	-0.38	0.37318	0.74378
8154178	JAK2	Janus kinase 2 (a protein tyrosine kinase)	3717	Hs.656213	NM_004972//NP_004963	-0.914	6.157	6.461	0.741	-0.3	0.37336	0.74378
7999326	USP7	ubiquitin specific peptidase 7 (herpes virus-associated)	7874	Hs.706830	NM_003470//NP_003461	-0.913	8.174	8.417	0.591	-0.24	0.37693	0.74418
8010082	SNORD1A	small nucleolar RNA, C/D box 1A	677848	NA	NR_004395	-0.912	3.556	3.849	0.717	-0.29	0.37766	0.74458
8156538	HIATL1	hippocampus abundant transcript-like 1	84641	Hs.555996//Hs.715500	NM_032558//NP_115947	-0.912	5.248	5.51	0.64	-0.26	0.3751	0.74458
8180318	TGIF1	TGFB-induced factor homeobox 1	7050	Hs.373550	NM_003244//NM_170695//NM_173207//NM_173208//NM_173209//NM_173210//NM_173211//NM_174886//NP_003235//NP_733796//NP_775299//NP_775300//NP_775301//NP_775302//NP_775303//NP_777480	-0.912	3.364	3.839	1.158	-0.47	0.37417	0.74458
7926679	KIAA1217	KIAA1217	56243	Hs.445885	NM_001098500//NM_001098501//NM_019590//NP_001091970//NP_001091971//NP_062536	-0.911	5.705	6.03	0.793	-0.32	0.37455	0.74498
8017235	APPBP2	amyloid beta precursor protein (cytoplasmic tail) binding protein 2	10513	Hs.84084	NM_006380//NP_006371	-0.911	6.396	6.658	0.641	-0.26	0.37851	0.74498
8113010	CCNH	cyclin H	902	Hs.292524	NM_001239//NP_001230	-0.911	6.936	7.233	0.726	-0.3	0.37894	0.74498
7982620	EIF2AK4	eukaryotic translation initiation factor 2 alpha kinase 4	440275	Hs.656673	NM_001013703//NP_001013725	-0.91	5.672	5.929	0.629	-0.26	0.37559	0.74538
8178439	C6orf15	chromosome 6 open reading frame 15	29113	Hs.272214	NM_014070//NP_054789	-0.91	5.186	5.676	1.198	-0.49	0.37913	0.74538
7937079	BNIP3	BCL2/adenovirus E1B 19kDa interacting protein 3	664	Hs.144873	NM_004052//NP_004043	-0.908	5.933	6.26	0.802	-0.33	0.37594	0.74618
7986293	MCTP2	multiple C2 domains, transmembrane 2	55784	Hs.592017	NM_018349//NP_060819	-0.908	7.241	7.563	0.79	-0.32	0.37854	0.74618
8110169	FAF2	Fas associated factor family member 2	23197	Hs.484242	NM_014613//NP_055428	-0.908	7.122	7.42	0.73	-0.3	0.38062	0.74618
7924450	DUSP10	dual specificity phosphatase 10	11221	Hs.497822	NM_007207//NM_144728//NM_144729//NP_009138//NP_653329//NP_653330	-0.907	7.282	7.613	0.814	-0.33	0.37899	0.74658
8029856	GRLF1	glucocorticoid receptor DNA binding factor 1	2909	Hs.509447	NM_004491//NP_004482	-0.907	6.757	6.975	0.534	-0.22	0.37712	0.74658
8061171	POLR3F	polymerase (RNA) III (DNA directed) polypeptide F, 39 kDa	10621	Hs.472227	NM_006466//NP_006457	-0.907	5.314	5.544	0.565	-0.23	0.37748	0.74658
7949674	RBM4B	RNA binding motif protein 4B	83759	Hs.618713	NM_031492//NP_113680	-0.906	7.795	8.056	0.641	-0.26	0.37716	0.74698
7970428	ZMYM5	zinc finger, MYM-type 5	9205	Hs.530988	NM_001039649//NM_001039650//NM_001142684//NP_001034738//NP_001034739//NP_001136156	-0.906	5.97	6.182	0.519	-0.21	0.37717	0.74698
8047127	MYO1B	myosin IB	4430	Hs.439620	NM_001130158//NM_012223//NP_001123630//NP_036355	-0.906	5.238	5.56	0.792	-0.32	0.37801	0.74698
8077513	THUMPD3	THUMP domain containing 3	25917	Hs.443081	NM_001114092//NM_015453//NP_001107564//NP_056268	-0.905	6.42	6.662	0.597	-0.24	0.38508	0.74738
8090772	TOPBP1	topoisomerase (DNA) II binding protein 1	11073	Hs.53454	NM_007027//NP_008958	-0.905	6.726	7.018	0.72	-0.29	0.38178	0.74738
8142100	ATXN7L1	ataxin 7-like 1	222255	Hs.489603	NM_020725//NM_138495//NM_152749//NP_065776//NP_612504//NP_689962	-0.905	6.368	6.632	0.649	-0.26	0.37847	0.74738
7949971	CPT1A	carnitine palmitoyltransferase 1A (liver)	1374	Hs.503043	NM_001031847//NM_001876//NP_001027017//NP_001867	-0.904	5.963	6.206	0.6	-0.24	0.38199	0.74778
8074931	ZNF70	zinc finger protein 70	7621	Hs.382874	NM_021916//NP_068735	-0.904	5.389	5.599	0.516	-0.21	0.37992	0.74778
7907160	ATP1B1	ATPase, Na+/K+ transporting, beta 1 polypeptide	481	Hs.291196//Hs.706952	NM_001001787//NM_001677//NP_001001787//NP_001668	-0.903	5.772	6.157	0.947	-0.38	0.37875	0.74818
7930882	FAM45A	family with sequence similarity 45, member A	404636	Hs.434241	NM_207009//NP_996892	-0.903	6.801	7.01	0.515	-0.21	0.37926	0.74818
7989968	CALML4	calmodulin-like 4	91860	Hs.709550	NM_001031733//NM_033429//NP_001026903//NP_219501	-0.903	6.247	6.502	0.63	-0.26	0.37871	0.74818
8065280	C20orf74	chromosome 20 open reading frame 74	57186	Hs.472285	NM_020343//NP_065076	-0.903	6.318	6.661	0.845	-0.34	0.37888	0.74818
8112139	IL6ST	interleukin 6 signal transducer (gp130, oncostatin M receptor)	3572	Hs.532082	NM_002184//NM_175767//NP_002175//NP_786943	-0.903	6.667	7.045	0.93	-0.38	0.37865	0.74818
7970370	UPF3A	UPF3 regulator of nonsense transcripts homolog A (yeast)	65110	Hs.533855	NM_023011//NM_080687//NP_075387//NP_542418	-0.902	8.356	8.601	0.605	-0.25	0.38222	0.74858
8120102	CD2AP	CD2-associated protein	23607	Hs.485518	NM_012120//NP_036252	-0.902	7.338	7.623	0.701	-0.28	0.38068	0.74858
8019622	TMEM106A	transmembrane protein 106A	113277	Hs.567647	NM_145041//NP_659478	-0.901	7.616	7.9	0.703	-0.28	0.38037	0.74899
7905185	RPRD2	regulation of nuclear pre-mRNA domain containing 2	23248	Hs.213666	NM_015203//NP_056018	-0.9	6.253	6.462	0.515	-0.21	0.38327	0.74939
7932616	ABI1	abl-interactor 1	10006	Hs.508148	NM_001012750//NM_001012751//NM_001012752//NM_005470//NP_001012768//NP_001012769//NP_001012770//NP_005461	-0.9	8.831	9.079	0.612	-0.25	0.38341	0.74939
8169022	WBP5	WW domain binding protein 5	51186	Hs.533287	NM_001006612//NM_001006613//NM_001006614//NM_016303//NP_001006613//NP_001006614//NP_001006615//NP_057387	-0.9	5.888	6.098	0.518	-0.21	0.38305	0.74939
8038919	ZNF350	zinc finger protein 350	59348	Hs.407694	NM_021632//NP_067645	-0.899	6.412	6.651	0.593	-0.24	0.38278	0.74979
8113050	CETN3	centrin, EF-hand protein, 3 (CDC31 homolog, yeast)	1070	Hs.591767	NM_004365//NP_004356	-0.899	6.082	6.313	0.572	-0.23	0.38301	0.74979
7954036	DDX47	DEAD (Asp-Glu-Ala-Asp) box polypeptide 47	51202	Hs.23388	NM_016355//NM_201224//NP_057439//NP_957518	-0.898	7.064	7.357	0.725	-0.29	0.3867	0.75019
8122440	LTV1	LTV1 homolog (S. cerevisiae)	84946	Hs.185675	NM_032860//NP_116249	-0.898	7.52	7.945	1.051	-0.42	0.38574	0.75019
8172119	MED14	mediator complex subunit 14	9282	Hs.407604	NM_004229//NP_004220	-0.898	7.276	7.518	0.599	-0.24	0.38658	0.75019
8052654	PELI1	pellino homolog 1 (Drosophila)	57162	Hs.7886	NM_020651//NP_065702	-0.897	7.399	7.896	1.232	-0.5	0.3838	0.75059
7951036	SNORD5	small nucleolar RNA, C/D box 5	692072	NA	NR_003033	-0.895	7.191	7.684	1.225	-0.49	0.38519	0.7514
8155794	C9orf85	chromosome 9 open reading frame 85	138241	Hs.534190	NM_182505//NP_872311	-0.895	5.692	6.051	0.893	-0.36	0.38409	0.7514
8022393	PTPN2	protein tyrosine phosphatase, non-receptor type 2	5771	Hs.654527	NM_002828//NM_080422//NM_080423//NP_002819//NP_536347//NP_536348	-0.894	6.481	6.719	0.592	-0.24	0.38595	0.7518
8044035	IL18R1	interleukin 18 receptor 1	8809	Hs.469521	NM_003855//NP_003846	-0.894	5.631	6.183	1.373	-0.55	0.38408	0.7518
8110055	CPEB4	cytoplasmic polyadenylation element binding protein 4	80315	Hs.127126	NM_030627//NP_085130	-0.894	6.784	7.099	0.783	-0.31	0.38347	0.7518
8131479	MIOS	missing oocyte, meiosis regulator, homolog (Drosophila)	54468	Hs.520215	NM_019005//NP_061878	-0.894	6.518	6.761	0.603	-0.24	0.38648	0.7518
8160238	PSIP1	PC4 and SFRS1 interacting protein 1	11168	Hs.658434	NM_001128217//NM_021144//NM_033222//NP_001121689//NP_066967//NP_150091	-0.894	6.861	7.132	0.675	-0.27	0.38358	0.7518
8174253	MORF4L2	mortality factor 4 like 2	9643	Hs.326387//Hs.441076//Hs.597035	NM_001142418//NM_001142419//NM_001142420//NM_001142421//NM_001142422//NM_001142423//NM_001142424//NM_001142425//NM_001142426//NM_001142427//NM_001142428//NM_001142429//NM_001142430//NM_001142431//NM_001142432//NM_012286//NP_001135890//NP_001135891//NP_001135892//NP_001135893//NP_001135894//NP_001135895//NP_001135896//NP_001135897//NP_001135898//NP_001135899//NP_001135900//NP_001135901//NP_0011359…	-0.893	7.702	7.94	0.594	-0.24	0.38697	0.75221
7977161	TDRD9	tudor domain containing 9	122402	Hs.21454	NM_153046//NP_694591	-0.891	4.086	4.48	0.984	-0.39	0.3886	0.75302
8035838	ZNF724P	zinc finger protein 724 pseudogene	440519	Hs.675814	NA	-0.891	5.135	5.392	0.639	-0.26	0.387	0.75302
8154523	RRAGA	Ras-related GTP binding A	10670	Hs.432330	NM_006570//NP_006561	-0.891	6.333	6.557	0.558	-0.22	0.38965	0.75302
7970317	TFDP1	transcription factor Dp-1	7027	Hs.79353	NM_007111//NP_009042//NR_026580	-0.89	6.242	6.57	0.82	-0.33	0.38618	0.75342
7938422	CTR9	Ctr9, Paf1/RNA polymerase II complex component, homolog (S. cerevisiae)	9646	Hs.173288	NM_014633//NP_055448	-0.889	6.773	7.092	0.797	-0.32	0.38986	0.75382
7974166	FANCM	Fanconi anemia, complementation group M	57697	Hs.509229	NM_020937//NP_065988	-0.888	4.767	5.072	0.762	-0.3	0.38625	0.75423
8058428	NDUFS1	NADH dehydrogenase (ubiquinone) Fe-S protein 1, 75kDa (NADH-coenzyme Q reductase)	4719	Hs.471207	NM_005006//NP_004997	-0.888	7.006	7.22	0.536	-0.21	0.3876	0.75423
8152642	LOC100131726	HCC-related HCC-C11_v3	100131726	Hs.660862	NR_024479//XM_001724983//XM_001725010//XM_001725045//XP_001725035//XP_001725062//XP_001725097	-0.888	4.655	4.857	0.506	-0.2	0.39476	0.75423
7956670	USP15	ubiquitin specific peptidase 15	9958	Hs.434951	NM_006313//NP_006304	-0.887	8.368	8.672	0.761	-0.3	0.39233	0.75463
7980189	KIAA0317	KIAA0317	9870	Hs.497417	NM_001039479//NP_001034568	-0.887	6.462	6.749	0.72	-0.29	0.38862	0.75463
8050128	KIDINS220	kinase D-interacting substrate, 220kDa	57498	Hs.9873	NM_020738//NP_065789	-0.887	7.094	7.326	0.582	-0.23	0.38691	0.75463
7934278	P4HA1	prolyl 4-hydroxylase, alpha polypeptide I	5033	Hs.500047//Hs.593005	NM_000917//NM_001017962//NM_001142595//NM_001142596//NP_000908//NP_001017962//NP_001136067//NP_001136068	-0.886	5.883	6.104	0.553	-0.22	0.39047	0.75504
8042283	HSPC159	galectin-related protein	29094	Hs.372208	NM_014181//NP_054900	-0.886	5.276	5.705	1.078	-0.43	0.38742	0.75504
8091637	SLC33A1	solute carrier family 33 (acetyl-CoA transporter), member 1	9197	Hs.478031	NM_004733//NP_004724	-0.886	6.351	6.6	0.624	-0.25	0.39006	0.75504
8121489	AMD1	adenosylmethionine decarboxylase 1	262	Hs.159118	NM_001033059//NM_001634//NP_001028231//NP_001625	-0.886	7.027	7.285	0.649	-0.26	0.38996	0.75504
8129728	AHI1	Abelson helper integration site 1	54806	Hs.386684	NM_001134830//NM_001134831//NM_001134832//NM_017651//NP_001128302//NP_001128303//NP_001128304//NP_060121	-0.886	5.543	5.752	0.526	-0.21	0.38933	0.75504
7966135	CORO1C	coronin, actin binding protein, 1C	23603	Hs.330384	NM_014325//NP_055140	-0.885	7.585	7.828	0.611	-0.24	0.38767	0.75544
8021376	NEDD4L	neural precursor cell expressed, developmentally down-regulated 4-like	23327	Hs.185677//Hs.594057//Hs.602641	NM_001144964//NM_001144965//NM_001144966//NM_001144967//NM_001144968//NM_001144969//NM_001144970//NM_001144971//NM_015277//NP_001138436//NP_001138437//NP_001138438//NP_001138439//NP_001138440//NP_001138441//NP_001138442//NP_001138443//NP_056092	-0.885	4.133	4.36	0.57	-0.23	0.38848	0.75544
8022310	C18orf58	chromosome 18 open reading frame 58	284222	Hs.436902	NM_173817//NP_776178	-0.885	5.511	5.967	1.145	-0.46	0.39587	0.75544
8026139	NFIX	nuclear factor I/X (CCAAT-binding transcription factor)	4784	Hs.257970	NM_002501//NP_002492	-0.885	7.024	7.296	0.683	-0.27	0.39048	0.75544
7936949	DHX32	DEAH (Asp-Glu-Ala-His) box polypeptide 32	55760	Hs.370292	NM_018180//NP_060650	-0.883	5.978	6.29	0.785	-0.31	0.38908	0.75626
8051413	FAM98A	family with sequence similarity 98, member A	25940	Hs.468140	NM_015475//NP_056290	-0.883	6.807	7.124	0.798	-0.32	0.38994	0.75626
8097356	PLK4	polo-like kinase 4 (Drosophila)	10733	Hs.172052	NM_014264//NP_055079	-0.883	4.597	5.089	1.238	-0.49	0.38909	0.75626
8180257	CEP170	centrosomal protein 170kDa	9859	Hs.533635	NM_001042404//NM_001042405//NM_014812//NP_001035863//NP_001035864//NP_055627	-0.883	7.308	7.592	0.715	-0.28	0.38923	0.75626
8046759	DNAJC10	DnaJ (Hsp40) homolog, subfamily C, member 10	54431	Hs.516632	NM_018981//NP_061854	-0.882	6.828	7.173	0.869	-0.35	0.39082	0.75666
8113504	C5orf13	chromosome 5 open reading frame 13	9315	Hs.36053//Hs.483067//Hs.582226	NM_001142474//NM_001142475//NM_001142476//NM_001142477//NM_001142478//NM_001142479//NM_001142480//NM_001142481//NM_001142482//NM_001142483//NM_004772//NP_001135946//NP_001135947//NP_001135948//NP_001135949//NP_001135950//NP_001135951//NP_001135952//NP_001135953//NP_001135954//NP_001135955//NP_004763	-0.882	7.295	7.555	0.654	-0.26	0.39081	0.75666
8177478	RAD17	RAD17 homolog (S. pombe)	5884	Hs.16184	NM_002873//NM_133338//NM_133339//NM_133340//NM_133341//NM_133342//NM_133343//NM_133344//NP_002864//NP_579916//NP_579917//NP_579918//NP_579919//NP_579920//NP_579921//NP_579922	-0.882	5.247	5.516	0.679	-0.27	0.39028	0.75666
7908330	C1orf27	chromosome 1 open reading frame 27	54953	Hs.371210	NM_017847//NP_060317	-0.881	6.477	6.801	0.817	-0.32	0.3917	0.75707
7929562	ZNF518A	zinc finger protein 518A	9849	Hs.600823	NM_014803//NP_055618	-0.881	6.005	6.357	0.889	-0.35	0.39002	0.75707
7944195	UBE4A	ubiquitination factor E4A (UFD2 homolog, yeast)	9354	Hs.602967//Hs.75275	NM_004788//NP_004779	-0.881	7.118	7.377	0.654	-0.26	0.39012	0.75707
7985147	DNAJA4	DnaJ (Hsp40) homolog, subfamily A, member 4	55466	Hs.513053	NM_001130182//NM_001130183//NM_018602//NP_001123654//NP_001123655//NP_061072	-0.881	6.269	6.474	0.516	-0.2	0.39061	0.75707
8052307	SMEK2	SMEK homolog 2, suppressor of mek1 (Dictyostelium)	57223	Hs.516182	NM_001122964//NM_020463//NP_001116436//NP_065196	-0.881	7.919	8.184	0.67	-0.27	0.39631	0.75707
7961291	TAS2R44	taste receptor, type 2, member 44	259290	Hs.688197	NM_176885//NP_795366	-0.88	4.339	4.559	0.557	-0.22	0.39625	0.75747
7994371	NPIPL2	nuclear pore complex interacting protein-like 2	440348	Hs.448833	NM_001018059//NP_001018069	-0.88	8.004	8.254	0.631	-0.25	0.3905	0.75747
8063345	SNORD12C	small nucleolar RNA, C/D box 12C	26765	NA	NR_002433	-0.88	4.792	5.209	1.055	-0.42	0.39072	0.75747
7905099	VPS45	vacuolar protein sorting 45 homolog (S. cerevisiae)	11311	Hs.443750	NM_007259//NP_009190	-0.879	6.399	6.698	0.755	-0.3	0.39089	0.75788
8110894	NSUN2	NOL1/NOP2/Sun domain family, member 2	54888	Hs.481526	NM_017755//NP_060225	-0.879	6.815	7.039	0.567	-0.22	0.39112	0.75788
8142098	ATXN7L1	ataxin 7-like 1	222255	Hs.489603	NM_020725//NM_138495//NM_152749//NP_065776//NP_612504//NP_689962	-0.879	4.743	5.044	0.763	-0.3	0.39634	0.75788
8068697	MX2	myxovirus (influenza virus) resistance 2 (mouse)	4600	Hs.926	NM_002463//NP_002454	-0.878	7.359	7.961	1.524	-0.6	0.39193	0.75829
7970546	EFHA1	EF-hand domain family, member A1	221154	Hs.412103	NM_152726//NP_689939	-0.877	5.643	5.875	0.587	-0.23	0.39185	0.7587
8040340	LPIN1	lipin 1	23175	Hs.467740	NM_145693//NP_663731	-0.876	6.325	6.641	0.801	-0.32	0.40021	0.7591
7905365	PIP5K1A	phosphatidylinositol-4-phosphate 5-kinase, type I, alpha	8394	Hs.655131//Hs.707569	NM_001135636//NM_001135637//NM_001135638//NM_003557//NP_001129108//NP_001129109//NP_001129110//NP_003548	-0.874	7.13	7.388	0.654	-0.26	0.39375	0.75992
8079198	ZNF660	zinc finger protein 660	285349	Hs.669324	NM_173658//NP_775929	-0.874	5.149	5.453	0.773	-0.3	0.39542	0.75992
8138735	HOXA5	homeobox A5	3202	Hs.655218	NM_019102//NP_061975	-0.874	6.304	6.597	0.745	-0.29	0.39528	0.75992
7942032	SAPS3	SAPS domain family, member 3	55291	Hs.503022	NM_018312//NP_060782	-0.873	7.986	8.22	0.597	-0.23	0.39435	0.76033
7965264	CEP290	centrosomal protein 290kDa	80184	Hs.150444	NM_025114//NP_079390	-0.873	5.481	5.796	0.801	-0.31	0.395	0.76033
8122013	L3MBTL3	l(3)mbt-like 3 (Drosophila)	84456	Hs.658051	NM_001007102//NM_032438//NP_001007103//NP_115814	-0.873	6.596	6.872	0.703	-0.28	0.39456	0.76033
8128013	RARS2	arginyl-tRNA synthetase 2, mitochondrial	57038	Hs.485910	NM_020320//NP_064716	-0.873	7.225	7.476	0.64	-0.25	0.39481	0.76033
7919226	POLR3C	polymerase (RNA) III (DNA directed) polypeptide C (62kD)	10623	Hs.591457	NM_006468//NP_006459	-0.872	6.604	6.909	0.779	-0.31	0.39536	0.76073
7924190	ANGEL2	angel homolog 2 (Drosophila)	90806	Hs.157078	NM_144567//NP_653168	-0.872	5.822	6.061	0.609	-0.24	0.39511	0.76073
7961285	TAS2R49	taste receptor, type 2, member 49	259295	Hs.686384	NM_176889//NP_795370	-0.872	4.099	4.311	0.538	-0.21	0.39591	0.76073
8118634	RING1	ring finger protein 1	6015	Hs.631989	NM_002931//NP_002922	-0.872	3.26	3.511	0.639	-0.25	0.39795	0.76073
7902634	BXDC5	brix domain containing 5	80135	Hs.481202	NM_025065//NP_079341	-0.869	7.894	8.13	0.604	-0.24	0.39929	0.76196
7985809	ABHD2	abhydrolase domain containing 2	11057	Hs.122337	NM_007011//NM_152924//NP_008942//NP_690888	-0.869	6.924	7.2	0.705	-0.28	0.39633	0.76196
7931832	AKR1C2	aldo-keto reductase family 1, member C2 (dihydrodiol dehydrogenase 2; bile acid binding protein; 3-alpha hydroxysteroid dehydrogenase, type III)	1646	Hs.460260//Hs.567256	NM_001354//NM_205845//NP_001345//NP_995317	-0.868	4.796	5.017	0.565	-0.22	0.39762	0.76237
7963760	NFE2	nuclear factor (erythroid-derived 2), 45kDa	4778	Hs.75643	NM_001136023//NM_006163//NP_001129495//NP_006154	-0.868	6.23	6.556	0.834	-0.33	0.39684	0.76237
8116910	HIVEP1	human immunodeficiency virus type I enhancer binding protein 1	3096	Hs.567284	NM_002114//NP_002105	-0.868	7.704	7.979	0.704	-0.28	0.39707	0.76237
7964466	DCTN2	dynactin 2 (p50)	10540	Hs.289123	NM_006400//NP_006391	-0.867	6.837	7.052	0.549	-0.21	0.39723	0.76278
8083063	SLC25A36	solute carrier family 25, member 36	55186	Hs.144130	NM_001104647//NM_018155//NP_001098117//NP_060625	-0.867	6.311	6.527	0.551	-0.22	0.40021	0.76278
8177709	MOG	myelin oligodendrocyte glycoprotein	4340	Hs.141308	NM_001008228//NM_001008229//NM_002433//NM_206809//NM_206810//NM_206811//NM_206812//NM_206813//NM_206814//NP_001008229//NP_001008230//NP_002424//NP_996532//NP_996533//NP_996534//NP_996535//NP_996536//NP_996537	-0.867	6.127	6.356	0.585	-0.23	0.39757	0.76278
7907893	MR1	major histocompatibility complex, class I-related	3140	Hs.101840	NM_001531//NP_001522	-0.866	6.018	6.215	0.506	-0.2	0.39857	0.76319
7983111	SNAP23	synaptosomal-associated protein, 23kDa	8773	Hs.511149	NM_003825//NM_130798//NP_003816//NP_570710	-0.866	7.712	8.008	0.759	-0.3	0.39791	0.76319
8072710	APOL6	apolipoprotein L, 6	80830	Hs.257352	NM_030641//NP_085144	-0.866	6.655	7.01	0.91	-0.35	0.39786	0.76319
7956878	IRAK3	interleukin-1 receptor-associated kinase 3	11213	Hs.369265	NM_001142523//NM_007199//NP_001135995//NP_009130	-0.865	7.574	8.001	1.095	-0.43	0.40206	0.7636
7978570	SNX6	sorting nexin 6	58533	Hs.583855	NM_021249//NM_152233//NP_067072//NP_689419	-0.865	7.548	7.774	0.579	-0.23	0.40331	0.7636
8081277	NIT2	nitrilase family, member 2	56954	Hs.439152	NM_020202//NP_064587	-0.865	6.496	6.84	0.883	-0.34	0.40008	0.7636
8030908	ZNF480	zinc finger protein 480	147657	Hs.147025	NM_144684//NP_653285	-0.864	6.735	7.065	0.847	-0.33	0.40046	0.76401
8142852	TNPO3	transportin 3	23534	Hs.193613	NM_012470//NP_036602	-0.864	6.313	6.56	0.635	-0.25	0.39906	0.76401
7932885	ARHGAP12	Rho GTPase activating protein 12	94134	Hs.499264	NM_018287//NP_060757	-0.863	5.317	5.626	0.797	-0.31	0.40221	0.76442
7967255	CLIP1	CAP-GLY domain containing linker protein 1	6249	Hs.524809	NM_002956//NM_198240//NP_002947//NP_937883	-0.863	7.691	7.892	0.515	-0.2	0.39939	0.76442
8089299	CD47	CD47 molecule	961	Hs.446414	NM_001025079//NM_001777//NM_198793//NP_001020250//NP_001768//NP_942088	-0.863	9.366	9.681	0.812	-0.32	0.40363	0.76442
8066939	B4GALT5	UDP-Gal:betaGlcNAc beta 1,4- galactosyltransferase, polypeptide 5	9334	Hs.370487	NM_004776//NP_004767	-0.862	7.884	8.256	0.958	-0.37	0.40038	0.76483
8144953	XPO7	exportin 7	23039	Hs.172685	NM_001100161//NM_001100162//NM_015024//NP_001093631//NP_001093632//NP_055839	-0.861	5.827	6.043	0.558	-0.22	0.40344	0.76524
8166157	BMX	BMX non-receptor tyrosine kinase	660	Hs.495731	NM_001721//NM_203281//NP_001712//NP_975010	-0.861	3.601	3.825	0.579	-0.22	0.40236	0.76524
8180259	ANKRD36	ankyrin repeat domain 36	375248	Hs.663424	NM_198555//NP_940957	-0.861	8.204	8.683	1.235	-0.48	0.40039	0.76524
7952036	MPZL3	myelin protein zero-like 3	196264	Hs.15396	NM_198275//NP_938016	-0.86	5.949	6.178	0.593	-0.23	0.4016	0.76565
7962760	SENP1	SUMO1/sentrin specific peptidase 1	29843	Hs.371957	NM_014554//NP_055369	-0.86	6.383	6.614	0.598	-0.23	0.40326	0.76565
8036324	ZNF260	zinc finger protein 260	339324	Hs.18103	NM_001012756//NP_001012774	-0.86	6.065	6.343	0.719	-0.28	0.40126	0.76565
7903321	RTCD1	RNA terminal phosphate cyclase domain 1	8634	Hs.484222	NM_001130841//NM_003729//NP_001124313//NP_003720	-0.859	8.041	8.303	0.675	-0.26	0.40542	0.76606
8112772	AP3B1	adaptor-related protein complex 3, beta 1 subunit	8546	Hs.532091	NM_003664//NP_003655	-0.859	6.593	6.812	0.566	-0.22	0.40544	0.76606
8144153	NCAPG2	non-SMC condensin II complex, subunit G2	54892	Hs.18616	NM_017760//NP_060230	-0.859	4.655	4.952	0.768	-0.3	0.40192	0.76606
8018082	SLC39A11	solute carrier family 39 (metal ion transporter), member 11	201266	Hs.221127	NM_139177//NP_631916	-0.858	5.78	6.055	0.711	-0.27	0.40545	0.76647
8124775	DHX16	DEAH (Asp-Glu-Ala-His) box polypeptide 16	8449	Hs.485060	NM_003587//NP_003578	-0.858	8.05	8.331	0.726	-0.28	0.40408	0.76647
8061986	ITCH	itchy E3 ubiquitin protein ligase homolog (mouse)	83737	Hs.632272	NM_031483//NP_113671	-0.857	7.675	7.907	0.601	-0.23	0.40731	0.76688
8115524	CLINT1	clathrin interactor 1	9685	Hs.711787	NM_014666//NP_055481//XM_001715730//XM_001723151//XM_001725023//XP_001715782//XP_001723203//XP_001725075	-0.857	8.521	8.764	0.63	-0.24	0.4037	0.76688
8143327	PARP12	poly (ADP-ribose) polymerase family, member 12	64761	Hs.12646	NM_022750//NP_073587	-0.857	6.484	6.739	0.661	-0.26	0.40388	0.76688
7980246	MLH3	mutL homolog 3 (E. coli)	27030	Hs.436650	NM_001040108//NM_014381//NP_001035197//NP_055196	-0.856	4.702	4.901	0.516	-0.2	0.40481	0.7673
8023466	FECH	ferrochelatase (protoporphyria)	2235	Hs.365365	NM_000140//NM_001012515//NP_000131//NP_001012533	-0.856	5.657	5.936	0.725	-0.28	0.40605	0.7673
7917199	TTLL7	tubulin tyrosine ligase-like family, member 7	79739	Hs.445826	NM_024686//NP_078962	-0.855	3.813	4.053	0.625	-0.24	0.40692	0.76771
8097813	ARFIP1	ADP-ribosylation factor interacting protein 1	27236	Hs.416089	NM_001025593//NM_001025595//NM_014447//NP_001020764//NP_001020766//NP_055262	-0.855	6.159	6.462	0.785	-0.3	0.40376	0.76771
7923917	FAIM3	Fas apoptotic inhibitory molecule 3	9214	Hs.58831//Hs.718603	NM_001142472//NM_001142473//NM_005449//NP_001135944//NP_001135945//NP_005440	-0.854	5.825	6.076	0.652	-0.25	0.40725	0.76812
8138581	TRA2A	transformer 2 alpha homolog (Drosophila)	29896	Hs.445652	NM_013293//NP_037425	-0.854	9.534	9.744	0.546	-0.21	0.41064	0.76812
8145652	LEPROTL1	leptin receptor overlapping transcript-like 1	23484	Hs.146585	NM_001128208//NM_015344//NP_001121680//NP_056159	-0.854	7.413	7.678	0.69	-0.27	0.40736	0.76812
8047174	SLC39A10	solute carrier family 39 (zinc transporter), member 10	57181	Hs.650158	NM_001127257//NM_020342//NP_001120729//NP_065075	-0.853	6.139	6.542	1.05	-0.4	0.40548	0.76853
8070297	ERG	v-ets erythroblastosis virus E26 oncogene homolog (avian)	2078	Hs.473819	NM_001136154//NM_001136155//NM_004449//NM_182918//NP_001129626//NP_001129627//NP_004440//NP_891548	-0.853	6.23	6.663	1.125	-0.43	0.40527	0.76853
8034837	DNAJB1	DnaJ (Hsp40) homolog, subfamily B, member 1	3337	Hs.515210	NM_006145//NP_006136	-0.852	7.014	7.304	0.757	-0.29	0.40591	0.76895
8049827	2025-09-02	septin 2	4735	Hs.335057//Hs.716403	NM_001008491//NM_001008492//NM_004404//NM_006155//NP_001008491//NP_001008492//NP_004395//NP_006146	-0.852	7.493	7.697	0.531	-0.2	0.40556	0.76895
7926596	COMMD3	COMM domain containing 3	23412	Hs.534398	NM_012071//NP_036203	-0.851	7.389	7.695	0.798	-0.31	0.40698	0.76936
8045697	RIF1	RAP1 interacting factor homolog (yeast)	55183	Hs.655671	NM_018151//NP_060621	-0.851	6.521	6.761	0.626	-0.24	0.40878	0.76936
7910706	LGALS8	lectin, galactoside-binding, soluble, 8	3964	Hs.4082//Hs.708114	NM_006499//NM_201543//NM_201544//NM_201545//NP_006490//NP_963837//NP_963838//NP_963839	-0.85	7.133	7.367	0.611	-0.23	0.40638	0.76977
7929168	TNKS2	tankyrase, TRF1-interacting ankyrin-related ADP-ribose polymerase 2	80351	Hs.329327	NM_025235//NP_079511	-0.85	7.268	7.474	0.539	-0.21	0.40684	0.76977
7932420	PTPLA	protein tyrosine phosphatase-like (proline instead of catalytic arginine), member A	9200	Hs.114062	NM_014241//NP_055056	-0.85	5.981	6.239	0.672	-0.26	0.40639	0.76977
7999614	NPIP	nuclear pore complex interacting protein	9284	Hs.676266	NM_006985//NP_008916	-0.85	5.343	5.603	0.68	-0.26	0.40931	0.76977
8083941	ECT2	epithelial cell transforming sequence 2 oncogene	1894	Hs.518299	NM_018098//NP_060568	-0.85	5.254	5.511	0.671	-0.26	0.40667	0.76977
8099860	RFC1	replication factor C (activator 1) 1, 145kDa	5981	Hs.507475	NM_002913//NP_002904	-0.85	6.683	6.957	0.714	-0.27	0.40812	0.76977
8163882	RAB14	RAB14, member RAS oncogene family	51552	Hs.371563//Hs.713585	NM_016322//NP_057406	-0.85	7.775	8.096	0.839	-0.32	0.40923	0.76977
7954631	FAR2	fatty acyl CoA reductase 2	55711	Hs.298851	NM_018099//NP_060569	-0.849	5.296	5.518	0.579	-0.22	0.40862	0.77019
8180359	PDE4DIP	phosphodiesterase 4D interacting protein	9659	Hs.584841//Hs.613082//Hs.654651//Hs.657186//Hs.657490	NM_001002810//NM_001002811//NM_001002812//NM_014644//NM_022359//NP_001002810//NP_001002811//NP_001002812//NP_055459//NP_071754	-0.849	7.392	7.836	1.162	-0.44	0.40704	0.77019
7928444	VCL	vinculin	7414	Hs.643896	NM_003373//NM_014000//NP_003364//NP_054706	-0.848	6.098	6.348	0.654	-0.25	0.40743	0.7706
7948192	SSRP1	structure specific recognition protein 1	6749	Hs.523680	NM_003146//NP_003137	-0.847	7.578	7.787	0.549	-0.21	0.40813	0.77101
8083136	ATP1B3	ATPase, Na+/K+ transporting, beta 3 polypeptide	483	Hs.477789	NM_001679//NP_001670	-0.847	5.752	6.051	0.782	-0.3	0.40814	0.77101
8095854	2025-09-11	septin 11	55752	Hs.128199	NM_018243//NP_060713	-0.847	7.815	8.094	0.732	-0.28	0.40996	0.77101
7952953	WNK1	WNK lysine deficient protein kinase 1	65125	Hs.356604	NM_018979//NP_061852	-0.846	7.173	7.38	0.545	-0.21	0.40842	0.77143
8018558	ACOX1	acyl-Coenzyme A oxidase 1, palmitoyl	51	Hs.464137	NM_004035//NM_007292//NP_004026//NP_009223	-0.846	6.325	6.588	0.688	-0.26	0.41125	0.77143
8080781	PXK	PX domain containing serine/threonine kinase	54899	Hs.190544	NM_017771//NP_060241	-0.846	6.702	6.937	0.617	-0.24	0.41155	0.77143
8150757	RB1CC1	RB1-inducible coiled-coil 1	9821	Hs.196102	NM_001083617//NM_014781//NP_001077086//NP_055596	-0.846	7.27	7.479	0.549	-0.21	0.41078	0.77143
8095333	EXOC5	exocyst complex component 5	10640	Hs.715522	NM_006544//NP_006535	-0.845	5.472	5.681	0.549	-0.21	0.41464	0.77184
8105612	SDCCAG10	serologically defined colon cancer antigen 10	10283	Hs.371372	NM_005869//NP_005860	-0.845	7.033	7.256	0.586	-0.22	0.41138	0.77184
7967473	EIF2B1	eukaryotic translation initiation factor 2B, subunit 1 alpha, 26kDa	1967	Hs.716475	NM_001414//NP_001405	-0.844	6.463	6.683	0.58	-0.22	0.41032	0.77225
7980438	SPTLC2	serine palmitoyltransferase, long chain base subunit 2	9517	Hs.435661	NM_004863//NP_004854	-0.844	7.522	7.824	0.795	-0.3	0.41034	0.77225
8129880	PERP	PERP, TP53 apoptosis effector	64065	Hs.201446//Hs.520421	NM_022121//NP_071404	-0.844	5.395	5.643	0.652	-0.25	0.41104	0.77225
7964119	STAT2	signal transducer and activator of transcription 2, 113kDa	6773	Hs.530595	NM_005419//NP_005410	-0.843	6.931	7.318	1.017	-0.39	0.41063	0.77267
8045455	UBXN4	UBX domain protein 4	23190	Hs.591242	NM_014607//NP_055422	-0.843	8.48	8.715	0.617	-0.23	0.41393	0.77267
[truncated: 3,720 more rows]
