# Supplementary material for: Patients with AML with WT TP53 but defective TP53-mediated apoptosis have a dismal survival
Source: JCI Insight. 2026 Jan 27;11(5):e197261. doi: 10.1172/jci.insight.197261 (PMC13041678; doi:10.1172/jci.insight.197261)
Supplement: Supplemental table 6 [file jciinsight-11-197261-s030.xlsx]

## Sheet: p53_network0_5 (10)
Supplementary Table S6: Results rom ANOVA incorporating gene expression values at 0h, 2h and 6h of MDM2 inhibitor treatment to calculate slopes in sensitive and resistant AML cases and their interaction
Gene	interaction	interaction_se	interaction_zscore	interaction_pvalue	interaction_locfdr	slope_sensitive	slope_resistant	mean0	mean2	mean6	interaction_pvalue_adj
RMRP	-0.209295	0.0371327	-5.6364	1.73643e-08	0.000143085	-0.0718635	0.137431	9.61839	9.16533	9.71137	9.62677e-05
HIST1H2BK	-0.219876	0.0429318	-5.12151	3.03098e-07	0.000946119	-0.0924303	0.127445	7.96591	8.29533	8.12983	0.00168037
SNORD94	-0.248965	0.0487836	-5.10346	3.33503e-07	0.00101233	-0.108107	0.140858	6.63399	6.25807	6.65051	0.00184894
HIST1H3D	-0.144387	0.029228	-4.94002	7.81144e-07	0.00185461	-0.0848463	0.0595407	6.07655	6.2654	6.04346	0.00433066
GABBR1	-0.192005	0.039478	-4.8636	1.1527e-06	0.00244646	-0.0250038	0.167002	5.46187	5.23099	5.81329	0.00639058
DAAM1	0.150129	0.0327874	4.57885	4.6754e-06	0.00444931	0.0114294	-0.138699	5.76205	6.64133	5.58155	0.0259204
KLHDC10	0.201789	0.0447067	4.51362	6.37306e-06	0.00665167	-0.00503239	-0.206822	5.35866	5.26698	4.74713	0.0353323
RPPH1	-0.221909	0.0491363	-4.51621	6.29573e-06	0.00800814	-0.0736757	0.148234	10.1229	9.63778	10.2347	0.0349035
CCL7	-0.145382	0.032553	-4.46601	7.96902e-06	0.00939451	-0.0159741	0.129408	6.24693	5.60475	6.4361	0.0441802
HIST1H1E	-0.205953	0.0464346	-4.43533	9.19333e-06	0.0103416	-0.0934277	0.112525	7.53223	7.85536	7.65033	0.0509678
C5orf13	0.0851124	0.0194455	4.37698	1.20337e-05	0.0134181	-0.00329214	-0.0884045	8.09797	8.80688	7.983	0.0667147
NUFIP1	0.13621	0.0314545	4.33039	1.48843e-05	0.0164015	0.0685177	-0.0676927	6.54945	6.99734	6.64134	0.0825185
NDUFA13	-0.17672	0.0432861	-4.08261	4.45333e-05	0.0285476	-0.0809563	0.0957639	8.25523	8.18511	8.28267	0.246892
FLJ25037	-0.265941	0.0654569	-4.06285	4.84774e-05	0.0300727	-0.0238377	0.242104	5.30432	5.22697	5.89999	0.268759
TMEM65	0.109521	0.0266481	4.1099	3.95823e-05	0.0342124	0.0154409	-0.0940804	6.3771	6.63551	6.20859	0.219444
HIST2H2AC	-0.178246	0.0447197	-3.98585	6.72385e-05	0.0366579	-0.0826327	0.0956134	9.20132	9.26005	9.24941	0.37277
ALG13	0.209392	0.0514439	4.07029	4.69553e-05	0.0378261	0.0293745	-0.180017	7.00287	6.6703	6.51455	0.26032
PLCB1	0.118297	0.029087	4.067	4.76223e-05	0.0381284	0.031238	-0.0870588	6.02234	6.20241	5.90206	0.264018
MT2A	-0.0779383	0.0196664	-3.96302	7.4006e-05	0.0388176	-0.0118044	0.0661338	8.47051	7.98934	8.5264	0.410289
HIST1H2BI	-0.169021	0.0428775	-3.94195	8.08229e-05	0.0409008	-0.0656985	0.103322	4.51334	4.71551	4.65912	0.448082
CRIP1	-0.0810674	0.02076	-3.90498	9.42328e-05	0.0447675	-0.0632331	0.0178343	7.33665	8.07816	7.35784	0.522427
IMPAD1	0.162771	0.0408398	3.98561	6.73072e-05	0.0456669	0.0340423	-0.128729	6.2154	7.08576	6.12435	0.373151
C6orf129	-0.113581	0.0293475	-3.87021	0.000108743	0.0486624	-0.0627725	0.0508083	6.41834	6.25532	6.35224	0.602869
NBEAL1	0.1692	0.043326	3.90529	9.41141e-05	0.053041	0.0563502	-0.11285	5.09298	4.93858	4.9039	0.521769
SNORA73A	-0.319761	0.0834367	-3.83238	0.000126908	0.0531951	-0.138087	0.181674	5.80098	6.76276	6.11538	0.703576
DDX11	-0.22563	0.0591851	-3.81228	0.00013769	0.0557342	-0.103845	0.121785	5.65953	5.65355	5.70856	0.763353
HIST1H4D	-0.186584	0.0493905	-3.77772	0.000158269	0.0603175	-0.115176	0.0714082	5.15445	5.37089	5.07519	0.877441
HLA-DPA1	-0.145816	0.0386589	-3.77186	0.000162033	0.0611226	-0.0760774	0.0697386	7.99095	8.42673	8.06036	0.898312
PTP4A1	0.157613	0.0418983	3.76179	0.0001687	0.065468	0.125774	-0.0318382	7.98522	8.60645	8.37249	0.935274
QSER1	0.094364	0.0251002	3.75949	0.000170259	0.0656564	0.0105939	-0.0837701	6.43317	6.95419	6.33248	0.943918
FAS	0.146719	0.0390373	3.75844	0.000170979	0.0657427	0.166199	0.0194795	7.11432	7.72125	7.75561	0.94791
LOC162632	0.138058	0.0369717	3.73415	0.000188349	0.0677054	0.0800769	-0.0579811	3.57428	3.77679	3.67665	1
PI3	-0.0952073	0.0256639	-3.70977	0.000207447	0.07017	-0.0237224	0.0714849	4.89196	4.54585	4.95647	1
TNFRSF1B	-0.0810408	0.0219218	-3.69681	0.000218325	0.0721805	-0.0268568	0.054184	6.31047	5.80564	6.28602	1
PAPSS1	0.122122	0.0332618	3.67153	0.000241102	0.0725625	0.0397044	-0.0824172	6.70424	7.02172	6.64814	1
RNU4-2	-0.251368	0.068082	-3.69213	0.000222384	0.0729174	-0.100143	0.151225	4.89879	4.85081	5.03223	1
RNU1A	-0.193782	0.0527967	-3.67034	0.000242226	0.0764222	-0.0541448	0.139637	10.0336	9.74188	10.2147	1
FAM35A	0.0953797	0.0264157	3.61072	0.000305344	0.0769959	0.0154919	-0.0798878	5.74126	6.76891	5.76648	1
ACTA2	0.1942	0.0538115	3.60889	0.000307513	0.0771256	0.267079	0.0728794	6.33722	6.23221	7.2681	1
CYBRD1	0.0715213	0.0198439	3.60419	0.000313128	0.0774561	0.0264536	-0.0450676	5.89125	6.25514	5.91191	1
SCARNA12	-0.160164	0.0437243	-3.66304	0.000249235	0.077624	-0.0970184	0.0631457	7.1881	6.92061	7.03976	1
ZNF525	0.121151	0.0338156	3.58269	0.00034008	0.078949	0.0529533	-0.0681972	9.97512	9.87042	9.91149	1
ZNF761	0.118159	0.033003	3.58024	0.000343282	0.0791169	0.0430409	-0.0751177	6.06046	6.18245	5.99504	1
EXTL2	0.112788	0.0315737	3.57223	0.000353959	0.0796635	0.0266367	-0.0861517	4.66335	4.74629	4.51329	1
CLEC4A	0.0941381	0.0263607	3.57115	0.000355418	0.0797366	0.0452258	-0.0489123	5.04622	4.89504	5.00566	1
METT5D1	0.152861	0.0428169	3.57012	0.000356819	0.0798065	0.00271261	-0.150149	4.32175	4.84193	4.01296	1
C5	0.0657199	0.0185431	3.54417	0.000393849	0.0815432	0.0267795	-0.0389403	3.89881	4.0422	3.89344	1
ALOX5AP	-0.171892	0.0473533	-3.62999	0.000283428	0.0832465	-0.0452394	0.126653	7.67852	7.87447	7.94567	1
CCDC41	0.124856	0.0355663	3.51052	0.000447238	0.0837315	0.00217819	-0.122678	5.51222	6.2782	5.32802	1
TRIM22	0.149591	0.0428942	3.48744	0.000487667	0.0851926	0.169294	0.0197028	8.51973	7.62886	8.87075	1
TMEM14A	-0.122064	0.0338364	-3.60748	0.000309185	0.0872478	-0.0375064	0.0845576	5.98409	6.82566	6.28415	1
KNTC1	0.090074	0.0262711	3.42864	0.000606609	0.0887884	0.00392194	-0.0861521	4.83387	5.1922	4.67529	1
IL10	-0.0831066	0.023125	-3.59379	0.000325901	0.0897498	-0.014918	0.0681885	5.03363	4.87585	5.15123	1
RIMKLB	0.0962572	0.0284792	3.37991	0.000725084	0.0916524	0.000881178	-0.0953761	7.29577	7.51554	7.07514	1
TPR	0.134048	0.0396604	3.3799	0.00072512	0.0916532	0.0381315	-0.0959168	8.49918	8.76559	8.39066	1
GNAQ	0.135021	0.0399617	3.37877	0.000728121	0.0917189	-0.00331667	-0.138338	7.99613	8.4168	7.68363	1
SMAD2	0.15456	0.0458411	3.37165	0.000747192	0.0921297	0.0241771	-0.130383	6.22215	6.4375	5.96784	1
C4orf15	0.106846	0.0317411	3.36619	0.000762146	0.092444	0.00850139	-0.0983451	5.67361	5.88972	5.46527	1
OSBPL3	0.163057	0.0484709	3.36402	0.000768153	0.0925684	0.0817797	-0.0812774	6.6641	6.82341	6.69737	1
FOXN3	0.100985	0.0300353	3.36222	0.000773194	0.0926719	0.0216344	-0.0793508	6.60835	7.12597	6.55027	1
KIAA0586	0.116728	0.0347216	3.36184	0.000774259	0.0926937	0.0367695	-0.0799589	5.78953	6.04921	5.72054	1
BBS2	0.0670176	0.020018	3.34787	0.000814354	0.0934918	0.0369517	-0.0300659	5.87488	6.01112	5.92141	1
SNORD46	-0.177469	0.0497623	-3.56633	0.000362009	0.0949289	-0.117713	0.0597557	9.911	9.2354	9.6136	1
METTL7A	0.162124	0.0488624	3.31796	0.000906769	0.0951848	0.180053	0.0179294	5.85539	5.7759	6.39384	1
POLG2	0.129863	0.0391475	3.31727	0.000909014	0.0952236	0.0118417	-0.118021	6.06169	6.65746	5.88354	1
TTF2	0.114234	0.0347963	3.28294	0.00102732	0.0971471	0.0424707	-0.0717634	6.24489	5.90638	6.09517	1
FAM135A	0.0831642	0.025401	3.27405	0.00106016	0.0976424	0.0535103	-0.0296538	5.31359	5.33088	5.38385	1
SMC6	0.202124	0.0619364	3.26342	0.00110077	0.0982348	0.0605595	-0.141565	7.6471	7.77318	7.4455	1
ANKRD26L1	0.158042	0.0486579	3.24803	0.00116205	0.0990906	0.00847875	-0.149564	6.04902	6.58462	5.7611	1
CROT	0.0906405	0.0279987	3.23731	0.00120662	0.0996869	0.118481	0.0278405	3.93152	3.98696	4.35231	1
SLTM	0.147097	0.045792	3.21228	0.00131685	0.10108	0.0452997	-0.101797	9.10056	9.62664	9.04759	1
RGPD5	0.131149	0.0408862	3.20766	0.00133818	0.101338	0.0191833	-0.111966	8.656	9.1444	8.49389	1
GLT8D1	0.105845	0.0331268	3.19514	0.00139762	0.102037	0.0216045	-0.0842405	6.61194	6.83112	6.48039	1
LRMP	0.111848	0.0350469	3.19138	0.00141597	0.102248	0.0715699	-0.040278	6.5569	7.09354	6.75185	1
C20orf94	0.122522	0.0385811	3.17569	0.00149479	0.103127	0.0467503	-0.0757716	5.35997	5.44536	5.29579	1
EFHC1	0.109453	0.0345052	3.17207	0.00151356	0.10333	0.0214652	-0.0879876	5.31659	5.22111	5.11123	1
APBB1IP	0.0796808	0.0251376	3.16979	0.0015255	0.103459	-0.00720324	-0.086884	6.22333	6.64559	6.04434	1
GUSBL1	0.153942	0.0485672	3.16968	0.00152608	0.103465	0.0299178	-0.124025	7.38135	7.51831	7.14524	1
TPSAB1	-0.0886273	0.025163	-3.52213	0.000428097	0.103729	-0.0250037	0.0636236	6.83687	6.56185	6.89	1
LOC91316	0.161446	0.0510138	3.16476	0.00155212	0.103742	0.0094185	-0.152028	8.87801	9.1253	8.52816	1
RAD50	0.180224	0.0574105	3.13922	0.00169401	0.10519	0.0584525	-0.121771	7.10694	7.32129	6.97252	1
ELMOD2	0.10835	0.0345548	3.13561	0.00171496	0.105396	0.0297061	-0.0786441	5.59881	5.86298	5.51462	1
ASCC3	0.171312	0.0547329	3.12997	0.00174827	0.105718	0.201022	0.0297103	7.41283	7.43563	8.06344	1
VPS41	0.162595	0.0520381	3.12453	0.0017809	0.10603	0.0527346	-0.10986	7.3636	7.48918	7.22877	1
KIAA1797	0.0813528	0.0260676	3.12084	0.00180334	0.106242	0.0190821	-0.0622706	5.8636	5.84635	5.73923	1
YLPM1	0.13333	0.0428457	3.11187	0.00185907	0.106759	0.00617655	-0.127154	8.44321	8.97099	8.21003	1
SLC25A36	0.0951885	0.0306105	3.10967	0.00187298	0.106887	0.0360635	-0.059125	6.8577	7.46753	6.91509	1
MCM8	0.125838	0.0405809	3.10092	0.00192922	0.107394	0.0112522	-0.114586	5.92136	6.14545	5.67684	1
USP48	0.158089	0.0510544	3.09649	0.00195829	0.107652	0.0151017	-0.142987	7.67974	7.87876	7.36146	1
HIST1H2BC	-0.125133	0.0357369	-3.50151	0.000462625	0.108031	-0.0861483	0.0389847	5.19037	5.6621	5.15266	1
ZNF587	0.164469	0.0532944	3.08604	0.00202839	0.108264	0.00193624	-0.162533	7.46311	7.2335	6.96752	1
DDHD1	0.13274	0.0430473	3.08359	0.00204521	0.108408	0.00461213	-0.128128	7.83973	7.95307	7.51655	1
HIST1H3I	-0.269951	0.0771623	-3.49849	0.000467906	0.108674	-0.131956	0.137996	7.68762	8.02721	7.77245	1
ME1	0.148112	0.0483219	3.0651	0.00217595	0.109503	0.0773465	-0.0707651	6.25436	5.61354	6.14463	1
SRGAP2	0.0986475	0.032218	3.06187	0.00219957	0.109696	0.00336798	-0.0952795	7.55912	7.25062	7.24007	1
STYX	0.138884	0.0453906	3.05976	0.00221515	0.109822	0.0367808	-0.102104	7.62575	7.85634	7.48896	1
PIAS2	0.101833	0.0333481	3.05365	0.00226078	0.110189	-0.00675481	-0.108588	6.67852	7.32669	6.4852	1
PTPN14	0.0701837	0.0230121	3.04986	0.00228952	0.110418	0.0446916	-0.0254921	6.1028	6.50282	6.23657	1
EIF3F	0.195107	0.0639809	3.04946	0.00229255	0.110442	0.0990454	-0.0960616	4.83187	5.8183	5.03751	1
NPFF	0.109021	0.0358652	3.03975	0.00236771	0.11103	-0.0422828	-0.151304	5.91004	5.5561	5.29721	1
LRRFIP2	0.121816	0.0401084	3.03718	0.00238804	0.111187	0.0270432	-0.094773	8.19775	8.5522	8.079	1
ATG10	0.122135	0.0403545	3.02655	0.00247363	0.111838	0.0621716	-0.0599633	5.36798	5.32789	5.36614	1
TCP11L2	0.171354	0.0566547	3.02453	0.0024902	0.111963	-0.0270897	-0.198443	5.82572	7.27474	5.48403	1
HLA-DRA	-0.319528	0.0917697	-3.48184	0.000497974	0.112257	-0.0744899	0.245038	7.53528	8.37705	8.18117	1
PSIP1	0.140319	0.0464844	3.01862	0.00253933	0.112328	0.0105235	-0.129795	6.98617	7.18721	6.69242	1
CCDC45	0.160835	0.0534448	3.00937	0.00261786	0.112904	0.0251974	-0.135638	7.42774	7.81999	7.19695	1
GOLGA8A	0.276643	0.092097	3.00382	0.00266609	0.113252	0.0149755	-0.261668	6.81332	6.54371	6.06866	1
CCL3L1	-0.145996	0.0420115	-3.47513	0.000510603	0.113727	-0.014405	0.131591	9.32195	8.8598	9.55764	1
SFRS12	0.142744	0.0476816	2.9937	0.0027562	0.113892	0.0161234	-0.126621	8.37363	8.7195	8.13341	1
ZNF43	0.121894	0.0408003	2.98758	0.00281192	0.114281	0.0361437	-0.0857507	5.31977	5.65682	5.24828	1
MEGF8	0.146776	0.0491908	2.98381	0.0028468	0.114523	0.0448084	-0.101968	7.18594	6.36702	6.86211	1
ARMC1	0.113846	0.0382827	2.97382	0.00294115	0.115167	0.0199761	-0.0938698	5.12128	5.38993	4.96811	1
C12orf5	0.127196	0.042839	2.96917	0.00298608	0.115469	0.169793	0.0425971	4.31464	4.5825	4.96291	1
ZNF266	0.130068	0.0439438	2.95987	0.00307766	0.116078	0.00250042	-0.127568	6.97721	6.81465	6.59451	1
MTIF2	0.158393	0.0535921	2.95553	0.00312137	0.116364	0.0472815	-0.111111	7.02605	7.39057	6.92023	1
DNMBP	0.0572812	0.0193898	2.9542	0.00313484	0.116452	-0.00478018	-0.0620614	4.90394	5.50406	4.83681	1
ATXN2	0.106303	0.0359863	2.95398	0.00313706	0.116467	-0.0114057	-0.117709	7.96595	8.24446	7.66013	1
BRD8	0.123685	0.0418848	2.95299	0.00314717	0.116533	0.0242314	-0.0994538	6.60197	6.30495	6.33194	1
COMMD10	0.117895	0.0399277	2.95272	0.00314991	0.11655	0.0212686	-0.0966266	5.52605	5.80956	5.37175	1
C1GALT1	0.136243	0.046258	2.94528	0.00322659	0.117045	0.00819074	-0.128052	5.32151	5.74777	5.07115	1
RIMBP3	-0.164095	0.0474415	-3.4589	0.00054238	0.117337	-0.0149709	0.149125	5.40422	5.55501	5.81001	1
GCNT1	0.179036	0.0610369	2.93325	0.00335435	0.117856	0.0316186	-0.147418	7.08579	6.72481	6.68936	1
CCDC144A	0.122031	0.0416207	2.93197	0.00336822	0.117943	0.017656	-0.104375	6.71865	7.00858	6.53383	1
HNRNPA1	0.141679	0.0483284	2.93159	0.00337234	0.117968	0.00589293	-0.135786	10.8401	10.9004	10.4884	1
FNBP4	0.11474	0.0391973	2.92724	0.00341981	0.118264	-0.0146707	-0.129411	8.56489	8.50694	8.14987	1
SACS	0.153405	0.0524955	2.92224	0.00347522	0.118607	0.0105074	-0.142897	5.29561	6.74395	5.21459	1
AGAP7	0.181859	0.0622498	2.92145	0.00348412	0.118661	-0.0238464	-0.205706	6.57955	6.72965	5.96682	1
C2orf63	0.0743148	0.025471	2.91763	0.00352706	0.118925	0.0222295	-0.0520853	4.99535	5.13299	4.93928	1
MT1E	-0.108843	0.0315372	-3.45127	0.00055796	0.119065	-0.0436043	0.065239	6.08499	5.87069	6.1027	1
REEP3	0.188993	0.0649135	2.91146	0.00359745	0.119352	0.0499439	-0.139049	7.18076	7.56265	7.00764	1
RNF20	0.106003	0.0364872	2.90521	0.00367011	0.119789	0.0375578	-0.0684451	6.90275	6.91965	6.81964	1
DDX19B	0.0989403	0.0340677	2.90422	0.00368165	0.119858	0.0168206	-0.0821197	5.92752	6.4767	5.85452	1
ZNF181	0.123306	0.0424602	2.90404	0.00368383	0.119871	0.0422963	-0.0810097	6.0261	6.20237	5.95296	1
ZNF117	0.147089	0.0506769	2.90248	0.00370219	0.11998	0.0272914	-0.119797	5.69077	5.94012	5.48162	1
DDB2	0.148906	0.0513158	2.90176	0.00371067	0.120031	0.202574	0.0536681	6.5614	6.51345	7.26929	1
LRRC37A	0.273439	0.0942487	2.90125	0.00371679	0.120067	0.0163289	-0.25711	5.98206	6.77388	5.46624	1
BOLA2	0.170842	0.0590133	2.89497	0.00379199	0.120511	0.00553909	-0.165302	9.99451	10.1107	9.5704	1
GUSBL1	0.150316	0.051974	2.89215	0.0038262	0.120712	0.00718132	-0.143135	7.58811	7.75582	7.24098	1
GOLIM4	0.0964642	0.0333717	2.8906	0.00384513	0.120822	0.0187616	-0.0777026	7.06235	7.31422	6.94769	1
ZNF33A	0.1334	0.0462847	2.88217	0.00394949	0.121427	0.041393	-0.0920075	6.37151	7.06853	6.36919	1
RAB3GAP1	0.110455	0.0383513	2.88008	0.00397572	0.121578	0.0404109	-0.0700441	6.72509	7.30464	6.75803	1
BRWD1	0.117514	0.0408348	2.8778	0.00400464	0.121743	-0.0180023	-0.135517	6.8889	7.25702	6.53267	1
KIAA1109	0.143336	0.0498297	2.87651	0.004021	0.121837	0.0256351	-0.117701	6.85178	7.05356	6.63435	1
SMA4	0.283097	0.0984701	2.87495	0.00404085	0.12195	0.171008	-0.112089	5.03563	4.75612	5.14471	1
KIAA0368	0.116999	0.0406974	2.87485	0.00404214	0.121957	-0.000493551	-0.117493	7.50765	7.97834	7.27143	1
ZC3H12C	0.101986	0.0355874	2.86581	0.00415949	0.12262	0.0540557	-0.0479308	7.0941	7.23162	7.13875	1
KLRB1	0.0730519	0.0255304	2.86137	0.00421813	0.122948	0.0361206	-0.0369314	4.37583	4.71163	4.44072	1
SNRPA1	0.153535	0.0537711	2.85535	0.00429901	0.123396	0.020008	-0.133527	5.27978	5.31124	4.96822	1
DDHD2	0.114573	0.040131	2.85498	0.00430395	0.123424	-0.0142599	-0.128833	7.2123	7.62389	6.89396	1
PKP4	0.0568653	0.019918	2.85497	0.00430405	0.123424	-0.0189583	-0.0758236	5.97734	6.05432	5.72735	1
CCPG1	0.123044	0.0431207	2.85347	0.0043245	0.123537	0.0355736	-0.0874699	6.36394	7.39882	6.4256	1
AGAP8	0.214943	0.0753535	2.85246	0.00433826	0.123612	-0.0234271	-0.23837	7.00667	7.28146	6.32859	1
MAPK14	0.114321	0.0401207	2.84942	0.00437989	0.123841	0.00926696	-0.105054	6.29973	6.63185	6.09795	1
FAM21B	0.116071	0.0407903	2.84555	0.00443341	0.124132	0.0141668	-0.101904	7.68042	7.90579	7.47983	1
CENPC1	0.130826	0.0459897	2.84467	0.00444577	0.1242	0.0206318	-0.110194	7.16716	7.7631	7.03558	1
GARNL1	0.124941	0.0439575	2.84232	0.0044787	0.124378	0.0249639	-0.0999771	6.81911	7.25398	6.69604	1
GCC2	0.151664	0.0535336	2.83305	0.0046106	0.125087	0.0983585	-0.0533051	7.95594	8.31598	8.1541	1
STOM	0.0890225	0.0315395	2.82257	0.00476401	0.125899	0.0622779	-0.0267446	7.07504	7.43469	7.24646	1
ARHGEF3	0.13856	0.0493568	2.80731	0.00499575	0.127104	0.0929366	-0.045623	6.01404	6.66369	6.27645	1
CNOT10	0.0791369	0.0282835	2.79799	0.0051422	0.127852	-0.0133126	-0.0924494	6.0238	6.24426	5.77176	1
HISPPD1	0.149675	0.0535119	2.79704	0.00515731	0.127929	0.0371362	-0.112539	7.06507	7.57597	6.95612	1
SORL1	0.0920865	0.0329232	2.79701	0.00515785	0.127931	0.0200279	-0.0720586	6.34282	6.568	6.24217	1
FAM21C	0.133939	0.047942	2.79378	0.00520957	0.128193	0.0449361	-0.0890032	3.24816	3.40195	3.15553	1
ZNF420	0.0864341	0.0309881	2.78926	0.00528278	0.128561	0.0309223	-0.0555118	4.88241	5.26191	4.88946	1
CP110	0.130474	0.0467849	2.78882	0.0052901	0.128598	0.0809073	-0.0495672	5.80657	6.41237	6.01548	1
FNBP1L	0.144871	0.051992	2.7864	0.00532963	0.128796	0.0537035	-0.0911673	6.87735	7.25498	6.84798	1
AMY1A	0.120302	0.0432635	2.78069	0.00542443	0.129267	0.0568242	-0.0634778	5.79689	5.66796	5.75247	1
CDC16	0.134143	0.0482654	2.77928	0.00544788	0.129384	0.0314994	-0.102644	7.40997	7.68492	7.26575	1
MAPK8	0.157972	0.056845	2.77899	0.00545285	0.129408	0.0102582	-0.147713	7.06053	7.65176	6.7939	1
ZNF320	0.146673	0.052803	2.77774	0.00547391	0.129512	0.0438563	-0.102817	4.67619	4.67997	4.51186	1
TYMS	0.146767	0.0530191	2.76819	0.00563678	0.130311	0.108447	-0.0383204	7.38561	8.12633	7.73011	1
ZRANB1	0.0894777	0.0323562	2.7654	0.00568536	0.130548	0.0201756	-0.0693021	7.52556	8.3984	7.56257	1
MBOAT2	0.0800991	0.0290143	2.76068	0.00576817	0.130948	-0.00290758	-0.0830067	5.1421	5.42439	4.958	1
ACAT1	0.0801127	0.0290722	2.75564	0.0058577	0.131379	0.0144159	-0.0656968	5.6823	6.14422	5.63109	1
LOC23117	0.118238	0.0429158	2.75512	0.00586704	0.131424	-0.00171194	-0.11995	9.0627	8.79235	8.66797	1
LRRC37B2	0.123289	0.0447815	2.75312	0.00590305	0.131596	0.0185738	-0.104715	7.34994	7.75573	7.1899	1
IFI30	-0.110426	0.0325058	-3.39711	0.000681022	0.131852	-0.0193411	0.0910845	8.59476	8.69188	8.81507	1
SMC4	0.129639	0.0471723	2.7482	0.00599239	0.132022	0.0103907	-0.119248	9.05003	9.21749	8.77872	1
SCFD1	0.117399	0.0427744	2.74462	0.00605818	0.132334	0.0137673	-0.103632	7.39032	8.00804	7.26224	1
ANAPC1	0.0776692	0.0282999	2.74451	0.00606016	0.132343	-0.0156577	-0.093327	6.77751	6.96026	6.5089	1
EIF2C3	0.12931	0.0471176	2.7444	0.00606214	0.132352	-0.0144892	-0.143799	7.12369	7.53656	6.76306	1
LBR	0.100715	0.0367284	2.74216	0.00610371	0.132549	-0.0197286	-0.120444	8.26793	8.65789	7.95344	1
BAZ2B	0.152284	0.0555647	2.74067	0.0061315	0.132679	0.042238	-0.110046	8.60569	8.71428	8.43755	1
RPL21P44	0.0954426	0.0348345	2.73989	0.006146	0.132748	0.0325776	-0.062865	5.94964	6.21461	5.91783	1
IFT88	0.084919	0.0309985	2.73945	0.00615414	0.132786	0.0200336	-0.0648854	5.31888	5.90267	5.31005	1
DOCK7	0.0912726	0.0333307	2.7384	0.00617396	0.132879	0.0368105	-0.0544621	6.00772	6.59007	6.07476	1
FASTKD1	0.148649	0.0542939	2.73786	0.006184	0.132926	0.022096	-0.126553	6.69311	6.82248	6.4265	1
SDCCAG1	0.140395	0.0513328	2.735	0.00623811	0.133179	0.042968	-0.0974269	8.54703	8.77657	8.44046	1
LPP	0.128271	0.0469488	2.73215	0.00629216	0.133431	0.0432164	-0.0850551	6.7542	6.529	6.59201	1
PDXDC2	0.133455	0.0488487	2.732	0.00629506	0.133445	-0.0150562	-0.148511	6.0083	6.08895	5.56644	1
ANKRD10	0.123361	0.0451757	2.73069	0.00632014	0.133561	0.0176316	-0.105729	7.32895	7.16883	7.05025	1
GAFA3	0.156968	0.0575931	2.72546	0.00642121	0.134029	0.078889	-0.0780788	6.86423	7.24372	6.9424	1
ERI2	0.0740664	0.0271858	2.72445	0.00644088	0.13412	0.041419	-0.0326473	5.23598	5.19952	5.25325	1
AASDH	0.125108	0.0459217	2.72437	0.00644239	0.134127	0.0472904	-0.0778174	5.34084	5.49682	5.28656	1
AKAP9	0.167299	0.0614868	2.7209	0.00651053	0.13444	0.0535807	-0.113718	7.22553	7.64838	7.14172	1
JMY	0.112447	0.0414069	2.71566	0.00661439	0.134915	0.00766497	-0.104782	6.01427	6.28744	5.79698	1
IKZF2	0.0794993	0.0293144	2.71195	0.00668886	0.135254	0.0393065	-0.0401928	5.50716	5.45095	5.49343	1
HOXA9	0.108221	0.039928	2.71041	0.00672007	0.135396	0.0215653	-0.0866559	8.24448	8.23024	8.05938	1
DBT	0.140589	0.0519495	2.70626	0.00680468	0.135778	0.0615951	-0.0789935	5.56653	5.86716	5.57794	1
CGGBP1	0.117522	0.0434424	2.70523	0.00682566	0.135873	-0.00480809	-0.12233	7.76711	8.04036	7.46578	1
MFN1	0.134195	0.0496089	2.70505	0.00682934	0.135889	0.0241174	-0.110077	6.74173	6.95757	6.54421	1
RBM26	0.135351	0.0501005	2.7016	0.00690071	0.13621	0.0231964	-0.112155	8.25942	8.42306	8.04307	1
WIPF1	0.0785234	0.0291007	2.69833	0.00696879	0.136515	-0.00370897	-0.0822324	8.06234	8.02543	7.81433	1
GPR89B	0.114439	0.0424643	2.69495	0.00703993	0.136832	-0.025994	-0.140433	7.8221	8.12939	7.41756	1
KIAA1731	0.129417	0.0480282	2.6946	0.00704725	0.136864	0.0221889	-0.107228	6.30426	6.59525	6.12435	1
CROP	0.13406	0.0497731	2.69342	0.00707229	0.136975	0.0140791	-0.119981	9.22825	9.30712	8.9475	1
SERBP1	0.137042	0.0509495	2.68977	0.00715018	0.137321	-0.00324396	-0.140286	7.06728	7.37501	6.72695	1
SEMA4D	0.100083	0.0372511	2.68673	0.0072156	0.137609	-0.0143662	-0.11445	7.25183	7.27109	6.89499	1
CEP152	0.114255	0.0425337	2.68623	0.00722635	0.137657	0.0277255	-0.0865297	5.95665	5.89718	5.7801	1
HIPK1	0.102925	0.0383843	2.68144	0.00733055	0.138114	-0.0187208	-0.121646	7.24426	8.11675	7.02573	1
MLLT10	0.126599	0.0472229	2.68089	0.00734267	0.138167	-0.0127287	-0.139328	7.62661	8.00434	7.2764	1
HERC2P2	0.129791	0.0484888	2.67672	0.00743464	0.138569	0.00492811	-0.124863	7.85472	7.20798	7.38955	1
CASK	0.0879573	0.0328845	2.67473	0.00747884	0.138761	0.0449853	-0.0429721	5.68204	5.58004	5.66728	1
IFT81	0.120331	0.0450114	2.67334	0.00750993	0.138896	0.0607335	-0.0595975	5.27513	5.57736	5.33876	1
MAP4K5	0.117508	0.0439813	2.67177	0.00754517	0.139048	-0.00126305	-0.118771	6.94138	7.34387	6.68578	1
C5orf37	0.0782144	0.0292819	2.67109	0.00756062	0.139115	0.0375031	-0.0407113	5.17583	5.37427	5.20654	1
PMS1	0.0877381	0.0328639	2.66974	0.007591	0.139247	0.0257703	-0.0619678	6.45801	6.45437	6.35593	1
OCR1	0.119085	0.0446244	2.6686	0.0076167	0.139358	0.0168943	-0.102191	6.30731	6.12064	6.03115	1
ATM	0.1505	0.0564938	2.66402	0.00772137	0.139808	0.0236212	-0.126879	6.40164	6.3229	6.09677	1
KIAA0020	0.083803	0.0314999	2.66042	0.00780427	0.140163	0.00164952	-0.0821535	6.6951	7.06062	6.54279	1
PLK2	0.179796	0.0676605	2.65733	0.00787623	0.14047	0.215894	0.0360972	4.89133	6.00734	5.8201	1
HIST1H4E	-0.166472	0.0495258	-3.36132	0.000775702	0.140827	-0.0787342	0.0877379	9.70392	10.0436	9.79707	1
BMS1P5	0.138771	0.0523123	2.65273	0.00798432	0.140929	-0.0262063	-0.164977	6.87281	7.16957	6.39685	1
HIST1H4K	-0.157959	0.046999	-3.3609	0.000776902	0.140937	-0.0657917	0.092167	5.6361	5.71883	5.7265	1
DAB1	0.111855	0.042185	2.65153	0.00801284	0.14105	0.0583149	-0.0535397	4.99926	4.67081	4.94694	1
RNF115	0.114265	0.0430959	2.65142	0.00801536	0.141061	0.0184568	-0.0958086	6.8718	7.04004	6.68886	1
RFX7	0.124095	0.0468571	2.64837	0.00808806	0.141368	0.053354	-0.0707411	6.74649	7.30586	6.80968	1
ZNF711	0.118107	0.0446299	2.64636	0.00813634	0.141571	0.0408043	-0.0773025	5.14356	5.78903	5.17046	1
RUFY3	0.092047	0.0348484	2.64135	0.00825755	0.14208	0.010328	-0.081719	6.03826	5.98879	5.82847	1
ZNF57	0.0993764	0.0376562	2.63904	0.00831403	0.142316	0.0307319	-0.0686446	5.08582	4.89535	4.94157	1
TGFBRAP1	0.105007	0.0397912	2.63896	0.00831611	0.142324	0.00551096	-0.0994963	6.2061	6.50613	6.00295	1
GNS	0.105066	0.0398472	2.63671	0.00837139	0.142555	0.0262213	-0.0788443	6.875	6.92574	6.7378	1
CEP110	0.140782	0.0534511	2.63385	0.00844218	0.142849	0.0384172	-0.102365	7.21357	7.47607	7.08702	1
TNFSF13B	0.0850388	0.0323069	2.63222	0.00848283	0.143018	0.0118276	-0.0732112	5.92173	6.07626	5.78076	1
MBOAT1	0.0599698	0.0228187	2.6281	0.0085864	0.143446	-0.00852321	-0.068493	5.34491	6.1706	5.29441	1
CYP7B1	0.0913982	0.0347881	2.62728	0.00860698	0.143531	0.0440806	-0.0473176	6.02372	5.8163	5.97317	1
NASP	0.0625751	0.0238258	2.62636	0.00863039	0.143627	-0.0424859	-0.105061	7.88826	8.46742	7.59096	1
RBM25	0.122352	0.0465866	2.62634	0.00863083	0.143629	0.0157486	-0.106604	8.55456	8.98598	8.38645	1
FLJ32065	0.12628	0.0480908	2.62587	0.00864287	0.143678	0.0684305	-0.0578496	6.64885	7.16207	6.78112	1
XPOT	0.113087	0.0430804	2.62503	0.00866426	0.143766	-0.034503	-0.14759	7.29961	8.12564	6.95495	1
TRIM23	0.0935788	0.035703	2.62103	0.00876634	0.144185	0.045045	-0.0485339	6.55986	7.23712	6.68555	1
NUP93	0.0720113	0.0274975	2.61883	0.00882313	0.144417	-0.00963719	-0.0816485	7.24709	7.37959	7.01799	1
LNPEP	0.122944	0.0469531	2.61845	0.00883302	0.144458	0.0432165	-0.0797278	8.1029	8.11033	8.00216	1
F2R	0.103013	0.0393791	2.61594	0.00889835	0.144724	0.0350636	-0.0679495	5.80609	5.95937	5.74466	1
ABCC4	0.115344	0.0441088	2.615	0.00892278	0.144823	0.00514639	-0.110198	5.70628	5.75575	5.42203	1
CCDC88A	0.14926	0.057106	2.61373	0.00895586	0.144958	0.03231	-0.11695	8.19951	8.45692	8.014	1
LRRFIP1	0.211217	0.0808124	2.61368	0.0089574	0.144964	-0.0453378	-0.256555	5.25996	6.8994	4.74255	1
GEN1	0.0887504	0.0339699	2.61262	0.00898519	0.145077	-0.00679804	-0.0955484	6.01412	6.4567	5.81607	1
TBCE	0.106298	0.0407402	2.60916	0.00907652	0.145447	0.02063	-0.0856677	5.95338	6.39242	5.85908	1
HECTD1	0.127356	0.0488151	2.60895	0.00908218	0.14547	0.0100861	-0.11727	8.11546	8.68249	7.92875	1
IGF2BP2	0.100961	0.0387064	2.60839	0.00909689	0.145529	-0.0109586	-0.11192	7.27173	7.19352	6.91203	1
RCOR3	0.111042	0.0425713	2.60838	0.00909727	0.145531	-0.000328274	-0.11137	7.60836	7.87551	7.34904	1
CRY1	0.106693	0.0409669	2.60437	0.00920446	0.145963	-0.0235995	-0.130292	5.87057	6.75848	5.61726	1
LRRCC1	0.0907344	0.0348613	2.60272	0.00924865	0.14614	0.0360811	-0.0546533	4.9982	5.28708	5.00397	1
INTS2	0.106779	0.0410481	2.60131	0.0092868	0.146293	0.0147163	-0.0920625	5.9316	6.19473	5.76765	1
HOXA6	0.0876302	0.0336968	2.60055	0.00930741	0.146376	0.00651974	-0.0811105	6.36126	6.0859	6.09733	1
ITPR2	0.187867	0.0723085	2.59814	0.0093731	0.146639	0.0773008	-0.110567	7.95078	7.71097	7.80968	1
HIST1H2AE	-0.172467	0.0516615	-3.33841	0.000842605	0.1468	-0.0742407	0.0982264	6.9675	7.54463	7.15009	1
KIAA1468	0.130563	0.0503141	2.59496	0.0094602	0.146986	0.02015	-0.110413	7.32707	7.72528	7.15398	1
OFD1	0.144741	0.05583	2.59253	0.00952722	0.147253	0.0084398	-0.136301	7.59474	7.76475	7.27073	1
HLA-DQA1	-0.231581	0.0694137	-3.33624	0.000849191	0.147373	-0.0418565	0.189724	8.78401	8.60759	9.16276	1
HIBCH	0.160913	0.0621394	2.58955	0.00961012	0.147582	0.0219095	-0.139004	7.4024	7.4873	7.09152	1
MDM2	0.170535	0.0658835	2.58843	0.00964153	0.147706	0.273225	0.10269	8.31163	8.94219	9.4903	1
KIAA1107	0.0872578	0.0337277	2.58713	0.00967802	0.14785	0.0463106	-0.0409472	4.24341	4.32084	4.27391	1
C12orf51	0.161981	0.0626321	2.58623	0.00970335	0.14795	-0.00285712	-0.164838	7.11385	6.86676	6.59488	1
AMY2B	0.142335	0.0551453	2.58109	0.0098489	0.148523	-0.0125762	-0.154911	6.66267	6.38102	6.13737	1
P2RY5	0.149384	0.0578999	2.58004	0.0098789	0.148641	0.0981829	-0.0512013	6.24222	6.38313	6.40195	1
XPO4	0.071593	0.0277608	2.57892	0.00991087	0.148766	0.0226803	-0.0489127	5.36072	6.08169	5.43146	1
ZNF439	0.156918	0.06086	2.57835	0.00992729	0.148831	0.048186	-0.108733	5.67866	5.22247	5.41789	1
ZNF780B	0.13208	0.0512378	2.57779	0.00994337	0.148894	-0.00444423	-0.136525	6.27089	6.38693	5.89939	1
MPHOSPH9	0.148766	0.0577542	2.57585	0.00999927	0.149112	0.0124291	-0.136337	6.85506	7.04419	6.54594	1
C9orf126	0.0960077	0.0372864	2.57487	0.0100277	0.149223	0.0313868	-0.0646209	5.99015	5.8808	5.87522	1
ANAPC4	0.10669	0.0414481	2.57407	0.0100509	0.149314	0.0140105	-0.09268	6.37431	6.37248	6.15367	1
C6orf62	0.154138	0.0598914	2.57362	0.010064	0.149365	0.0288456	-0.125292	9.68477	9.86993	9.45175	1
VSIG4	-0.0705927	0.0212104	-3.32822	0.000874034	0.149512	-0.0233876	0.0472051	5.04623	5.17634	5.13894	1
CNOT6L	0.0833296	0.0324142	2.57078	0.0101471	0.149688	-0.0225543	-0.105884	7.45843	7.94044	7.19521	1
C17orf75	0.0995443	0.0387281	2.57034	0.01016	0.149738	-0.00331759	-0.102862	4.9326	5.4999	4.74876	1
C5orf42	0.127128	0.0494868	2.56893	0.0102013	0.149898	0.030152	-0.0969761	6.74853	6.70742	6.5532	1
C11orf24	0.0736872	0.0287108	2.56653	0.0102721	0.150173	0.0424254	-0.0312618	5.74799	6.25086	5.87982	1
PELI2	0.0700833	0.0273075	2.56645	0.0102745	0.150182	0.0371825	-0.0329008	6.74163	7.06952	6.8192	1
FLJ11710	0.108166	0.0421748	2.56471	0.0103261	0.150382	0.0492632	-0.0589029	5.89896	5.26772	5.74572	1
ARGLU1	0.124574	0.0485869	2.56394	0.0103491	0.15047	0.00579776	-0.118776	8.86698	8.88076	8.55339	1
RGPD4	0.107221	0.0418383	2.56275	0.0103848	0.150608	0.0241391	-0.0830818	8.34907	8.94847	8.30391	1
PCM1	0.129954	0.0507329	2.56154	0.010421	0.150748	0.0269704	-0.102984	8.77973	9.48594	8.70813	1
GTPBP4	0.0881827	0.0344308	2.56116	0.0104325	0.150792	0.011204	-0.0769787	7.06463	7.71838	7.01121	1
GCLC	0.097131	0.0379427	2.55994	0.0104691	0.150933	0.000200595	-0.0969304	7.33828	7.57089	7.11396	1
C1orf199	0.143693	0.0561545	2.55888	0.0105009	0.151055	0.0321581	-0.111535	7.69295	8.15517	7.56314	1
C3orf62	0.0608036	0.0237817	2.55674	0.0105658	0.151304	-0.0025643	-0.0633679	6.04706	6.1742	5.88788	1
GNPAT	0.145206	0.0568026	2.55633	0.0105783	0.151352	0.00571009	-0.139496	7.32917	7.35582	6.9599	1
PMS2L1	0.103969	0.0406728	2.55622	0.0105816	0.151364	0.022531	-0.0814376	6.86879	7.1299	6.75608	1
DARS	0.111034	0.0434404	2.556	0.0105884	0.151391	0.0327072	-0.0783264	8.37838	8.91299	8.35757	1
GTF2I	0.124413	0.0486836	2.55554	0.0106022	0.151443	-0.00263423	-0.127047	7.43332	7.58183	7.09992	1
TTC17	0.126295	0.0494501	2.554	0.0106494	0.151624	0.0109322	-0.115363	7.78361	7.80336	7.49515	1
ATAD2	0.0947494	0.0371039	2.55363	0.0106608	0.151667	-0.00625267	-0.101002	6.31528	6.757	6.10331	1
CENPJ	0.140244	0.0549273	2.55326	0.010672	0.15171	0.0237903	-0.116453	7.25905	7.0639	6.96057	1
FAM46C	0.0718151	0.0281307	2.55291	0.0106826	0.151751	-0.00759238	-0.0794075	7.51964	7.68762	7.30963	1
CCDC93	0.0999305	0.039146	2.55277	0.0106871	0.151768	-0.00200646	-0.101937	7.35873	7.97583	7.19111	1
ZMYM5	0.093805	0.0368107	2.54831	0.0108248	0.152292	0.0331226	-0.0606824	6.33258	6.90316	6.36953	1
LOC440248	0.185213	0.0727557	2.54569	0.0109062	0.152601	-0.00925896	-0.194472	7.82333	7.04677	7.09757	1
WDR52	0.127222	0.0501087	2.53891	0.0111198	0.153408	0.0557203	-0.0715013	6.32139	5.84634	6.18219	1
MSH2	0.103531	0.0408576	2.53393	0.011279	0.154007	0.0099557	-0.0935748	5.42092	6.02929	5.30846	1
TMEM156	0.0597558	0.023697	2.52166	0.0116804	0.155502	0.00400157	-0.0557542	4.66914	5.16118	4.62264	1
SLC20A1	0.0937783	0.037212	2.52011	0.0117318	0.155693	-0.0143936	-0.108172	6.83728	7.36417	6.59947	1
WDR43	0.116567	0.0462574	2.51996	0.0117368	0.155711	0.0290523	-0.0875145	7.3209	7.85438	7.2639	1
LIFR	0.0999851	0.0397299	2.51662	0.0118486	0.156124	0.017709	-0.0822761	4.00707	3.90168	3.80521	1
GUF1	0.0980594	0.0389742	2.51601	0.0118692	0.1562	0.0160875	-0.0819719	6.26837	6.63114	6.15645	1
CCDC76	0.149891	0.059609	2.51457	0.0119176	0.156378	0.0331524	-0.116739	7.53101	7.62529	7.31583	1
LOC728212	0.0939199	0.0373667	2.51347	0.0119552	0.156517	0.0465891	-0.0473308	6.78802	6.49447	6.72723	1
TAS2R4	0.104616	0.0416291	2.51306	0.0119688	0.156567	0.0430557	-0.0615607	4.3954	4.64601	4.39371	1
STX2	0.0805848	0.0320728	2.51256	0.0119859	0.156629	-0.0121348	-0.0927196	5.88361	6.25892	5.66508	1
CNOT6	0.125304	0.0498826	2.51197	0.0120058	0.156703	0.0152905	-0.110013	7.3252	7.74386	7.14371	1
KIFAP3	0.126166	0.0502439	2.51106	0.0120368	0.156816	0.0447261	-0.0814395	6.59956	6.84659	6.54617	1
KLHDC10	0.154748	0.0617162	2.50742	0.0121616	0.157273	0.0128466	-0.141902	7.59337	7.91401	7.29614	1
RANBP2	0.14853	0.0592504	2.50683	0.0121821	0.157348	0.0229686	-0.125562	8.44737	9.09174	8.28898	1
ATP2B4	0.0768687	0.03067	2.50632	0.0121996	0.157412	-0.0596014	-0.13647	6.76929	7.30011	6.32646	1
UBA5	0.104861	0.0418571	2.50521	0.0122379	0.157552	-0.01217	-0.117031	7.35873	7.68815	7.06285	1
VPS13A	0.15917	0.063554	2.50448	0.012263	0.157644	0.0186906	-0.140479	6.03223	6.28944	5.74266	1
PRG2	-0.09206	0.0279109	-3.29835	0.000972556	0.157671	-0.0285152	0.0635447	5.97314	5.63781	6.00415	1
ZNF121	0.0874635	0.0349414	2.50315	0.0123093	0.157812	0.0169519	-0.0705116	6.727	7.05473	6.64258	1
PIGN	0.11464	0.0458066	2.50269	0.0123255	0.157871	0.0310778	-0.0835617	5.8452	5.83838	5.69688	1
MSH6	0.09948	0.0397597	2.50203	0.0123482	0.157954	-0.0183825	-0.117863	7.9248	8.44522	7.6474	1
HIST1H2AL	-0.0999635	0.0303189	-3.29707	0.000976989	0.158027	-0.0463979	0.0535657	5.37964	5.50025	5.42383	1
BPTF	0.141159	0.0564507	2.50057	0.0123995	0.15814	0.00845438	-0.132704	7.83392	8.20522	7.56028	1
SNORD49A	0.181048	0.0725449	2.49567	0.012572	0.158766	0.0103424	-0.170706	5.23762	5.48439	4.83796	1
HELZ	0.119573	0.04803	2.48956	0.0127903	0.159553	0.014129	-0.105444	7.47913	7.98984	7.32558	1
SCMH1	0.0648602	0.026059	2.48898	0.0128111	0.159628	-0.023555	-0.0884152	5.61594	5.83958	5.34715	1
PIK3C2A	0.145948	0.0586654	2.4878	0.0128535	0.15978	0.0383703	-0.107578	6.46485	6.81381	6.34086	1
C20orf72	0.107553	0.0432708	2.48558	0.0129342	0.160069	0.0307833	-0.0767696	5.97104	6.19807	5.88768	1
VPS13B	0.148099	0.0595856	2.48548	0.0129377	0.160082	0.0240147	-0.124084	6.7083	6.8005	6.44655	1
RIOK3	0.0722196	0.0290717	2.48419	0.0129847	0.16025	0.00306549	-0.0691541	7.15038	8.03258	7.14177	1
CPEB2	0.118746	0.0478978	2.47915	0.0131696	0.160911	0.0212944	-0.0974515	6.45307	6.87369	6.32395	1
WDR5B	0.084411	0.0340516	2.47891	0.0131784	0.160942	0.0298067	-0.0546042	5.74681	6.04123	5.73626	1
AGAP6	0.193645	0.078187	2.4767	0.0132605	0.161234	0.0271651	-0.16648	6.26968	6.68748	5.96315	1
TMX4	0.061924	0.0250084	2.47612	0.0132817	0.16131	0.00395496	-0.0579691	6.62387	7.97102	6.74206	1
F8A1	0.0984634	0.0397653	2.47611	0.0132821	0.161311	-0.00322933	-0.101693	8.68801	8.83723	8.42408	1
SNORD1A	0.146716	0.0592743	2.47521	0.0133159	0.161431	0.092369	-0.0543471	3.72848	3.80596	3.85044	1
SFRS2IP	0.137032	0.0553737	2.47468	0.0133357	0.161501	0.0437855	-0.0932465	8.11778	8.62803	8.08134	1
ZNF234	0.106725	0.0431333	2.47432	0.0133491	0.161549	0.033853	-0.0728724	5.83975	6.12156	5.78686	1
TRPM7	0.131589	0.0532079	2.47312	0.0133939	0.161708	0.00691344	-0.124676	7.25897	7.83201	7.04384	1
LRRC37A3	0.0882972	0.035707	2.47283	0.0134049	0.161747	-0.0154726	-0.10377	7.72314	7.87734	7.4201	1
AKAP10	0.123543	0.0499768	2.47201	0.0134354	0.161855	0.00505039	-0.118493	6.03102	6.13643	5.73446	1
PLK4	0.0976921	0.0395261	2.47158	0.0134516	0.161912	-0.012425	-0.110117	4.9512	5.52023	4.72189	1
POLH	0.120047	0.0485844	2.47089	0.0134777	0.162005	0.146542	0.0264955	6.2026	6.38221	6.72303	1
POLR1D	0.0882162	0.0357321	2.46882	0.0135558	0.16228	0.012583	-0.0756331	7.81345	8.14848	7.70392	1
PIK3CB	0.142509	0.0577629	2.46714	0.0136196	0.162505	0.0126296	-0.12988	6.67928	7.21179	6.45748	1
SUPV3L1	0.0862798	0.0350061	2.46471	0.0137125	0.162833	-0.0153841	-0.101664	6.48945	7.02647	6.26912	1
SMC5	0.12026	0.0488507	2.46179	0.0138246	0.163226	0.0112746	-0.108985	7.44393	7.94802	7.27116	1
CLUAP1	0.0837772	0.0340562	2.45997	0.0138948	0.163472	0.0179252	-0.065852	6.27572	6.54664	6.19571	1
GRSF1	0.087699	0.0356516	2.45989	0.0138981	0.163484	0.0157695	-0.0719295	7.44815	7.79579	7.36043	1
RFC1	0.0977939	0.0397649	2.45931	0.0139206	0.163563	0.0220757	-0.0757183	7.17758	7.81909	7.15569	1
NSF	0.112627	0.0458341	2.45728	0.0139993	0.163838	0.0715313	-0.041096	6.92647	6.776	6.98159	1
ITSN2	0.12027	0.0489658	2.4562	0.0140416	0.163986	0.0103255	-0.109944	7.53736	7.91453	7.33386	1
FBXO9	0.135225	0.0551261	2.45301	0.0141667	0.164422	0.0227467	-0.112478	5.09878	5.22219	4.87221	1
PDS5B	0.0916845	0.0374259	2.44976	0.014295	0.164868	0.0265554	-0.0651291	7.22879	7.80831	7.23669	1
LRRC37A2	0.144325	0.0590083	2.44585	0.0144512	0.16541	-0.0142257	-0.158551	8.32115	8.27374	7.8279	1
DPY19L4	0.116015	0.0474867	2.4431	0.0145617	0.165791	0.0309257	-0.0850891	5.94862	6.0409	5.81542	1
C4orf30	0.0987588	0.040529	2.43675	0.0148201	0.166681	-0.0106208	-0.10938	6.67113	7.07734	6.41637	1
METTL3	0.114351	0.0469551	2.43533	0.0148783	0.166881	0.00668698	-0.107664	6.97315	6.98209	6.6922	1
WDR36	0.104253	0.0428299	2.43412	0.0149279	0.167051	0.00808552	-0.0961678	5.98503	6.51584	5.84456	1
GUSBL2	0.136479	0.0560876	2.43331	0.0149613	0.167165	-0.058637	-0.195116	5.31515	5.36208	4.61403	1
SLC5A3	0.129387	0.0531815	2.43293	0.0149772	0.16722	0.0227249	-0.106662	6.96566	6.76417	6.69034	1
TATDN1	-0.179272	0.0549509	-3.2624	0.00110473	0.167904	-0.192198	-0.0129256	5.55376	5.34216	4.93709	1
HSDL2	0.113334	0.0466945	2.42714	0.0152184	0.168043	0.078923	-0.0344109	5.94563	6.07175	6.09549	1
PKN2	0.145756	0.0601473	2.42332	0.0153795	0.168591	0.0470535	-0.0987025	7.82088	8.44826	7.80174	1
KIF20B	0.107692	0.0444572	2.42237	0.0154195	0.168726	0.0165078	-0.0911841	6.00155	6.41984	5.87611	1
ZNF654	0.145661	0.060171	2.42079	0.015487	0.168955	0.0689439	-0.0767172	6.80949	7.7482	6.97547	1
BNIP3L	0.0834902	0.0345285	2.41801	0.0156058	0.169357	0.0265592	-0.056931	7.85449	8.13303	7.82515	1
KIF27	0.120147	0.0497052	2.41719	0.015641	0.169476	0.0179932	-0.102154	6.27638	6.50526	6.08651	1
TTC3	0.13168	0.0544833	2.41689	0.0156536	0.169518	0.0104507	-0.12123	7.1013	7.69178	6.90922	1
CCR1	0.0831296	0.0344407	2.4137	0.0157913	0.169983	0.0101333	-0.0729963	4.44655	4.64875	4.31097	1
ALOX5	0.0817983	0.0339185	2.41161	0.0158821	0.170288	0.0293854	-0.0524129	5.42452	5.28104	5.33134	1
DLEU1	0.173797	0.0721782	2.40788	0.0160453	0.170836	0.0108842	-0.162913	5.58104	5.58436	5.15602	1
DIS3	0.0952843	0.0395806	2.40735	0.0160688	0.170915	0.0184168	-0.0768675	7.96178	8.52118	7.90999	1
COL4A3BP	0.123255	0.0511999	2.40733	0.0160698	0.170918	0.0138251	-0.10943	7.00436	7.46297	6.82839	1
GAS7	0.0818465	0.0340082	2.40667	0.0160988	0.171015	0.0225871	-0.0592594	6.01377	6.06763	5.92186	1
ITGA4	0.123765	0.0514373	2.40612	0.0161228	0.171095	0.0136886	-0.110076	7.58491	7.87526	7.37309	1
ZNF100	0.111152	0.0462205	2.40481	0.0161807	0.171289	0.0384503	-0.0727014	6.0286	6.24277	5.97553	1
HIST1H1D	-0.115572	0.0355604	-3.25004	0.00115391	0.17153	-0.0520783	0.0634942	6.14244	6.51092	6.2481	1
CLEC2D	0.0987094	0.0411385	2.39944	0.0164202	0.172088	0.0144673	-0.0842421	6.51636	6.15319	6.24836	1
RNF19A	0.0957268	0.0399974	2.39332	0.0166965	0.173005	0.0451178	-0.050609	8.05716	8.76781	8.18392	1
LMBR1	0.0569003	0.0237842	2.39236	0.0167405	0.173151	-0.0242158	-0.0811161	6.64591	7.5784	6.53748	1
OPA1	0.127747	0.0534094	2.39185	0.0167638	0.173228	0.0149885	-0.112759	7.83334	8.68882	7.73068	1
CBWD5	0.195801	0.0819127	2.39037	0.0168315	0.173452	-0.00343868	-0.19924	6.4094	6.50246	5.86051	1
PTER	0.0703515	0.0294449	2.38926	0.0168823	0.173619	0.0498022	-0.0205493	6.00299	6.17347	6.119	1
YES1	0.123264	0.0515965	2.38901	0.0168938	0.173657	0.0336351	-0.0896294	6.52798	7.09224	6.48405	1
ACSM3	0.0565343	0.023669	2.38854	0.0169155	0.173729	0.00848717	-0.0480472	5.46984	5.86165	5.43743	1
KIAA1826	0.0810526	0.0339829	2.3851	0.0170745	0.174253	-0.0155919	-0.0966444	6.82197	7.17146	6.57761	1
ARIH2	0.0838834	0.0352048	2.38273	0.0171849	0.174615	-0.00571001	-0.0895934	7.02997	7.31131	6.81939	1
HERC5	0.0953479	0.0400204	2.38248	0.0171965	0.174653	0.0759789	-0.0193689	5.47216	4.8431	5.50486	1
LOC283588	0.112311	0.0471773	2.38061	0.0172838	0.17494	0.0357081	-0.0766029	4.2413	4.40227	4.15899	1
P2RY14	0.0733214	0.0308643	2.3756	0.0175203	0.175713	0.0523948	-0.0209266	5.56728	5.87282	5.7165	1
ORMDL2	-0.148165	0.045789	-3.23582	0.00121294	0.175766	-0.0587775	0.0893874	7.83401	8.13413	7.97974	1
APOL3	0.0454052	0.019122	2.3745	0.0175728	0.175885	0.0592408	0.0138357	5.63173	5.08796	5.72759	1
MCCC1	0.12151	0.0511846	2.37396	0.0175984	0.175968	0.00840006	-0.11311	7.36408	7.16389	7.03085	1
NPIPL1	0.142257	0.0599599	2.37254	0.0176665	0.17619	-0.0189177	-0.161175	8.51003	8.33616	7.97099	1
EFCAB4B	0.120636	0.0508582	2.37201	0.0176915	0.176272	0.0891617	-0.0314746	5.3719	5.05498	5.47004	1
IFT74	0.116363	0.0490627	2.37171	0.0177058	0.176318	0.0693133	-0.0470493	5.90101	6.31623	6.0464	1
SOS1	0.140461	0.0592271	2.37157	0.0177126	0.17634	0.0347679	-0.105693	8.12481	8.26515	7.95429	1
CLCC1	0.0671198	0.0283523	2.36734	0.0179162	0.177002	0.00652381	-0.060596	6.42885	6.59094	6.30987	1
LRRC8B	0.0850099	0.0359171	2.36684	0.0179408	0.177081	0.0115158	-0.0734941	6.44442	6.92601	6.3672	1
PCTK2	0.0869526	0.0367711	2.3647	0.0180446	0.177418	-0.0167187	-0.103671	6.6169	7.30675	6.41778	1
PHF14	0.0963759	0.0407647	2.3642	0.0180692	0.177497	0.0321891	-0.0641869	7.34406	7.52221	7.2901	1
CRLS1	0.0972132	0.0411692	2.36131	0.0182105	0.177954	-0.0109362	-0.108149	6.62434	7.04584	6.3752	1
DLG1	0.145583	0.0616556	2.36123	0.0182146	0.177967	0.0268063	-0.118776	7.62937	7.66914	7.3798	1
FBXO22	0.122695	0.0520239	2.35844	0.018352	0.17841	0.129314	0.00661875	6.76482	7.11517	7.2155	1
HACE1	0.108819	0.0461855	2.35613	0.0184667	0.178779	0.034833	-0.0739858	6.06438	6.16678	5.97523	1
PSME4	0.113589	0.0482415	2.3546	0.0185427	0.179023	0.0321991	-0.0813903	7.01809	7.87491	7.05172	1
ATG4C	0.107251	0.0455624	2.35393	0.0185762	0.179131	0.0768709	-0.0303798	5.67055	5.55161	5.77694	1
C15orf5	0.120918	0.051423	2.35144	0.018701	0.179531	0.053801	-0.067117	6.08688	5.88077	6.00837	1
KCNQ5	0.0535188	0.0227621	2.35122	0.0187121	0.179566	0.0090238	-0.044495	4.65223	5.11887	4.64624	1
WRN	0.141714	0.0602902	2.35054	0.0187464	0.179676	0.0130007	-0.128714	6.34817	6.86196	6.12693	1
DNMT3B	0.0617344	0.0262746	2.34958	0.0187946	0.17983	-0.00128937	-0.0630237	5.37569	5.07401	5.13528	1
CHD1L	0.109768	0.0467355	2.34871	0.0188388	0.179972	-0.0164099	-0.126178	7.00067	7.36423	6.67413	1
PRKRA	0.102438	0.0436348	2.34763	0.0188932	0.180145	-0.00412729	-0.106566	6.94379	7.38208	6.7215	1
BCL2L11	0.0476866	0.0203128	2.34761	0.0188943	0.180149	-0.0147471	-0.0624338	5.79393	5.72721	5.56448	1
METAP1	0.098311	0.0418882	2.34698	0.0189261	0.18025	-0.00491409	-0.103225	7.08769	7.9315	6.95366	1
PUS10	0.075276	0.0320763	2.34678	0.0189363	0.180283	0.0368107	-0.0384653	5.09375	5.58131	5.18663	1
AGPAT9	0.0912993	0.0389183	2.34592	0.01898	0.180423	0.0164094	-0.0748898	5.70162	6.68825	5.7352	1
TMEM51	0.061352	0.0261541	2.34579	0.018987	0.180445	-0.00536477	-0.0667168	5.5753	5.25599	5.30961	1
OTUD4	0.121221	0.0517091	2.34429	0.0190634	0.180688	0.0127857	-0.108435	5.39831	6.07859	5.26655	1
CBR4	0.0802106	0.0342262	2.34354	0.0191017	0.18081	0.0218319	-0.0583787	6.39931	6.3007	6.27726	1
CEP57	0.0945252	0.0403545	2.34237	0.0191617	0.181001	0.00376315	-0.090762	7.49693	7.88112	7.33017	1
PIBF1	0.131713	0.0562307	2.34236	0.0191621	0.181002	0.038431	-0.0932816	6.75875	7.11593	6.6766	1
SENP6	0.147385	0.0629478	2.34139	0.0192123	0.181162	0.0436954	-0.10369	7.85482	8.50096	7.81607	1
ZNF852	0.139913	0.0597635	2.34111	0.0192268	0.181208	0.0437046	-0.0962079	6.99693	7.11807	6.87415	1
CSNK1A1	0.0933973	0.0398968	2.34097	0.0192335	0.18123	0.00897063	-0.0844267	8.9162	9.39211	8.80011	1
TNFSF4	0.167686	0.0716771	2.33946	0.0193116	0.181478	0.166605	-0.00108021	5.90976	5.72028	6.33533	1
DNAJC10	0.132908	0.0568248	2.33891	0.0193399	0.181567	0.0429634	-0.0899449	7.51649	8.11057	7.50376	1
TIA1	0.157567	0.0674421	2.33633	0.0194743	0.181993	0.0208518	-0.136715	9.34213	9.0277	8.95483	1
UTRN	0.139332	0.0596374	2.33632	0.0194745	0.181994	0.0243399	-0.114992	7.79504	8.03172	7.58855	1
WDFY3	0.088646	0.0379581	2.33536	0.0195246	0.182152	0.0169795	-0.0716665	5.52793	5.33746	5.33672	1
KIAA0753	0.105329	0.0451061	2.33514	0.0195359	0.182188	0.0308103	-0.0745191	5.62591	5.87355	5.55305	1
HIST1H4F	-0.12026	0.0374337	-3.21261	0.00131535	0.18284	-0.0334067	0.086853	5.65009	5.56913	5.78354	1
LRRC37B	0.131864	0.0566084	2.3294	0.0198378	0.183141	0.00581059	-0.126053	6.68759	7.14007	6.44141	1
DIAPH2	0.121757	0.052308	2.3277	0.0199279	0.183425	0.0343608	-0.0873966	7.40087	7.29185	7.23057	1
ATRX	0.136117	0.058488	2.32726	0.0199512	0.183498	0.0594607	-0.0766565	7.81048	7.95277	7.79079	1
ZBTB1	0.101837	0.0437902	2.32556	0.0200422	0.183784	0.0127222	-0.0891144	6.59303	7.37701	6.53593	1
SPG11	0.147965	0.0636351	2.32521	0.0200609	0.183843	0.0405685	-0.107396	6.9585	6.86943	6.75357	1
TCERG1	0.0808626	0.0347979	2.32378	0.0201376	0.184083	-0.0292684	-0.110131	7.18002	7.5346	6.86061	1
PARP15	0.0740572	0.0318982	2.32168	0.0202504	0.184437	0.0341083	-0.0399489	4.25757	4.48996	4.2877	1
ERAP1	0.107248	0.0462038	2.32119	0.0202765	0.184519	0.00903738	-0.0982105	7.08583	7.17151	6.85328	1
USP6NL	0.088046	0.0379356	2.32094	0.0202903	0.184562	-0.0114062	-0.0994522	6.89879	6.99768	6.60817	1
RPL23AP82	0.103304	0.044514	2.3207	0.020303	0.184601	0.0365089	-0.0667948	3.74535	4.16699	3.74488	1
LOC401622	0.121945	0.0526253	2.31724	0.0204908	0.185188	0.0378852	-0.0840602	7.2019	7.16205	7.06464	1
C9orf5	0.107201	0.0462962	2.31554	0.0205833	0.185477	0.00656104	-0.10064	6.85905	7.0488	6.63358	1
ACADSB	0.086724	0.0374567	2.31531	0.0205959	0.185516	0.0395257	-0.0471983	4.95139	5.19562	4.97876	1
DKC1	0.0638206	0.0276081	2.31166	0.0207962	0.186139	-0.0244031	-0.0882238	7.78367	8.23856	7.5593	1
DIXDC1	0.0920464	0.0398375	2.31055	0.0208579	0.186331	-0.00366329	-0.0957097	6.06199	6.32986	5.83732	1
WAPAL	0.103795	0.0449489	2.30918	0.0209335	0.186566	0.0177526	-0.0860427	8.64708	9.18433	8.56332	1
ZNF521	0.142091	0.0615551	2.30835	0.0209795	0.186708	-0.00380728	-0.145898	6.53783	6.62499	6.13608	1
NBPF4	0.132661	0.0574826	2.30785	0.0210072	0.186794	0.0454056	-0.0872558	3.8074	3.69481	3.6677	1
FBXL20	0.118358	0.0512932	2.30747	0.0210286	0.186861	-0.0166855	-0.135043	7.84411	8.1026	7.47097	1
ANKRD42	0.0743131	0.0322062	2.30741	0.0210317	0.18687	-0.00615858	-0.0804717	5.27421	5.85492	5.14779	1
CDC2L1	0.16794	0.0727911	2.30715	0.0210464	0.186916	0.0280752	-0.139865	4.52621	5.20761	4.34948	1
MRE11A	0.131264	0.0569295	2.30572	0.0211263	0.187163	0.0367453	-0.0945182	5.82561	6.02442	5.70361	1
SRGAP2	0.0857397	0.0372069	2.3044	0.0212001	0.187391	0.00690639	-0.0788333	5.25995	4.91765	4.9901	1
FILIP1L	0.0648149	0.0281356	2.30366	0.0212418	0.18752	0.0171947	-0.0476202	5.29981	5.41429	5.23751	1
RMND5A	0.0885234	0.0384548	2.30201	0.0213345	0.187806	0.00123994	-0.0872834	6.64759	7.45537	6.56823	1
PAR5	0.174489	0.0758168	2.30145	0.0213661	0.187904	-0.0299472	-0.204436	4.64945	4.55646	3.97458	1
ALS2	0.0951225	0.0413598	2.29988	0.0214551	0.188178	0.0143199	-0.0808027	6.18455	5.9233	5.94615	1
ZNF790	0.0783491	0.0340726	2.29948	0.0214778	0.188248	0.0248381	-0.053511	5.16687	5.43056	5.13932	1
SF3A3	0.10154	0.0441651	2.2991	0.0214995	0.188315	0.00432801	-0.0972117	7.90562	8.24866	7.71415	1
TP53INP1	0.160597	0.0698774	2.29827	0.0215467	0.18846	0.163892	0.00329506	6.67933	6.81897	7.17538	1
C3orf63	0.0881251	0.0383711	2.29666	0.0216384	0.188742	0.0356943	-0.0524308	6.84287	7.13972	6.85538	1
VPS54	0.0995482	0.0433543	2.29616	0.0216668	0.18883	0.0103888	-0.0891595	5.66415	5.77657	5.46608	1
USP37	0.0625075	0.0272296	2.29557	0.0217005	0.188933	-0.0163224	-0.0788299	5.36609	5.90348	5.20715	1
SAAL1	0.0767814	0.0334598	2.29474	0.0217481	0.189079	-0.00367032	-0.0804518	7.04807	7.397	6.88232	1
CLIC2	0.0803768	0.0350281	2.29464	0.0217537	0.189096	0.0302053	-0.0501716	5.78451	5.49994	5.67169	1
ARL17P1	0.137931	0.0601573	2.29283	0.0218576	0.189415	0.0174272	-0.120503	7.40295	7.45768	7.12528	1
DDI2	0.0481064	0.0209843	2.29249	0.0218772	0.189475	-0.0213525	-0.0694589	6.56982	7.26757	6.4551	1
FAM24B	0.074672	0.03262	2.28915	0.0220708	0.190068	-0.00452182	-0.0791938	6.01108	6.08714	5.79188	1
DOCK5	0.0756979	0.0330869	2.28785	0.0221461	0.190298	-0.0391457	-0.114844	6.02392	6.37249	5.66247	1
SNORD7	0.10619	0.0464804	2.28462	0.0223353	0.190875	0.0103345	-0.0958555	5.96983	5.79404	5.69521	1
LOC100128868	0.106547	0.0466936	2.28182	0.0225	0.191376	0.0733343	-0.0332122	5.10728	5.94875	5.38792	1
TDRD9	0.104031	0.0456141	2.28068	0.0225676	0.191582	0.0334899	-0.070541	4.04974	4.03189	3.94243	1
SMCHD1	0.125186	0.0549033	2.28012	0.0226005	0.191682	0.034651	-0.0905353	8.8768	9.33469	8.81191	1
BTBD3	0.0706857	0.0310096	2.27948	0.0226386	0.191798	0.0029838	-0.0677019	5.53245	6.15977	5.4767	1
FAM171B	0.0618445	0.027139	2.27881	0.0226784	0.191918	0.0349514	-0.0268931	4.75502	5.19066	4.86472	1
GOLGA4	0.125977	0.0553028	2.27796	0.022729	0.192072	0.0403272	-0.0856503	6.60536	7.18236	6.59386	1
LPGAT1	0.120362	0.052842	2.27777	0.0227404	0.192106	-0.0156804	-0.136042	6.35357	6.82401	6.02284	1
UGT2B28	0.070245	0.0308419	2.27758	0.0227515	0.19214	0.0696761	-0.000568926	3.16247	2.97435	3.31835	1
CEP290	0.123644	0.0542934	2.27732	0.022767	0.192187	0.0602243	-0.0634193	5.86603	6.26703	5.93729	1
ZNF638	0.139179	0.0611275	2.27687	0.0227941	0.192269	0.0314283	-0.107751	8.36402	8.44482	8.16648	1
ZCRB1	0.105453	0.0463776	2.27379	0.0229789	0.192828	0.0242013	-0.0812513	7.57499	7.77346	7.45494	1
LOC401097	0.092796	0.0409007	2.26881	0.0232798	0.193737	0.0323815	-0.0604145	5.03476	5.1541	4.98014	1
C6orf167	0.0654537	0.0288504	2.26872	0.0232851	0.193753	0.000336533	-0.0651171	4.31539	4.69911	4.21075	1
SGCE	0.045948	0.0202732	2.26644	0.0234247	0.194173	0.0288789	-0.0170691	4.23344	4.18519	4.25686	1
PCID2	0.13466	0.0594283	2.26593	0.0234558	0.194266	0.0453673	-0.089293	6.67364	6.89354	6.59463	1
RBM6	0.124037	0.0547423	2.26583	0.023462	0.194285	-0.0151651	-0.139202	7.82236	7.53939	7.33354	1
RNF170	0.0903244	0.0398653	2.26574	0.0234672	0.194301	0.0194577	-0.0708667	6.1443	6.28194	6.02788	1
PYHIN1	0.0994156	0.0439028	2.26445	0.0235467	0.19454	0.0875587	-0.0118568	4.5411	4.42904	4.73065	1
CDC14A	0.117519	0.0519081	2.26399	0.0235748	0.194624	0.0265163	-0.091003	6.62841	6.93667	6.5095	1
AHCTF1	0.10509	0.0464251	2.26364	0.0235966	0.194689	0.0091211	-0.0959685	6.53882	7.22311	6.4325	1
KIF13A	0.0801975	0.0354556	2.26192	0.0237026	0.195008	-0.00157295	-0.0817704	6.23818	6.15824	5.98883	1
DCBLD2	0.0702687	0.0310716	2.26151	0.0237277	0.195083	0.0542853	-0.0159834	5.53376	5.61877	5.65801	1
TEC	0.123583	0.0546764	2.26027	0.0238047	0.195313	-0.00728718	-0.13087	8.3305	7.97709	7.87298	1
C7orf41	0.0697037	0.030855	2.25908	0.0238786	0.195534	0.00449649	-0.0652073	6.05156	6.60686	5.99263	1
ZNF326	0.105427	0.0467074	2.25718	0.023997	0.195889	-0.000587281	-0.106014	7.47534	8.0819	7.29817	1
LOC641298	0.125492	0.0556241	2.25608	0.0240655	0.196093	-0.0275511	-0.153044	9.17226	9.2248	8.6771	1
NUP107	0.124242	0.0550714	2.25601	0.0240699	0.196107	0.00783968	-0.116402	7.17974	7.49484	6.93879	1
C17orf85	0.109929	0.0487487	2.25502	0.0241319	0.196291	0.0158532	-0.0940762	8.14346	8.59068	8.01388	1
USP24	0.122589	0.0543751	2.25451	0.0241642	0.196388	-0.0107983	-0.133387	7.28588	7.5993	6.94485	1
ATR	0.0962104	0.0426987	2.25324	0.0242441	0.196626	0.0387857	-0.0574247	6.18387	6.3485	6.16461	1
MAP4K4	0.107994	0.0479357	2.25289	0.0242663	0.196692	0.0597647	-0.0482289	7.95522	8.2176	8.04	1
GK5	0.0805631	0.0357854	2.25129	0.0243674	0.196993	0.0354908	-0.0450724	5.57571	5.65421	5.56458	1
MPP7	0.0585214	0.0260236	2.24878	0.0245262	0.197465	-0.0140601	-0.0725815	4.95857	5.84604	4.89347	1
MLL3	0.105235	0.0468211	2.2476	0.0246018	0.19769	-0.0153684	-0.120603	8.05154	8.32426	7.72536	1
LGALS1	-0.144906	0.0457762	-3.16552	0.00154804	0.1978	-0.0552658	0.0896399	10.1838	10.0684	10.257	1
TBL1XR1	0.146291	0.0651915	2.24402	0.0248309	0.198369	0.0257708	-0.12052	7.92445	8.1483	7.70392	1
WHSC1L1	0.10786	0.0480688	2.24386	0.0248416	0.198401	0.00525018	-0.102609	8.18786	8.31579	7.94084	1
SEPP1	0.150215	0.0669823	2.2426	0.0249224	0.19864	0.00284478	-0.14737	4.65379	4.99661	4.31768	1
CHKA	0.0677744	0.0302214	2.2426	0.0249227	0.198641	-0.012323	-0.0800974	5.52655	6.23127	5.40872	1
DYRK1A	0.088234	0.0393583	2.24181	0.0249735	0.198791	0.00073197	-0.087502	7.55985	8.11743	7.42841	1
CPEB4	0.0752771	0.0335886	2.24115	0.0250164	0.198918	0.0152596	-0.0600174	6.83191	7.04562	6.74933	1
KRAS	0.0875697	0.0390786	2.24086	0.0250351	0.198973	0.0175582	-0.0700115	7.85029	8.59703	7.85277	1
DSERG1	0.101608	0.0453795	2.23907	0.0251516	0.199317	0.00102093	-0.100587	4.94566	5.69225	4.81619	1
MSL3L2	0.138717	0.0619629	2.23871	0.025175	0.199386	0.0469231	-0.0917936	5.44454	5.21616	5.27323	1
FCER1G	-0.221274	0.0700226	-3.16003	0.00157751	0.199599	-0.0390908	0.182183	7.2656	8.49515	7.91216	1
C10orf118	0.11351	0.0507654	2.23597	0.0253534	0.199912	0.019763	-0.0937472	7.72227	8.35143	7.64095	1
HSPC159	0.0711756	0.0318339	2.23585	0.0253617	0.199937	-0.0275385	-0.0987141	5.27454	5.60666	4.98746	1
PHACTR4	0.160245	0.0717061	2.23474	0.0254342	0.20015	-0.00523805	-0.165483	7.44235	7.79267	7.0344	1
DUT	0.0556223	0.0248994	2.23388	0.0254909	0.200317	-0.0251868	-0.0808091	6.53687	6.79023	6.29075	1
CLK4	0.143526	0.0643158	2.23158	0.0256429	0.200764	0.00876642	-0.134759	8.59848	8.79532	8.28507	1
GPR171	0.072639	0.0325742	2.22996	0.0257501	0.201078	0.0296972	-0.0429419	4.50737	4.3511	4.43903	1
KATNA1	0.0761425	0.0341454	2.22995	0.0257511	0.201081	0.00635746	-0.069785	5.43687	6.07018	5.38594	1
ANKRD26	0.0916414	0.0411306	2.22806	0.0258766	0.201449	0.03162	-0.0600214	5.21991	5.18491	5.13338	1
WSB1	0.143313	0.064368	2.22646	0.0259837	0.201762	0.0126608	-0.130652	8.45294	8.82996	8.19797	1
FANCL	0.104456	0.0469289	2.22583	0.0260257	0.201885	0.0211139	-0.0833417	6.98239	7.06191	6.82406	1
PIP5K1B	0.0833154	0.0374324	2.22576	0.0260306	0.2019	0.0145033	-0.0688121	4.64002	4.59418	4.47879	1
MTA3	0.0868434	0.0390186	2.22569	0.0260348	0.201912	0.00601539	-0.080828	4.96402	4.83447	4.72863	1
MFF	0.0926515	0.0416324	2.22547	0.0260499	0.201956	-0.0234121	-0.116064	7.55043	7.70242	7.1903	1
NEXN	0.0508738	0.0228674	2.22473	0.0260991	0.2021	0.00913837	-0.0417355	5.80664	5.6224	5.67852	1
ZCCHC11	0.0949053	0.0426604	2.22467	0.0261036	0.202113	0.014877	-0.0800283	7.51023	8.00728	7.42722	1
ZBTB25	0.106789	0.0480158	2.22403	0.0261462	0.202238	0.00909116	-0.0976977	5.90409	5.89355	5.65388	1
ZNF718	0.0822264	0.0369824	2.22339	0.0261894	0.202364	-0.0185146	-0.100741	4.4821	4.66991	4.18575	1
ITGA6	0.0951335	0.0427989	2.2228	0.0262291	0.20248	-0.000310374	-0.0954439	6.45171	7.06193	6.30564	1
ISCU	0.131768	0.0592926	2.22233	0.0262609	0.202572	0.0697851	-0.0619827	8.15845	7.88106	8.12482	1
BTN3A3	0.0746561	0.0335949	2.22225	0.0262666	0.202589	0.0113973	-0.0632588	5.8664	5.21298	5.5905	1
NUPL2	0.0743747	0.033494	2.22054	0.0263821	0.202926	0.0104446	-0.0639301	5.50471	5.68052	5.39011	1
GALK2	0.075037	0.0338099	2.21938	0.0264609	0.203155	0.0156218	-0.0594152	6.03433	5.91957	5.88876	1
NKTR	0.14605	0.0658352	2.21842	0.0265265	0.203347	2.53107e-05	-0.146024	8.26935	8.57658	7.922	1
TFCP2	0.103252	0.0465483	2.21816	0.026544	0.203397	0.0116752	-0.0915763	6.93938	6.86129	6.70004	1
PIGF	0.171948	0.077541	2.21752	0.0265879	0.203525	0.0541517	-0.117797	4.60001	4.56091	4.41398	1
FANK1	0.0639235	0.0288396	2.21652	0.0266562	0.203724	0.0177581	-0.0461655	4.77918	4.55542	4.65489	1
NGLY1	0.124953	0.0563824	2.21618	0.0266794	0.203791	0.0111141	-0.113839	7.96145	8.57262	7.79605	1
REV3L	0.117185	0.052879	2.21609	0.026685	0.203807	0.0677309	-0.0494538	6.29598	6.97638	6.48323	1
AFF1	0.0994011	0.0448725	2.21519	0.026747	0.203988	-0.0159663	-0.115367	8.03704	8.19824	7.70154	1
CCDC111	0.105183	0.0474885	2.21492	0.0267654	0.204041	0.020643	-0.0845404	4.91017	4.75999	4.70122	1
GOLGA9P	0.122095	0.0551329	2.21457	0.0267899	0.204112	-0.00521463	-0.12731	5.63737	5.21828	5.18249	1
C11orf34	0.0974021	0.0439972	2.21383	0.0268408	0.20426	0.0429622	-0.0544399	5.16841	5.34068	5.17073	1
JMJD2C	0.0956306	0.0432236	2.21246	0.0269346	0.204532	0.00966091	-0.0859697	6.67626	7.13222	6.55379	1
SCFD2	0.0611352	0.0276366	2.2121	0.0269594	0.204604	-0.00971787	-0.070853	5.8858	5.89461	5.66196	1
SESN1	0.119308	0.0539369	2.212	0.026967	0.204626	0.17516	0.0558514	6.78369	7.4524	7.56426	1
ARID4B	0.127548	0.0577272	2.20949	0.0271409	0.205129	0.0383495	-0.0891981	8.328	8.66421	8.25286	1
ZNF451	0.136816	0.0619263	2.20934	0.0271508	0.205158	0.032044	-0.104772	6.43087	6.8212	6.30529	1
RHOT1	0.129649	0.0587113	2.20825	0.027227	0.205378	0.0100038	-0.119645	6.64077	6.65552	6.33672	1
ABLIM1	0.101975	0.0461932	2.20759	0.027273	0.205511	0.000561205	-0.101414	5.12684	5.09644	4.83837	1
KCTD3	0.0876353	0.0396999	2.20745	0.027283	0.20554	0.0027057	-0.0849296	5.75566	6.20064	5.61443	1
EXOSC9	0.0663869	0.030096	2.20584	0.027395	0.205864	0.0136332	-0.0527537	7.19666	7.48543	7.14488	1
ABCD3	0.0909696	0.0412469	2.20549	0.0274198	0.205935	0.00512086	-0.0858488	5.91421	6.61669	5.82867	1
JAK2	0.115474	0.0523981	2.20378	0.0275398	0.206281	0.0599557	-0.0555182	6.43625	6.55684	6.47279	1
CCDC132	0.0960171	0.0435765	2.20342	0.0275654	0.206355	0.0224803	-0.0735368	5.81683	5.95989	5.70248	1
RHOC	-0.0811652	0.0258581	-3.13887	0.00169598	0.206636	-0.0486043	0.0325609	6.56444	6.54392	6.51541	1
COG6	0.0936873	0.0425505	2.20179	0.0276799	0.206685	0.061732	-0.0319553	6.27766	6.67195	6.43989	1
TMX3	0.105725	0.0480336	2.20107	0.0277312	0.206832	0.0334957	-0.0722295	6.67007	6.89514	6.60663	1
RNASEN	0.116454	0.052928	2.20024	0.0277901	0.207002	0.0030638	-0.11339	7.22986	7.15767	6.90651	1
CPOX	0.060924	0.0276943	2.19988	0.0278155	0.207075	0.0144838	-0.0464403	6.41218	6.26509	6.29328	1
DHRS9	0.0461244	0.0209686	2.19969	0.0278288	0.207113	0.0119116	-0.0342128	4.88227	5.45353	4.93408	1
SETX	0.128577	0.058461	2.19936	0.0278521	0.20718	0.0112233	-0.117354	7.6509	8.18942	7.46144	1
ZNF780A	0.100521	0.0457097	2.19913	0.0278688	0.207228	0.0351615	-0.0653599	6.05113	5.94681	5.94571	1
NPIP	0.108349	0.0492926	2.19808	0.0279437	0.207443	-0.0271688	-0.135518	7.54597	7.51129	7.08351	1
SPAG9	0.080305	0.0365418	2.19762	0.0279761	0.207536	3.00158e-05	-0.080275	7.869	8.95013	7.86054	1
TIGD2	0.0709199	0.0322736	2.19745	0.027988	0.20757	0.0604519	-0.010468	4.71755	5.15897	4.94579	1
SLC25A38	0.0811496	0.0369342	2.19714	0.0280104	0.207635	-0.0313164	-0.112466	7.18618	7.11775	6.7699	1
GBE1	0.0841679	0.0383343	2.19563	0.0281187	0.207945	0.0333232	-0.0508447	7.20401	8.20692	7.35553	1
FBXO9	0.110045	0.0501326	2.19508	0.0281577	0.208057	-0.00913867	-0.119184	7.51267	7.35428	7.12169	1
PMS2L2	0.146148	0.0665879	2.19481	0.0281773	0.208113	-0.0194287	-0.165576	8.36751	8.1952	7.81503	1
GOLGB1	0.11318	0.0515699	2.19469	0.0281857	0.208137	0.0342005	-0.0789796	7.65698	8.19921	7.64004	1
FAM29A	0.138529	0.0631366	2.19411	0.0282275	0.208257	-0.0108809	-0.14941	6.52292	7.23531	6.21658	1
ATP11C	0.0723636	0.032992	2.19337	0.028281	0.20841	0.0144524	-0.0579112	5.9335	6.2639	5.87789	1
SASS6	0.08412	0.0383658	2.19258	0.028338	0.208573	0.0434827	-0.0406373	5.32523	5.68426	5.405	1
PARG	0.108219	0.0493837	2.19139	0.0284238	0.208819	0.0576514	-0.0505674	5.13437	5.26397	5.18013	1
PBX2	-0.240249	0.0767048	-3.13213	0.00173544	0.208915	-0.133722	0.106528	4.8514	4.33228	4.67143	1
NAIP	0.136027	0.0621274	2.18949	0.0285615	0.209212	0.0224487	-0.113578	7.10286	7.28372	6.88387	1
TMTC4	0.0597549	0.0272941	2.1893	0.0285751	0.209251	0.0463486	-0.0134063	5.33513	5.34062	5.42847	1
DCTD	0.0869638	0.0397246	2.18917	0.0285847	0.209278	0.00097649	-0.0859873	6.58288	6.87046	6.40236	1
LRRFIP1	0.0699993	0.0319994	2.18752	0.0287045	0.20962	-0.0133514	-0.0833507	8.13648	9.26281	8.09098	1
SFRS18	0.130262	0.0595766	2.18647	0.0287815	0.20984	0.0141217	-0.116141	8.8804	8.66228	8.55112	1
UPF3B	0.108234	0.0495084	2.18616	0.0288036	0.209903	0.00697611	-0.101257	7.99884	8.03439	7.74196	1
NOL8	0.12527	0.0573149	2.18565	0.0288412	0.21001	0.0260178	-0.0992525	8.07966	8.07387	7.87344	1
C12orf47	0.106097	0.0485432	2.18562	0.0288432	0.210016	-0.000293653	-0.106391	7.01797	7.18738	6.75314	1
NAT5	0.0709206	0.0324561	2.18513	0.0288796	0.210119	0.00582546	-0.0650952	6.50589	7.14484	6.46773	1
TACC3	0.0674686	0.0308946	2.18384	0.0289743	0.210389	-0.0206944	-0.0881631	5.85517	5.72363	5.52406	1
CBFB	0.0775277	0.0355304	2.18201	0.0291085	0.21077	-0.0249533	-0.102481	7.89492	8.51688	7.6625	1
C14orf135	0.132609	0.0608516	2.17922	0.0293153	0.211357	-0.00225943	-0.134868	7.51106	7.9819	7.22127	1
ELP2	0.0930701	0.0427179	2.17872	0.0293528	0.211464	0.0100787	-0.0829914	6.97363	7.29375	6.8335	1
EXOC5	0.0983685	0.0451913	2.17671	0.0295021	0.211887	0.0391699	-0.0591986	5.81592	6.3969	5.87604	1
DMTF1	0.132899	0.0611152	2.17457	0.0296622	0.21234	0.0170448	-0.115855	8.99974	9.33298	8.78972	1
C4orf21	0.0613738	0.0282322	2.17389	0.0297131	0.212484	0.00509881	-0.056275	4.62522	5.00604	4.55809	1
RPGR	0.0505658	0.0232805	2.17203	0.0298536	0.212881	-0.0198148	-0.0703806	6.56963	7.52057	6.50727	1
RPS6KC1	0.135196	0.0622538	2.1717	0.0298783	0.212951	0.0171431	-0.118053	7.34104	7.32233	7.05475	1
WDR26	0.103492	0.0476585	2.17153	0.0298909	0.212986	0.000283446	-0.103209	7.91425	8.30009	7.70322	1
XPO1	0.127017	0.0585452	2.16955	0.0300407	0.213409	0.0434233	-0.0835936	8.41173	8.56372	8.32965	1
HSN2	0.0737712	0.0340119	2.16898	0.0300842	0.213532	0.00278936	-0.0709818	5.02404	5.41085	4.91046	1
OR52B6	0.0879154	0.0405336	2.16895	0.0300862	0.213537	0.0852744	-0.00264101	5.29004	4.77156	5.41772	1
DENND1B	0.11134	0.05134	2.16868	0.0301069	0.213595	0.023501	-0.087839	6.48405	7.4739	6.50187	1
SUV420H1	0.0981429	0.0452959	2.1667	0.0302575	0.214019	0.0230045	-0.0751384	7.84217	8.39747	7.80726	1
UACA	0.0761687	0.0351626	2.16619	0.0302969	0.21413	0.0212055	-0.0549632	4.41669	4.29916	4.29866	1
IRAK4	0.133715	0.0617393	2.16581	0.0303258	0.214212	0.0296286	-0.104087	6.24542	6.44697	6.07725	1
ERMP1	0.0836902	0.038643	2.16573	0.0303321	0.214229	0.0198917	-0.0637985	6.29779	6.54038	6.22336	1
NEDD1	0.082484	0.0381411	2.1626	0.0305719	0.214903	0.00151889	-0.0809651	6.21875	6.55361	6.06327	1
KIF18A	0.0876184	0.0405157	2.16258	0.0305734	0.214907	-0.00320526	-0.0908236	5.12053	5.61921	4.95698	1
CCL3	-0.162654	0.0522403	-3.11358	0.00184831	0.215272	0.0017817	0.164436	8.45031	8.07473	8.84061	1
NARG2	0.118095	0.0546758	2.15991	0.0307798	0.215486	0.0359396	-0.0821551	7.1354	7.33792	7.0465	1
CLK1	0.128515	0.0595186	2.15924	0.0308317	0.215632	0.0210432	-0.107472	10.1977	10.8218	10.0805	1
ZMYM2	0.112144	0.0519385	2.15917	0.0308368	0.215646	0.0057614	-0.106383	8.32732	8.81539	8.1432	1
ZNF484	0.102159	0.047315	2.15912	0.0308407	0.215657	0.0357384	-0.0664204	5.70786	6.0962	5.69962	1
MYB	0.12285	0.0569133	2.15855	0.0308848	0.21578	0.00609182	-0.116759	8.63831	8.50656	8.30209	1
MYO9A	0.088041	0.0407945	2.15816	0.0309155	0.215866	0.0218805	-0.0661606	5.54601	6.09265	5.53136	1
MIOS	0.0971289	0.0450082	2.15803	0.0309259	0.215895	0.0286642	-0.0684647	6.9418	7.53924	6.94985	1
TBC1D5	0.0941378	0.043709	2.15374	0.0312604	0.21683	-0.0104212	-0.104559	6.33321	6.56473	6.05757	1
TMEM30A	0.109057	0.0506704	2.15228	0.0313752	0.217151	0.18251	0.0734531	6.81817	7.24878	7.62099	1
BIRC3	0.10232	0.0475419	2.1522	0.0313814	0.217168	0.045437	-0.0568827	10.0657	10.0779	10.0361	1
ARHGEF12	0.0802537	0.0372948	2.15188	0.0314072	0.21724	0.0015643	-0.0786894	4.98245	4.76688	4.72339	1
PRMT3	0.0899433	0.0418003	2.15174	0.031418	0.21727	0.0151072	-0.0748361	6.2218	6.33256	6.07671	1
ABCE1	0.138495	0.0643841	2.15107	0.0314704	0.217416	0.0063697	-0.132125	6.93378	7.64981	6.72487	1
TTC14	0.129891	0.0604027	2.15041	0.0315228	0.217562	0.0295364	-0.100354	7.21176	7.35041	7.0412	1
C2orf67	0.113848	0.0529605	2.14968	0.0315806	0.217723	0.019182	-0.094666	6.30073	6.50492	6.13021	1
CLEC7A	0.0342304	0.0159273	2.14916	0.0316214	0.217837	0.0391719	0.00494153	3.88703	4.09851	4.05285	1
C7orf49	0.0590246	0.0274659	2.14901	0.0316333	0.21787	-0.0407883	-0.099813	5.96029	5.87678	5.5499	1
ARL17P1	0.2325	0.108256	2.14768	0.0317388	0.218163	-0.00108821	-0.233588	5.86791	6.13433	5.2641	1
CPSF6	0.102854	0.0479118	2.14673	0.0318144	0.218374	-0.00449929	-0.107353	8.45436	8.90976	8.23225	1
AGAP8	0.109711	0.0511519	2.1448	0.0319687	0.218802	-0.0139316	-0.123642	9.21273	9.1131	8.8076	1
ZNF146	0.128895	0.0600972	2.14478	0.0319705	0.218807	-0.00999886	-0.138894	7.11988	7.63966	6.80694	1
KLHL24	0.0920896	0.0429599	2.14362	0.0320634	0.219065	0.0320416	-0.060048	7.76055	8.38764	7.80755	1
NR2C1	0.0929888	0.0434264	2.14129	0.0322503	0.219583	-0.0121887	-0.105177	6.4466	6.89512	6.20768	1
DISP2	0.167577	0.0782993	2.14021	0.0323379	0.219826	0.087738	-0.0798389	5.95341	5.63102	5.91105	1
ARHGAP15	0.154755	0.0723418	2.13922	0.0324178	0.220047	0.0208655	-0.133889	8.20579	8.89757	8.02768	1
SNORA48	-0.153771	0.0496133	-3.09939	0.00193917	0.220224	-0.105021	0.0487503	8.70768	7.95852	8.40029	1
CCNK	0.0766651	0.0358709	2.13725	0.0325774	0.220488	-0.0133835	-0.0900486	8.4042	8.87336	8.20843	1
ARFGEF1	0.112351	0.0525812	2.13671	0.0326219	0.220611	-0.00380891	-0.11616	7.33723	7.93272	7.12042	1
PPFIA1	0.0716375	0.0335618	2.13449	0.0328025	0.22111	-0.0134037	-0.0850412	7.31472	7.70801	7.11774	1
WEE1	0.0972757	0.0455829	2.13404	0.0328397	0.221212	0.0119432	-0.0853325	6.28244	6.38081	6.09662	1
C5orf33	0.0642441	0.0301075	2.13383	0.032857	0.22126	0.0356874	-0.0285567	6.8827	7.28144	6.98242	1
PREP	0.073375	0.0344267	2.13134	0.0330613	0.221823	0.00484427	-0.0685308	5.80417	6.27746	5.7205	1
KPNA3	0.0931567	0.0437453	2.12952	0.0332109	0.222235	0.00334747	-0.0898092	6.2825	7.2257	6.22904	1
OCLN	0.10052	0.0472188	2.12881	0.0332702	0.222398	0.0143486	-0.0861712	5.2419	6.05792	5.204	1
MED23	0.104307	0.049013	2.12814	0.0333255	0.22255	0.0094895	-0.0948171	6.86389	7.24847	6.70189	1
CCDC6	0.114224	0.0536755	2.12805	0.0333331	0.222571	-0.00494698	-0.119171	7.54331	7.94212	7.27554	1
CLIP4	0.0691116	0.032514	2.12559	0.0335373	0.223131	0.0182451	-0.0508665	5.64212	5.93274	5.60891	1
ECT2	0.0754127	0.0354962	2.12453	0.0336261	0.223375	0.0215142	-0.0538986	5.47567	5.67879	5.42562	1
STON2	0.0639449	0.0301154	2.12333	0.0337262	0.223649	-0.00126558	-0.0652105	4.4289	4.15412	4.18781	1
CENPK	0.0873231	0.0411295	2.12312	0.0337436	0.223697	-0.0245703	-0.111893	5.9895	6.31606	5.67271	1
REP15	0.100626	0.0474521	2.12058	0.0339575	0.224283	0.0191052	-0.0815206	5.70379	5.16944	5.42215	1
RSBN1L	0.0986886	0.0465598	2.11961	0.0340391	0.224506	0.00866769	-0.0900209	7.27967	7.58312	7.11257	1
ERI1	0.0748118	0.0353246	2.11784	0.0341887	0.224915	-0.0163255	-0.0911373	6.60902	7.03962	6.39425	1
NPIPL1	0.208148	0.0982879	2.11774	0.0341975	0.224939	-0.0410466	-0.249194	6.67209	6.98801	5.9226	1
PECAM1	0.123432	0.058292	2.11748	0.0342191	0.224998	0.0853444	-0.0380878	2.99102	3.27908	3.18095	1
FAR1	0.0924966	0.0436836	2.11742	0.0342242	0.225012	0.011815	-0.0806815	7.30714	7.97134	7.24715	1
EEA1	0.111849	0.0528804	2.11513	0.0344189	0.225543	0.0425797	-0.0692691	6.60869	7.3663	6.68548	1
ITFG1	0.0982189	0.0465037	2.11207	0.0346806	0.226256	0.00823872	-0.0899802	7.08264	7.31462	6.90016	1
ATP8B4	0.112467	0.0532839	2.11072	0.0347962	0.22657	0.0066241	-0.105843	9.68326	9.88142	9.44508	1
MGC27345	0.106224	0.0503275	2.11066	0.0348015	0.226585	-0.00834202	-0.114566	5.35562	5.51209	5.04277	1
KIAA1432	0.088541	0.0419526	2.1105	0.034815	0.226621	0.00401394	-0.0845271	6.2198	6.51747	6.05389	1
NEK3	0.103307	0.0489497	2.11047	0.034818	0.226629	-0.0131078	-0.116415	5.51063	5.53506	5.15286	1
MTERFD1	0.0941353	0.0446744	2.10714	0.0351053	0.22741	-0.00755103	-0.101686	5.15271	5.41172	4.89864	1
CCDC55	0.106708	0.0506614	2.1063	0.0351784	0.227608	0.0649616	-0.0417463	8.4452	9.01091	8.62334	1
BAZ1A	0.107752	0.0511859	2.10511	0.035282	0.227889	0.0294572	-0.0782947	8.81249	9.07426	8.7281	1
ZNF789	0.0989262	0.0469946	2.10505	0.0352867	0.227902	-0.0303212	-0.129247	6.72894	6.90004	6.31637	1
RAPGEF6	0.126774	0.0602282	2.1049	0.0353002	0.227939	-0.00953765	-0.136312	7.08731	7.64971	6.79141	1
C12orf45	0.0979366	0.0465311	2.10475	0.0353127	0.227972	0.0251992	-0.0727374	8.33537	8.35226	8.20564	1
BANK1	0.0248664	0.0118211	2.10356	0.0354171	0.228255	0.020042	-0.00482443	3.61599	3.99946	3.73529	1
LARS	0.113632	0.0540271	2.10324	0.0354448	0.22833	0.0112612	-0.102371	8.40248	8.50153	8.16719	1
PHKB	0.102087	0.0485562	2.10245	0.0355136	0.228517	0.0233785	-0.0787086	7.27545	7.21265	7.10797	1
BBX	0.083992	0.0399847	2.1006	0.0356757	0.228955	0.0344464	-0.0495456	7.23687	7.09329	7.16588	1
HCFC2	0.0610404	0.0290852	2.09868	0.0358453	0.229413	0.0156402	-0.0454002	6.06949	6.62222	6.09671	1
PSMD5	0.0943722	0.0449794	2.09812	0.0358944	0.229546	0.0189256	-0.0754466	5.90396	6.29166	5.82324	1
TMF1	0.107814	0.0514192	2.09677	0.0360143	0.229869	0.0418718	-0.0659422	8.74382	9.08089	8.74384	1
ZNF717	0.0727622	0.0347021	2.09676	0.0360146	0.22987	0.0100986	-0.0626636	6.06017	6.09762	5.92048	1
SMG1	0.123036	0.0587511	2.09419	0.0362435	0.230487	-0.00482065	-0.127856	7.55911	7.73784	7.22336	1
TTC27	0.0873388	0.0417141	2.09375	0.0362825	0.230592	-0.02059	-0.107929	7.1322	7.32532	6.81097	1
WDR12	0.105035	0.0501705	2.09356	0.0362995	0.230638	-0.0435412	-0.148576	7.39457	7.68955	6.91564	1
VPS13C	0.125265	0.0598558	2.09278	0.036369	0.230825	0.0408077	-0.0844571	7.29201	7.39499	7.19039	1
RYBP	0.108529	0.0519218	2.09023	0.0365969	0.231438	0.00628804	-0.102241	7.3432	7.86841	7.17957	1
USP25	0.103915	0.0497235	2.08986	0.03663	0.231527	0.019148	-0.0847674	7.85989	8.21429	7.74704	1
RPS6KA5	0.110569	0.0529175	2.08945	0.0366671	0.231627	0.00998225	-0.100586	5.26219	5.94779	5.14562	1
VPS8	0.0921115	0.044112	2.08813	0.0367862	0.231946	0.0144121	-0.0776994	5.67432	5.95351	5.55295	1
EIF4B	0.084688	0.0405667	2.08762	0.0368319	0.232069	0.00584105	-0.078847	10.3176	10.5929	10.1682	1
ZNF610	0.089734	0.0429991	2.08688	0.0368988	0.232248	0.0347759	-0.0549581	4.7454	4.67926	4.67566	1
PALB2	0.0642681	0.0308489	2.08332	0.0372222	0.233115	0.0314443	-0.0328238	5.71545	6.19088	5.80667	1
FAM160B1	0.100462	0.0482479	2.0822	0.0373247	0.233389	0.0279211	-0.0725406	6.94527	7.43709	6.9187	1
PBX3	0.13	0.0624652	2.08117	0.0374187	0.233641	0.0111099	-0.118891	7.60946	7.69923	7.32563	1
HERC1	0.104455	0.0501971	2.0809	0.0374429	0.233705	-0.0323788	-0.136834	6.75501	7.13741	6.3577	1
MTRF1	0.0848754	0.040798	2.08038	0.0374904	0.233832	0.0102835	-0.0745919	6.09841	6.09568	5.9178	1
WDSUB1	0.0849878	0.0408613	2.07991	0.0375339	0.233948	0.0449087	-0.040079	5.23766	5.57086	5.31782	1
CXorf65	0.0862686	0.0415235	2.07758	0.0377478	0.23452	-0.0375137	-0.123782	6.78146	6.81606	6.33675	1
WHAMML1	0.0918947	0.044265	2.07601	0.0378928	0.234906	-0.00384569	-0.0957404	6.69207	6.89964	6.45474	1
ARHGAP12	0.0712192	0.0343113	2.07568	0.0379235	0.234988	0.0023478	-0.0688714	5.82544	6.20347	5.71478	1
PRO2964	0.0563185	0.0271472	2.07456	0.0380274	0.235265	0.0343048	-0.0220137	2.90491	3.64732	3.08781	1
ZFC3H1	0.119592	0.0576834	2.07325	0.038149	0.235589	0.0183158	-0.101276	7.81506	8.16203	7.65217	1
DIS3L	0.0749672	0.0361673	2.07279	0.038192	0.235703	-0.00463417	-0.0796013	5.37465	5.57392	5.17864	1
THAP5	0.101968	0.0491972	2.07263	0.0382068	0.235742	0.0148901	-0.0870775	5.58117	5.99564	5.46194	1
DNAJC2	0.0874933	0.0422317	2.07175	0.038289	0.235961	0.00308805	-0.0844053	8.29468	8.78841	8.16574	1
USP3	0.097088	0.0468742	2.07125	0.0383356	0.236085	0.0100579	-0.08703	7.74612	8.39032	7.65944	1
NCRNA00152	0.113373	0.0547389	2.07116	0.0383442	0.236108	0.0243164	-0.0890564	5.8095	6.49866	5.76606	1
GNPTAB	0.096656	0.0466801	2.0706	0.0383961	0.236246	0.032174	-0.0644819	7.6266	8.00154	7.61113	1
AMICA1	0.116146	0.0560999	2.07035	0.03842	0.236309	0.0222743	-0.0938718	6.49059	5.78472	6.14895	1
SCHIP1	0.0753176	0.0363972	2.06933	0.0385156	0.236563	0.101046	0.0257281	5.97992	6.49582	6.43807	1
ZNF292	0.100208	0.048465	2.06763	0.0386744	0.236985	0.0417088	-0.058499	7.40048	7.8256	7.43849	1
SR140	0.111286	0.0538442	2.06681	0.0387524	0.237192	0.0194438	-0.0918417	8.64257	8.98224	8.50779	1
FBXO18	0.085907	0.0415696	2.06658	0.0387738	0.237248	0.00939394	-0.076513	6.09896	5.90718	5.87267	1
THOC2	0.123073	0.0595746	2.06587	0.038841	0.237426	0.0250408	-0.0980324	8.06435	8.24676	7.89646	1
KIAA1598	0.139363	0.067461	2.06582	0.0388451	0.237437	0.046574	-0.0927885	5.6582	5.51364	5.49988	1
SCRN3	0.0924821	0.0447953	2.06455	0.0389659	0.237757	0.0298774	-0.0626046	4.67098	4.87664	4.62047	1
PRKDC	0.0736509	0.035721	2.06184	0.0392233	0.238438	-0.0183947	-0.0920456	6.75799	6.87113	6.47138	1
XPA	0.06231	0.0302281	2.06133	0.039272	0.238567	0.029917	-0.032393	7.68326	7.85891	7.71146	1
GTF2H1	0.0812881	0.0394449	2.0608	0.0393218	0.238699	0.0155902	-0.0656979	6.80815	7.37612	6.78144	1
SPIN1	0.0892638	0.0433366	2.05978	0.0394199	0.238958	-0.0168498	-0.106114	7.49141	8.03235	7.2553	1
TAS2R50	0.0909857	0.0441852	2.05919	0.039476	0.239106	0.0295228	-0.0614629	3.57448	3.77472	3.52509	1
MLL	0.10151	0.0493946	2.05508	0.0398712	0.240148	0.00376968	-0.0977403	8.57815	8.14706	8.22881	1
ORMDL1	0.141251	0.0687468	2.05466	0.0399119	0.240256	0.00443162	-0.13682	7.38406	7.52359	7.04128	1
ROCK2	0.0996242	0.0484875	2.05464	0.0399141	0.240261	0.0339424	-0.0656818	7.78695	8.62351	7.86539	1
DCUN1D4	0.124017	0.0603794	2.05397	0.039979	0.240432	-0.0120322	-0.136049	6.93541	7.33778	6.60126	1
PDCD4	0.0905914	0.0441492	2.05194	0.0401758	0.24095	0.024399	-0.0661924	8.81354	9.49094	8.832	1
HIST1H2AB	-0.129681	0.0426375	-3.04148	0.0023542	0.241258	-0.0847402	0.0449407	4.72006	4.80572	4.62576	1
C3orf23	0.0953212	0.0465011	2.04987	0.0403771	0.241479	0.0645907	-0.0307305	5.51883	5.62967	5.6358	1
LRPPRC	0.118147	0.0576478	2.04947	0.0404161	0.241582	0.00701723	-0.11113	7.66913	8.41465	7.52672	1
AP3M1	0.0820899	0.040056	2.04938	0.0404252	0.241606	0.00553437	-0.0765555	7.67755	7.92951	7.52908	1
DAB2	0.0635323	0.0310205	2.04807	0.0405531	0.241941	0.00612306	-0.0574092	5.91729	6.17283	5.82479	1
ANKRD28	0.121736	0.0594582	2.04742	0.0406173	0.24211	-0.0420562	-0.163792	8.11357	9.57227	7.82893	1
RB1CC1	0.103067	0.0503507	2.04698	0.0406603	0.242223	0.0317183	-0.0713484	7.3465	8.33576	7.43339	1
ZC3H7A	0.131184	0.0641107	2.04621	0.0407356	0.24242	0.0473467	-0.0838373	7.60212	7.85375	7.55027	1
GMPS	0.0790488	0.0386361	2.04599	0.0407577	0.242478	-0.00212501	-0.0811738	6.82557	7.49931	6.72709	1
INPP5F	0.0695002	0.0339704	2.04591	0.0407654	0.242498	0.0149661	-0.0545342	5.92181	6.50141	5.92694	1
USP47	0.110633	0.0540843	2.04557	0.0407985	0.242585	0.0165419	-0.0940914	7.68614	8.40727	7.61322	1
NF1	0.0863542	0.0422191	2.04538	0.0408172	0.242634	0.0256637	-0.0606905	6.82207	6.85607	6.73079	1
CD109	0.0914409	0.0447253	2.0445	0.0409041	0.242861	0.0339423	-0.0574986	6.17774	6.95556	6.26735	1
OXCT1	0.0497918	0.0243622	2.04381	0.040972	0.243039	-0.00486268	-0.0546544	5.57028	6.0168	5.49294	1
PPWD1	0.126925	0.0621289	2.04293	0.0410598	0.243269	0.0178902	-0.109034	8.63848	9.00022	8.45562	1
AKAP11	0.113302	0.0554628	2.04285	0.0410671	0.243288	0.0460708	-0.0672316	6.21218	6.55131	6.22075	1
CRKRS	0.107274	0.0525151	2.04272	0.04108	0.243322	-0.0362303	-0.143504	7.94415	8.11432	7.47492	1
KBTBD2	0.109406	0.0535908	2.0415	0.0412007	0.243638	0.00923196	-0.100174	7.23951	7.98597	7.13416	1
RNGTT	0.0841838	0.0412458	2.04102	0.0412484	0.243762	-0.00538681	-0.0895706	6.72822	7.16187	6.54907	1
AP1G1	0.0947309	0.0464156	2.04093	0.0412581	0.243788	-0.00930501	-0.104036	7.49645	8.24952	7.32971	1
EIF2AK4	0.0773909	0.0379226	2.04076	0.041275	0.243832	0.0194583	-0.0579325	6.18243	6.34439	6.10709	1
GPR125	0.128235	0.062867	2.03978	0.0413725	0.244087	0.00502961	-0.123205	5.29789	5.22324	4.95207	1
COG5	0.0971083	0.0476503	2.03794	0.0415563	0.244567	0.0286866	-0.0684217	7.24	7.5998	7.2007	1
NR4A2	0.0784071	0.0384786	2.03768	0.0415818	0.244633	-0.0220361	-0.100443	5.50358	6.63201	5.38632	1
UBE2R2	0.0910105	0.0446666	2.03755	0.0415948	0.244667	-0.0103896	-0.1014	8.31765	8.76016	8.09314	1
ETFDH	0.107739	0.0529115	2.03622	0.0417285	0.245016	0.0357136	-0.0720258	6.00046	5.73054	5.84481	1
PSMB8	-0.0712853	0.0235151	-3.03147	0.00243365	0.245026	-0.051742	0.0195433	6.82793	6.35195	6.64258	1
C9orf102	0.122935	0.0603935	2.03557	0.0417933	0.245185	0.0179792	-0.104956	7.30665	7.38191	7.07817	1
LOC646358	0.122776	0.0603402	2.03473	0.041878	0.245405	0.0230865	-0.0996896	6.86904	7.32139	6.74502	1
AHSA2	0.114851	0.0565371	2.03143	0.0422117	0.246274	-0.00834084	-0.123192	6.47367	6.21374	6.05339	1
TNPO1	0.0836651	0.0412083	2.0303	0.0423265	0.246573	0.0255912	-0.0580739	7.72964	8.15899	7.72456	1
HERC4	0.113041	0.0557299	2.02837	0.0425223	0.247081	0.0202947	-0.0927463	7.459	7.54136	7.27261	1
ANKRD36B	0.0920131	0.0454447	2.02473	0.0428955	0.248049	-0.00190606	-0.0939192	8.06023	8.47002	7.87388	1
KIAA0922	0.0866884	0.0428288	2.02407	0.0429633	0.248225	0.0182113	-0.0684771	6.46827	6.9529	6.42445	1
TANC1	0.0491711	0.0243025	2.02329	0.0430429	0.248431	0.0280642	-0.0211069	4.72353	4.72396	4.7431	1
MT1G	-0.0902257	0.0298559	-3.02204	0.00251081	0.248617	-0.0375501	0.0526756	5.6502	5.38061	5.63863	1
HHEX	0.066092	0.0326774	2.02256	0.0431182	0.248626	-0.00898838	-0.0750804	7.63613	7.79852	7.43321	1
ADNP	0.126625	0.0626089	2.02247	0.0431273	0.248649	0.0088467	-0.117778	7.49084	8.28581	7.34483	1
C2orf77	0.0270549	0.013379	2.02219	0.043157	0.248726	0.00445779	-0.0225971	3.25754	3.82326	3.31989	1
BIRC6	0.100312	0.0496412	2.02075	0.0433059	0.249111	-0.000520085	-0.100832	7.16456	7.56134	6.96013	1
CLPX	0.119187	0.0589916	2.0204	0.0433419	0.249204	0.00925376	-0.109933	7.73991	8.15109	7.54024	1
RNF213	0.0781752	0.0387315	2.01839	0.0435508	0.249744	-0.0169566	-0.0951318	7.47454	6.26434	6.91865	1
NIPBL	0.114532	0.056778	2.01719	0.0436752	0.250065	0.0362434	-0.0782888	8.16997	8.78829	8.17591	1
CRIPAK	0.0755542	0.0374552	2.01719	0.0436755	0.250066	0.0129087	-0.0626455	6.03204	5.77337	5.84104	1
UBE2E3	0.0739753	0.0367174	2.01472	0.0439339	0.250732	-0.014456	-0.0884313	6.91638	7.4057	6.72616	1
RCBTB1	0.0602545	0.0299138	2.01427	0.0439814	0.250855	0.00820779	-0.0520467	5.80884	5.65857	5.65603	1
CCDC52	0.0932648	0.0463121	2.01383	0.0440271	0.250973	0.0159346	-0.0773302	5.70929	5.61985	5.5195	1
SNORA8	0.108855	0.0540643	2.01344	0.0440684	0.251079	-0.0227437	-0.131599	7.2436	7.6464	6.892	1
KDSR	0.0362309	0.0180052	2.01225	0.0441933	0.251401	-0.0338078	-0.0700387	5.8435	6.45195	5.67442	1
SNORD3A	-0.0937409	0.0311053	-3.01366	0.00258116	0.251834	-0.0747448	0.0189962	10.041	9.77697	9.83212	1
PTPN22	0.0815957	0.0405887	2.0103	0.044399	0.25193	-0.00566972	-0.0872654	5.82895	7.03146	5.80923	1
ICA1	0.0630583	0.0313777	2.00965	0.0444683	0.252108	0.0364017	-0.0266565	5.07398	5.22778	5.13202	1
HLA-DQA1	-0.101836	0.0338154	-3.01153	0.00259939	0.252659	-0.0346648	0.0671711	7.53146	7.33498	7.58318	1
USP34	0.128871	0.064199	2.00736	0.0447112	0.252732	0.0137608	-0.11511	8.52207	8.90704	8.31529	1
HPS3	0.116862	0.0582306	2.00689	0.0447617	0.252862	0.0303993	-0.0864629	6.09799	6.17299	5.95602	1
TRMT61B	0.0731935	0.036483	2.00624	0.044831	0.253039	0.011682	-0.0615115	6.11544	6.32241	6.01731	1
ZNF480	0.0972451	0.0485021	2.00497	0.0449664	0.253387	0.0296034	-0.0676418	7.44906	7.49955	7.35265	1
TTLL7	0.0683793	0.0341572	2.0019	0.0452955	0.25423	0.0321593	-0.03622	3.99597	4.07512	4.00043	1
RCBTB2	0.0814075	0.0406955	2.00041	0.0454565	0.254642	0.0373961	-0.0440115	5.32714	5.30196	5.30358	1
MAP3K2	0.092431	0.0462495	1.99853	0.0456592	0.25516	-0.0157639	-0.108195	6.4802	7.66078	6.36923	1
CDRT4	0.0595337	0.0297972	1.99796	0.0457207	0.255318	0.0151959	-0.0443378	3.79661	3.66145	3.68798	1
NUCKS1	0.129747	0.0650102	1.9958	0.0459558	0.255918	0.0582484	-0.071499	8.54903	9.31056	8.66423	1
ZBTB41	0.0831565	0.0416709	1.99556	0.0459822	0.255985	0.0559369	-0.0272196	6.48538	7.02272	6.67325	1
STAU2	0.0588262	0.0294817	1.99535	0.0460049	0.256043	-0.00657984	-0.065406	6.87296	6.911	6.67901	1
ZBTB43	0.0935373	0.046888	1.99491	0.0460526	0.256165	-0.029605	-0.123142	6.81535	7.65254	6.5551	1
PIP5K3	0.100378	0.0503267	1.99454	0.0460933	0.256269	0.00970462	-0.0906738	7.52768	7.46649	7.28873	1
SENP7	0.116579	0.0584573	1.99426	0.0461235	0.256346	0.025921	-0.0906581	6.6989	6.79089	6.53603	1
BMI1	0.113155	0.0567579	1.99364	0.0461916	0.256519	-0.00150684	-0.114662	7.41812	7.92846	7.19492	1
ATP6V1F	-0.0976755	0.0325519	-3.00061	0.0026944	0.256904	-0.0423415	0.0553339	9.07474	8.87952	9.07208	1
NHLRC2	0.11882	0.0596497	1.99196	0.0463754	0.256988	0.0228581	-0.0959618	6.46732	6.57894	6.28495	1
RNF160	0.0904844	0.0454377	1.9914	0.0464375	0.257146	0.04011	-0.0503744	5.73124	6.01711	5.75967	1
EXOC2	0.128594	0.0645828	1.99115	0.046464	0.257213	0.0318255	-0.0967688	6.58812	6.53252	6.39516	1
ATRNL1	0.0918313	0.0461266	1.99085	0.0464972	0.257298	0.0171682	-0.074663	3.80705	3.59167	3.60299	1
PTAR1	0.112685	0.0566017	1.99085	0.0464972	0.257298	-0.0207593	-0.133445	6.87705	7.07144	6.48416	1
PHF3	0.114491	0.0575579	1.98915	0.0466843	0.257774	0.0392652	-0.0752262	8.13945	8.73975	8.15882	1
SEC61A2	0.0828881	0.0416901	1.98819	0.0467903	0.258043	0.00364785	-0.0792402	7.6312	7.758	7.4449	1
PDGFC	0.0915504	0.046055	1.98785	0.0468283	0.25814	0.052449	-0.0391013	6.90911	6.69975	6.90461	1
BTAF1	0.114617	0.0576714	1.98742	0.046876	0.258261	0.00611957	-0.108498	7.91391	8.30927	7.70632	1
ESF1	0.0877894	0.0442003	1.98617	0.0470141	0.258612	0.0448841	-0.0429053	7.68306	8.0954	7.77107	1
KIAA1033	0.111151	0.0559805	1.98553	0.0470858	0.258794	0.0189912	-0.0921598	8.28386	8.70194	8.16261	1
C10orf18	0.133777	0.0674353	1.98379	0.0472795	0.259286	-0.00319354	-0.136971	7.07018	7.2494	6.71357	1
PTPLAD2	0.0889557	0.0448472	1.98353	0.0473085	0.259359	-0.00666606	-0.0956217	5.63637	6.63016	5.54872	1
SPTA1	0.0521704	0.0263087	1.983	0.0473669	0.259507	0.000118376	-0.052052	5.49043	5.16818	5.28057	1
RNU2-1	-0.173709	0.0580295	-2.99346	0.00275832	0.25971	-0.115794	0.0579148	8.37986	8.8459	8.311	1
CEP350	0.0976406	0.0492885	1.981	0.0475913	0.260076	0.0189094	-0.0787312	7.88633	8.38608	7.81878	1
ITGAL	0.0532491	0.0268897	1.98028	0.0476719	0.26028	-0.00541522	-0.0586643	6.07032	5.75716	5.82827	1
UBR3	0.102861	0.0519431	1.98027	0.0476731	0.260283	0.0275783	-0.075283	6.23912	6.81157	6.22004	1
SLC25A37	0.0789048	0.0398636	1.97937	0.0477744	0.260539	-0.0325656	-0.11147	6.08227	6.50107	5.76273	1
NEK7	0.0941653	0.0476107	1.97782	0.0479491	0.260981	0.0111417	-0.0830236	5.85051	6.20291	5.71972	1
SNORD83B	-0.129508	0.0433307	-2.98884	0.00280041	0.261536	-0.0640033	0.0655052	6.02489	5.69283	5.96268	1
PHTF1	0.0872631	0.0441956	1.97448	0.0483277	0.261938	-0.0172645	-0.104528	7.50506	8.57631	7.37829	1
SEC22C	0.0584988	0.0296441	1.97337	0.048453	0.262254	0.00965626	-0.0488426	5.97997	6.46801	5.96786	1
ZNF14	0.102024	0.0517305	1.97223	0.0485838	0.262584	0.0325866	-0.0694376	4.23613	5.09771	4.30526	1
LOC541473	0.0950496	0.0482257	1.97093	0.0487319	0.262957	0.023359	-0.0716906	5.80841	5.55438	5.62228	1
WDR75	0.147403	0.0749472	1.96675	0.0492118	0.264165	0.0222506	-0.125152	7.17623	7.84962	7.02278	1
PIGM	0.0817892	0.0415916	1.96648	0.0492428	0.264243	0.0182762	-0.063513	5.87482	5.63742	5.70068	1
PMS2	0.0998959	0.050803	1.96634	0.0492596	0.264285	-0.00666143	-0.106557	5.50281	5.66263	5.21776	1
ROCK1	0.11453	0.058309	1.96419	0.0495078	0.264909	0.0250487	-0.0894814	8.36823	9.15122	8.34442	1
PPM1B	0.0818901	0.0417158	1.96305	0.0496406	0.265242	-0.000363447	-0.0822535	7.3924	7.83239	7.24907	1
ABHD10	0.0782502	0.0398673	1.96276	0.0496737	0.265325	0.0380309	-0.0402193	5.81121	5.84212	5.81126	1
TUG1	0.110322	0.0562084	1.96272	0.0496781	0.265337	0.0131891	-0.0971325	9.04202	9.24529	8.84763	1
ZBTB33	0.10252	0.0522402	1.96248	0.0497071	0.265409	0.0310324	-0.0714877	6.84955	7.32822	6.83201	1
DHX29	0.0931353	0.0474609	1.96236	0.0497205	0.265443	0.0192188	-0.0739165	6.58283	7.01412	6.51593	1
LOC641298	0.131208	0.0668632	1.96234	0.0497233	0.26545	-0.0260007	-0.157209	11.0009	10.8937	10.4665	1
RCHY1	0.097825	0.0498639	1.96184	0.049781	0.265595	0.0331736	-0.0646513	6.51684	7.33105	6.59154	1
CUGBP2	0.0878871	0.0448133	1.96118	0.0498579	0.265788	-0.00698061	-0.0948677	6.91035	7.5198	6.74706	1
OTUD1	0.082077	0.0418548	1.961	0.0498796	0.265842	-0.0265777	-0.108655	6.24375	6.49286	5.91493	1
ZNF600	0.0987661	0.0504352	1.95828	0.0501974	0.266638	0.0134967	-0.0852694	6.1817	6.39875	6.02414	1
DGKE	0.102095	0.0522225	1.95499	0.0505842	0.267606	0.00239591	-0.0996986	5.02517	4.85428	4.71854	1
LRBA	0.15001	0.0767442	1.95468	0.0506208	0.267698	0.0297466	-0.120264	7.46134	7.63104	7.24184	1
NXF1	0.0981656	0.0502607	1.95313	0.0508043	0.268156	-0.0384029	-0.136569	9.51926	9.54424	9.03434	1
CCDC109B	0.0762277	0.0390611	1.9515	0.050998	0.26864	-0.0259691	-0.102197	6.48269	6.7253	6.17235	1
SGMS2	0.0483252	0.0247739	1.95065	0.0510991	0.268892	-0.019563	-0.0678882	4.3942	6.38384	4.54726	1
KAT2B	0.0758072	0.0389242	1.94756	0.0514678	0.269811	0.0027703	-0.0730369	7.0247	7.34264	6.89154	1
RBMS1	0.0776132	0.0399026	1.94506	0.0517673	0.270556	-0.0244753	-0.102089	8.76107	9.17271	8.48902	1
IFRD1	0.0891046	0.045816	1.94484	0.0517948	0.270625	0.00436223	-0.0847424	7.66544	8.30021	7.56733	1
C14orf106	0.122594	0.0630701	1.94377	0.0519235	0.270945	0.0179715	-0.104622	7.05927	7.62524	6.92984	1
QRSL1	0.0696589	0.0358457	1.9433	0.0519804	0.271086	0.030683	-0.0389759	6.31201	6.67038	6.36046	1
C1orf107	0.0853457	0.04392	1.94321	0.0519909	0.271113	0.00514802	-0.0801977	5.94788	5.84773	5.71771	1
SIRT1	0.102768	0.0528901	1.94305	0.0520098	0.271159	0.0151038	-0.0876644	7.47061	8.38195	7.44971	1
JOSD1	0.115951	0.0597339	1.94112	0.0522435	0.27174	0.00569682	-0.110254	7.04201	8.29231	6.99931	1
EIF2B3	0.0749778	0.0386275	1.94105	0.0522527	0.271763	0.00222186	-0.0727559	6.08311	6.23377	5.91575	1
FCGR1A	-0.110459	0.0372757	-2.96331	0.00304351	0.271777	-0.0536402	0.0568192	5.7251	5.83673	5.75633	1
TRERF1	0.0807989	0.0416277	1.94099	0.0522593	0.271779	-0.0161136	-0.0969126	4.76085	5.21827	4.53586	1
KIAA1012	0.0940112	0.0484372	1.94089	0.0522718	0.27181	0.0203829	-0.0736283	6.14551	6.65669	6.09866	1
BMS1	0.0805537	0.041517	1.94026	0.0523484	0.272	-0.0102446	-0.0907983	7.57282	8.08609	7.39255	1
PCGF3	0.100625	0.0518641	1.94016	0.0523604	0.27203	-0.00188691	-0.102511	6.52835	6.51559	6.23348	1
METTL10	0.0783955	0.0404112	1.93995	0.0523862	0.272094	-0.0138533	-0.0922488	6.06059	6.30965	5.81332	1
DIAPH3	0.0693328	0.0357652	1.93856	0.0525552	0.272514	0.00461881	-0.064714	4.77135	4.87911	4.62464	1
PAPD4	0.099545	0.0513587	1.93823	0.0525951	0.272612	0.0020992	-0.0974458	8.01377	8.51194	7.84643	1
TTC37	0.093878	0.0484482	1.9377	0.05266	0.272773	0.0322145	-0.0616635	6.45797	6.92704	6.46933	1
CCDC125	0.0810469	0.0418793	1.93525	0.0529594	0.273515	-0.000509325	-0.0815563	7.04413	7.19357	6.84424	1
CHD6	0.100819	0.0521151	1.93454	0.0530463	0.27373	-0.00667463	-0.107494	6.91584	7.05512	6.62403	1
EFR3A	0.0764093	0.039514	1.93373	0.0531469	0.273979	0.0179229	-0.0584864	7.49755	7.96698	7.47786	1
UBR5	0.091293	0.0472799	1.9309	0.0534948	0.274839	0.0014606	-0.0898324	7.60687	8.01941	7.44194	1
MRPL39	0.0584618	0.0302789	1.93077	0.0535112	0.27488	0.0335978	-0.024864	8.31656	8.59965	8.39763	1
PIWIL4	0.0510588	0.0264497	1.93041	0.0535559	0.27499	-0.000689196	-0.051748	5.5642	6.07843	5.52022	1
RAP1GDS1	0.0777794	0.0403059	1.92973	0.0536409	0.2752	-0.0053391	-0.0831185	7.09097	7.83853	6.9928	1
ZBED5	0.0968388	0.0501954	1.92923	0.0537017	0.27535	0.016244	-0.0805947	7.75268	8.05689	7.63334	1
S100Z	0.0736216	0.0381717	1.9287	0.0537687	0.275516	0.0032404	-0.0703812	4.78937	4.9005	4.6236	1
ARHGAP21	0.0755579	0.0391821	1.92838	0.0538082	0.275613	-0.000376511	-0.0759345	6.12489	6.61041	6.00832	1
ARID4A	0.110277	0.057196	1.92805	0.0538484	0.275712	0.0306575	-0.0796194	8.05555	8.48292	8.00393	1
RNPC3	0.137638	0.0713956	1.92782	0.053877	0.275783	0.00552208	-0.132116	9.7922	9.75822	9.43094	1
SNORA21	0.0796155	0.0413191	1.92684	0.0539993	0.276085	-0.0313853	-0.111001	6.46501	6.28142	6.02961	1
OSBPL1A	0.0440657	0.0228741	1.92644	0.0540492	0.276208	0.0126259	-0.0314399	5.20909	5.39609	5.19381	1
DPH5	0.0718999	0.0373381	1.92565	0.0541485	0.276453	0.0176872	-0.0542127	5.60682	6.13354	5.60989	1
FYB	0.10848	0.0563484	1.92516	0.0542089	0.276601	0.044936	-0.0635438	7.84998	7.37305	7.70249	1
PAPD5	0.0957641	0.0497533	1.92478	0.0542567	0.276719	-0.000591807	-0.096356	5.56193	6.2517	5.42843	1
MLH3	0.059042	0.0306909	1.92376	0.0543848	0.277035	0.0229404	-0.0361015	4.91666	4.98972	4.89442	1
IMPACT	0.0572524	0.0297683	1.92327	0.0544467	0.277187	0.0424809	-0.0147715	7.07477	7.29033	7.19547	1
C16orf87	0.0726808	0.0377985	1.92285	0.0544993	0.277316	0.0381306	-0.0345502	6.61579	7.1024	6.72314	1
HIST1H3F	-0.114065	0.0386737	-2.94942	0.00318375	0.277463	-0.0354344	0.0786303	5.56372	5.58091	5.6881	1
SNRNP40	0.0928665	0.0483345	1.92133	0.0546902	0.277786	0.0195418	-0.0733247	7.15597	7.43005	7.06019	1
KIAA0748	0.0877244	0.0456668	1.92097	0.0547358	0.277898	0.0335968	-0.0541276	6.76539	6.23751	6.60233	1
TBCKL	0.140412	0.0731339	1.91994	0.0548659	0.278218	0.0299698	-0.110443	6.8765	6.79235	6.63435	1
HIST2H2AA3	-0.192321	0.0652494	-2.94747	0.00320384	0.278265	-0.107725	0.0845955	8.8249	9.07332	8.80982	1
AIDA	0.0690062	0.0359557	1.9192	0.0549591	0.278447	0.00848662	-0.0605196	6.71424	7.35611	6.69692	1
HMBOX1	0.0925985	0.0482602	1.91873	0.0550181	0.278592	-0.0236902	-0.116289	7.93968	7.58425	7.47665	1
TAOK3	0.0999446	0.05209	1.91869	0.0550238	0.278606	0.0109328	-0.0890118	8.278	8.57183	8.11815	1
CMPK1	0.0931637	0.04856	1.91853	0.0550443	0.278657	-0.0138481	-0.107012	7.8515	7.945	7.53179	1
ZMYM1	0.0769039	0.0400866	1.91844	0.0550549	0.278683	0.0242528	-0.0526512	4.94548	4.97851	4.87257	1
OCLM	0.121575	0.0633736	1.91838	0.0550628	0.278702	0.0149732	-0.106601	7.11486	7.3582	6.90697	1
RNASE6	0.0595965	0.0310717	1.91803	0.0551073	0.278811	0.0566001	-0.00299632	4.49419	4.96605	4.73865	1
FAM149B1	0.0673675	0.0351253	1.91792	0.0551214	0.278846	0.0150228	-0.0523447	5.29282	5.20844	5.17145	1
CEP70	0.101788	0.0530826	1.91753	0.0551703	0.278966	-0.0131789	-0.114967	6.25992	6.25005	5.89914	1
SESTD1	0.0953914	0.0498141	1.91495	0.055499	0.279773	0.0168758	-0.0785156	7.13657	7.69397	7.07546	1
CTR9	0.105958	0.0553569	1.9141	0.0556079	0.28004	0.0175596	-0.0883989	7.33381	8.171	7.3029	1
CHN2	0.0491839	0.0257128	1.91281	0.0557719	0.280441	0.0211684	-0.0280155	6.21109	7.06942	6.36358	1
MYSM1	0.115467	0.0604695	1.90951	0.0561969	0.281482	0.0186996	-0.0967672	7.50009	7.93848	7.36918	1
RGS10	-0.0891848	0.030354	-2.93816	0.00330169	0.28213	-0.0512423	0.0379425	6.53583	7.01514	6.59445	1
TET2	0.108131	0.0567072	1.90683	0.0565429	0.282327	0.0302083	-0.0779226	8.46839	8.45885	8.33288	1
SNX14	0.104361	0.0547363	1.90661	0.0565714	0.282397	0.0237472	-0.0806135	6.66386	7.17916	6.6077	1
NIN	0.0922385	0.0484074	1.90546	0.0567198	0.28276	0.043772	-0.0484665	7.89602	7.90271	7.88422	1
UBXN2B	0.0620103	0.0325708	1.90386	0.0569283	0.283268	0.007427	-0.0545833	6.44587	7.09611	6.44388	1
GOLGA9P	0.109815	0.0576809	1.90384	0.0569307	0.283274	-0.0183174	-0.128133	8.89149	8.73137	8.4494	1
ZNF649	0.0772211	0.0405732	1.90325	0.0570074	0.283461	-0.00477266	-0.0819937	7.17814	7.22382	6.94433	1
PARP4	0.126872	0.0667232	1.90147	0.0572401	0.284029	-0.0308931	-0.157765	8.15593	8.00802	7.5981	1
BATF	-0.120915	0.041222	-2.93328	0.00335404	0.284169	-0.0247075	0.096208	7.18632	6.37058	7.22337	1
CHD9	0.116005	0.0610772	1.89932	0.057523	0.284718	0.00279229	-0.113213	7.45117	8.25697	7.30315	1
ANKIB1	0.0800048	0.0421262	1.89917	0.0575425	0.284765	0.00713946	-0.0728653	7.50322	7.55854	7.33025	1
EML4	0.0556274	0.0292947	1.89889	0.0575788	0.284853	-0.030695	-0.0863224	6.16192	6.81086	5.96406	1
PCMTD1	0.0727031	0.0383023	1.89814	0.0576776	0.285094	0.0350478	-0.0376554	7.61554	7.60842	7.60681	1
UHRF1BP1L	0.0863436	0.0455441	1.89582	0.0579835	0.285838	0.011408	-0.0749355	7.32077	8.11717	7.30217	1
FAM48A	0.100499	0.0530123	1.89576	0.0579917	0.285858	0.00770725	-0.0927914	7.20534	7.3232	6.99067	1
RARS2	0.0934563	0.0493182	1.89496	0.0580972	0.286114	0.0266537	-0.0668025	7.59679	8.18731	7.60248	1
ARID2	0.101042	0.0533477	1.89402	0.0582223	0.286418	0.015013	-0.0860285	7.05576	7.36044	6.91785	1
CENPE	0.0865419	0.0457203	1.89286	0.0583771	0.286794	-0.00661963	-0.0931615	4.51064	4.57072	4.24327	1
ZHX1	0.0749129	0.0395859	1.89242	0.0584357	0.286936	0.0233335	-0.0515794	5.71709	6.2523	5.74505	1
RNU2-1	-0.129585	0.044279	-2.92656	0.0034273	0.286992	-0.0866031	0.0429821	10.5048	10.401	10.3619	1
LOC401622	0.0732176	0.0386959	1.89213	0.0584742	0.287029	0.103786	0.0305684	5.9123	6.00942	6.30792	1
LIPA	0.0438329	0.0231963	1.88965	0.0588044	0.28783	0.0235004	-0.0203325	5.40345	6	5.53163	1
BEX1	-0.0937225	0.0320517	-2.92411	0.00345443	0.288028	-0.0447987	0.0489239	5.22729	5.55108	5.3036	1
SOCS3	-0.0770495	0.0263559	-2.92342	0.00346209	0.288319	-0.0331607	0.0438888	6.23908	6.25687	6.27268	1
SLC12A2	0.0659646	0.0349381	1.88804	0.0590205	0.288354	-0.00466111	-0.0706257	7.10202	7.85483	7.04178	1
KIAA1370	0.0900621	0.04771	1.8877	0.0590665	0.288465	-0.0106212	-0.100683	6.35779	7.14863	6.20431	1
TTC19	0.0856298	0.0453723	1.88727	0.0591241	0.288605	0.0174093	-0.0682205	7.7267	8.12595	7.66428	1
LUC7L	0.0885889	0.0469572	1.88659	0.0592161	0.288827	-0.0121011	-0.10069	7.60911	7.51801	7.27507	1
ZBTB34	0.103989	0.0551283	1.88631	0.059253	0.288917	0.0350728	-0.0689163	6.70918	7.76641	6.82586	1
SMC3	0.107192	0.0568364	1.88598	0.0592975	0.289024	0.0313154	-0.075877	8.8082	9.36945	8.79568	1
LRRC37A4	0.119848	0.0635666	1.8854	0.059376	0.289214	-0.0464357	-0.166284	7.15321	7.74951	6.67686	1
TMEM77	0.104725	0.0555522	1.88516	0.0594082	0.289292	0.0504638	-0.054261	6.82783	7.28885	6.9094	1
ELMO1	0.111459	0.0591368	1.88477	0.0594609	0.289419	-0.00650953	-0.117969	8.44224	8.84239	8.17373	1
UHRF2	0.0886961	0.0470661	1.8845	0.0594972	0.289507	-0.011284	-0.0999802	6.7906	7.23657	6.56826	1
FAM38B	0.142025	0.0753878	1.88393	0.0595746	0.289694	0.0153043	-0.126721	4.67562	4.27093	4.28272	1
MERTK	0.044368	0.0235611	1.8831	0.0596868	0.289965	0.0185437	-0.0258243	4.71975	5.16667	4.78874	1
ZNF808	0.0793909	0.0421644	1.88289	0.0597151	0.290034	-0.0104893	-0.0898802	6.40775	6.60837	6.16684	1
PHLDA1	0.0551098	0.0293106	1.8802	0.0600811	0.290918	0.00847185	-0.0466379	6.67999	7.49665	6.73645	1
ECD	0.0970566	0.0516556	1.87892	0.060256	0.29134	-0.00175525	-0.0988118	7.26107	7.95902	7.11907	1
TRIM5	0.0886347	0.0471752	1.87884	0.0602661	0.291364	0.0501084	-0.0385263	7.46873	6.73027	7.35346	1
NPIP	0.1197	0.0637308	1.87821	0.0603528	0.291573	-0.0284063	-0.148106	6.38841	6.21761	5.86002	1
INPP5D	0.0684163	0.0364305	1.878	0.0603817	0.291643	-0.000131238	-0.0685475	7.26166	7.62777	7.14258	1
ZNF273	0.0788553	0.0419975	1.87762	0.0604333	0.291767	0.00524861	-0.0736067	6.12014	6.5511	6.01493	1
PFTK1	0.0741504	0.0394972	1.87736	0.0604691	0.291853	0.000484385	-0.073666	6.25383	6.59422	6.117	1
HLA-C	-0.067459	0.0231687	-2.91164	0.00359538	0.293332	-0.0460689	0.0213901	7.55646	7.12693	7.40146	1
SLC7A5P1	0.0946275	0.0505324	1.87261	0.0611225	0.293426	-0.0381722	-0.1328	8.88664	8.8711	8.40481	1
MGEA5	0.11541	0.0617239	1.86978	0.0615149	0.29437	0.00377083	-0.111639	8.12629	8.43048	7.8851	1
SMA4	0.121184	0.0648446	1.86883	0.0616459	0.294684	-0.00993964	-0.131123	6.37015	6.49298	5.99974	1
SET	0.0788992	0.0422322	1.86822	0.061731	0.294889	-0.00998317	-0.0888824	9.85001	10.0708	9.61735	1
EXOC6B	0.0738935	0.039561	1.86784	0.0617846	0.295017	0.0370686	-0.0368249	4.50162	4.65602	4.53318	1
NEK1	0.0781084	0.0418275	1.86739	0.0618466	0.295166	0.033304	-0.0448045	6.85525	7.19959	6.89192	1
LOC728060	0.0529709	0.0284008	1.86512	0.062164	0.295927	0.0107389	-0.042232	3.23041	3.47986	3.19211	1
IARS	0.0843662	0.0452604	1.86402	0.0623192	0.296299	-0.00143563	-0.0858018	7.55588	8.05837	7.41211	1
PTBP2	0.096134	0.0515827	1.86369	0.0623657	0.29641	-0.0119153	-0.108049	7.12943	7.44781	6.8572	1
PPP4R2	0.0793236	0.0425654	1.86357	0.0623818	0.296449	0.00691603	-0.0724076	6.98145	7.63625	6.92904	1
UPF3A	0.16888	0.090675	1.86247	0.0625363	0.296819	-0.034409	-0.203289	6.73894	6.83583	6.09276	1
PHF11	0.0684943	0.0368434	1.85907	0.0630173	0.29797	-0.00333195	-0.0718263	7.5487	7.20421	7.26936	1
C9orf102	0.0881685	0.0474394	1.85855	0.0630909	0.298146	0.0341325	-0.054036	5.85196	6.10502	5.84684	1
RABL2A	0.217666	0.117133	1.85827	0.0631301	0.29824	0.0164353	-0.201231	6.24464	6.76759	5.8318	1
TMEM168	0.0848347	0.0456701	1.85756	0.0632319	0.298483	0.0212252	-0.0636095	6.36964	6.56588	6.29021	1
KIAA1919	0.0845882	0.0455518	1.85697	0.0633161	0.298684	6.11297e-05	-0.084527	6.82287	6.94316	6.61042	1
KLHL2	0.112358	0.0605087	1.85689	0.0633269	0.298709	0.0121684	-0.10019	6.67069	7.19188	6.52847	1
MCCC2	0.0796491	0.0428942	1.85688	0.0633289	0.298714	0.0221575	-0.0574916	6.44707	6.25534	6.30979	1
EIF4G3	0.0886087	0.0477226	1.85675	0.0633474	0.298758	0.00165947	-0.0869492	7.7196	7.63194	7.46326	1
DHX36	0.108916	0.0586898	1.85579	0.0634837	0.299084	0.0264117	-0.0825041	8.03199	8.65734	8	1
KLRC4	0.0894776	0.0482547	1.85428	0.0636996	0.299599	0.0759007	-0.0135769	3.50476	3.44102	3.66652	1
ZNF83	0.0776219	0.0418691	1.85392	0.0637505	0.299721	-0.0228846	-0.100507	5.95605	6.09519	5.63838	1
RASGRP3	0.145633	0.078634	1.85204	0.0640207	0.300365	0.0316548	-0.113978	7.90565	7.21323	7.53666	1
SECISBP2L	0.0961494	0.0519211	1.85184	0.0640493	0.300433	0.0169059	-0.0792436	6.86351	7.34881	6.78603	1
ZNF33B	0.089854	0.048583	1.84949	0.0643865	0.301236	0.024092	-0.0657621	5.7968	6.59016	5.8388	1
SSFA2	0.100071	0.0541098	1.84941	0.0643985	0.301265	0.00175791	-0.0983134	7.66864	8.35638	7.53584	1
SUCLA2	0.0767081	0.0414778	1.84938	0.0644036	0.301277	0.0440792	-0.032629	7.87854	8.33628	8.00215	1
ATF7IP2	0.100483	0.0543335	1.84937	0.0644041	0.301278	0.0173642	-0.0831186	5.74701	6.10364	5.63422	1
TRAT1	0.045512	0.024632	1.84768	0.0646486	0.30186	0.0185374	-0.0269747	4.27796	4.26227	4.2512	1
CDCA7L	0.0861535	0.0466663	1.84616	0.0648688	0.302384	-0.00756894	-0.0937225	5.95818	6.7482	5.83257	1
DPYD	0.0757121	0.0410238	1.84556	0.0649554	0.302589	0.0485635	-0.0271486	7.41233	7.31365	7.45256	1
SNHG12	0.0735107	0.0398448	1.84493	0.0650481	0.30281	-0.0204004	-0.0939111	9.20747	9.53739	8.95338	1
RABGGTB	0.0678578	0.0367817	1.84488	0.0650554	0.302827	0.00464704	-0.0632108	8.57439	8.97557	8.49065	1
CREBZF	0.0898752	0.0487403	1.84396	0.0651887	0.303144	-0.00823178	-0.098107	7.11022	7.44509	6.87944	1
CLCN3	0.0647306	0.0351411	1.84202	0.065472	0.303816	-0.00787988	-0.0726105	6.2877	6.45175	6.09514	1
IFT80	0.0878607	0.0477207	1.84114	0.0656004	0.304121	0.00223063	-0.08563	6.23922	6.05459	5.96878	1
HEXB	0.0692989	0.0376559	1.84032	0.0657216	0.304408	0.0163022	-0.0529967	6.72182	7.41166	6.75705	1
NPEPPS	0.134895	0.0733462	1.83916	0.0658923	0.304813	0.0216206	-0.113275	8.60865	8.82632	8.39555	1
SETD2	0.10312	0.056119	1.83752	0.0661335	0.305384	-0.0020167	-0.105136	8.6054	9.0115	8.38659	1
IDE	0.0818583	0.0445755	1.8364	0.0662986	0.305775	0.0233872	-0.0584711	6.22422	6.34019	6.14918	1
RPS5	-0.0872254	0.0302618	-2.88235	0.00394716	0.306048	-0.0311381	0.0560872	9.6833	9.99075	9.81465	1
HIST1H4C	-0.206615	0.0716871	-2.88217	0.00394945	0.306129	-0.0739231	0.132691	10.449	10.9407	10.7119	1
CEP135	0.114238	0.0622668	1.83466	0.0665558	0.306384	0.0224207	-0.0918178	7.64702	7.43731	7.41077	1
HIATL1	0.098666	0.0537846	1.83447	0.066585	0.306453	0.0169963	-0.0816698	5.60989	6.42579	5.59198	1
BRWD1	0.111472	0.0607986	1.83346	0.0667341	0.306805	0.0173864	-0.0940854	7.33999	7.77324	7.21188	1
CDCA2	0.0294371	0.0160574	1.83324	0.0667667	0.306882	0.00244246	-0.0269946	4.28751	4.27783	4.21682	1
ATAD5	0.0585346	0.03193	1.83321	0.0667708	0.306892	-0.00521465	-0.0637492	5.91339	6.32073	5.80176	1
PPP3CB	0.0973472	0.0531299	1.83225	0.0669143	0.307231	0.019846	-0.0775012	6.70406	6.95967	6.59375	1
NUP85	0.0756665	0.0413189	1.83128	0.0670591	0.307574	-0.0228223	-0.0984888	7.09806	7.19068	6.77691	1
ANKRA2	0.111555	0.0609404	1.83056	0.0671666	0.307827	0.0654601	-0.0460948	5.72048	6.02588	5.83579	1
HRSP12	0.0873952	0.0477507	1.83024	0.0672143	0.30794	0.0201627	-0.0672325	5.16551	5.08979	5.01857	1
ANKRD20B	0.0807313	0.0441166	1.82995	0.067257	0.308041	0.0537202	-0.0270111	3.31596	3.76748	3.48105	1
GTF3A	0.0830232	0.045382	1.82943	0.0673354	0.308226	-0.0189445	-0.101968	8.39432	8.88888	8.15467	1
ZC3H13	0.0915541	0.0500796	1.82817	0.067524	0.308671	0.0236591	-0.067895	8.52889	8.90114	8.47948	1
PTGES3	0.0791389	0.0433457	1.82576	0.0678864	0.309525	-0.0119998	-0.0911388	8.72468	9.18094	8.52714	1
GFM1	0.06829	0.037445	1.82374	0.0681916	0.310244	0.0230241	-0.0452659	6.05058	6.67206	6.1126	1
PPP4R1L	0.0671451	0.036827	1.82326	0.0682643	0.310415	0.0137336	-0.0534114	4.68057	4.86219	4.6058	1
ATP11B	0.0951904	0.0522133	1.82311	0.0682874	0.31047	0.019881	-0.0753093	7.55345	8.1443	7.51642	1
TAPT1	0.0664777	0.036493	1.82165	0.0685074	0.310987	-0.0121699	-0.0786476	6.13688	6.72233	5.99968	1
SCARNA17	-0.145723	0.0507687	-2.87033	0.00410044	0.311375	-0.0560478	0.0896751	7.97792	7.6746	8.01141	1
MON2	0.0955213	0.0524734	1.82037	0.0687019	0.311445	0.0133641	-0.0821573	7.56788	7.86615	7.43491	1
MPP5	0.0919139	0.0504991	1.82011	0.0687426	0.31154	0.0344863	-0.0574276	6.16577	6.49344	6.16707	1
DST	0.0894451	0.0491768	1.81885	0.0689348	0.311992	0.0312033	-0.0582418	5.76361	5.71133	5.67744	1
TCF4	0.0632004	0.0347517	1.81863	0.0689686	0.312072	0.014844	-0.0483564	7.23535	7.34571	7.16359	1
ZNF175	0.0972141	0.0534832	1.81765	0.0691169	0.31242	0.0232338	-0.0739803	6.32256	6.70183	6.25632	1
SEC24B	0.0821703	0.04523	1.81672	0.0692599	0.312756	0.0157505	-0.0664198	8.00582	8.63698	7.99018	1
ZDHHC21	0.102149	0.0562498	1.81598	0.0693735	0.313022	0.0217803	-0.0803683	5.97131	6.30442	5.87389	1
CCL4L1	-0.188334	0.0657013	-2.86652	0.00415009	0.313075	-0.00603547	0.182299	8.69852	8.41796	9.13594	1
TRIM37	0.0769519	0.0423926	1.81522	0.0694901	0.313296	-0.00427061	-0.0812225	6.44776	6.57735	6.2343	1
SBNO1	0.114616	0.0632102	1.81325	0.069794	0.314009	0.00691992	-0.107696	8.39223	8.81371	8.19436	1
ACBD5	0.0912213	0.0503131	1.81307	0.0698207	0.314071	0.0539192	-0.0373021	6.65339	7.5295	6.87514	1
LTV1	0.107278	0.0591696	1.81305	0.0698239	0.314079	0.0110976	-0.0961799	8.23911	8.6383	8.08072	1
OR7E13P	-0.13737	0.0479637	-2.86404	0.00418281	0.314188	-0.0205328	0.116837	4.63214	4.30639	4.83664	1
DCP1B	0.063847	0.0352226	1.81267	0.0698823	0.314216	0.100977	0.0371304	5.68064	5.83753	6.09872	1
WDR19	0.112704	0.0621827	1.81246	0.0699145	0.314291	0.0204269	-0.0922771	6.14622	6.23237	5.96227	1
KIF11	0.0810036	0.0447162	1.8115	0.070063	0.314639	-0.00882216	-0.0898258	5.7232	6.12441	5.52723	1
RLIM	0.0869111	0.047994	1.81087	0.0701607	0.314868	0.0144092	-0.0725018	6.24759	7.05086	6.24558	1
EDA2R	0.102528	0.0566291	1.81051	0.0702168	0.314999	0.200855	0.0983272	4.83081	4.74845	5.65205	1
PARN	0.0926203	0.0511582	1.81047	0.0702234	0.315015	0.00157128	-0.091049	7.50969	7.75102	7.30742	1
GOLGA9P	0.0826848	0.0456754	1.81027	0.0702541	0.315087	0.00452465	-0.0781602	6.18475	6.08065	5.95775	1
DYNLL1	-0.100827	0.0352329	-2.86174	0.0042132	0.315217	-0.0560957	0.0447316	8.28654	8.78745	8.3549	1
MEF2A	0.0632348	0.0349624	1.80865	0.0705056	0.315675	-0.00723905	-0.0704738	6.84508	7.32425	6.72332	1
IL19	-0.114026	0.0398742	-2.85964	0.00424125	0.316164	-0.0117585	0.102267	3.89497	3.49455	4.06831	1
KIAA1841	0.0546023	0.0302237	1.80661	0.0708237	0.316419	-0.00448973	-0.0590921	6.20269	6.48543	6.08121	1
NRD1	0.0850801	0.0471231	1.80549	0.0709985	0.316828	0.035368	-0.0497121	8.39226	8.39636	8.35292	1
SOAT1	0.050576	0.0280142	1.80537	0.0710169	0.316871	0.0384816	-0.0120944	6.33402	7.15014	6.57113	1
PRPF40A	0.103679	0.0574463	1.8048	0.0711066	0.31708	0.0185665	-0.0851124	9.29949	9.79439	9.21214	1
TM7SF3	0.121742	0.0675199	1.80305	0.0713804	0.31772	0.0965891	-0.0251526	7.15695	7.40895	7.40737	1
APOBEC3C	0.0806057	0.0447053	1.80304	0.0713814	0.317722	0.0617279	-0.0188778	6.56737	6.60341	6.69456	1
RP5-1022P6.2	0.104824	0.0581805	1.80171	0.0715916	0.318212	0.0172242	-0.0875999	6.51969	7.26433	6.47157	1
KIAA1430	0.101388	0.0562944	1.80103	0.0716978	0.31846	0.0112014	-0.0901865	6.54268	6.78797	6.37058	1
ZNF75A	0.0708523	0.0393462	1.80074	0.0717438	0.318567	0.0107364	-0.060116	5.15559	5.22445	5.0311	1
CHPT1	0.084697	0.0470588	1.79981	0.0718903	0.318909	0.0107948	-0.0739022	8.00611	8.59616	7.94742	1
C9orf85	0.136986	0.076218	1.79729	0.0722896	0.319839	0.0525706	-0.0844153	6.27439	6.84119	6.29858	1
MIER3	0.10426	0.0580418	1.79628	0.0724493	0.320211	0.0116285	-0.0926311	6.14137	6.8404	6.05436	1
CUL3	0.0758363	0.0422201	1.79621	0.0724604	0.320237	0.00954606	-0.0662903	8.99111	9.6306	8.96012	1
IL13RA1	0.0953056	0.0530712	1.79581	0.0725251	0.320388	0.0585537	-0.036752	5.53363	5.50799	5.58954	1
EFHA1	0.0921861	0.0513376	1.79568	0.072545	0.320434	0.023755	-0.0684311	6.02489	6.65125	6.02507	1
SLC35D1	0.0605221	0.0337175	1.79498	0.0726572	0.320695	0.00345616	-0.057066	5.80705	6.18017	5.73157	1
ZMYM4	0.0964382	0.0537633	1.79376	0.0728522	0.321148	0.0059318	-0.0905064	8.03777	8.2039	7.83419	1
NUDCD1	0.0572184	0.0319244	1.79231	0.0730829	0.321685	0.0204284	-0.0367901	5.66157	5.74581	5.6326	1
ARHGAP11B	0.0793533	0.0442765	1.79222	0.0730973	0.321718	-0.00410113	-0.0834545	5.7301	5.39056	5.41703	1
KIF2A	0.0858159	0.0478892	1.79197	0.073138	0.321813	0.0172421	-0.0685738	8.40764	8.85653	8.35369	1
GLMN	0.108188	0.060384	1.79168	0.073185	0.321922	0.0162216	-0.0919668	5.64188	5.70154	5.44172	1
ENTPD4	0.0667297	0.0372506	1.79137	0.0732336	0.322035	-0.0300639	-0.0967937	8.00106	7.73934	7.59351	1
KLHL5	0.0712467	0.0397956	1.79032	0.0734033	0.322429	0.00941002	-0.0618366	6.89721	7.03968	6.77891	1
AGTPBP1	0.0816639	0.0456231	1.78997	0.0734589	0.322558	0.00194285	-0.079721	6.50165	7.36301	6.45615	1
EIF3J	0.0924783	0.05167	1.78979	0.0734882	0.322626	0.0273084	-0.0651699	7.28866	7.78056	7.28103	1
CD302	0.0671521	0.0375255	1.78951	0.0735333	0.322731	0.00323043	-0.0639217	6.8156	7.94303	6.87115	1
CCL19	-0.118518	0.0416625	-2.84472	0.00444509	0.322929	-0.0120885	0.10643	5.95709	5.14863	6.05956	1
FBXW7	0.0927811	0.0518981	1.78775	0.0738156	0.323386	0.0100292	-0.0827519	6.3557	6.86577	6.25409	1
CHD7	0.0683237	0.0382359	1.7869	0.0739537	0.323706	-0.00731479	-0.0756385	5.92297	6.18667	5.74344	1
ZNF26	0.0643223	0.0359986	1.7868	0.0739697	0.323743	-0.00313962	-0.0674619	4.29678	4.78095	4.19593	1
DDX42	0.11045	0.0618481	1.78583	0.0741273	0.324109	-0.00907106	-0.119521	7.39819	7.78263	7.11502	1
STK38L	0.0708628	0.0397338	1.78344	0.0745154	0.325008	0.0117112	-0.0591516	8.10187	8.91148	8.13096	1
FAM91A1	0.137876	0.0773154	1.7833	0.0745379	0.32506	0.0524877	-0.0853887	7.7391	8.4854	7.79624	1
LOC100131613	0.114841	0.0644127	1.78289	0.0746034	0.325212	0.0313797	-0.0834614	7.4569	7.75534	7.37076	1
ZNF165	0.0242584	0.0136133	1.78196	0.0747556	0.325564	0.00163842	-0.02262	4.97884	5.64749	5.05382	1
FRY	0.0932125	0.0523174	1.78167	0.0748025	0.325672	0.0473358	-0.0458767	6.60832	6.62601	6.61594	1
KIAA2026	0.0755749	0.0424425	1.78064	0.0749711	0.326062	0.0454689	-0.030106	6.7469	7.30234	6.90101	1
MAP4K3	0.0895369	0.0503193	1.77938	0.0751782	0.326541	-0.0147256	-0.104262	6.74095	7.16131	6.49186	1
IL6ST	0.0921	0.0517863	1.77846	0.0753279	0.326888	0.015666	-0.076434	6.52695	6.75238	6.40188	1
PRMT5	-0.0962256	0.03393	-2.836	0.00456823	0.326925	-0.0729002	0.0233254	6.62992	6.75364	6.51585	1
KTN1	0.106795	0.0600567	1.77824	0.0753638	0.32697	0.0302299	-0.0765656	8.67735	9.24027	8.6602	1
ZNF644	0.111058	0.0624913	1.77718	0.0755393	0.327376	0.0182568	-0.0928012	7.21316	7.87368	7.13654	1
MREG	-0.088624	0.031268	-2.83434	0.00459211	0.327692	-0.0265556	0.0620685	5.25504	5.19194	5.34185	1
NOL11	0.0858808	0.0483529	1.77612	0.0757125	0.327776	-0.0124575	-0.0983382	6.71691	7.35173	6.53365	1
RAD51	0.0480126	0.0270559	1.77457	0.0759689	0.328368	0.00722764	-0.0407849	4.115	4.51382	4.1008	1
LOC100132167	0.0819354	0.0461868	1.774	0.0760631	0.328585	-0.0137721	-0.0957075	5.21557	5.09625	4.88516	1
FRYL	0.121301	0.0683846	1.77381	0.0760948	0.328658	0.0310789	-0.0902222	7.57966	7.87516	7.47316	1
SLC35D2	0.0502009	0.0283086	1.77335	0.0761714	0.328835	0.00218283	-0.0480181	4.77307	5.02199	4.69452	1
ADRBK2	0.0764756	0.0431311	1.7731	0.0762129	0.32893	0.0214636	-0.055012	6.40563	6.06114	6.2428	1
LOC554203	0.162595	0.0917983	1.77122	0.0765247	0.329649	0.0155972	-0.146997	6.25556	6.2492	5.88637	1
GFPT1	0.0900436	0.0508563	1.77055	0.0766356	0.329905	0.0027974	-0.0872462	7.13691	7.61105	6.99528	1
C1orf54	-0.122485	0.0433004	-2.82872	0.00467351	0.33029	-0.0281228	0.0943619	6.14579	6.65745	6.43359	1
XRN1	0.092673	0.0523944	1.76876	0.0769346	0.330593	0.0245812	-0.0680918	8.44164	8.4323	8.31794	1
NSUN2	0.0616287	0.0348497	1.76842	0.0769913	0.330724	-0.00148987	-0.0631186	7.12777	7.62559	7.04643	1
HIST1H4L	-0.119764	0.0423545	-2.82766	0.0046889	0.330778	-0.0632237	0.0565407	5.62602	5.57076	5.59626	1
EIF2S3	0.0926116	0.0524403	1.76604	0.0773892	0.331639	0.0156249	-0.0769867	9.47124	10.0246	9.4101	1
ZNF615	0.0582502	0.032996	1.76537	0.0775009	0.331896	0.0326644	-0.0255858	4.62332	5.13515	4.7455	1
SSH2	0.0752899	0.0426642	1.76471	0.0776128	0.332154	-0.0136975	-0.0889874	6.58147	6.92725	6.36311	1
EIF2AK2	0.110024	0.0623532	1.76454	0.0776419	0.33222	0.0222883	-0.0877362	7.9103	7.50686	7.64635	1
SEC63	0.104521	0.059241	1.76433	0.0776763	0.332299	0.00545976	-0.0990609	8.96494	9.34114	8.7781	1
MLEC	0.0584413	0.033125	1.76426	0.0776876	0.332325	-0.00215542	-0.0605967	6.947	7.14829	6.81155	1
RCOR1	0.0627175	0.0355501	1.7642	0.0776979	0.332349	-0.0307858	-0.0935033	7.57826	8.13872	7.34235	1
BMP2K	0.0983112	0.0557291	1.76409	0.0777166	0.332392	0.0133178	-0.0849933	7.66491	7.88498	7.50823	1
PCF11	0.0691485	0.0392118	1.76346	0.0778226	0.332635	-0.00960776	-0.0787563	7.53353	8.1683	7.41307	1
ZNF321	0.0616842	0.0349832	1.76325	0.0778578	0.332716	0.00540383	-0.0562804	5.29424	5.86773	5.26648	1
CNOT2	0.0868342	0.0492466	1.76325	0.0778582	0.332717	0.0144732	-0.072361	8.4336	9.08047	8.40089	1
MACF1	0.089808	0.0509565	1.76244	0.0779944	0.33303	-0.0045784	-0.0943864	8.45013	8.21199	8.1254	1
SNORD53	0.113351	0.0643164	1.7624	0.0780025	0.333049	0.0574062	-0.0559447	5.84133	5.38969	5.75509	1
ULK4	0.031998	0.018156	1.76239	0.0780028	0.333049	-0.0174673	-0.0494653	4.27135	5.16566	4.2628	1
HOXA4	0.0584553	0.0331929	1.76108	0.0782251	0.33356	0.00637204	-0.0520832	5.73499	5.58322	5.57665	1
PKD2	0.0864784	0.0491519	1.75941	0.0785081	0.334209	0.0173186	-0.0691597	6.39776	6.34933	6.24292	1
HDAC2	0.0915639	0.0520447	1.75933	0.0785214	0.33424	0.0100962	-0.0814676	8.89028	9.1774	8.74786	1
ANKRD36B	0.0988568	0.0561934	1.75922	0.0785393	0.334281	0.0141084	-0.0847484	6.55203	7.02858	6.44955	1
ZNF510	0.0653492	0.0371493	1.7591	0.0785613	0.334331	-0.00331885	-0.0686681	5.3502	5.64287	5.20718	1
PPPDE2	-0.0648943	0.0230125	-2.81996	0.00480299	0.334367	-0.015066	0.0498283	7.32266	6.82613	7.32069	1
GAPVD1	0.0920497	0.0523395	1.75871	0.0786276	0.334483	0.00324305	-0.0888066	6.67011	7.33619	6.56375	1
DDX58	0.0966691	0.0549662	1.7587	0.0786285	0.334485	0.0191207	-0.0775484	7.95108	7.20686	7.63864	1
RTP4	-0.0824551	0.0292457	-2.81939	0.00481149	0.334632	-0.0128339	0.0696212	5.35835	4.86926	5.41954	1
RAB11FIP2	0.0885378	0.0503673	1.75784	0.0787745	0.33482	0.0201487	-0.0683891	6.7547	7.3455	6.73779	1
PARP14	0.0688571	0.039175	1.75768	0.0788023	0.334884	0.0423121	-0.026545	8.63005	7.66211	8.48061	1
ZNF347	0.073963	0.0420805	1.75765	0.0788064	0.334893	0.0550405	-0.0189225	3.97093	4.31848	4.14157	1
SPINK1	-0.135842	0.0481968	-2.81848	0.00482522	0.33506	-0.0853339	0.0505078	4.59974	3.95614	4.37351	1
SNORD78	0.146326	0.0832731	1.75718	0.0788877	0.335079	0.0350165	-0.111309	6.31165	6.81648	6.19899	1
CYTH1	0.0760457	0.043307	1.75597	0.0790939	0.335552	-0.015089	-0.0911347	6.99063	7.23499	6.74207	1
ELMO1	0.112031	0.0638063	1.75581	0.0791215	0.335615	-0.0375203	-0.149552	7.57613	8.11835	7.16077	1
MTO1	0.061618	0.0350939	1.7558	0.0791219	0.335616	-0.00347037	-0.0650883	5.94889	6.50437	5.86803	1
MYCBP2	0.116358	0.0663099	1.75476	0.0793008	0.336026	0.0183091	-0.0980486	8.97262	8.44096	8.64301	1
MEIS1	0.116243	0.0662725	1.75402	0.0794279	0.336316	-0.00564779	-0.121891	7.71533	7.64887	7.34493	1
HOXA5	0.064493	0.0367825	1.75336	0.0795397	0.336572	0.0219568	-0.0425362	6.38738	6.27576	6.30744	1
LOC100132167	0.054624	0.0311556	1.75327	0.0795563	0.33661	0.0131524	-0.0414716	4.83535	4.87583	4.76415	1
ETNK1	0.0898654	0.0513265	1.75086	0.0799703	0.337557	0.0375674	-0.052298	7.20022	7.46987	7.2129	1
SLC4A7	0.0345109	0.0197229	1.74979	0.0801554	0.33798	0.00862416	-0.0258868	5.00891	5.27056	5.0129	1
SMAD5	0.0809066	0.0462399	1.74971	0.0801678	0.338009	0.0261327	-0.054774	5.88827	6.40255	5.91093	1
ZNF670	0.0615542	0.0351845	1.74947	0.0802101	0.338105	0.0383572	-0.0231969	4.86193	5.21167	4.97433	1
ZNF845	0.101717	0.0581499	1.74921	0.0802539	0.338205	0.0653012	-0.0364155	5.75451	6.6491	6.01431	1
USP15	0.109348	0.0625428	1.74838	0.0803987	0.338536	0.0435617	-0.0657867	8.5462	9.02403	8.57954	1
PCNA	0.0756679	0.0432818	1.74826	0.0804187	0.338582	0.144678	0.0690101	6.63958	7.28969	7.36793	1
MED7	0.0813531	0.0465429	1.74792	0.0804785	0.338718	-0.00474204	-0.0860951	7.23272	7.06979	6.94579	1
POLA1	0.0497679	0.0284737	1.74786	0.0804888	0.338742	-0.0071635	-0.0569314	6.40061	6.54624	6.25027	1
KIAA0196	0.0913088	0.0522445	1.74772	0.0805123	0.338796	0.00726174	-0.0840471	6.03285	6.66673	5.94463	1
PNPT1	0.073857	0.0422789	1.7469	0.0806549	0.339121	-0.000758992	-0.074616	7.14735	6.9854	6.90391	1
C19orf2	0.0864636	0.0495132	1.74627	0.0807635	0.339369	-0.0109154	-0.0973789	7.64166	8.18888	7.44788	1
HEXA	0.0738425	0.0422907	1.74607	0.0807991	0.33945	-0.0245075	-0.09835	6.40167	6.7188	6.12109	1
OSBPL9	0.0755945	0.0432946	1.74605	0.0808024	0.339458	0.00525166	-0.0703428	7.63024	8.16657	7.55525	1
LRRC8D	0.0764204	0.0437742	1.74579	0.0808483	0.339562	-0.00981914	-0.0862395	7.43353	7.71414	7.22069	1
ZNF680	0.0865161	0.0495787	1.74503	0.0809805	0.339864	0.00725357	-0.0792625	4.26504	4.28663	4.06773	1
IQGAP2	0.121165	0.0694426	1.74482	0.0810164	0.339946	0.0324248	-0.0887399	7.83333	8.11819	7.73262	1
USP16	0.0810708	0.0464934	1.74371	0.0812104	0.340388	0.0177539	-0.0633168	7.99255	8.88479	8.04342	1
EIF2B1	0.0828901	0.0475442	1.74343	0.0812578	0.340496	0.0206078	-0.0622823	7.04329	7.40609	6.99916	1
FAM45A	0.0761781	0.0436999	1.74321	0.0812972	0.340586	0.0136123	-0.0625658	7.13314	7.6852	7.10648	1
UBQLN1	0.0673242	0.0386261	1.74297	0.0813387	0.340681	0.00636738	-0.0609568	8.2846	8.99675	8.27418	1
C11orf54	0.104188	0.0598011	1.74224	0.0814665	0.340972	0.0205421	-0.0836458	7.26723	7.31208	7.09951	1
SNAPC3	0.0912383	0.0523748	1.74203	0.0815034	0.341056	0.000490641	-0.0907477	7.0159	7.01032	6.76206	1
SETDB2	0.102764	0.0589909	1.74203	0.0815035	0.341056	0.000880547	-0.101883	5.97551	6.15828	5.72926	1
CA1	0.0560157	0.0321674	1.74138	0.0816169	0.341314	0.00994595	-0.0460697	5.40329	5.69016	5.35952	1
C6orf199	0.0963292	0.05534	1.74068	0.0817399	0.341595	0.0252628	-0.0710664	5.63071	5.61833	5.49998	1
PHC3	0.131703	0.0756974	1.73986	0.0818836	0.341922	0.0405392	-0.0911636	6.4309	6.96403	6.39578	1
TRIM24	0.0749474	0.0430943	1.73915	0.0820087	0.342206	0.023811	-0.0511364	8.01769	8.60595	8.05883	1
NNT	0.0550928	0.0316971	1.7381	0.0821928	0.342625	0.0121831	-0.0429097	6.56209	6.75406	6.51444	1
LOC100132167	0.0550569	0.031681	1.73785	0.0822369	0.342726	0.0203361	-0.0347208	4.10837	3.99396	4.04521	1
NCAPD2	0.0467706	0.0269143	1.73776	0.0822522	0.342761	-0.00936094	-0.0561316	5.77744	5.6142	5.56141	1
SLC15A4	0.0567869	0.0326805	1.73764	0.0822746	0.342811	-0.0190027	-0.0757896	6.98296	7.47659	6.81627	1
MYO1B	0.0725494	0.0417623	1.7372	0.0823522	0.342988	0.0223724	-0.0501769	5.65538	5.42009	5.53047	1
ESCO1	0.0915714	0.0527281	1.73667	0.0824448	0.343199	0.0337129	-0.0578585	6.30175	7.06421	6.38663	1
KIF5B	0.100814	0.0580582	1.73642	0.0824894	0.3433	0.0412376	-0.0595759	9.26026	9.80813	9.31849	1
ANKRD36B	0.127514	0.0734567	1.7359	0.0825814	0.343509	0.00452217	-0.122991	7.8453	8.42696	7.62991	1
HIST1H4B	-0.157203	0.0561351	-2.80044	0.00510323	0.343571	-0.0656365	0.0915668	8.49772	8.44037	8.55885	1
PRKCB	0.0406804	0.0234419	1.73537	0.082675	0.343722	-0.0318196	-0.0725	7.03691	7.64441	6.86631	1
ZNF382	0.0691659	0.0398663	1.73495	0.0827503	0.343893	0.0394789	-0.029687	4.10813	4.60822	4.23557	1
WDR3	0.048013	0.0276806	1.73453	0.0828235	0.344059	0.00864824	-0.0393647	5.42175	5.48617	5.34863	1
MLKL	0.0412736	0.0237999	1.73419	0.0828845	0.344198	-0.0319142	-0.0731878	5.69189	5.96694	5.45262	1
MKLN1	0.119263	0.0688166	1.73305	0.0830864	0.344656	0.0370077	-0.0822552	7.77137	8.39873	7.77015	1
NUP43	0.0929811	0.0536528	1.73302	0.083093	0.344671	0.010149	-0.0828321	6.34263	6.69913	6.21042	1
LYST	0.104545	0.0603739	1.73163	0.0833402	0.345232	0.0113014	-0.0932435	7.66064	7.91985	7.48305	1
USP45	0.0761001	0.0439587	1.73117	0.0834214	0.345417	0.0107786	-0.0653214	4.74629	4.94319	4.63295	1
MYLIP	0.0583512	0.0337151	1.73072	0.0835023	0.3456	-0.0145522	-0.0729035	6.60575	7.24771	6.48927	1
TNKS2	0.068931	0.0398504	1.72975	0.0836758	0.345994	0.00867423	-0.0602568	7.54039	8.14093	7.51607	1
RB1	0.097505	0.0563709	1.72971	0.083683	0.34601	0.0310956	-0.0664094	7.69515	8.00154	7.65755	1
UBASH3B	0.0548302	0.0317061	1.72933	0.0837504	0.346163	0.00147964	-0.0533506	5.46472	6.21333	5.4692	1
MCM9	0.136273	0.0788048	1.72925	0.083765	0.346196	0.0323003	-0.103973	5.6475	6.13008	5.54333	1
RNMT	0.0620221	0.0358776	1.72871	0.0838608	0.346413	0.0139194	-0.0481027	5.59851	6.35824	5.65474	1
RCN2	0.0956508	0.0553367	1.72852	0.0838945	0.346489	-0.00816251	-0.103813	7.48759	7.60067	7.19668	1
CUTC	0.0792939	0.0458745	1.7285	0.0838994	0.3465	0.00487359	-0.0744203	8.215	8.41785	8.06084	1
ELF2	0.0949325	0.054931	1.72821	0.0839499	0.346615	-0.00450818	-0.0994407	7.69733	8.07579	7.48197	1
DHCR7	-0.0980678	0.0351001	-2.79394	0.00520695	0.346674	-0.0722535	0.0258144	5.51394	5.36913	5.35495	1
CBWD2	0.0886107	0.0512984	1.72736	0.0841036	0.346963	-0.0194347	-0.108045	7.98605	8.26572	7.68504	1
H19	-0.0814997	0.0291775	-2.79324	0.00521829	0.347011	-0.046288	0.0352116	6.17358	5.84138	6.07613	1
FANCM	0.0789534	0.0457199	1.72689	0.0841868	0.347152	0.0147617	-0.0641917	5.11304	5.53733	5.05949	1
BIRC2	0.102626	0.0594285	1.72687	0.0841902	0.347159	-0.00611945	-0.108745	8.31331	8.86733	8.1025	1
ENOSF1	0.0827881	0.0479413	1.72686	0.0841921	0.347164	-0.0264149	-0.109203	5.35264	5.36133	4.97465	1
CFDP1	0.054372	0.0314942	1.72641	0.0842734	0.347348	0.0106655	-0.0437065	7.95614	8.18298	7.90899	1
SNX2	0.0654905	0.0379498	1.72571	0.0843989	0.347632	0.0398936	-0.0255969	7.49498	8.24709	7.68544	1
GCOM1	0.0693764	0.0402259	1.72467	0.0845874	0.348059	0.0234476	-0.0459288	4.18975	4.22537	4.13393	1
SMARCAD1	0.115346	0.0669	1.72415	0.0846801	0.348268	0.0156526	-0.0996934	7.46871	7.62736	7.26513	1
UBE3A	0.0728041	0.0422554	1.72295	0.0848974	0.34876	0.00662518	-0.0661789	7.43645	7.92865	7.36814	1
KIAA1586	0.0776418	0.0450806	1.72229	0.0850173	0.349031	0.0479078	-0.029734	7.22115	7.76817	7.38144	1
SMA5	0.0878735	0.051038	1.72173	0.0851191	0.349261	-0.0195347	-0.107408	7.96033	8.01684	7.6162	1
SMARCC1	0.0568079	0.0329972	1.7216	0.0851424	0.349314	-0.0201979	-0.0770059	8.93244	9.07744	8.68927	1
SLC17A5	0.0735437	0.0427295	1.72114	0.0852246	0.3495	-0.0205182	-0.0940619	5.99706	7.028	5.88242	1
IPO11	0.050824	0.0295348	1.72082	0.0852842	0.349635	-0.00474015	-0.0555642	5.40071	6.00427	5.35257	1
PCCA	0.0618588	0.0359587	1.72028	0.0853824	0.349856	0.011451	-0.0504079	5.29501	5.23127	5.17318	1
TSN	0.0707673	0.0411519	1.71966	0.0854942	0.350109	0.00441292	-0.0663544	7.97415	8.60353	7.92659	1
ADSS	0.0847837	0.049352	1.71794	0.0858075	0.350817	-0.0293696	-0.114153	7.01791	8.06239	6.82494	1
PIK3C3	0.113118	0.0659217	1.71595	0.0861719	0.351639	0.0356522	-0.0774659	8.05132	8.27496	7.97897	1
ZNF587	0.0876765	0.0511131	1.71534	0.0862821	0.351888	-0.00274818	-0.0904247	6.35444	6.58218	6.1391	1
LRCH1	0.0886066	0.0516881	1.71425	0.0864819	0.352338	0.00259778	-0.0860089	6.20784	6.7406	6.08084	1
MTBP	0.0525435	0.0306517	1.71421	0.0864904	0.352357	-0.016886	-0.0694295	4.64382	4.8742	4.44821	1
KIAA0125	0.0791531	0.0461748	1.71421	0.086491	0.352359	-0.000244746	-0.0793978	5.1494	5.042	4.90492	1
RSPRY1	0.0791393	0.0461701	1.71408	0.0865136	0.352409	-0.0169511	-0.0960905	6.02343	6.66532	5.8353	1
SORD	0.0538589	0.0314237	1.71396	0.0865361	0.35246	0.027049	-0.0268099	6.26096	6.19706	6.24885	1
CBWD3	0.164815	0.0962139	1.71301	0.0867108	0.352854	-0.0385601	-0.203375	7.71456	7.92621	7.07947	1
SKP2	0.0474261	0.0276873	1.71292	0.0867271	0.352891	-0.00168603	-0.0491122	6.21763	6.37554	6.10697	1
PCNX	0.0882523	0.0515519	1.71191	0.0869131	0.35331	0.00994534	-0.078307	6.86313	7.17767	6.73463	1
ZNF260	0.111954	0.0654507	1.7105	0.0871729	0.353895	0.0452346	-0.066719	6.62518	7.0621	6.6524	1
OSBPL11	0.0538091	0.0314594	1.71043	0.0871867	0.353926	0.00203158	-0.0517775	5.56065	6.24685	5.5586	1
HIST1H2BH	-0.122739	0.0441763	-2.77839	0.00546284	0.354173	-0.0819047	0.0408343	7.18704	7.33275	7.10118	1
DDX60L	0.0829112	0.0484912	1.70982	0.0872996	0.35418	0.0316534	-0.0512578	6.94469	6.28065	6.75699	1
ARNTL	0.0485062	0.0283761	1.7094	0.0873765	0.354353	0.0119143	-0.0365919	4.59072	4.67959	4.5394	1
SNORA16A	0.0664797	0.0389359	1.70741	0.0877453	0.355183	0.0115647	-0.054915	5.61128	5.92638	5.55292	1
GOLGA8B	0.104844	0.0614337	1.70662	0.0878936	0.355516	-0.0213547	-0.126198	7.15154	6.8535	6.67878	1
SEC23A	0.0696479	0.0408214	1.70616	0.087978	0.355706	0.0219823	-0.0476656	5.7642	6.09066	5.75758	1
GRB10	0.0713378	0.0418486	1.70466	0.0882572	0.356333	-0.0321213	-0.103459	5.34597	5.96963	5.09107	1
EXOC1	0.103639	0.0607994	1.7046	0.0882684	0.356358	0.0341366	-0.0695022	7.84846	8.14169	7.80808	1
DDX43	0.0257589	0.01513	1.70251	0.0886602	0.357238	0.0258824	0.000123532	4.20191	4.23841	4.28203	1
CHD1	0.0981565	0.0576819	1.70169	0.0888141	0.357584	0.012287	-0.0858695	8.52752	9.32125	8.48024	1
SKAP2	0.0939933	0.0552833	1.70021	0.0890909	0.358205	0.0563451	-0.0376483	8.29247	8.26615	8.33956	1
SLFN14	0.0499594	0.0293913	1.69981	0.0891675	0.358376	0.0325638	-0.0173956	3.57754	3.57345	3.61919	1
ZNF22	0.079114	0.0465503	1.69954	0.089218	0.35849	0.012307	-0.0668071	7.06666	7.47725	6.99618	1
WDR67	0.0693777	0.0408355	1.69896	0.0893276	0.358735	-0.00207785	-0.0714555	5.71761	6.10902	5.59	1
LNX2	0.103813	0.0611244	1.69838	0.0894357	0.358978	0.0328004	-0.0710121	6.05401	6.78104	6.09242	1
NT5C2	0.109383	0.064413	1.69815	0.0894794	0.359075	-0.0293095	-0.138692	7.28939	7.85343	6.93179	1
C15orf23	0.0360186	0.0212251	1.69699	0.0896993	0.359568	0.0064868	-0.0295318	5.31257	5.36504	5.25854	1
CXorf21	0.0758604	0.0447101	1.69672	0.0897502	0.359682	0.000184338	-0.0756761	6.681	6.73678	6.48078	1
ADNP2	0.0428659	0.0252644	1.69669	0.0897547	0.359692	-0.0134682	-0.0563341	4.91681	5.6583	4.86966	1
BEX4	0.119478	0.0704218	1.69661	0.089771	0.359729	-0.00145524	-0.120933	7.38847	7.483	7.06469	1
PRPSAP2	0.0676396	0.0398792	1.69611	0.0898648	0.359939	0.0152675	-0.0523721	6.19411	6.43885	6.13917	1
ODF2L	0.0699414	0.0412366	1.6961	0.0898668	0.359943	-0.00629584	-0.0762372	5.53277	5.73526	5.34217	1
WDR35	0.106644	0.0629112	1.69514	0.090048	0.360349	0.015626	-0.0910176	5.62437	6.08664	5.50573	1
ZNF136	0.0990214	0.0584203	1.69498	0.0900788	0.360418	-0.0314378	-0.130459	7.3791	7.51639	6.95325	1
SPDYE1	0.0988506	0.0583925	1.69287	0.0904809	0.361318	0.0146476	-0.0842031	5.01402	4.83113	4.78269	1
DENND4A	0.0735394	0.0434851	1.69114	0.0908096	0.362053	-0.0106938	-0.0842332	7.34952	8.33202	7.28023	1
PGM5P2	-0.203488	0.0736807	-2.76176	0.00574913	0.362314	-0.00129133	0.202197	4.35518	4.47731	4.94214	1
BCOR	0.0665895	0.0393983	1.69016	0.0909973	0.362472	-0.0316398	-0.0982293	6.95069	7.42513	6.68195	1
HIST1H3B	-0.100944	0.036567	-2.76053	0.00577075	0.362919	-0.0629132	0.0380311	4.88388	5.05343	4.84812	1
REPS1	0.089074	0.0527347	1.6891	0.0912008	0.362927	0.00325468	-0.0858193	6.6133	7.06553	6.47256	1
GYG1	0.0769149	0.0455985	1.68679	0.0916444	0.363917	0.0270896	-0.0498253	6.32305	6.9903	6.39284	1
DDX26B	0.0702386	0.0416512	1.68635	0.091728	0.364104	0.00397468	-0.066264	5.78914	6.23336	5.70358	1
STXBP5	0.112665	0.0668222	1.68605	0.0917866	0.364235	0.0222841	-0.0903812	7.45819	7.2938	7.23464	1
GNL3	0.0690693	0.0409826	1.68533	0.0919247	0.364543	-0.0276597	-0.096729	7.80589	8.53722	7.60387	1
C4orf41	0.0893687	0.0530309	1.68522	0.0919461	0.364591	0.0091068	-0.0802619	7.49259	7.557	7.30624	1
KIF3A	0.0754242	0.0447623	1.68499	0.0919899	0.364688	0.0191193	-0.0563049	5.18705	5.40734	5.12699	1
HTR1F	0.047518	0.0282138	1.68421	0.092141	0.365025	0.0532322	0.00571425	6.01615	5.75805	6.12958	1
DHRS3	-0.053353	0.0193608	-2.75573	0.00585616	0.365294	-0.0121714	0.0411815	5.1807	5.13954	5.25369	1
SDHALP2	0.0763687	0.0453687	1.68329	0.0923187	0.365421	0.00588549	-0.0704833	8.68622	8.76269	8.52064	1
LOC100132785	0.149069	0.0885875	1.68273	0.0924272	0.365663	0.0319792	-0.11709	4.19956	3.51403	3.82415	1
NUFIP2	0.0876927	0.0521173	1.6826	0.092452	0.365719	-0.0154057	-0.103098	8.06239	8.77611	7.87332	1
CASP6	0.0970299	0.057669	1.68253	0.0924661	0.36575	0.0102254	-0.0868045	5.81819	6.36248	5.71263	1
JUN	0.0473266	0.0281347	1.68214	0.0925409	0.365917	-0.034742	-0.0820686	6.3321	6.95766	6.13014	1
AHCTF1	0.0725297	0.0431301	1.68165	0.0926369	0.366131	-0.0217997	-0.0943294	6.04775	6.60991	5.83502	1
FLVCR1	0.0719996	0.0428314	1.681	0.0927626	0.36641	-0.00908969	-0.0810893	5.39015	5.13107	5.08583	1
IDS	0.0848853	0.0505181	1.6803	0.0928998	0.366716	-0.03492	-0.119805	7.22429	8.73838	7.09387	1
ATIC	0.0597562	0.0355852	1.67924	0.0931044	0.367172	-0.0296573	-0.0894135	6.30579	6.7221	6.05565	1
CCBL2	0.0768556	0.0457694	1.67919	0.0931149	0.367195	0.0064423	-0.0704133	6.80999	6.61384	6.59164	1
C1orf150	0.123466	0.0735303	1.67912	0.093128	0.367224	0.0640389	-0.0594276	5.20598	5.07826	5.19335	1
PTCD3	0.0797099	0.047525	1.67722	0.0934996	0.368051	-0.0204727	-0.100183	7.51866	7.86662	7.25041	1
MGA	0.0955245	0.0569542	1.67722	0.0935004	0.368053	-0.00827775	-0.103802	7.47219	7.41437	7.14681	1
MANBA	0.0901029	0.0537411	1.67661	0.0936183	0.368315	0.000221529	-0.0898814	7.44284	7.48948	7.20112	1
ZMYND8	0.0636132	0.0379607	1.67577	0.0937841	0.368683	-0.0127523	-0.0763654	5.6858	5.56065	5.41124	1
C12orf23	0.0428629	0.0255884	1.67509	0.0939164	0.368977	-0.00354587	-0.0464087	6.69709	6.84126	6.58605	1
ATP6V1H	0.060535	0.0361426	1.67489	0.0939549	0.369063	0.0301425	-0.0303925	7.36544	7.99745	7.49114	1
PGAP1	0.0965781	0.0576639	1.67484	0.0939648	0.369085	0.0130206	-0.0835575	4.34013	4.32904	4.14041	1
APPL1	0.085202	0.0509317	1.67287	0.0943535	0.369949	0.00519881	-0.0800032	7.25796	8.11767	7.22045	1
LXN	0.0952734	0.0569877	1.67182	0.0945588	0.370405	-0.00639438	-0.101668	5.49388	5.92387	5.2773	1
ZCCHC6	0.0977762	0.0584863	1.67178	0.0945681	0.370425	0.010808	-0.0869682	8.17881	8.65876	8.06155	1
RNU4-1	-0.200513	0.0730409	-2.74521	0.00604715	0.370532	-0.0563108	0.144202	7.02801	6.87883	7.24427	1
ATP6V0A2	0.110732	0.0662482	1.67148	0.0946277	0.370557	0.00868861	-0.102044	7.04393	7.06359	6.78647	1
N4BP2	0.105801	0.0633022	1.67136	0.0946513	0.37061	-0.00642382	-0.112224	5.80657	7.08879	5.7308	1
SLC36A4	0.0643577	0.0385068	1.67133	0.0946557	0.37062	0.014386	-0.0499717	5.52861	6.17397	5.55804	1
USP12	0.0702449	0.0420462	1.67066	0.0947886	0.370915	0.00574294	-0.064502	8.23904	8.63002	8.15271	1
MDM4	0.110448	0.0661198	1.67042	0.0948361	0.37102	-0.0325809	-0.143029	8.40955	8.41843	7.91962	1
ASB3	0.0929537	0.0556473	1.67041	0.0948386	0.371025	0.00836876	-0.0845849	7.02764	7.43219	6.89515	1
WRB	0.0768994	0.0460436	1.67014	0.0948907	0.371141	0.0388836	-0.0380158	6.69267	7.24314	6.80519	1
NCOA3	0.0926487	0.0554921	1.66958	0.095002	0.371388	0.0368768	-0.0557719	8.65966	9.00364	8.67555	1
PAAF1	0.0584869	0.0350489	1.66872	0.0951726	0.371766	0.0220571	-0.0364297	5.6862	5.48743	5.6062	1
CENPQ	0.0373293	0.0223818	1.66784	0.0953472	0.372153	0.0159475	-0.0213819	5.02417	5.13623	5.03136	1
PREX2	0.137248	0.0823836	1.66596	0.0957207	0.372981	0.00632437	-0.130924	4.69564	4.24006	4.25565	1
ANKRD12	0.0757648	0.0455041	1.66501	0.0959104	0.373401	0.0242791	-0.0514857	8.29017	8.82498	8.32096	1
XPC	0.0826654	0.0496492	1.66499	0.0959149	0.373411	0.15013	0.0674647	5.86003	6.0931	6.51591	1
TMEM131	0.0863668	0.0518836	1.66463	0.0959871	0.373571	0.0325732	-0.0537937	7.30677	7.23691	7.23338	1
TAS2R14	0.0873906	0.0525112	1.66423	0.0960672	0.373748	0.0311646	-0.0562259	4.61946	4.68588	4.56257	1
MTIF3	0.0878484	0.0528085	1.66353	0.0962065	0.374057	0.00161689	-0.0862316	7.40626	7.51781	7.19165	1
LRRFIP1	0.160506	0.0965168	1.66298	0.0963156	0.374298	-0.0139667	-0.174473	5.92739	7.57437	5.72916	1
ADFP	0.0760556	0.0457745	1.66153	0.0966078	0.374945	0.0256591	-0.0503965	7.03941	7.60681	7.08363	1
CDRT1	0.090235	0.0543273	1.66095	0.0967235	0.375201	0.128597	0.0383617	5.26704	5.05116	5.69135	1
ANKRD36	0.0702388	0.0422992	1.66053	0.0968087	0.375389	0.0272959	-0.0429429	4.85371	5.33795	4.90675	1
SBF2	0.0366257	0.0220734	1.65927	0.0970623	0.37595	0.00189798	-0.0347277	5.94648	6.08851	5.88296	1
TMEM194A	0.0591302	0.0356447	1.65888	0.0971401	0.376122	0.00331654	-0.0558137	6.06047	6.35953	5.97329	1
COG3	0.0626078	0.0377454	1.65869	0.097179	0.376208	-0.00841751	-0.0710253	6.38558	6.82221	6.25047	1
ATG2B	0.0936727	0.0565021	1.65786	0.0973453	0.376575	0.00386922	-0.0898034	6.4634	7.07254	6.34461	1
HELB	0.0653296	0.0394242	1.6571	0.0975002	0.376917	0.023595	-0.0417347	6.54883	6.50583	6.48944	1
SCCPDH	0.0876888	0.0529385	1.65643	0.0976354	0.377216	-0.0175855	-0.105274	7.62029	8.33246	7.41871	1
PRKCA	0.0452776	0.0273497	1.65551	0.0978217	0.377627	-0.00666075	-0.0519384	4.52978	4.39114	4.33797	1
ZC3H11A	0.0820202	0.049608	1.65337	0.0982565	0.378586	0.018045	-0.0639752	8.4056	8.82972	8.36182	1
HIST1H2AM	-0.137958	0.050559	-2.72865	0.00635942	0.378882	-0.0791407	0.0588172	4.86156	5.37652	4.90765	1
FYN	0.0533291	0.0322985	1.65113	0.0987119	0.37959	0.000522546	-0.0528065	6.88711	7.20397	6.80409	1
PPP4R1	0.0564653	0.0342299	1.64959	0.0990268	0.380284	-0.0351384	-0.0916037	7.34574	8.15362	7.15244	1
TARBP1	0.0901336	0.0546624	1.64891	0.0991652	0.380589	-0.021516	-0.11165	6.37427	6.4805	6.02266	1
VPS36	0.0892056	0.0541093	1.64862	0.0992256	0.380722	0.0074687	-0.0817369	8.01062	8.1541	7.83136	1
CECR1	0.0469575	0.0284849	1.6485	0.0992498	0.380775	-0.00862325	-0.0555807	4.75417	5.26511	4.67658	1
EDEM3	0.0912501	0.0553678	1.64807	0.0993378	0.380969	-0.00188455	-0.0931347	7.35538	7.99014	7.21628	1
EXOSC8	0.10671	0.0647547	1.64792	0.0993696	0.381039	-0.0198821	-0.126592	6.48477	6.80521	6.13873	1
KIAA0831	0.0655385	0.0398	1.6467	0.0996206	0.381591	0.000459335	-0.0650791	6.45557	6.67425	6.31837	1
JMJD1C	0.103548	0.062888	1.64655	0.0996513	0.381659	0.0194777	-0.0840703	7.73421	8.79355	7.76522	1
ANAPC10	0.066367	0.0403135	1.64627	0.0997076	0.381783	0.0344688	-0.0318982	5.72239	6.00344	5.7858	1
EBI3	-0.101356	0.037224	-2.72287	0.00647179	0.381826	0.00335911	0.104715	6.32681	5.32886	6.42983	1
DEFB109	0.0779408	0.0474035	1.6442	0.100135	0.382723	0.00492583	-0.0730149	3.87116	3.89365	3.68501	1
ZCCHC8	0.0793648	0.048309	1.64286	0.100412	0.383333	-0.014348	-0.0937129	6.00355	6.52962	5.80619	1
CCDC66	0.0856658	0.0521862	1.64154	0.100685	0.383932	0.00240445	-0.0832614	6.2958	6.36591	6.08343	1
PAN3	0.0887634	0.0540776	1.64141	0.100713	0.383992	-0.0196595	-0.108423	7.95394	8.37339	7.6792	1
AHI1	0.0630652	0.0384337	1.64088	0.100822	0.384232	0.00972686	-0.0533383	5.90458	6.31206	5.86396	1
C9orf102	0.068447	0.0417325	1.64014	0.100976	0.384571	0.0142553	-0.0541917	6.91903	6.88341	6.80008	1
ALG6	0.0540979	0.0330155	1.63856	0.101304	0.385291	-0.00901296	-0.0631109	5.61315	5.67689	5.42395	1
ITGA2	0.0574031	0.0350333	1.63853	0.101311	0.385305	0.0162967	-0.0411064	4.60369	4.95715	4.60492	1
PMPCB	0.124215	0.0758136	1.63842	0.101334	0.385355	0.0175697	-0.106645	7.9267	8.61424	7.8148	1
PRKACB	0.110557	0.0675171	1.63746	0.101534	0.385795	-0.000851204	-0.111408	7.4216	8.03443	7.22984	1
HK2	0.043489	0.0265599	1.63739	0.101549	0.385827	-0.024627	-0.068116	6.90278	6.42912	6.54836	1
RPL10	-0.0881291	0.0324615	-2.71488	0.00662988	0.385915	-0.0364366	0.0516925	8.1204	8.51576	8.24219	1
FADS1	0.0758788	0.0463817	1.63597	0.101847	0.386481	0.0104914	-0.0653874	6.4813	6.40865	6.31306	1
HLTF	0.0822427	0.0502921	1.6353	0.101986	0.386786	-0.0085615	-0.0908042	5.69688	6.08573	5.49642	1
MX2	0.0884313	0.0540825	1.63512	0.102024	0.38687	0.0381197	-0.0503116	7.09688	5.89283	6.82193	1
PDE7A	0.0870826	0.0532699	1.63474	0.102103	0.387042	0.0118283	-0.0752543	7.18703	6.89122	6.95028	1
PRKAA1	0.065064	0.0398123	1.63427	0.102203	0.387262	-0.0049851	-0.0700491	7.1333	7.68934	7.03441	1
ATG2B	0.0840437	0.051428	1.6342	0.102217	0.387292	-0.00513827	-0.089182	6.59507	6.95451	6.40286	1
HLA-DQA2	-0.0980864	0.0361696	-2.71185	0.00669097	0.387479	0.000220994	0.0983074	6.39689	5.98842	6.59107	1
SLC22A1	-0.0875156	0.0322799	-2.71115	0.00670506	0.387839	-0.00177986	0.0857357	5.50614	4.88895	5.61778	1
NLK	0.097418	0.0597025	1.63172	0.102738	0.388433	-0.00296782	-0.100386	7.244	7.62502	7.03082	1
ALMS1	0.064279	0.0394088	1.63108	0.102873	0.388729	-0.00872864	-0.0730076	5.80894	6.28556	5.6754	1
CSE1L	0.0916347	0.0562648	1.62863	0.103391	0.389862	-2.51161e-05	-0.0916599	7.3542	7.85037	7.19671	1
S100A12	-0.206642	0.0763302	-2.70721	0.00678518	0.389875	-0.0357364	0.170905	6.43389	6.50771	6.82713	1
INTS7	0.0780448	0.0479523	1.62755	0.10362	0.390363	-0.0300214	-0.108066	6.63571	7.18999	6.35992	1
C6orf182	0.0770254	0.0473286	1.62746	0.10364	0.390406	0.0347513	-0.0422741	4.79719	4.74841	4.76637	1
CDK6	0.0874884	0.0537753	1.62692	0.103753	0.390654	0.0133989	-0.0740895	7.28907	7.63943	7.18921	1
LRRC37A4	0.131035	0.0806626	1.62448	0.104274	0.391791	-0.00339811	-0.134433	8.23277	8.12545	7.82538	1
TLE4	0.0596032	0.0367061	1.6238	0.104419	0.392108	0.00536114	-0.0542421	6.71232	7.28034	6.68906	1
SLC7A6	0.0622401	0.0383565	1.62267	0.104659	0.392632	0.0144235	-0.0478165	5.80824	5.87132	5.72736	1
KRIT1	0.0953136	0.0587723	1.62174	0.104858	0.393067	0.0197406	-0.075573	7.5987	7.79685	7.482	1
SRXN1	-0.113433	0.0419965	-2.70102	0.00691275	0.393087	-0.0101787	0.103255	6.79243	6.60103	7.01476	1
HIST2H4A	-0.132148	0.0489327	-2.70061	0.00692122	0.393299	-0.0412374	0.0909108	6.44199	6.36536	6.56575	1
ATP1B1	0.0912476	0.0563424	1.61952	0.105336	0.394109	-0.0112748	-0.102522	6.51372	7.34578	6.3615	1
SENP5	0.0520113	0.0321227	1.61914	0.105417	0.394285	-0.0184019	-0.0704131	7.10021	7.81073	6.99363	1
HEATR1	0.0489202	0.0302356	1.61797	0.10567	0.394837	-0.00704821	-0.0559684	6.3032	6.9203	6.25018	1
RABEP1	0.0703944	0.0435108	1.61786	0.105693	0.394887	-0.00253176	-0.0729261	7.15154	7.74912	7.05978	1
CCDC50	0.0436299	0.0269728	1.61755	0.105759	0.395032	0.0170434	-0.0265865	5.74532	5.60886	5.69131	1
FAM177A1	0.0718072	0.04441	1.61691	0.105897	0.395332	-0.0130938	-0.0849009	5.60188	6.29007	5.46514	1
ZFP106	0.0860622	0.0532338	1.61668	0.105946	0.39544	0.0191196	-0.0669426	6.69166	6.5422	6.52786	1
HIVEP2	0.109416	0.0677284	1.61551	0.1062	0.395993	0.00399953	-0.105416	7.44197	7.58759	7.18713	1
SUZ12	0.101652	0.0629229	1.61551	0.106201	0.395994	0.00497499	-0.0966773	8.02879	8.46302	7.85887	1
SESN3	0.0544801	0.0337401	1.6147	0.106376	0.396374	0.0122851	-0.0421949	5.61828	5.89728	5.59033	1
PHF21A	0.0730233	0.0452406	1.61411	0.106504	0.396653	-0.00883087	-0.0818542	8.24529	7.75875	7.89406	1
RTF1	0.0815909	0.0505502	1.61406	0.106515	0.396676	-0.0152002	-0.0967912	7.30908	7.68183	7.07005	1
CRYZL1	0.0719667	0.0445912	1.61392	0.106545	0.396742	0.0352396	-0.0367271	6.43633	6.71708	6.48831	1
RLF	0.0766525	0.0475057	1.61354	0.106627	0.39692	0.0144595	-0.062193	6.5528	7.47419	6.60343	1
HIST2H2BF	0.0661854	0.0410907	1.61071	0.107242	0.398259	0.00180138	-0.064384	5.54269	6.00556	5.46003	1
PREPL	0.0935101	0.0580891	1.60977	0.107448	0.398705	0.0123804	-0.0811298	6.07282	6.23007	5.91177	1
TCP11L1	0.0900861	0.0559802	1.60925	0.107562	0.398953	0.0622556	-0.0278304	6.76849	6.81857	6.87489	1
ATXN3	0.0969535	0.060261	1.60889	0.10764	0.399123	0.031522	-0.0654315	8.66117	9.00106	8.63421	1
SCARB2	0.0884899	0.0550028	1.60883	0.107654	0.399155	0.0148788	-0.0736111	7.29737	7.69595	7.21264	1
RPAP3	0.0740306	0.0460228	1.60856	0.107712	0.39928	0.022863	-0.0511676	7.10647	7.76874	7.15967	1
SHPRH	0.0606408	0.037702	1.60842	0.107743	0.399346	0.0266413	-0.0339995	6.24017	6.61686	6.2949	1
CCNL1	0.0698878	0.0434615	1.60804	0.107826	0.399528	-0.00461344	-0.0745013	8.57018	8.86603	8.40783	1
CCL5	-0.107772	0.0400908	-2.68819	0.00718412	0.3998	-0.0323869	0.0753848	8.21226	7.81128	8.25246	1
PANK2	0.0858223	0.0533938	1.60735	0.107978	0.399858	0.0210824	-0.06474	7.83628	8.39294	7.82537	1
MINPP1	0.104061	0.0647541	1.60702	0.10805	0.400014	-0.0211085	-0.12517	7.10275	7.61247	6.79512	1
IFNAR2	0.0796464	0.0495835	1.60631	0.108206	0.400352	-0.0213289	-0.100975	6.9787	7.19273	6.67905	1
FCHSD2	0.0867396	0.0540015	1.60624	0.108221	0.400384	0.0132903	-0.0734492	7.79939	7.6856	7.60819	1
CNN2	-0.102364	0.0381042	-2.68643	0.00722195	0.400724	-0.0611362	0.0412282	6.83268	7.11633	6.83367	1
USPL1	0.106755	0.0665238	1.60477	0.108545	0.401087	-0.00540873	-0.112164	6.64488	7.06852	6.4004	1
CYFIP2	0.0908275	0.0566011	1.6047	0.108561	0.401122	0.0955721	0.00474456	5.56351	5.4915	5.83	1
PSMG1	0.0786765	0.0490378	1.60441	0.108625	0.401261	-0.0293751	-0.108052	7.97911	8.22687	7.64387	1
TOR1AIP2	0.0590624	0.0368196	1.6041	0.108691	0.401405	0.00186393	-0.0571985	6.53539	7.14914	6.50321	1
INPP1	0.0628102	0.0391622	1.60385	0.108748	0.401529	-0.0214836	-0.0842938	6.7109	7.3972	6.55199	1
RNU4ATAC	-0.171822	0.0640054	-2.68449	0.00726402	0.401748	-0.062064	0.109758	7.81981	8.28807	8.047	1
RNF38	0.0736237	0.045942	1.60253	0.109037	0.402156	-0.0160315	-0.0896552	7.48166	8.24044	7.3375	1
ADIPOR2	0.0796707	0.049716	1.60251	0.109042	0.402165	-0.023524	-0.103195	7.33695	7.84051	7.08285	1
PYROXD1	0.0669167	0.041759	1.60245	0.109056	0.402196	0.0391322	-0.0277846	6.31086	6.99556	6.47957	1
STX8	0.0795307	0.0496413	1.60211	0.109132	0.402361	-0.0112763	-0.090807	7.10272	6.72792	6.74193	1
STXBP4	0.0709839	0.044333	1.60115	0.109343	0.402819	-0.00271898	-0.0737029	5.01211	4.8874	4.77319	1
LARP4	0.0893526	0.0558058	1.60113	0.109347	0.402828	-0.0075106	-0.0968632	7.66403	8.01221	7.44142	1
SMPDL3A	0.0539299	0.0336975	1.60041	0.109508	0.403175	0.0267252	-0.0272047	4.35948	4.17865	4.32197	1
ZNF813	0.0781096	0.0488415	1.59925	0.109766	0.403734	0.0157846	-0.062325	8.91063	9.26637	8.85147	1
CNOT1	0.0781141	0.0488501	1.59906	0.109808	0.403825	-0.00595078	-0.0840649	8.76364	9.29613	8.61809	1
MUDENG	0.0710115	0.044417	1.59874	0.109877	0.403976	0.021035	-0.0499765	5.83301	6.5889	5.90315	1
C6orf70	0.107337	0.0671955	1.59738	0.110181	0.404632	0.00883675	-0.0985001	6.42115	6.62124	6.21011	1
TMEM14E	0.0918958	0.0575546	1.59667	0.110339	0.404975	0.0191708	-0.072725	6.96439	7.43723	6.90901	1
YTHDF3	0.0809551	0.0507272	1.59589	0.110513	0.405351	0.00247336	-0.0784817	9.05227	9.59706	8.94841	1
C7orf36	0.0788027	0.0493823	1.59577	0.11054	0.40541	0.00903826	-0.0697645	7.09829	7.55128	7.01885	1
EPB41	0.0543328	0.0340547	1.59546	0.11061	0.405561	-0.0169325	-0.0712653	7.54936	7.8975	7.37204	1
KIAA1429	0.0645974	0.040594	1.5913	0.111541	0.407573	0.0253728	-0.0392246	6.48626	7.06245	6.56271	1
SNORA33	0.100834	0.0634222	1.58989	0.111859	0.408261	0.0217359	-0.0790985	7.36635	8.14984	7.36243	1
CHORDC1	0.0717158	0.0451207	1.58942	0.111965	0.408489	-0.0344157	-0.106132	8.14056	8.55856	7.83063	1
SP110	0.0697017	0.0438543	1.58939	0.111972	0.408503	0.0115571	-0.0581446	8.09872	7.14779	7.77809	1
LMBRD2	0.0968838	0.0609613	1.58927	0.112	0.408564	0.0123125	-0.0845714	5.46928	5.52287	5.27767	1
PATL1	0.0537091	0.0338008	1.58899	0.112063	0.408701	-0.0105898	-0.0642989	8.70086	9.04159	8.55932	1
TUBB2A	-0.123398	0.0462185	-2.66988	0.00758773	0.409506	-0.0365853	0.0868127	7.33705	7.50755	7.51179	1
CHD3	0.0468004	0.029486	1.58721	0.112466	0.40957	-0.00833503	-0.0551354	6.74128	6.25284	6.46587	1
LPCAT2	0.0884838	0.0557806	1.58628	0.112675	0.410022	0.0217844	-0.0666994	7.11285	7.57328	7.07917	1
RASA1	0.085489	0.0539158	1.5856	0.112829	0.410354	0.0064302	-0.0790588	7.59412	7.94728	7.46139	1
CPNE8	0.0751377	0.0473892	1.58554	0.112843	0.410382	0.0181298	-0.0570079	6.0314	6.2019	5.95664	1
POLR2B	0.0827949	0.0522196	1.58551	0.11285	0.410397	0.0036625	-0.0791324	9.20345	9.66275	9.08399	1
ITGAM	0.0422557	0.0266757	1.58405	0.113182	0.411113	0.00522689	-0.0370288	5.34326	5.58518	5.3026	1
DICER1	0.0971371	0.0613247	1.58398	0.113198	0.411148	0.0197416	-0.0773956	8.76195	8.85892	8.61991	1
CCL2	-0.20974	0.0786848	-2.66558	0.00768564	0.411813	-0.00738832	0.202352	8.07959	6.55597	8.32076	1
SP100	0.0683547	0.0432574	1.58019	0.114064	0.413014	0.00581248	-0.0625423	8.01615	8.16749	7.88757	1
RLIM	0.10164	0.0643609	1.57923	0.114284	0.413487	0.0162324	-0.085408	8.03523	9.04671	8.04383	1
SLMAP	0.0777932	0.0492741	1.57878	0.114385	0.413705	-0.00218626	-0.0799795	8.13856	8.80867	8.04252	1
GSK3B	0.0690529	0.0437388	1.57876	0.114392	0.413718	0.0229949	-0.046058	7.54455	8.08807	7.58868	1
RNF141	0.0507566	0.0321537	1.57856	0.114436	0.413814	0.00939533	-0.0413613	6.70231	6.90785	6.65392	1
ING2	0.0814088	0.051589	1.57803	0.11456	0.41408	-0.0253168	-0.106726	6.46564	6.90007	6.18281	1
TP53	0.0489863	0.0310529	1.57751	0.114678	0.414334	-0.00382044	-0.0528068	7.0075	6.5853	6.7645	1
ETAA1	0.0543165	0.0344328	1.57747	0.114689	0.414356	0.0192342	-0.0350823	5.74903	5.97951	5.75075	1
MYST4	0.0599877	0.0380418	1.57689	0.114821	0.414642	-0.030306	-0.0902938	7.43884	7.93467	7.20033	1
ADD3	0.0819818	0.0519914	1.57683	0.114834	0.414669	0.0114673	-0.0705146	7.19294	7.58159	7.10534	1
ZNF295	0.0351753	0.0223159	1.57624	0.11497	0.414961	0.0363267	0.00115138	5.93356	6.71288	6.19436	1
ZNF271	0.0794236	0.0503949	1.57602	0.11502	0.415069	-0.010742	-0.0901656	5.99113	6.44112	5.79858	1
DMXL2	0.0987063	0.0626512	1.57549	0.115143	0.415334	0.0353383	-0.0633681	8.6717	8.15075	8.48903	1
SNORA75	0.0898926	0.0570895	1.57459	0.115351	0.415781	-0.0166179	-0.10651	4.60477	4.77058	4.29317	1
VAV3	0.106251	0.0675116	1.57382	0.115529	0.416162	-0.014196	-0.120447	7.27976	7.93119	7.03305	1
ANTXR2	0.0894896	0.056894	1.57292	0.115738	0.416611	-0.00131096	-0.0908006	9.01155	9.81449	8.91423	1
ADAMDEC1	-0.0827644	0.0311593	-2.65617	0.00790327	0.416877	0.0452822	0.128047	5.77748	5.32919	6.17314	1
LOC400968	-0.166743	0.0627777	-2.65608	0.00790544	0.416927	0.00300285	0.169746	5.56334	5.19356	5.97308	1
SUSD1	0.0976366	0.0621358	1.57134	0.116104	0.417396	-0.0426301	-0.140267	7.45171	7.6876	6.98678	1
NDUFA10	0.0718516	0.0457448	1.57071	0.116251	0.417712	-0.0173962	-0.0892478	7.67864	7.9382	7.43195	1
ACVR1	0.050999	0.0324838	1.56998	0.11642	0.418074	-0.007199	-0.058198	6.01091	6.46101	5.91782	1
DNM1L	0.0900703	0.0573874	1.56951	0.116528	0.418307	-0.0168569	-0.106927	8.1017	8.76133	7.88703	1
KIAA1009	0.0663761	0.0423143	1.56864	0.116731	0.418742	0.00679378	-0.0595823	4.84039	4.97934	4.72037	1
HSPA4	0.0592416	0.037795	1.56744	0.117011	0.419342	0.00953101	-0.0497105	7.65909	8.1612	7.64701	1
STMN1	0.0413589	0.0263917	1.56712	0.117087	0.419506	-0.0323574	-0.0737163	7.77028	8.24314	7.56785	1
RPL15	0.0900894	0.0575253	1.56608	0.117329	0.420023	0.00582102	-0.0842684	10.0136	10.6604	9.92331	1
RPP14	0.076538	0.0488829	1.56574	0.117409	0.420195	0.0162078	-0.0603302	6.33261	6.92609	6.32776	1
ITGAV	0.0910398	0.0581507	1.56558	0.117446	0.420274	0.00485966	-0.0861801	6.72785	7.6479	6.68416	1
TBC1D15	0.0823761	0.0526676	1.56408	0.1178	0.421032	0.0107195	-0.0716566	8.66626	9.45069	8.65252	1
FAM175B	0.102296	0.0654258	1.56355	0.117924	0.421298	-0.00275542	-0.105052	7.99318	8.34573	7.76183	1
TNRC6A	0.0727768	0.0465935	1.56195	0.118299	0.422101	-0.0307183	-0.103495	6.14747	6.40349	5.82287	1
FAM111A	0.0491006	0.0314357	1.56194	0.118303	0.422108	-0.00497836	-0.054079	6.8149	6.64062	6.61468	1
FAM179B	0.0521914	0.0334272	1.56134	0.118443	0.422409	-0.0168948	-0.0690861	5.79016	6.41007	5.67339	1
POLK	0.0688479	0.0441426	1.55967	0.118838	0.423254	0.0160747	-0.0527732	6.70349	7.06094	6.67222	1
HLA-DMA	-0.0663484	0.0250927	-2.64413	0.0081902	0.423425	-0.0549078	0.0114405	7.01602	7.36164	6.96344	1
METAP2	0.0703379	0.0451227	1.55881	0.119041	0.423686	0.00762378	-0.0627142	9.50341	9.93015	9.43451	1
MAP3K7IP2	0.100055	0.0641908	1.55872	0.119063	0.423733	0.0296238	-0.0704316	8.84677	8.99907	8.76297	1
LETMD1	0.0821642	0.0527235	1.5584	0.119138	0.423895	-0.00220222	-0.0843665	6.80825	6.94714	6.59364	1
HOOK3	0.0775896	0.04979	1.55834	0.119153	0.423927	0.0271438	-0.0504458	7.6924	7.95724	7.68012	1
DTWD1	0.0604181	0.0387924	1.55747	0.119359	0.424366	0.0142585	-0.0461597	4.29813	4.61653	4.27248	1
AOF2	0.0887917	0.0570448	1.55653	0.119583	0.424846	0.00633946	-0.0824522	8.2075	8.49843	8.05257	1
TFB1M	0.0617904	0.0397547	1.55429	0.120114	0.42598	0.0107945	-0.0509959	5.76018	5.91254	5.67809	1
CCDC5	0.0862309	0.0555576	1.5521	0.120638	0.427097	0.062883	-0.023348	6.41646	6.99957	6.64378	1
LOC100129884	0.0554041	0.0357027	1.55182	0.120706	0.427242	-0.00108829	-0.0564923	5.44715	5.24408	5.24531	1
HIST1H2AJ	0.0559985	0.0360905	1.55161	0.120755	0.427346	-0.0100362	-0.0660347	3.69766	4.05311	3.55575	1
ZBTB22	-0.0882584	0.0334746	-2.63658	0.00837473	0.427562	-0.024327	0.0639314	6.60717	6.14753	6.62614	1
RBAK	0.0714623	0.04607	1.55117	0.120862	0.427574	0.0181899	-0.0532724	5.5451	6.20082	5.57801	1
RICTOR	0.0952297	0.0614169	1.55055	0.12101	0.427891	0.00676442	-0.0884652	7.08636	7.71339	6.98301	1
CCT6A	0.0684137	0.0441227	1.55053	0.121014	0.427898	-0.00738187	-0.0757955	8.39146	8.69797	8.21987	1
TBC1D14	0.0647648	0.0417729	1.5504	0.121045	0.427965	0.00971927	-0.0550455	7.09716	7.25794	7.0024	1
CEP63	0.0665995	0.0429729	1.5498	0.121189	0.428271	0.0229272	-0.0436723	6.51882	6.92724	6.54242	1
PRAME	0.0813927	0.0525256	1.54958	0.121242	0.428385	-0.00747295	-0.0888657	4.82008	4.62699	4.51171	1
C6orf203	0.0974384	0.0628849	1.54947	0.121268	0.428441	-0.00666332	-0.104102	7.24173	7.16912	6.91706	1
MTMR10	0.0596144	0.0384774	1.54933	0.121301	0.428511	-0.015997	-0.0756113	6.01806	6.56145	5.87023	1
ZNF713	0.0572387	0.0369582	1.54874	0.121444	0.428816	-0.00909801	-0.0663367	4.84938	5.06822	4.68193	1
ARHGAP11A	0.11703	0.0755737	1.54855	0.121489	0.428912	-0.0385388	-0.155569	5.88152	6.04365	5.37045	1
MLH1	0.0776395	0.050153	1.54805	0.12161	0.429169	0.0123304	-0.065309	6.74727	6.81477	6.61243	1
USP53	0.0679039	0.043866	1.54799	0.121626	0.429202	0.00680164	-0.0611023	6.0139	7.01472	6.06202	1
CFH	0.129193	0.0834677	1.54782	0.121665	0.429285	0.0205968	-0.108596	5.11117	5.03068	4.84867	1
BMPR2	0.0562859	0.0363658	1.54777	0.121678	0.429313	0.0171909	-0.039095	5.58857	5.94972	5.59947	1
NME2	0.101669	0.0657536	1.54621	0.122054	0.430115	0.105139	0.00347074	3.71724	3.87648	4.0532	1
ZMAT3	0.0671606	0.0434428	1.54596	0.122115	0.430244	0.14104	0.0738794	5.5482	5.56395	6.15312	1
MRPL1	0.102087	0.066074	1.54504	0.122336	0.430715	-0.0155132	-0.1176	7.25513	7.73027	6.97744	1
RAB38	0.0551795	0.0357316	1.54428	0.122521	0.431108	0.0192543	-0.0359252	5.75022	5.92089	5.73767	1
C3orf65	0.0660337	0.042782	1.54349	0.122711	0.431513	-0.0261707	-0.0922044	5.27043	5.41344	4.96758	1
ARHGAP26	0.0537702	0.0348513	1.54285	0.122868	0.431846	0.000316495	-0.0534537	6.70262	6.96223	6.60576	1
DDX10	0.0814818	0.0528219	1.54258	0.122934	0.431986	0.0115438	-0.069938	6.56069	7.10599	6.50625	1
ANKRD20B	0.0548978	0.0355971	1.5422	0.123026	0.432181	0.0670399	0.0121421	4.87714	5.03904	5.13123	1
THUMPD2	0.046839	0.0303789	1.54183	0.123115	0.432373	0.0118026	-0.0350364	5.34182	5.78705	5.36581	1
SLK	0.0753617	0.0488968	1.54124	0.123259	0.432678	0.00924799	-0.0661137	8.13066	9.00332	8.14597	1
SOCS4	0.0792213	0.0514167	1.54077	0.123373	0.432919	0.0404235	-0.0387977	5.51063	6.17955	5.64896	1
ALG11	0.0874716	0.056785	1.5404	0.123463	0.433111	0.0300363	-0.0574353	6.19028	6.6346	6.20243	1
ALS2CR12	0.0500441	0.0324974	1.53994	0.123574	0.433347	0.0135148	-0.0365293	5.16838	5.18213	5.10669	1
LYPLA2	-0.229223	0.087287	-2.62608	0.00863733	0.433355	-0.128525	0.100698	4.9189	4.71497	4.80019	1
DEPDC7	0.0567258	0.0368472	1.53949	0.123685	0.433584	0.0708938	0.014168	5.13644	5.1762	5.38257	1
MAPK6	0.0767019	0.0498308	1.53925	0.123744	0.433708	0.00938746	-0.0673145	7.45811	8.2594	7.45617	1
C18orf55	0.076626	0.0497834	1.53919	0.123759	0.43374	0.0192052	-0.0574208	6.49961	7.12588	6.51786	1
USP13	0.051854	0.0337095	1.53826	0.123984	0.434218	0.00882579	-0.0430283	4.86523	5.05696	4.80781	1
LTA4H	0.0874647	0.0568848	1.53758	0.124152	0.434576	0.0268221	-0.0606427	6.9273	7.7916	7.00546	1
MAP3K1	0.0868122	0.0564627	1.53751	0.124168	0.434608	0.00488577	-0.0819264	7.59797	8.03526	7.46972	1
WEE1	0.130061	0.0846029	1.53731	0.124217	0.434713	-0.0169791	-0.14704	6.65394	7.01723	6.26735	1
MCM7	0.0658167	0.0428414	1.53629	0.124468	0.435247	-0.0401609	-0.105978	7.01459	7.06666	6.61582	1
LDHB	0.0586236	0.0381612	1.53621	0.124487	0.435285	0.00236911	-0.0562545	10.2631	10.9228	10.2442	1
FAM185A	0.0856662	0.0557938	1.53541	0.124684	0.435704	0.051838	-0.0338281	5.53842	5.76937	5.63504	1
BTBD7	0.0659223	0.0429433	1.5351	0.124759	0.435864	-0.0129649	-0.0788871	6.14955	6.54951	5.97235	1
FAF1	0.0644802	0.0420145	1.53471	0.124854	0.436065	0.0103355	-0.0541447	6.20716	6.61836	6.16673	1
RBM27	0.080986	0.0527809	1.53438	0.124936	0.436238	0.00437784	-0.0766082	7.45179	8.10614	7.38042	1
C13orf31	0.0861235	0.0561296	1.53437	0.124939	0.436245	0.0880552	0.00193164	6.25612	6.69451	6.59576	1
PPP3R1	0.0898015	0.0585309	1.53426	0.124966	0.436303	-0.0284669	-0.118268	8.69166	9.20691	8.38385	1
SATB1	0.0937652	0.0611345	1.53375	0.12509	0.436566	0.0145313	-0.0792338	7.99981	8.16915	7.85251	1
LOC728323	0.105494	0.0688396	1.53246	0.125409	0.437241	-0.00855306	-0.114047	8.76422	8.7123	8.41056	1
C6orf59	0.052591	0.034334	1.53175	0.125585	0.437615	-0.0172657	-0.0698567	4.69751	5.02402	4.51887	1
SNX16	0.0638378	0.0416886	1.5313	0.125695	0.437848	0.0336737	-0.0301641	5.10293	5.57171	5.20651	1
NHLRC3	0.0605068	0.0395152	1.53123	0.125713	0.437887	-0.0210787	-0.0815855	6.50269	6.74054	6.2628	1
TLK1	0.0707885	0.0462404	1.53088	0.125799	0.438068	0.0166304	-0.0541581	8.41778	8.83436	8.39602	1
C17orf48	0.0570541	0.0372716	1.53077	0.125827	0.438128	-0.00578277	-0.0628369	5.80505	5.98302	5.64851	1
ZZZ3	0.0776512	0.0507286	1.53072	0.125839	0.438152	0.00437048	-0.0732807	6.3706	6.97285	6.2981	1
TGIF1	0.168261	0.109927	1.53067	0.125852	0.43818	0.0450636	-0.123198	3.92574	4.64614	3.85105	1
DHX16	0.0720055	0.0470455	1.53055	0.125881	0.438241	0.0493408	-0.0226646	8.08517	7.60028	8.06288	1
IBTK	0.0759935	0.0496532	1.53048	0.125897	0.438275	0.0262177	-0.0497758	6.87543	7.30207	6.8948	1
PEX1	0.0551614	0.036059	1.52975	0.126077	0.438658	-0.0253663	-0.0805277	6.11226	6.22813	5.83893	1
SCARNA13	-0.200599	0.0766787	-2.6161	0.00889401	0.438914	-0.137173	0.0634267	6.8105	6.74797	6.59151	1
KIDINS220	0.0743606	0.048633	1.52901	0.126261	0.439046	0.0105692	-0.0637914	7.40717	7.93036	7.36278	1
ZAK	0.0559848	0.0366266	1.52853	0.126381	0.439301	0.00224188	-0.0537429	6.56016	6.6974	6.4434	1
DRAM	0.0860875	0.0563211	1.52851	0.126386	0.439311	0.126103	0.0400158	6.82972	7.05388	7.33969	1
PION	0.0815354	0.0533441	1.52848	0.126393	0.439327	0.0369448	-0.0445906	5.29034	4.81606	5.17407	1
LMNB1	0.0559715	0.0366428	1.52749	0.12664	0.439848	-0.0363549	-0.0923263	6.76319	6.56585	6.36342	1
FAM38B2	0.0792902	0.0519399	1.52658	0.126866	0.440328	-0.00397769	-0.0832679	5.40132	5.03001	5.08277	1
EFCAB7	0.0690777	0.0452689	1.52594	0.127025	0.440663	0.0113464	-0.0577313	4.67278	4.81344	4.57104	1
HSD17B4	0.0967718	0.0634206	1.52587	0.127041	0.440698	0.0364898	-0.060282	8.47654	7.9979	8.3142	1
ORC2L	0.0885257	0.0580312	1.52548	0.127139	0.440904	0.00200041	-0.0865253	6.64426	6.74757	6.42825	1
C9orf41	0.0508911	0.0333633	1.52536	0.127169	0.440968	-0.0374367	-0.0883278	5.94279	6.26889	5.65587	1
NFAT5	0.0758713	0.0497494	1.52507	0.127242	0.441123	-0.00761915	-0.0834904	7.96996	8.0186	7.72458	1
TMSL3	-0.128765	0.049307	-2.61149	0.00901473	0.441495	-0.0134802	0.115285	8.55014	8.92321	8.90981	1
RPL23AP82	0.0379205	0.0248771	1.52431	0.127431	0.441522	-0.00950161	-0.0474221	5.15576	5.4592	5.05706	1
PCMTD2	0.0887885	0.0582499	1.52427	0.127441	0.441544	-0.0143382	-0.103127	6.40372	6.43182	6.08044	1
ARHGEF6	0.0820855	0.0538624	1.52398	0.127513	0.441696	-0.0102064	-0.0922919	7.27596	7.50157	7.03409	1
GAB2	0.0481699	0.0316437	1.52226	0.127944	0.442607	-0.0156176	-0.0637875	6.85287	7.37109	6.73418	1
RNF217	0.0453032	0.0297719	1.52168	0.12809	0.442916	0.0261675	-0.0191356	4.64208	5.19245	4.77184	1
ANGPT2	0.0908625	0.0597395	1.52098	0.128265	0.443286	0.00401238	-0.0868501	5.7315	5.94174	5.54161	1
SET	0.0640904	0.0421617	1.52011	0.128483	0.443746	-0.0259454	-0.0900358	8.43416	8.54199	8.13098	1
CKAP2	0.0866503	0.057063	1.5185	0.128888	0.4446	-0.0104619	-0.0971122	7.03658	7.84673	6.8974	1
LRRFIP1	0.0883782	0.0582162	1.5181	0.128988	0.444813	0.0103419	-0.0780363	7.68879	8.09157	7.5798	1
SORT1	0.0483439	0.0318479	1.51796	0.129024	0.444887	-0.00729822	-0.0556421	5.25921	5.19653	5.07044	1
ZEB1	0.0533263	0.0351565	1.51683	0.12931	0.445492	-0.0191903	-0.0725165	6.8359	7.46784	6.7055	1
HIPK3	0.0874051	0.0576312	1.51663	0.129361	0.445598	0.0065604	-0.0808447	7.64727	8.7028	7.65038	1
ANKRD17	0.067181	0.0443184	1.51587	0.129552	0.446002	-0.0234272	-0.0906082	7.95807	8.21445	7.69005	1
MAP2K5	0.0562659	0.0371204	1.51577	0.129578	0.446056	0.003375	-0.0528909	5.36826	5.42322	5.24061	1
NCF4	0.0804494	0.0531059	1.51489	0.129802	0.446528	0.0292168	-0.0512326	7.84835	6.70726	7.55849	1
MAP3K5	0.0839263	0.0554014	1.51488	0.129804	0.446532	0.0160004	-0.0679259	7.07688	7.15207	6.94653	1
NOC3L	0.0566606	0.0374069	1.51471	0.129846	0.446623	0.0194108	-0.0372498	5.2682	5.58837	5.28229	1
DOCK8	0.0726952	0.0480347	1.51339	0.130181	0.447328	-0.0165945	-0.0892896	7.13166	7.23286	6.85542	1
RNU2-1	-0.205938	0.0791749	-2.60105	0.00929386	0.447382	-0.0300933	0.175845	3.9672	4.23932	4.42972	1
RGPD5	0.168228	0.111182	1.51309	0.130258	0.44749	-0.0434275	-0.211655	6.21467	5.56886	5.37128	1
ARHGAP18	0.0706538	0.0467003	1.51292	0.1303	0.447579	-0.00281824	-0.0734721	6.9957	7.47333	6.87761	1
ANO6	0.101826	0.0673106	1.51278	0.130336	0.447655	0.0138952	-0.0879306	8.19242	8.27296	8.00123	1
MED6	0.0595069	0.0393428	1.51252	0.130401	0.447791	0.0314894	-0.0280175	6.91225	7.84062	7.10765	1
WDR44	0.0818808	0.0541498	1.51212	0.130504	0.448008	-0.00294682	-0.0848277	6.63984	7.19327	6.50476	1
HEATR5B	0.0750442	0.0496363	1.51188	0.130564	0.448135	-0.0211298	-0.096174	6.84506	7.85362	6.71832	1
MED13	0.0754	0.0498781	1.51169	0.130614	0.44824	0.00863484	-0.0667652	8.92574	9.34589	8.84701	1
GIMAP2	0.103229	0.0683205	1.51095	0.1308	0.448633	0.030104	-0.0731251	7.61414	7.10282	7.39142	1
KIAA1217	0.0448024	0.0296538	1.51085	0.130827	0.44869	0.00234047	-0.0424619	5.4027	5.0709	5.224	1
CCDC18	0.0680775	0.0450631	1.51071	0.130861	0.448761	0.0131469	-0.0549306	5.94095	6.51392	5.93855	1
RRP7B	0.0749773	0.0496314	1.51068	0.13087	0.448779	-0.0332783	-0.108256	4.20801	3.93204	3.75653	1
PAIP1	0.0741491	0.0490908	1.51045	0.13093	0.448905	0.00264941	-0.0714996	7.649	7.92766	7.51195	1
SAP18	-0.100678	0.0387499	-2.59814	0.00937311	0.449034	-0.0414212	0.0592563	9.77404	10.4607	9.96131	1
C5orf32	-0.0610249	0.0234907	-2.59783	0.00938141	0.449206	-0.0282682	0.0327567	6.70514	6.83616	6.74391	1
JMJD1A	0.0759646	0.0503134	1.50983	0.131087	0.449236	-0.00733911	-0.0833037	7.41191	8.36882	7.34949	1
TNPO3	0.0762931	0.0505729	1.50858	0.131407	0.44991	0.0114522	-0.0648409	6.60997	7.13961	6.56641	1
TOB1	0.0510815	0.0338718	1.50808	0.131533	0.450175	0.0527566	0.0016751	6.67819	7.45846	6.98665	1
ZNF701	0.0645336	0.0427922	1.50807	0.131536	0.450182	-0.000377077	-0.0649107	4.89386	5.12878	4.75803	1
SLC44A1	0.0860534	0.0570627	1.50805	0.131542	0.450194	0.0286094	-0.057444	7.10163	7.25659	7.05189	1
KCNJ13	0.0844569	0.0560159	1.50773	0.131623	0.450365	0.0027998	-0.0816571	5.50791	5.84526	5.35458	1
RC3H2	0.1132	0.0751888	1.50555	0.132183	0.451543	0.0204239	-0.0927765	6.94664	7.40663	6.83605	1
RNF6	0.0850434	0.0565009	1.50517	0.13228	0.451746	0.0123033	-0.0727402	6.84113	7.5473	6.81314	1
C11orf75	-0.0414774	0.0159949	-2.59316	0.00950991	0.451865	0.0126787	0.0541561	6.47859	6.12686	6.59538	1
BCL11A	0.0633067	0.042072	1.50472	0.132395	0.451988	-0.00770422	-0.0710109	6.89187	6.67637	6.62837	1
GNAQ	0.083458	0.0554678	1.50462	0.132422	0.452044	-0.00291548	-0.0863735	8.0284	8.40218	7.85314	1
ZNF518A	0.0935268	0.0622697	1.50196	0.133106	0.453483	0.0247358	-0.068791	6.39309	6.70446	6.33201	1
TRNT1	0.0779481	0.0519188	1.50135	0.133266	0.453817	-0.0060785	-0.0840266	6.18219	6.37133	5.96772	1
EXOSC10	0.0783781	0.0522054	1.50134	0.133267	0.453821	-0.0296471	-0.108025	8.16463	8.41237	7.82869	1
ADK	0.0667606	0.0444683	1.50131	0.133276	0.453838	0.0411783	-0.0255824	6.77061	7.13711	6.88758	1
TRIP11	0.10101	0.0673122	1.50063	0.133453	0.454209	0.040156	-0.0608544	7.81267	8.28344	7.84887	1
SPATS2	0.0727681	0.0484962	1.50049	0.133487	0.454282	-0.0075496	-0.0803177	6.14192	5.88711	5.84493	1
STK38	0.0659568	0.0439727	1.49995	0.133628	0.454577	-0.00733583	-0.0732927	8.02796	8.31703	7.86001	1
ITM2B	0.0811913	0.05419	1.49827	0.134063	0.45549	0.0237229	-0.0574685	8.58757	8.74376	8.52433	1
TBC1D9	0.0561885	0.0375213	1.49751	0.134261	0.455906	0.0196652	-0.0365233	4.36243	4.2798	4.2987	1
TMEM87B	0.0701393	0.046885	1.49598	0.134658	0.456738	-0.00824528	-0.0783846	6.02133	6.51116	5.87673	1
GTF2H2	0.0877312	0.0586584	1.49563	0.13475	0.456932	-0.00716065	-0.0948918	8.31735	8.44704	8.05754	1
SGOL1	0.0517901	0.0346282	1.4956	0.134757	0.456945	-0.0246051	-0.0763953	5.09611	5.33675	4.86144	1
SAMD3	0.036668	0.0245194	1.49547	0.134792	0.457019	0.015224	-0.021444	4.2411	4.30859	4.23718	1
DMXL1	0.0938825	0.062789	1.49521	0.134861	0.457164	0.0187573	-0.0751252	6.92592	7.14834	6.81258	1
SPTLC2	0.0861049	0.057591	1.49511	0.134886	0.457216	0.000929782	-0.0851751	8.13445	8.7551	8.02269	1
IDO1	-0.0795374	0.030789	-2.58331	0.00978574	0.457499	-0.00660701	0.0729304	4.50337	3.49618	4.48764	1
ARIH1	0.0724488	0.0484919	1.49404	0.135166	0.457802	-0.00815193	-0.0806007	7.95094	8.43659	7.79957	1
FASTKD2	0.0670905	0.0449107	1.49386	0.135211	0.457898	-0.0292764	-0.0963668	5.58043	6.32474	5.37749	1
RGPD1	0.0422382	0.0282879	1.49315	0.135397	0.458287	0.0329292	-0.00930904	5.63147	5.83641	5.7386	1
NEDD4L	0.0442444	0.0296504	1.4922	0.135647	0.45881	0.0172359	-0.0270084	4.07543	3.81403	3.99579	1
AGPS	0.0615751	0.0412706	1.49199	0.135703	0.458927	0.00702766	-0.0545475	7.54566	8.25757	7.55498	1
KIF4A	0.0547589	0.0367055	1.49184	0.13574	0.459005	0.00604042	-0.0487185	5.08422	5.12269	4.97241	1
RXFP1	0.0431666	0.0289365	1.49177	0.135759	0.459045	0.0333625	-0.00980414	4.41245	4.00861	4.39765	1
CLOCK	0.0635213	0.0426163	1.49054	0.136082	0.459722	0.00468857	-0.0588328	5.15468	5.35293	5.04273	1
C20orf30	0.0497439	0.0334218	1.48837	0.136653	0.460917	0.0216785	-0.0280655	7.54565	7.85725	7.59009	1
PMS2L2	0.0788767	0.0530018	1.48819	0.136701	0.461016	-0.0278842	-0.106761	8.08242	8.08891	7.70671	1
TOR1B	0.0520003	0.0349589	1.48747	0.136891	0.461413	-0.00066707	-0.0526674	6.72594	6.75884	6.58318	1
RRM2B	0.0956331	0.0643194	1.48685	0.137056	0.461758	0.192702	0.0970691	6.40452	7.04891	7.34476	1
PDE4D	0.0311415	0.0209507	1.48642	0.137168	0.461994	-0.0258115	-0.056953	5.28523	5.56653	5.10975	1
PRPF39	0.0812098	0.0546534	1.48591	0.137304	0.462277	-0.0309804	-0.11219	6.6401	6.99041	6.30928	1
SOS2	0.0679028	0.0457381	1.4846	0.137649	0.462999	-0.00386747	-0.0717703	7.44891	8.5391	7.45516	1
LOC147727	0.07727	0.0520482	1.48459	0.137653	0.463007	-0.022356	-0.099626	6.81504	7.13011	6.5365	1
PLCL2	0.0663769	0.0447203	1.48427	0.137738	0.463183	0.0743961	0.0080192	5.99191	6.46588	6.31747	1
ZNF141	0.0956401	0.0644691	1.4835	0.137941	0.463608	0.0225763	-0.0730638	6.10155	6.45173	6.03022	1
GNA13	0.0609835	0.0411092	1.48345	0.137955	0.463638	0.0284976	-0.0324859	7.1249	8.09745	7.30824	1
RNFT1	0.0950124	0.0640842	1.48262	0.138176	0.464099	0.0134119	-0.0816005	7.86683	8.03807	7.71015	1
LOC100129395	0.111434	0.0751626	1.48257	0.138189	0.464125	-0.00363753	-0.115071	5.68275	5.28854	5.27152	1
FRYL	0.105679	0.0712838	1.48251	0.138205	0.46416	0.0183852	-0.0872934	7.46028	7.65087	7.30545	1
ERLIN1	0.0846541	0.0571144	1.48219	0.138291	0.464339	-0.0128159	-0.09747	7.64381	8.60113	7.52648	1
TWISTNB	0.0442385	0.0298481	1.48212	0.138307	0.464373	0.000272027	-0.0439665	7.84916	8.06117	7.76922	1
ARAP2	0.0491808	0.0331938	1.48162	0.13844	0.464651	0.029037	-0.0201438	5.63877	5.94493	5.72491	1
SNORD63	0.0863211	0.0582759	1.48125	0.13854	0.464859	-0.0126433	-0.0989644	4.28579	4.36375	3.98888	1
ZNHIT6	0.104	0.0702321	1.48081	0.138657	0.465104	0.0397376	-0.0642627	7.32691	7.93663	7.38018	1
UBE2G1	0.0692861	0.0468215	1.47979	0.138929	0.46567	-0.0220451	-0.0913312	7.89088	8.40657	7.67657	1
GCA	0.0726206	0.0490844	1.47951	0.139005	0.46583	-0.00144887	-0.0740695	7.23072	7.30345	7.03381	1
HIST1H2AG	-0.102097	0.0397448	-2.56882	0.0102046	0.465871	-0.0487876	0.0533095	5.6018	5.73792	5.64169	1
NBPF16	0.150972	0.102051	1.47937	0.139042	0.465906	-0.0374771	-0.188449	7.68249	7.88666	7.09073	1
INE1	0.0640561	0.0433039	1.47922	0.139081	0.465987	-0.0121412	-0.0761973	6.32032	5.99207	6.00732	1
CGB2	-0.157377	0.0612847	-2.56797	0.0102297	0.466367	-0.0220387	0.135338	5.13464	4.742	5.37335	1
TOP2B	0.0934814	0.0632688	1.47753	0.139534	0.466933	0.0263999	-0.0670815	8.78378	9.3331	8.77973	1
PCGF6	0.0693402	0.0469307	1.4775	0.139541	0.466947	-0.00968529	-0.0790255	4.71224	5.13399	4.5482	1
HJURP	0.0426281	0.0288577	1.47718	0.139627	0.467127	-0.0182272	-0.0608553	5.55733	5.39126	5.30268	1
ITGB8	0.0892408	0.0604143	1.47715	0.139636	0.467146	0.111686	0.022445	6.63409	5.38899	6.76063	1
CEP192	0.080365	0.054435	1.47635	0.139851	0.467593	-0.0105913	-0.0909563	6.2882	6.37062	6.02035	1
TMEM66	0.0661398	0.0448009	1.4763	0.139862	0.467617	0.00896815	-0.0571716	9.76855	10.4123	9.76232	1
MTM1	0.0607636	0.041212	1.47441	0.140371	0.468676	-0.000446891	-0.0612105	5.63105	5.99723	5.53165	1
DBR1	0.0374594	0.0254142	1.47396	0.140493	0.46893	0.00974232	-0.0277171	5.33707	5.90382	5.40009	1
CSNK2A2	0.0889715	0.0603899	1.47328	0.140675	0.469309	0.021297	-0.0676745	8.81224	9.60062	8.84006	1
RTCD1	0.0742288	0.0503953	1.47293	0.14077	0.469507	0.00940508	-0.0648237	8.47112	8.84072	8.38987	1
GALNT7	0.0896593	0.0609158	1.47186	0.141059	0.47011	0.0347899	-0.0548695	7.73647	8.17418	7.76779	1
NAPG	0.0760287	0.0517023	1.47051	0.141424	0.470869	-0.0249647	-0.100993	7.6743	8.31301	7.44936	1
SGOL2	0.0343258	0.0233429	1.4705	0.141426	0.470873	0.00591696	-0.0284089	5.00411	4.95561	4.93143	1
PAFAH1B1	0.073157	0.0497709	1.46988	0.141595	0.471225	0.00918354	-0.0639735	8.31834	9.29762	8.36079	1
MOBKL1A	0.0789227	0.0536952	1.46983	0.141608	0.471252	-0.00143475	-0.0803574	6.70775	6.98634	6.53445	1
CD2AP	0.0648098	0.0440958	1.46975	0.141629	0.471296	0.00445657	-0.0603533	7.86535	8.13196	7.76216	1
PCGF5	0.0555078	0.0377825	1.46914	0.141795	0.471641	0.0117322	-0.0437756	6.76576	7.29941	6.78277	1
hCG_1645516	0.05241	0.0356914	1.46842	0.14199	0.472046	-0.0114339	-0.0638439	4.14429	4.47747	4.00015	1
TRIM59	0.0360176	0.0245317	1.46821	0.142048	0.472166	-0.00250231	-0.0385199	5.28672	5.52605	5.21972	1
ST8SIA6	0.125267	0.0854937	1.46522	0.14286	0.473855	0.00782591	-0.117441	5.18531	5.42436	4.9262	1
C1orf25	0.0530998	0.036245	1.46502	0.142915	0.473968	0.0289616	-0.0241381	6.07848	6.45487	6.16726	1
EIF4EBP2	0.0728682	0.0497419	1.46493	0.142941	0.474023	-0.0141745	-0.0870428	7.69405	8.00277	7.47239	1
RSF1	0.0749767	0.0511966	1.46448	0.143062	0.474273	0.0177847	-0.057192	8.70148	9.14024	8.67889	1
CCDC125	0.0776844	0.0530634	1.46399	0.143196	0.474552	0.023031	-0.0546534	6.88472	7.3234	6.88391	1
LSM7	-0.107384	0.0420955	-2.55095	0.0107428	0.476326	-0.0802113	0.0271725	7.28974	7.616	7.20648	1
BAT2L	0.0724076	0.0495835	1.46032	0.144203	0.476643	-0.0278615	-0.100269	6.55217	6.3397	6.15091	1
ALG8	0.0653091	0.0447623	1.45902	0.14456	0.477383	-0.0314183	-0.0967274	6.83349	6.99143	6.50627	1
NPAT	0.0780648	0.0535727	1.45717	0.145068	0.478437	0.00553883	-0.0725259	6.89189	7.36078	6.79811	1
STX6	0.0641022	0.0439956	1.45701	0.145112	0.478528	0.00686575	-0.0572365	6.50997	6.93627	6.45419	1
DENND5A	0.0501054	0.0343984	1.45662	0.145221	0.478754	-0.0117874	-0.0618928	8.32205	8.65726	8.18278	1
TIGD7	0.0457162	0.0314054	1.45568	0.145481	0.479292	0.0225396	-0.0231766	5.65162	5.65951	5.65142	1
ANLN	0.0596279	0.0409968	1.45445	0.145821	0.479996	-0.0198107	-0.0794387	5.29288	5.29959	5.01632	1
SMURF2	0.071699	0.049304	1.45422	0.145885	0.480128	-0.0111302	-0.0828292	6.72298	7.5304	6.62138	1
PUM2	0.0888783	0.0611298	1.45393	0.145967	0.480297	-0.0101215	-0.0989998	8.06531	8.60399	7.8675	1
AGL	0.0591685	0.0407107	1.45339	0.146116	0.480606	0.00662982	-0.0525387	4.86862	5.02521	4.77139	1
LOC80154	0.0927212	0.0637978	1.45336	0.146123	0.480622	0.0135389	-0.0791824	5.75914	5.60225	5.54396	1
FNDC3A	0.0684278	0.0470956	1.45296	0.146236	0.480854	-0.000453523	-0.0688813	7.42029	8.10942	7.36398	1
OGFOD1	0.0513974	0.0353894	1.45234	0.146407	0.481209	0.00962028	-0.0417772	6.46479	6.82869	6.44753	1
METTL14	0.0618633	0.0425995	1.45221	0.146444	0.481286	0.0438275	-0.0180358	6.89097	7.40814	7.06662	1
DOCK11	0.100081	0.068917	1.4522	0.146447	0.481292	0.0307819	-0.0692992	7.49312	8.39349	7.56535	1
MIB1	0.0736843	0.0507431	1.45211	0.146472	0.481344	0.00944057	-0.0642437	6.3701	6.57153	6.25694	1
FXR1	0.0716854	0.0493939	1.4513	0.146696	0.481806	0.016382	-0.0553035	9.2316	9.71041	9.21838	1
UROS	0.0670469	0.0462413	1.44994	0.147077	0.482594	-0.0497862	-0.116833	6.45983	6.69259	6.03985	1
HCST	-0.10648	0.0419211	-2.54	0.0110851	0.482808	-0.0485304	0.0579494	7.57357	7.97678	7.68058	1
PARP12	0.0452325	0.0312169	1.44898	0.147344	0.483148	0.0327917	-0.0124408	6.46173	5.81815	6.39	1
LY6G5B	0.048293	0.0333638	1.44746	0.147767	0.484022	-0.0137837	-0.0620767	6.31437	6.57655	6.1544	1
PPIL3	0.065832	0.0454828	1.4474	0.147784	0.484057	0.00472489	-0.0611071	7.56928	8.22864	7.54328	1
DNAJC1	0.0627575	0.0433733	1.44692	0.14792	0.484339	-0.0106752	-0.0734327	7.96118	8.13195	7.75984	1
RASA2	0.0410605	0.0283906	1.44627	0.148101	0.484713	-0.00341173	-0.0444722	5.95441	6.52235	5.93393	1
ADAM10	0.0727761	0.050358	1.44517	0.148409	0.485348	0.0353852	-0.0373909	8.87269	9.03402	8.89934	1
GPD2	0.074701	0.0517525	1.44343	0.1489	0.486362	-0.0171227	-0.0918238	6.50253	7.09004	6.31498	1
CYLD	0.0894295	0.0619709	1.44309	0.148996	0.48656	0.0128462	-0.0765833	9.17866	9.36605	9.03768	1
CMTM1	-0.0557891	0.0220216	-2.53338	0.011297	0.48676	-0.0367789	0.0190102	6.18566	6.77114	6.253	1
EXOC6	0.0904668	0.0627418	1.44189	0.149333	0.487256	0.0103991	-0.0800677	7.19689	7.68287	7.09902	1
ZC3H11A	0.0761129	0.0528749	1.43949	0.150012	0.488656	-0.0025439	-0.0786568	8.91403	9.13074	8.73001	1
POLR3F	0.0609267	0.0423294	1.43935	0.150053	0.48874	0.00508804	-0.0558386	5.61181	6.07979	5.5633	1
GABPB1	0.0623656	0.0433797	1.43767	0.150529	0.489721	0.0099582	-0.0524074	7.41333	7.71334	7.35448	1
ATF7IP	0.0565464	0.0393493	1.43704	0.150707	0.49009	0.0194066	-0.0371397	7.50034	7.54705	7.46003	1
PGM2L1	0.0632831	0.0440424	1.43687	0.150756	0.49019	-0.00701335	-0.0702964	5.80149	6.64251	5.75323	1
GALNT3	0.0325114	0.0226469	1.43558	0.151122	0.490945	0.00152844	-0.0309829	4.37699	5.07251	4.43362	1
EVI2B	0.0750267	0.0522634	1.43555	0.15113	0.490961	0.0198	-0.0552267	7.86514	8.41681	7.87628	1
FAM40B	0.032907	0.0229366	1.43469	0.151374	0.491463	0.00458281	-0.0283242	5.19979	4.53503	5.00036	1
UTP6	0.0601343	0.0419251	1.43433	0.151479	0.491679	0.00304126	-0.0570931	7.66686	8.00087	7.58231	1
LOC654433	0.0557643	0.0388808	1.43424	0.151505	0.491732	0.0163881	-0.0393762	4.36011	4.13674	4.25107	1
LMO7	0.0211178	0.0147242	1.43423	0.151507	0.491736	0.0104396	-0.0106782	3.99423	4.6716	4.12903	1
EMP3	-0.136492	0.0540599	-2.52484	0.0115752	0.49188	-0.0708544	0.0656381	9.96688	10.2446	10.0078	1
VCL	0.0469578	0.0327647	1.43318	0.151805	0.492351	-0.00961828	-0.0565761	6.50368	6.77666	6.37293	1
SNORA20	0.0973914	0.0679648	1.43297	0.151867	0.492478	0.0129205	-0.0844709	4.31871	4.42215	4.13905	1
DOCK2	0.0839788	0.0586248	1.43248	0.152007	0.492766	-0.0114647	-0.0954435	7.30806	7.41153	7.02941	1
ARMC8	0.0578014	0.0403686	1.43184	0.152189	0.49314	-0.000372629	-0.0581741	6.70289	7.20215	6.63881	1
TCF12	0.0752732	0.0526029	1.43097	0.152438	0.493653	0.00635555	-0.0689177	7.67339	7.89245	7.54203	1
PTTG1	0.0393666	0.0275312	1.42989	0.152748	0.494289	-0.0365447	-0.0759113	8.97851	8.83946	8.63582	1
TSPYL2	0.054409	0.0380853	1.42861	0.153117	0.495048	-0.0354436	-0.0898526	6.28097	6.3494	5.94383	1
SMC1A	0.0541266	0.0378913	1.42847	0.153157	0.495131	-0.0323934	-0.08652	7.35334	7.3106	7.01183	1
FAM102B	0.0920892	0.0644693	1.42842	0.153171	0.495161	-0.0515233	-0.143612	5.85949	7.69812	5.68084	1
SNORA23	-0.104541	0.0414948	-2.51937	0.0117565	0.495176	-0.0219899	0.0825508	6.36408	6.24239	6.50932	1
ARHGAP19	0.054237	0.0379708	1.42839	0.153181	0.495179	-0.00298622	-0.0572233	5.71619	5.58678	5.52172	1
CCT4	0.0587812	0.0411851	1.42724	0.15351	0.495855	0.00360303	-0.0551782	7.05352	7.49376	6.99715	1
FAM33A	0.0856074	0.0599993	1.4268	0.153636	0.496116	-0.00848958	-0.0940969	6.21612	6.41237	5.96813	1
DCTN4	0.0897918	0.0629449	1.42651	0.15372	0.496288	-0.0047875	-0.0945793	6.70617	7.1628	6.51927	1
GOLGA8E	0.105068	0.0736606	1.42639	0.153757	0.496364	-0.0230556	-0.128124	6.97067	7.00852	6.55494	1
RAB14	0.0969608	0.068025	1.42537	0.15405	0.496967	0.0115601	-0.0854007	8.29399	8.95068	8.21858	1
LUZP1	0.0446159	0.031304	1.42525	0.154085	0.497038	-0.0136949	-0.0583108	6.66175	7.27776	6.58333	1
HIST2H2AB	-0.14784	0.058763	-2.51587	0.0118737	0.49729	-0.105693	0.042147	7.54345	7.65218	7.38727	1
SRBD1	0.0396902	0.0279394	1.42058	0.155438	0.499815	0.045353	0.00566287	5.91844	5.77716	6.03303	1
RAB4A	0.0521173	0.0366903	1.42046	0.155472	0.499885	0.00464569	-0.0474716	6.42245	7.06733	6.43151	1
WDR5	0.0472308	0.0332661	1.41979	0.15567	0.50029	-0.0289009	-0.0761317	6.26811	6.62091	6.04458	1
NFIL3	0.0491664	0.0346616	1.41847	0.156054	0.501077	0.00159385	-0.0475725	7.43758	8.09045	7.43941	1
C1orf149	0.0642464	0.0453046	1.4181	0.156161	0.501297	-0.0325384	-0.0967848	6.44364	6.80318	6.15344	1
SCML2	0.0358767	0.0253032	1.41787	0.156228	0.501434	0.0049312	-0.0309455	4.51256	5.00733	4.53867	1
HLA-DPB1	-0.129167	0.051489	-2.50864	0.0121198	0.501687	-0.0620062	0.067161	5.50753	5.84597	5.58965	1
TTC39C	0.0679795	0.0479627	1.41734	0.156383	0.501751	-0.0143153	-0.0822949	5.90936	6.21082	5.69914	1
SLFN11	0.0428432	0.0302288	1.4173	0.156397	0.501779	-0.0258826	-0.0687257	5.61948	5.75487	5.38165	1
XPR1	0.056698	0.0400157	1.41689	0.156514	0.50202	0.0225028	-0.0341952	7.32994	7.76372	7.38395	1
CSPP1	0.06533	0.0461237	1.41641	0.156656	0.502311	-0.0499784	-0.115308	6.98427	8.18888	6.76238	1
SEC31A	0.0754656	0.0532799	1.4164	0.156659	0.502316	-0.00342015	-0.0788858	8.25821	8.87079	8.15027	1
TRMT6	0.0461956	0.0326156	1.41637	0.156669	0.502336	0.0117176	-0.0344779	7.09417	7.78566	7.16874	1
C12orf35	0.0840985	0.0593786	1.41631	0.156685	0.502369	0.041917	-0.0421816	8.53896	8.97353	8.62513	1
PTPRM	0.0543461	0.0383812	1.41596	0.156788	0.502581	0.0409185	-0.0134276	4.78687	4.30866	4.7682	1
PRSS21	-0.0532495	0.0212401	-2.50702	0.0121753	0.502671	-0.0264829	0.0267667	6.29877	6.24141	6.28809	1
DNAJC8	-0.113068	0.0451132	-2.50632	0.0121994	0.503098	-0.0708124	0.042256	7.93953	8.28879	7.92942	1
GOLGA9P	0.0757927	0.0535633	1.41501	0.157065	0.503148	-0.00956457	-0.0853573	5.82828	5.58772	5.51438	1
GLO1	0.0633502	0.0447824	1.41462	0.157179	0.503381	0.015654	-0.0476962	7.26513	7.48495	7.21938	1
POT1	0.0615215	0.0435073	1.41405	0.157348	0.503727	0.0133867	-0.0481348	5.68281	5.90642	5.63023	1
IFT57	0.0709958	0.0502256	1.41354	0.157497	0.504033	0.0127981	-0.0581977	6.62869	7.11821	6.59948	1
LIMS3	0.0654952	0.0463535	1.41295	0.15767	0.504387	0.0198274	-0.0456678	7.30983	7.85642	7.3468	1
PSMC6	0.0633178	0.0448155	1.41286	0.157698	0.504444	0.0282309	-0.0350869	8.49899	8.85165	8.55033	1
HIST1H1B	-0.114807	0.0458739	-2.50265	0.0123266	0.505341	-0.0391122	0.0756944	3.98819	4.25387	4.14376	1
GALNT1	0.0943937	0.0668969	1.41103	0.158235	0.505543	0.0142137	-0.08018	7.92099	8.46146	7.84438	1
2025-03-07	0.0859004	0.0609524	1.4093	0.158746	0.506587	0.0194967	-0.0664037	8.47448	9.02896	8.45404	1
L3MBTL3	0.0631058	0.0447835	1.40913	0.158796	0.50669	0.0129857	-0.0501202	7.23516	7.17997	7.12014	1
SERTAD2	0.0723179	0.0513364	1.40871	0.158922	0.506946	0.0136124	-0.0587055	6.55147	6.99781	6.51448	1
CPA3	0.107211	0.0761153	1.40854	0.158971	0.507048	0.00790941	-0.0993021	5.8017	6.82319	5.7501	1
SGTB	0.0474424	0.0337036	1.40764	0.159239	0.507595	0.0358192	-0.0116232	5.65656	5.98296	5.78959	1
ADAM17	0.0757767	0.0538811	1.40637	0.159615	0.508363	-0.0203902	-0.0961669	8.30015	8.92652	8.09907	1
CALCOCO2	0.0650109	0.0462587	1.40538	0.15991	0.508965	-0.0323868	-0.0973976	7.84462	8.08307	7.52891	1
TOM1L1	0.0270889	0.0192909	1.40424	0.160248	0.509656	0.022924	-0.00416498	3.97518	4.14567	4.0618	1
ZCCHC7	0.0624944	0.0445298	1.40343	0.160489	0.510147	0.00666497	-0.0558295	7.19623	7.34952	7.08922	1
PAIP1	0.0731091	0.052094	1.40341	0.160495	0.51016	-0.0179826	-0.0910917	5.77069	6.13547	5.53823	1
WNT5A	-0.052414	0.0210236	-2.4931	0.0126632	0.511208	-0.0102766	0.0421374	3.60421	3.41297	3.65517	1
KIAA0317	0.074572	0.053223	1.40112	0.161177	0.511552	-0.00135488	-0.0759269	6.75899	7.32401	6.6556	1
RNF138	0.0615335	0.0439281	1.40078	0.161281	0.511763	-0.014536	-0.0760694	5.83493	6.3663	5.68751	1
ATP6V0A1	0.0694049	0.0495651	1.40028	0.16143	0.512068	-0.0270061	-0.0964109	6.36868	6.06319	5.96201	1
TRIO	0.0540753	0.0386293	1.39985	0.161558	0.512328	-0.0206826	-0.0747579	6.65776	6.49295	6.35757	1
ZNF639	0.0535712	0.0383056	1.39852	0.161957	0.513141	-0.0114262	-0.0649974	5.90014	6.51001	5.80813	1
GORAB	0.0704215	0.0503636	1.39826	0.162035	0.5133	0.02814	-0.0422815	6.86154	7.07279	6.86419	1
CBWD3	0.0570029	0.0407673	1.39825	0.162038	0.513307	0.00238717	-0.0546158	8.88794	9.23182	8.81047	1
PIGH	0.0545658	0.0390268	1.39816	0.162065	0.513361	-0.00309601	-0.0576618	5.30387	5.45243	5.16346	1
PARP2	0.0582245	0.0416547	1.39779	0.162176	0.513589	0.00270001	-0.0555245	6.78626	6.94545	6.67019	1
CCDC146	0.0575997	0.0412119	1.39764	0.16222	0.513677	0.0090503	-0.0485494	5.27955	5.21087	5.15521	1
PMCH	0.117263	0.083917	1.39737	0.162304	0.513848	0.000731041	-0.116532	4.23819	3.85115	3.83654	1
LMO4	0.0486741	0.0348436	1.39693	0.162434	0.514114	-0.0127806	-0.0614547	5.62921	5.48092	5.3917	1
PPP1R12A	0.0722885	0.0517609	1.39659	0.162538	0.514326	0.00566667	-0.0666218	8.49795	9.0143	8.43054	1
APC	0.0738761	0.0529434	1.39538	0.162902	0.515067	-0.0222419	-0.096118	5.6564	6.21382	5.43648	1
ATP2C1	0.0777912	0.0557703	1.39485	0.163061	0.515391	0.0325514	-0.0452397	9.34668	9.26369	9.29455	1
CD93	0.0326753	0.0234291	1.39464	0.163123	0.515517	0.0155883	-0.017087	6.0646	6.15871	6.07922	1
MAP3K7	0.0628911	0.0451225	1.39379	0.163382	0.516044	-0.00113753	-0.0640287	7.65747	8.13575	7.57066	1
SYTL4	0.0914094	0.0656135	1.39315	0.163575	0.516437	0.0136878	-0.0777216	5.81084	4.9727	5.46392	1
RALGPS2	0.0602143	0.0432267	1.39299	0.163623	0.516535	-0.0367509	-0.0969652	5.16724	5.44735	4.84886	1
SNRNP25	-0.0948423	0.0381949	-2.48311	0.013024	0.51739	-0.0584354	0.036407	7.13446	7.36415	7.11872	1
MBTD1	0.0753592	0.0541675	1.39123	0.164157	0.517621	0.0374595	-0.0378997	6.40135	6.78707	6.47726	1
KLHL6	0.0509695	0.0366529	1.3906	0.164348	0.518009	-0.0105975	-0.0615669	7.63819	7.5205	7.41259	1
PDE9A	0.0701099	0.0504342	1.39013	0.164491	0.5183	0.000836043	-0.0692739	5.65105	5.25744	5.3807	1
GPR174	0.0939015	0.0675517	1.39007	0.164508	0.518335	0.0545908	-0.0393107	6.08197	5.37341	5.98305	1
IMMT	0.0695983	0.0500858	1.38958	0.164656	0.518635	-0.0071312	-0.0767295	7.86749	8.19309	7.6978	1
C14orf133	0.0724147	0.0521282	1.38917	0.164782	0.518893	0.00240277	-0.070012	6.53126	6.49451	6.3346	1
PRPF4B	0.0767488	0.0552666	1.3887	0.164924	0.51918	0.0091038	-0.067645	7.28718	7.88483	7.24279	1
APOC3	-0.157161	0.063369	-2.48009	0.013135	0.519272	-0.0755179	0.0816428	4.46482	4.36332	4.46167	1
CBLB	0.0928292	0.0668735	1.38813	0.165097	0.519532	0.0334918	-0.0593374	7.24062	7.33276	7.18668	1
NDUFA12	-0.126344	0.0509637	-2.4791	0.0131715	0.519887	-0.058918	0.0674261	8.1107	8.54556	8.2215	1
GPX1	-0.155054	0.0625595	-2.4785	0.0131935	0.52026	-0.0114942	0.14356	9.10687	9.17924	9.49113	1
FNIP1	0.0851751	0.0614157	1.38686	0.165484	0.520318	0.0221989	-0.0629762	8.0097	8.7602	8.04562	1
WDR61	0.0685264	0.0494202	1.38661	0.165562	0.520476	0.00857767	-0.0599487	6.47362	6.76759	6.38858	1
THOC1	0.0757517	0.0546989	1.38488	0.166088	0.521545	-0.0199287	-0.0956805	7.32321	7.60847	7.05656	1
CA8	0.0836669	0.0604234	1.38468	0.166151	0.521672	0.00302535	-0.0806416	3.9496	4.0015	3.74266	1
RIOK1	0.0714244	0.0515925	1.3844	0.166238	0.521849	-0.0133658	-0.0847902	7.74921	8.50063	7.62466	1
RNASE2	-0.124937	0.0504635	-2.47578	0.0132945	0.521957	-0.0382233	0.0867134	6.26904	7.85445	6.72189	1
FBXO38	0.0853925	0.0617065	1.38385	0.166405	0.522188	0.00900026	-0.0763922	7.18871	7.4995	7.06217	1
TRIM73	-0.110005	0.0444521	-2.47469	0.0133353	0.522642	0.0609087	0.170914	6.65717	6.45497	7.26583	1
C14orf166	0.0822832	0.0595491	1.38177	0.167042	0.523482	-0.0111579	-0.0934411	8.43445	8.86391	8.22746	1
IL1RN	-0.12957	0.052387	-2.47331	0.0133866	0.5235	-0.0297347	0.099835	4.88629	4.93997	5.09331	1
CCRL1	0.0515252	0.0372963	1.38151	0.167122	0.523644	-0.0261413	-0.0776665	4.97026	5.24866	4.73528	1
NAT13	0.0491535	0.0355819	1.38142	0.16715	0.523701	-0.0197448	-0.0688983	9.69964	9.90663	9.49283	1
PNMA1	0.0395598	0.0286408	1.38124	0.167205	0.523812	-0.000364711	-0.0399245	5.92424	6.5417	5.93493	1
HIGD1A	-0.0996818	0.0403183	-2.47237	0.0134219	0.524089	-0.0192874	0.0803945	7.51225	7.8703	7.75496	1
DHX32	0.0854063	0.0618949	1.37986	0.167629	0.524673	0.0240701	-0.0613363	6.52302	6.67213	6.4485	1
EYS	0.0951468	0.0690083	1.37877	0.167965	0.525352	0.0211154	-0.0740314	4.82759	5.59849	4.83361	1
RPAP2	0.0988545	0.0717533	1.3777	0.168296	0.526023	0.0340432	-0.0648113	6.90957	7.09133	6.85977	1
DDX52	0.071193	0.0517012	1.37701	0.16851	0.526457	0.00304008	-0.0681529	7.99975	8.35709	7.8889	1
HSD17B7	0.0739607	0.0537236	1.37669	0.168608	0.526656	0.0175901	-0.0563706	6.86673	6.52334	6.68947	1
HLA-DPB1	-0.0705711	0.0286211	-2.4657	0.0136746	0.528279	-0.0423314	0.0282397	7.50623	7.90781	7.54709	1
BTBD1	0.0549427	0.0399918	1.37385	0.169488	0.528438	0.00494084	-0.0500019	6.9888	7.5622	6.97731	1
PIK3CA	0.0745683	0.0542833	1.37369	0.169539	0.52854	0.0226786	-0.0518897	6.81813	7.73615	6.91995	1
NIPSNAP3A	0.0624469	0.0454988	1.3725	0.169909	0.52929	0.00047938	-0.0619675	7.12335	7.31098	6.98871	1
FOS	-0.0811576	0.0329409	-2.46373	0.0137498	0.529517	-0.0849708	-0.00381329	6.4809	7.25799	6.38772	1
USP14	0.0564162	0.0411682	1.37038	0.170568	0.530623	-0.00186743	-0.0582836	7.06781	8.16981	7.11979	1
GYPE	0.0462108	0.033723	1.37031	0.170591	0.530669	0.0530939	0.00688307	5.10984	5.08938	5.27368	1
ZNF277	0.0633605	0.0462952	1.36862	0.171118	0.531735	0.0317545	-0.031606	6.20063	6.71014	6.30294	1
TMTC3	0.055535	0.0406009	1.36783	0.171367	0.532237	0.0420967	-0.0134383	5.87903	6.41783	6.06704	1
SAV1	0.0856749	0.0626418	1.3677	0.171408	0.53232	0.0372736	-0.0484013	6.8054	7.35799	6.88476	1
NCOA7	0.0754935	0.0552026	1.36757	0.171446	0.532398	0.033764	-0.0417295	7.74724	7.93919	7.76333	1
MSI2	0.0853001	0.0623815	1.36739	0.171502	0.53251	-0.029766	-0.115066	6.88345	6.88282	6.47779	1
SCAMP1	0.0543092	0.0397199	1.3673	0.17153	0.532567	0.0051406	-0.0491686	6.68672	7.08564	6.64323	1
UBE2D1	0.0565521	0.041374	1.36685	0.171673	0.532855	0.0215336	-0.0350184	5.87068	6.42153	5.94309	1
ZNF195	0.0712631	0.0521458	1.36661	0.171747	0.533006	0.0178105	-0.0534525	6.34386	6.53572	6.28244	1
MALT1	0.043012	0.0314818	1.36625	0.171861	0.533235	-0.00605116	-0.0490631	6.31737	7.53678	6.40693	1
CDC42SE1	0.0654247	0.0478937	1.36604	0.171927	0.533369	-0.0217111	-0.0871358	7.61072	7.71767	7.32734	1
FUCA2	0.055388	0.0405677	1.36532	0.172152	0.533823	-0.00668445	-0.0620724	6.20632	7.03248	6.17903	1
SMEK2	0.0760825	0.0558169	1.36307	0.17286	0.535253	0.0181428	-0.0579396	8.27264	8.56711	8.2201	1
SNORD13	-0.14245	0.0580382	-2.45441	0.0141115	0.535413	-0.0826994	0.0597503	10.0326	9.33746	9.82933	1
MXRA7	-0.130014	0.0529846	-2.45381	0.0141353	0.535799	-0.078514	0.0515	5.53077	5.50594	5.45017	1
C2orf30	0.0578222	0.0424557	1.36194	0.173217	0.535972	-0.0222649	-0.0800871	6.63143	7.17961	6.45448	1
RYK	0.0414399	0.0304689	1.36007	0.173807	0.537164	0.00555604	-0.0358838	7.36691	7.64035	7.33668	1
ILF3	0.0521027	0.038329	1.35935	0.174034	0.537622	-0.0518684	-0.103971	7.46679	7.63548	7.06418	1
CCNT2	0.0763683	0.0561806	1.35933	0.17404	0.537634	0.0146188	-0.0617495	7.7592	8.18483	7.71236	1
FAM35A	0.0772039	0.0568033	1.35915	0.1741	0.537755	-0.0409023	-0.118106	5.23085	6.13866	4.96719	1
ZNF267	0.0810568	0.0596623	1.35859	0.174275	0.538108	0.034243	-0.0468138	8.92466	9.46227	8.99698	1
RPRD1A	0.0693792	0.0510938	1.35788	0.174502	0.538564	-0.0181073	-0.0874865	6.99358	7.69589	6.83838	1
LOC51152	0.0792881	0.0584044	1.35757	0.1746	0.538762	0.080206	0.000917858	5.53334	5.00139	5.6541	1
DUSP16	0.042495	0.0313144	1.35704	0.174768	0.539101	0.0125596	-0.0299354	6.35361	6.33678	6.3016	1
ST3GAL6	0.0365293	0.0269227	1.35682	0.174839	0.539243	-0.0246531	-0.0611824	6.33066	6.81463	6.18711	1
PFKP	0.057296	0.0422469	1.35622	0.17503	0.539628	-0.0320334	-0.0893294	6.60368	6.75235	6.2936	1
EFHC2	0.0567271	0.0418362	1.35593	0.175121	0.539811	-0.0141845	-0.0709116	3.87259	4.04067	3.66793	1
SH3BP5	0.0270718	0.0199688	1.3557	0.175193	0.539957	-0.0079352	-0.035007	5.98634	6.2321	5.91526	1
C18orf54	0.0366628	0.0270469	1.35553	0.17525	0.54007	-0.0139052	-0.050568	4.67217	4.96101	4.54941	1
RIF1	0.0699098	0.0515757	1.35548	0.175265	0.5401	0.00613142	-0.0637784	6.76886	7.34087	6.72185	1
RWDD4A	0.0740415	0.0546578	1.35464	0.175533	0.540641	-0.0259528	-0.0999942	6.67369	6.86478	6.35926	1
PRDM2	0.0811725	0.059944	1.35414	0.175692	0.540961	-0.0149576	-0.0961301	7.07638	7.25079	6.80022	1
C11orf1	0.0575901	0.0425526	1.35338	0.175933	0.541446	0.0144585	-0.0431316	5.90782	6.43503	5.93297	1
KIAA1618	0.0554841	0.0410472	1.35172	0.176466	0.542519	0.0049182	-0.0505659	7.48322	6.15792	7.09035	1
TM9SF3	0.050725	0.0375581	1.35058	0.176831	0.543254	-0.0107509	-0.061476	8.98586	9.69183	8.92482	1
SMARCA2	0.0443777	0.0328605	1.35049	0.17686	0.543311	-0.0228981	-0.0672758	7.36173	7.52489	7.14188	1
AQP9	-0.130114	0.0532908	-2.44158	0.0146233	0.543599	-0.0186239	0.11149	6.0284	6.25358	6.33346	1
C5orf51	0.0742839	0.0550273	1.34995	0.177033	0.54366	0.0397261	-0.0345577	7.14965	7.52217	7.23862	1
MTFR1	0.0842769	0.0625554	1.34724	0.177904	0.54541	0.0341918	-0.050085	5.96264	6.12305	5.95022	1
PLEKHA1	0.0522968	0.0388219	1.3471	0.177949	0.545501	0.0446334	-0.00766347	4.23794	4.28472	4.35081	1
UBE2Q2	0.0368024	0.0273253	1.34682	0.178038	0.545678	-0.0277012	-0.0645036	7.2928	7.9447	7.16501	1
SMC2	0.0779245	0.0578635	1.3467	0.178078	0.54576	0.0100516	-0.0678729	7.11475	7.59898	7.04969	1
UPF2	0.068826	0.0511941	1.34441	0.178815	0.547239	0.018545	-0.050281	7.82749	8.21153	7.81543	1
TRIB1	0.0286068	0.021279	1.34437	0.17883	0.54727	-0.0125501	-0.0411568	6.38829	7.11212	6.38268	1
PLAUR	-0.0842724	0.0346066	-2.43516	0.0148854	0.547724	-0.0320532	0.0522191	7.56573	7.81181	7.67141	1
HIST1H2BF	-0.0916334	0.037631	-2.43505	0.0148898	0.547792	-0.0535588	0.0380746	5.21172	5.66768	5.25955	1
NCAPD3	0.0199476	0.0148527	1.34303	0.179263	0.54814	0.00522294	-0.0147247	6.17444	6.17234	6.14741	1
C15orf24	-0.102281	0.0420139	-2.43446	0.0149142	0.548174	-0.00987079	0.0924102	9.52898	9.96763	9.84782	1
C1orf58	0.073651	0.0548487	1.3428	0.179335	0.548284	0.0203568	-0.0532942	7.09958	7.56898	7.10123	1
RHD	0.0406493	0.0302736	1.34273	0.179359	0.548331	0.00990346	-0.0307459	4.72363	4.73076	4.66669	1
SYT11	0.0356876	0.0265828	1.34251	0.179432	0.548478	0.0034497	-0.0322379	4.82492	4.90329	4.75999	1
KIF14	0.0295852	0.0220412	1.34227	0.179509	0.548633	-0.0208209	-0.0504061	4.45388	4.70609	4.30489	1
ERCC5	0.0625281	0.0466357	1.34078	0.179993	0.549603	0.00428399	-0.0582442	7.07704	7.2803	6.9666	1
MED13L	0.0831231	0.0620091	1.3405	0.180084	0.549786	-0.0173919	-0.100515	8.366	8.63844	8.09034	1
CORO1C	0.0549675	0.0410243	1.33988	0.180285	0.55019	-0.0354806	-0.0904481	7.96894	9.03308	7.82917	1
IL1R1	0.110799	0.0826989	1.33978	0.180315	0.550251	0.0174727	-0.093326	5.3299	5.1183	5.07519	1
CHD8	0.0761659	0.056851	1.33975	0.180328	0.550275	-0.0243123	-0.100478	7.51064	7.73185	7.20547	1
MRPS18A	-0.11568	0.0475839	-2.43107	0.0150545	0.55036	-0.074511	0.0411686	7.62709	7.60178	7.52867	1
P2RX7	0.0255818	0.0191154	1.33829	0.180803	0.551228	0.00405369	-0.0215282	5.15583	4.94954	5.06564	1
HSPH1	0.0611583	0.0457725	1.33614	0.181505	0.552634	-0.012694	-0.0738523	8.90627	9.76053	8.83479	1
JARID1B	0.0674043	0.0504672	1.33561	0.181678	0.552982	0.0118727	-0.0555316	8.23602	8.73327	8.21322	1
FOXO3	0.0358142	0.0268166	1.33553	0.181704	0.553034	-0.0188813	-0.0546956	7.21246	7.04796	6.97355	1
MICAL2	0.0368448	0.0276	1.33496	0.181891	0.553408	-0.0104051	-0.0472498	4.27574	4.72616	4.20439	1
NAPEPLD	0.0604757	0.0453311	1.33409	0.182175	0.553976	-0.0177658	-0.0782415	4.97267	4.87151	4.68362	1
IQCG	0.0552168	0.0414383	1.33251	0.182693	0.555014	0.0260665	-0.0291503	5.76918	6.08763	5.82424	1
C3orf64	0.0405975	0.0304818	1.33186	0.182906	0.555439	-0.0137148	-0.0543123	4.73527	5.37974	4.67368	1
DYNLL1	-0.0760428	0.0313817	-2.42315	0.0153865	0.555484	-0.0395473	0.0364955	8.61774	9.1914	8.72393	1
PPFIBP1	0.0914885	0.0686973	1.33176	0.182938	0.555503	0.0254305	-0.0660581	7.78921	7.0342	7.52445	1
RECQL	0.06323	0.0475939	1.32853	0.184002	0.557631	0.0234537	-0.0397763	7.05065	7.41148	7.07711	1
ACAP2	0.052688	0.0396762	1.32795	0.184195	0.558017	0.000609774	-0.0520782	7.5812	8.12818	7.54648	1
RPL23AP32	0.0619436	0.0466614	1.32751	0.184339	0.558306	-0.00530991	-0.0672535	6.17878	5.826	5.90504	1
TEX10	0.0626517	0.0472306	1.32651	0.184672	0.55897	0.00240888	-0.0602429	6.93331	7.53662	6.89203	1
CUL2	0.0583059	0.0439583	1.32639	0.18471	0.559047	0.0101441	-0.0481618	7.03773	7.79978	7.08369	1
SMAD4	0.0739236	0.05575	1.32598	0.184845	0.559316	0.00395737	-0.0699663	7.23263	8.00276	7.20183	1
DEFB128	0.0947159	0.0715149	1.32442	0.185363	0.56035	0.0861164	-0.00859956	3.69495	3.50555	3.87412	1
TPP2	0.0724707	0.0547456	1.32377	0.185579	0.560782	-0.00291784	-0.0753885	8.11764	8.60712	7.99628	1
SNORD50B	0.0854274	0.0645845	1.32272	0.185928	0.561478	-0.0426674	-0.128095	7.77827	8.38087	7.42065	1
ZNF91	0.0635162	0.0480201	1.3227	0.185935	0.561493	0.0165495	-0.0469667	6.58169	7.07915	6.59601	1
TRIM25	0.0393812	0.0297949	1.32174	0.186254	0.562129	-0.0038896	-0.0432708	8.68714	8.33665	8.485	1
UTX	0.0658539	0.0498337	1.32147	0.186343	0.562308	-0.024686	-0.0905399	6.65134	7.38166	6.47477	1
NAB1	0.0701172	0.0530954	1.32059	0.186638	0.562896	-0.0079531	-0.0780703	6.95887	7.49626	6.82548	1
MGST3	-0.0966051	0.0400596	-2.41153	0.0158856	0.563063	-0.045418	0.0511871	8.0214	8.57178	8.14763	1
ZFYVE16	0.0687508	0.0521402	1.31857	0.187311	0.564238	0.0411876	-0.0275632	6.12591	6.25491	6.18986	1
G0S2	-0.0814642	0.0338353	-2.40767	0.0160546	0.565594	0.00855931	0.0900235	6.3371	6.16688	6.57909	1
TMPO	0.0612602	0.046544	1.31618	0.188115	0.565839	-0.0412557	-0.102516	7.09274	6.97002	6.66564	1
INTS8	0.0670697	0.0509641	1.31602	0.188168	0.565945	0.00621176	-0.060858	6.44014	6.38356	6.27582	1
ZNF253	0.0591107	0.0449501	1.31503	0.1885	0.566607	0.0340103	-0.0251003	5.72659	5.89258	5.78474	1
DENND5B	0.045191	0.0343845	1.31429	0.18875	0.567105	0.0165431	-0.028648	4.42154	4.81301	4.46594	1
TMEM218	0.038119	0.0290075	1.31411	0.188809	0.567223	0.0267172	-0.0114018	6.51684	6.26922	6.5102	1
USP9X	0.0734539	0.0559099	1.31379	0.188917	0.567438	0.00634144	-0.0671124	7.5752	8.26629	7.54326	1
TIFA	0.0469796	0.0357633	1.31363	0.188972	0.567547	0.0259371	-0.0210425	6.21516	6.24159	6.23415	1
NCBP1	0.0740846	0.056413	1.31325	0.189097	0.567796	-0.0111568	-0.0852414	7.59747	7.94417	7.3969	1
SNORA71D	-0.10109	0.0420465	-2.40425	0.0162055	0.567842	-0.0475193	0.0535712	7.03917	6.57254	6.96279	1
CCNJ	0.0618049	0.04707	1.31304	0.189169	0.567939	0.000223654	-0.0615813	6.37023	6.66194	6.25677	1
TGFBR1	0.0667061	0.050807	1.31293	0.189206	0.568013	0.00875219	-0.0579539	7.06859	7.70274	7.05765	1
ADORA2A	-0.0607499	0.0252732	-2.40373	0.0162286	0.568185	-0.00596595	0.054784	6.44789	6.13356	6.52171	1
NRIP1	0.0995938	0.0758897	1.31235	0.189402	0.568403	0.00556135	-0.0940325	8.80807	9.29481	8.6577	1
SERPINI1	0.0448994	0.0342241	1.31193	0.189545	0.568687	0.033926	-0.0109734	4.02953	3.80403	4.0487	1
FAM13B	0.0680683	0.0518997	1.31153	0.189677	0.56895	-0.0144898	-0.082558	7.26458	7.66561	7.07305	1
HIVEP1	0.0572734	0.0436769	1.3113	0.189758	0.569111	-0.00647751	-0.0637509	7.69718	8.14442	7.58999	1
FUCA1	0.0639997	0.0488179	1.31099	0.189862	0.569318	0.0683667	0.00436704	5.89041	5.48337	6.01266	1
ZNF193	0.0487789	0.0372221	1.31048	0.190032	0.569657	0.00521844	-0.0435605	5.29676	5.29203	5.18846	1
TNIK	0.0831962	0.0634891	1.3104	0.19006	0.569712	0.0141353	-0.0690609	6.03152	5.70017	5.81146	1
NTS	0.0355537	0.0271453	1.30976	0.190279	0.570147	0.0109909	-0.0245628	3.38212	3.39529	3.34676	1
SSB	0.0582745	0.0445201	1.30895	0.190552	0.57069	0.00766663	-0.0506079	10.2517	10.6261	10.2064	1
ZNF506	0.0689745	0.0527317	1.30803	0.190864	0.571311	0.00837368	-0.0606009	6.62986	6.93914	6.54548	1
UEVLD	0.0556889	0.0425775	1.30794	0.190893	0.571369	0.0443527	-0.0113362	5.69454	5.88457	5.82499	1
MRC1	-0.0458516	0.0191147	-2.39876	0.0164507	0.571465	-0.0216811	0.0241705	4.62234	5.20542	4.74593	1
GTDC1	0.0463545	0.0354512	1.30756	0.191023	0.571628	0.0234565	-0.0228979	5.9201	5.67876	5.8734	1
CBWD1	0.0635861	0.0486401	1.30728	0.191118	0.571817	0.0128406	-0.0507454	8.16663	8.48042	8.12325	1
TFPI	0.0839301	0.0642089	1.30714	0.191165	0.57191	0.00529194	-0.0786381	7.97081	8.17045	7.80537	1
ACTR6	0.0535104	0.0409421	1.30698	0.19122	0.572019	0.0245935	-0.0289169	5.29225	5.71853	5.3654	1
GULP1	0.0241996	0.0185159	1.30696	0.191225	0.572029	0.012482	-0.0117176	3.25055	3.36222	3.27503	1
RNU13P2	0.114168	0.0873739	1.30666	0.19133	0.572236	-0.00316619	-0.117334	6.59581	6.77727	6.2947	1
FAM3C	0.0670124	0.051307	1.30611	0.191516	0.572607	-0.0152484	-0.0822608	7.89721	8.2063	7.68601	1
CDC45L	-0.0520157	0.021709	-2.39604	0.0165731	0.573262	-0.0613514	-0.00933578	5.04446	5.23123	4.88389	1
PTPN11	0.0620612	0.0475921	1.30402	0.192226	0.574018	0.00915342	-0.0529077	8.2905	8.64231	8.23835	1
RC3H1	0.0656965	0.0504009	1.30348	0.192411	0.574385	-0.0189107	-0.0846072	7.96782	8.46553	7.77751	1
ZSCAN16	0.0524557	0.0402504	1.30324	0.192494	0.57455	-0.0360005	-0.0884563	5.64778	5.80018	5.32978	1
DDX28	0.0635744	0.0488339	1.30185	0.192968	0.57549	-0.0316196	-0.095194	5.84384	5.98176	5.51635	1
SKIV2L2	0.0745294	0.0572612	1.30157	0.193063	0.57568	0.00908992	-0.0654395	8.26953	8.78903	8.21565	1
DENND4C	0.0789432	0.0606625	1.30135	0.193139	0.575829	0.0305753	-0.0483679	6.44881	7.07659	6.52455	1
C20orf11	0.0509922	0.0392325	1.29974	0.193689	0.576922	-0.0235768	-0.074569	7.40969	7.69685	7.19232	1
VPS26A	0.067238	0.05175	1.29929	0.193846	0.577232	0.0117343	-0.0555037	8.02376	8.68757	8.03396	1
AMY2A	0.0840249	0.0646724	1.29924	0.193862	0.577264	0.0461156	-0.0379093	5.73232	5.91875	5.79258	1
2025-09-11	0.0529838	0.0407914	1.29889	0.19398	0.577498	-0.0302761	-0.0832598	8.34991	9.16475	8.19498	1
SSX2IP	0.0411467	0.0316831	1.2987	0.194048	0.577633	-0.0271408	-0.0682874	5.23264	6.23364	5.16564	1
PTP4A3	-0.0581166	0.0243226	-2.38941	0.0168754	0.577665	-0.020532	0.0375846	6.81104	6.59918	6.81641	1
MRS2	0.0452935	0.0349117	1.29737	0.194503	0.578534	0.000870934	-0.0444226	5.57592	5.95497	5.52978	1
ZFAND2A	-0.0671098	0.0281056	-2.38778	0.0169507	0.578754	-0.0792572	-0.0121474	8.01906	8.74058	7.90743	1
ZNF585B	0.0520913	0.0401795	1.29646	0.194816	0.579156	0.0185429	-0.0335484	6.15345	6.34151	6.14905	1
CD24	0.0746499	0.0575883	1.29627	0.194883	0.579288	-0.0187184	-0.0933683	3.32607	3.38294	3.0236	1
EFTUD1	0.0408716	0.0315314	1.29622	0.1949	0.579322	-0.0157146	-0.0565862	5.2057	6.04363	5.17085	1
EIF4E3	-0.10789	0.0452272	-2.38551	0.0170556	0.580266	-0.0370185	0.0708713	7.84099	8.06226	7.98003	1
C14orf118	0.0683307	0.0527771	1.2947	0.195422	0.580357	-0.0112426	-0.0795733	8.10987	8.39347	7.9123	1
IL6	-0.160205	0.0671819	-2.38464	0.0170959	0.580846	-0.00505528	0.155149	7.27522	6.21733	7.4839	1
NBPF16	0.0531687	0.0410909	1.29393	0.19569	0.580886	-0.0157327	-0.0689015	8.59145	8.27377	8.29093	1
SNRNP48	0.0520429	0.0402303	1.29362	0.195795	0.581096	-0.0417063	-0.0937492	7.54599	7.87139	7.2318	1
PTH2R	0.0267761	0.0206986	1.29362	0.195797	0.581099	0.00635151	-0.0204245	4.89852	4.92416	4.86425	1
MANEA	0.0622838	0.0481583	1.29331	0.195902	0.581307	0.0259211	-0.0363628	4.57708	4.86342	4.60511	1
CXorf18	0.06968	0.0538926	1.29294	0.196031	0.581562	0.0540795	-0.0156005	4.73643	4.79952	4.85679	1
FIG4	0.0703443	0.0544887	1.29099	0.196708	0.582902	0.0216437	-0.0487006	6.09305	6.05744	6.01017	1
CTNNAL1	0.0620401	0.0480859	1.29019	0.196983	0.583447	-0.0556636	-0.117704	5.6383	6.60389	5.34599	1
CKAP5	0.0646075	0.0501387	1.28858	0.197545	0.584559	0.0023076	-0.0622999	7.14257	7.32504	7.01108	1
SUPT3H	0.0416504	0.0323241	1.28852	0.197563	0.584594	0.0125243	-0.029126	6.6825	6.59715	6.61894	1
HIST1H2AC	-0.125307	0.0526881	-2.37828	0.0173936	0.585099	-0.0661359	0.0591711	10.0028	10.2768	10.0381	1
BASP1	-0.0687468	0.0289074	-2.37817	0.0173986	0.585171	-0.0132606	0.0554862	7.49706	7.30576	7.57703	1
KCTD11	0.0354854	0.0275585	1.28764	0.197871	0.585203	-0.0172172	-0.0527026	5.55157	5.33555	5.31259	1
SEC24A	0.0437213	0.0339587	1.28749	0.197925	0.585309	-0.00586106	-0.0495824	6.34851	6.93251	6.31007	1
RBM28	0.0567376	0.0440938	1.28675	0.198183	0.585819	-0.0229235	-0.0796611	7.02816	7.09625	6.75455	1
PSIP1	0.0607607	0.0472276	1.28655	0.198252	0.585955	-0.00609403	-0.0668547	7.41699	7.7864	7.28662	1
ASH1L	0.0635183	0.0494256	1.28513	0.198746	0.586932	-0.0118552	-0.0753736	7.79483	8.0192	7.59546	1
ASTE1	0.0400166	0.0311448	1.28486	0.198841	0.58712	0.000753539	-0.0392631	5.10197	5.25791	5.02533	1
RANBP6	0.0619102	0.0482144	1.28406	0.199121	0.587673	0.00895061	-0.0529595	5.47685	6.38067	5.53439	1
ITGAX	0.0342862	0.0267117	1.28357	0.199293	0.588013	0.00311225	-0.031174	5.54154	5.41388	5.43743	1
BIVM	0.0501236	0.039073	1.28282	0.199556	0.588531	0.0281419	-0.0219816	5.25198	5.14483	5.2478	1
UCHL5	0.0596759	0.0465374	1.28232	0.19973	0.588876	-0.00747839	-0.0671542	6.95562	7.31904	6.81933	1
ATP9A	0.0751789	0.0586531	1.28175	0.199929	0.589268	0.00798959	-0.0671893	4.65586	4.28611	4.41615	1
MAPKAP1	0.0612223	0.0477896	1.28108	0.200165	0.589735	0.0114951	-0.0497272	7.94196	7.75074	7.79666	1
RABGEF1	0.0557692	0.0435354	1.28101	0.20019	0.589784	-0.0126362	-0.0684054	7.04791	8.10637	7.03268	1
RMI1	0.0511375	0.039922	1.28094	0.200216	0.589835	0.0141825	-0.036955	5.82543	6.08647	5.81388	1
LRRC17	0.0227124	0.0177314	1.28091	0.200224	0.589851	0.0205676	-0.0021448	4.1645	4.00438	4.18406	1
NUP88	0.0627674	0.0490103	1.2807	0.2003	0.589999	-0.0147628	-0.0775303	7.91459	8.47355	7.76796	1
NMD3	0.0541309	0.042274	1.28048	0.200377	0.590153	0.0118179	-0.042313	7.99125	8.55458	8.01853	1
ACAD11	0.0814715	0.0636308	1.28038	0.200412	0.590222	0.00418887	-0.0772826	4.44184	4.51079	4.25097	1
CTNNA1	0.0716278	0.0559604	1.27997	0.200555	0.590503	0.00276855	-0.0688593	6.21084	6.2919	6.042	1
INTS4	0.0601517	0.0469972	1.2799	0.20058	0.590554	-0.0185887	-0.0787404	6.5144	6.82828	6.30465	1
DENND1B	0.0483504	0.0377807	1.27976	0.200628	0.590647	-0.0249011	-0.0732515	5.91938	6.68503	5.79768	1
CCDC53	0.0816846	0.0638396	1.27953	0.200711	0.590811	0.0110158	-0.0706688	6.96676	6.66368	6.73912	1
SRGAP2	0.0692256	0.0541505	1.27839	0.20111	0.591599	0.0155076	-0.053718	6.3932	6.12432	6.23243	1
CCDC43	0.05187	0.0405908	1.27788	0.201293	0.591959	0.0202791	-0.0315909	6.13697	6.65794	6.20949	1
LOC220594	0.0850847	0.0665873	1.27779	0.201323	0.592018	-0.0526716	-0.137756	4.38122	4.30255	3.83228	1
APOL6	0.0486839	0.0381151	1.27728	0.201502	0.592371	0.00504335	-0.0436405	6.6544	6.51981	6.51941	1
H3F3A	-0.107098	0.0452507	-2.36678	0.0179436	0.592841	-0.0125982	0.0945002	10.9279	11.5186	11.2754	1
TCEAL1	-0.0593912	0.0250953	-2.36663	0.017951	0.592945	-0.0275369	0.0318543	7.71292	7.64092	7.71061	1
TRIP12	0.0693052	0.0542966	1.27642	0.201807	0.592973	0.00950972	-0.0597955	8.97183	9.20236	8.87714	1
MITD1	0.0691294	0.0541876	1.27574	0.202047	0.593445	0.0282495	-0.0408799	7.64204	7.39812	7.55789	1
GTPBP10	0.0617239	0.0483991	1.27531	0.202199	0.593746	0.00268457	-0.0590393	6.71738	7.05486	6.62708	1
ATP6V1C1	0.08109	0.0636519	1.27396	0.202677	0.594687	0.024757	-0.056333	7.28357	7.66238	7.27092	1
MYO5A	0.0555755	0.0436313	1.27375	0.20275	0.594831	-0.000220671	-0.0557962	6.6211	7.07622	6.55527	1
SCLT1	0.0661656	0.0519635	1.27331	0.202909	0.595143	0.00110333	-0.0650622	7.24287	7.34657	7.08452	1
KIAA0776	0.0658233	0.0517253	1.27256	0.203176	0.595669	0.0367955	-0.0290278	6.94577	7.73528	7.12542	1
DEFA3	-0.140611	0.0595167	-2.36254	0.0181501	0.595711	-0.0313999	0.109211	5.31252	5.47252	5.56239	1
CPSF3	0.0647805	0.0509314	1.27192	0.203403	0.596116	-0.000101634	-0.0648821	7.702	8.14263	7.60817	1
CMAH	0.0652843	0.0513487	1.27139	0.203589	0.596483	0.00882163	-0.0564627	7.50731	7.58567	7.38958	1
LOC91431	0.031434	0.024726	1.27129	0.203625	0.596554	0.00842298	-0.023011	5.28168	5.49296	5.28309	1
ORC3L	0.0433719	0.0341371	1.27052	0.203899	0.597093	0.0329307	-0.0104412	4.95809	5.38608	5.10666	1
RAD51C	0.0614081	0.0483448	1.27021	0.20401	0.597311	0.03493	-0.0264781	6.46822	6.60654	6.51955	1
GSTO1	-0.0782536	0.0331585	-2.35999	0.0182755	0.597443	-0.0523856	0.025868	8.54682	8.79672	8.52255	1
RAB3GAP2	0.0670115	0.0527779	1.26969	0.204196	0.597677	0.0157059	-0.0513056	6.77016	7.35143	6.78673	1
PTPN12	0.077682	0.061186	1.2696	0.204226	0.597735	0.0119421	-0.0657399	8.57041	8.87344	8.48038	1
C13orf34	0.0315499	0.0248755	1.26831	0.204687	0.598644	0.00279342	-0.0287565	5.40926	5.49064	5.35284	1
ERO1LB	0.0524726	0.0413741	1.26825	0.204709	0.598687	0.011643	-0.0408296	5.9577	6.26714	5.93787	1
HDLBP	0.0539003	0.0425088	1.26798	0.204805	0.598876	-0.00150517	-0.0554055	8.51194	8.54216	8.35863	1
HSPA1B	-0.0898182	0.0380957	-2.3577	0.0183887	0.599	-0.0703409	0.0194773	6.78794	6.82703	6.65334	1
RIPK1	0.0775471	0.0612159	1.26678	0.205234	0.599718	-0.0270582	-0.104605	7.70688	8.23011	7.44286	1
NKG7	-0.113855	0.0483324	-2.35566	0.0184898	0.600386	-0.0432438	0.070611	8.19196	8.38651	8.3075	1
C12orf30	0.0422922	0.0334142	1.2657	0.205622	0.600482	-0.0095308	-0.051823	6.45364	6.92352	6.37582	1
MPDU1	-0.125029	0.0530966	-2.35475	0.0185352	0.601007	-0.0710955	0.0539337	6.35015	6.43487	6.31904	1
ZNF192	0.0667476	0.0527801	1.26463	0.206002	0.601229	-0.00268059	-0.0694282	6.94908	7.3381	6.82498	1
RFC4	0.0367321	0.0290678	1.26367	0.206348	0.601909	-0.0564882	-0.0932203	6.28866	6.69737	5.95122	1
LEO1	0.0768929	0.0609009	1.26259	0.206737	0.602671	0.0450498	-0.0318431	8.32997	8.92986	8.48692	1
hCG_27695	-0.0870009	0.0370119	-2.35062	0.0187421	0.603825	-0.0228186	0.0641823	8.37168	8.76333	8.56583	1
AMD1	0.0635033	0.0503637	1.26089	0.207347	0.603869	-0.0180351	-0.0815385	7.60825	8.43465	7.49472	1
HCK	-0.0782028	0.0332708	-2.3505	0.0187483	0.60391	-0.0170888	0.0611141	6.81109	6.4168	6.8555	1
STX12	0.0610973	0.0485241	1.25911	0.20799	0.605131	0.0239134	-0.0371839	7.65744	7.94253	7.6773	1
ANKRD50	0.0813606	0.0646265	1.25894	0.208053	0.605256	0.00907662	-0.072284	6.75323	7.4195	6.7095	1
NUP155	0.0511957	0.0406664	1.25892	0.20806	0.605268	-0.013608	-0.0648037	6.36396	7.03268	6.27815	1
PIP4K2A	0.0764824	0.0608425	1.25706	0.208733	0.606589	-0.000267495	-0.0767499	7.7567	7.98524	7.58676	1
ZNF564	0.0574501	0.0458054	1.25422	0.209762	0.608605	0.0128705	-0.0445796	5.98207	6.33611	5.96409	1
MTERF	0.0386798	0.0308595	1.25342	0.210055	0.609179	0.0202722	-0.0184076	6.25806	6.82943	6.37755	1
EIF4B	0.0434068	0.0346341	1.2533	0.210098	0.609265	-0.0156896	-0.0590963	9.92111	10.2101	9.7695	1
LY6G5C	-0.165699	0.0707798	-2.34105	0.0192297	0.61039	-0.0264125	0.139286	3.10761	3.33485	3.46911	1
RRN3	0.10394	0.083038	1.25171	0.210674	0.610393	-0.0390726	-0.143012	7.20112	7.47857	6.74677	1
TMOD3	0.0683385	0.0546292	1.25095	0.210952	0.610937	-0.00648008	-0.0748186	7.82839	8.69774	7.77462	1
WEE1	0.034058	0.0272338	1.25058	0.211088	0.611203	-0.0489449	-0.0830029	6.23007	6.89122	5.99285	1
FBXL5	0.0572416	0.0457828	1.25029	0.211195	0.611412	0.0109823	-0.0462593	7.32972	7.87066	7.33913	1
KIAA1715	0.045999	0.0367981	1.25004	0.211286	0.611589	-0.00637551	-0.0523745	5.79375	6.11184	5.69287	1
RBM22	0.0596905	0.0478068	1.24858	0.21182	0.612635	-0.0146523	-0.0743428	7.2009	7.64896	7.04132	1
FLT3	0.0655145	0.0524821	1.24832	0.211914	0.612819	-0.00221791	-0.0677324	7.32178	8.13798	7.28916	1
TMED5	0.0327323	0.0262394	1.24745	0.212234	0.613445	-0.00172737	-0.0344597	6.47877	7.14886	6.51147	1
BAT2D1	0.0649831	0.0521127	1.24697	0.212408	0.613785	-0.0229099	-0.0878929	9.152	9.28219	8.86779	1
[truncated: 3,546 more rows]
