# Supplementary material for: Patients with AML with WT TP53 but defective TP53-mediated apoptosis have a dismal survival
Source: JCI Insight. 2026 Jan 27;11(5):e197261. doi: 10.1172/jci.insight.197261 (PMC13041678; doi:10.1172/jci.insight.197261)
Supplement: Supplemental table 7 [file jciinsight-11-197261-s031.xlsx]

## Sheet: p53_network2
Supplementary Table S7: Results of differential gene expression in sensitive cases at 2h (sens2) minus 0h (sens0)
ProbeID	Symbol	Name	EntrezGene	UniGene	RefSeq	tstat	sens2	sens0	sd	foldchange	pval	locfdr
8031047	MYADM	myeloid-associated differentiation marker	91663	Hs.380906	NM_001020818//NM_001020819//NM_001020820//NM_001020821//NM_138373//NP_001018654//NP_001018655//NP_001018656//NP_001018657//NP_612382	7.258	9.17	7.156	1.197	2.01	1e-05	0
7954090	EMP1	epithelial membrane protein 1	2012	Hs.707901	NM_001423//NP_001414	3.872	6.449	4.613	1.397	1.84	0.00165	0.0089
7977592	GAFA1	FGF2-associated protein GAFA1	100131227	Hs.713290	XM_001715150//XM_001717260//XM_001721859//XP_001715202//XP_001717312//XP_001721911	4.941	6.008	4.261	1.182	1.75	0.00038	0.00023
8049532	LRRFIP1	leucine rich repeat (in FLII) interacting protein 1	9208	Hs.471779	NM_001137550//NM_001137551//NM_001137552//NM_001137553//NM_004735//NP_001131022//NP_001131023//NP_001131024//NP_001131025//NP_004726	3.871	6.324	4.619	1.298	1.71	0.00112	0.00893
7985493	TM6SF1	transmembrane 6 superfamily member 1	53346	Hs.513094	NM_001144903//NM_023003//NP_001138375//NP_075379	5.436	7.019	5.328	1.101	1.69	4e-05	3e-05
8012854			NA	NA	NA	4.235	5.207	3.548	1.204	1.66	0.0009	0.0029
7968789	C13orf15	chromosome 13 open reading frame 15	28984	Hs.507866	NM_014059//NP_054778	3.479	8.396	6.736	1.343	1.66	0.00324	0.02613
8049540	LRRFIP1	leucine rich repeat (in FLII) interacting protein 1	9208	Hs.471779	NM_001137550//NM_001137551//NM_001137552//NM_001137553//NM_004735//NP_001131022//NP_001131023//NP_001131024//NP_001131025//NP_004726	5.014	7.347	5.715	1.096	1.63	0.0001	0.00017
7903507	FAM102B	family with sequence similarity 102, member B	284611	Hs.200230	NM_001010883//NP_001010883	4.723	7.501	5.915	1.094	1.59	0.00019	0.00053
8130505	EZR	ezrin	7430	Hs.487027	NM_001111077//NM_003379//NP_001104547//NP_003370	5.124	8.965	7.393	1.047	1.57	0.0001	0.00011
7958262	TCP11L2	t-complex 11 (mouse)-like 2	255394	Hs.696047	NM_152772//NP_689985	5.354	7.278	5.743	1.005	1.54	6e-05	4e-05
8049542	LRRFIP1	leucine rich repeat (in FLII) interacting protein 1	9208	Hs.471779	NM_001137550//NM_001137551//NM_001137552//NM_001137553//NM_004735//NP_001131022//NP_001131023//NP_001131024//NP_001131025//NP_004726	4.883	6.319	4.784	1.043	1.54	0.00018	0.00029
8175593	IDS	iduronate 2-sulfatase	3423	Hs.460960	NM_000202//NM_006123//NP_000193//NP_006114	6.393	8.896	7.366	0.942	1.53	1e-05	0
7894805			NA	NA	NA	4.358	5.418	3.938	1.06	1.48	0.00039	0.00193
8126303	TREM1	triggering receptor expressed on myeloid cells 1	54210	Hs.283022	NM_018643//NP_061113	2.723	6.633	5.164	1.396	1.47	0.01668	0.13909
7895048			NA	NA	NA	3.697	6.802	5.341	1.141	1.46	0.00274	0.01464
7970569	SACS	spastic ataxia of Charlevoix-Saguenay (sacsin)	26278	Hs.159492	NM_014363//NP_055178	4.273	6.819	5.374	1.045	1.45	0.00046	0.00256
8083876	SKIL	SKI-like oncogene	6498	Hs.581632	NM_001145097//NM_001145098//NM_005414//NP_001138569//NP_001138570//NP_005405	4.474	9.993	8.566	1.008	1.43	0.00031	0.0013
8180291	CDC2L1	cell division cycle 2-like 1 (PITSLRE proteins)	984	Hs.651228//Hs.709182	NM_033486//NM_033487//NM_033488//NM_033489//NM_033492//NM_033493//NP_277021//NP_277022//NP_277023//NP_277024//NP_277027//NP_277028//XM_001713735//XM_001713748//XM_001715985//XM_001716018//XM_001716037//XM_001716055//XP_001713787//XP_001713800//XP_001716037//XP_001716070//XP_001716089//XP_001716107	2.746	5.291	3.858	1.353	1.43	0.01364	0.1332
7895734			NA	NA	NA	3.51	6.45	5.028	1.145	1.42	0.00403	0.02413
7895445			NA	NA	NA	3.102	6.283	4.863	1.234	1.42	0.00791	0.06419
7952750			NA	NA	NA	2.959	6.518	5.107	1.265	1.41	0.01016	0.08725
8166184	CA5B	carbonic anhydrase VB, mitochondrial	11238	Hs.653287	NM_007220//NP_009151	7.47	8.262	6.857	0.829	1.4	0	0
7894156			NA	NA	NA	3.379	6.618	5.236	1.138	1.38	0.00436	0.03359
8166219	SYAP1	synapse associated protein 1, SAP47 homolog (Drosophila)	94056	Hs.605178	NM_032796//NP_116185	5.373	7.876	6.508	0.894	1.37	4e-05	4e-05
7989146	MNS1	meiosis-specific nuclear structural 1	55329	Hs.444483	NM_018365//NP_060835	3.903	6.575	5.209	1.035	1.37	0.00162	0.00813
8084878			NA	NA	NA	4.616	6.156	4.804	0.942	1.35	0.00056	0.00078
7895103			NA	NA	NA	3.152	4.931	3.583	1.16	1.35	0.00557	0.05741
8113073	ARRDC3	arrestin domain containing 3	57561	Hs.718495	NM_020801//NP_065852	5.878	9.144	7.814	0.842	1.33	2e-05	0
7896181			NA	NA	NA	4.463	6.817	5.483	0.944	1.33	0.00057	0.00135
8096733	SGMS2	sphingomyelin synthase 2	166929	Hs.595423	NM_001136257//NM_001136258//NM_152621//NP_001129729//NP_001129730//NP_689834	2.651	5.737	4.409	1.285	1.33	0.02238	0.15879
7895776			NA	NA	NA	2.474	7.087	5.757	1.354	1.33	0.02857	0.21577
7896190			NA	NA	NA	4.331	4.992	3.673	0.948	1.32	0.00057	0.00211
8107129	LOC100130703	similar to hCG2042168	100130703	NA	XM_001714375//XM_001715488//XM_001724520//XP_001714427//XP_001715540//XP_001724572	2.238	6.069	4.753	1.448	1.32	0.04533	0.31164
7893335			NA	NA	NA	3.743	7.496	6.185	1.016	1.31	0.00251	0.01288
7894093			NA	NA	NA	6.016	4.518	3.216	0.818	1.3	3e-05	0
8094719	N4BP2	NEDD4 binding protein 2	55728	Hs.391463	NM_018177//NP_060647	4.075	7.291	5.994	0.961	1.3	0.00097	0.00482
7896116			NA	NA	NA	3.664	5.485	4.184	1.021	1.3	0.00178	0.01602
8085628	ANKRD28	ankyrin repeat domain 28	23243	Hs.335239	NM_015199//NP_056014	5.462	9.5	8.207	0.84	1.29	6e-05	3e-05
8170390			NA	NA	NA	5.636	8.212	6.947	0.812	1.26	2e-05	1e-05
7895839			NA	NA	NA	3.05	5.684	4.425	1.107	1.26	0.00749	0.07193
7895493			NA	NA	NA	3.879	5.823	4.585	0.941	1.24	0.00114	0.00872
7895796			NA	NA	NA	3.33	6.123	4.895	1.02	1.23	0.00502	0.03787
7892775			NA	NA	NA	2.941	5.469	4.242	1.105	1.23	0.00901	0.09057
7960514			NA	NA	NA	2.053	6.95	5.72	1.448	1.23	0.05495	0.4027
7896279			NA	NA	NA	1.951	6.611	5.379	1.513	1.23	0.07413	0.45849
7893108			NA	NA	NA	3.851	4.183	2.961	0.933	1.22	0.00172	0.00946
8146788			NA	NA	NA	5.47	6.866	5.665	0.78	1.2	4e-05	3e-05
7893791			NA	NA	NA	3.596	6.839	5.642	0.95	1.2	0.00217	0.01925
8008991			NA	NA	NA	2.937	6.677	5.474	1.085	1.2	0.01253	0.09132
7894200			NA	NA	NA	2.635	5.418	4.222	1.163	1.2	0.01776	0.16344
8054997	MAP3K2	mitogen-activated protein kinase kinase kinase 2	10746	Hs.145605	NM_006609//NP_006600	5.902	7.758	6.572	0.75	1.19	3e-05	0
8162624	C9orf21	chromosome 9 open reading frame 21	195827	Hs.44640	NM_153698//NP_714542	3.618	5.585	4.396	0.94	1.19	0.00289	0.01815
8135576	TES	testis derived transcript (3 LIM domains)	26136	Hs.592286//Hs.664957	NM_015641//NM_152829//NP_056456//NP_690042	2.57	9.677	8.486	1.179	1.19	0.0199	0.18333
8105506	ZSWIM6	zinc finger, SWIM-type containing 6	57688	Hs.650537	NM_020928//NP_065979//XM_001716154//XM_035299//XM_936273//XP_001716206//XP_035299//XP_941366	5.192	9.501	8.343	0.767	1.16	6e-05	9e-05
7892922			NA	NA	NA	4.454	6.285	5.132	0.817	1.15	0.00031	0.00139
7895022			NA	NA	NA	2.66	7.117	5.97	1.107	1.15	0.01766	0.15622
7896552			NA	NA	NA	2.294	5.73	4.578	1.242	1.15	0.03441	0.2868
7895286			NA	NA	NA	2.147	6.481	5.334	1.304	1.15	0.04577	0.35473
7893349			NA	NA	NA	2.937	6.228	5.09	1.026	1.14	0.00881	0.09132
7973067	NP	nucleoside phosphorylase	4860	Hs.75514	NM_000270//NP_000261	3.779	9.4	8.267	0.873	1.13	0.00144	0.01163
8113369	SLCO4C1	solute carrier organic anion transporter family, member 4C1	353189	Hs.127648	NM_180991//NP_851322	2.099	5.758	4.632	1.302	1.13	0.05746	0.3788
7894901			NA	NA	NA	4.543	6.101	4.982	0.786	1.12	0.00054	0.00102
7894483			NA	NA	NA	3.938	5.684	4.577	0.834	1.11	0.0012	0.00732
8115464	HAVCR2	hepatitis A virus cellular receptor 2	84868	Hs.710500	NM_032782//NP_116171	3.391	7.139	6.033	0.909	1.11	0.00443	0.03261
8112202	PLK2	polo-like kinase 2 (Drosophila)	10769	Hs.398157	NM_006622//NP_006613	3.201	5.869	4.761	0.944	1.11	0.00756	0.05134
8135585	LOC100128868	testin-related protein TRG	100128868	Hs.670418	XM_001720810//XM_001722096//XM_001726148//XP_001720862//XP_001722148//XP_001726200	2.91	5.96	4.853	1.004	1.11	0.0096	0.09651
7918857	TSPAN2	tetraspanin 2	10100	Hs.310458	NM_005725//NP_005716	2.654	5.727	4.614	1.077	1.11	0.02095	0.15793
8135275			NA	NA	NA	4.36	8.188	7.086	0.788	1.1	0.00062	0.00192
8101304	RASGEF1B	RasGEF domain family, member 1B	153020	Hs.591696	NM_152545//NP_689758	3.03	8.121	7.021	0.971	1.1	0.00775	0.07509
8051462			NA	NA	NA	2.976	5.845	4.746	0.981	1.1	0.00834	0.08421
7893143			NA	NA	NA	2.222	8.05	6.949	1.217	1.1	0.04828	0.31897
8021418	MALT1	mucosa associated lymphoid tissue lymphoma translocation gene 1	10892	Hs.601217	NM_006785//NM_173844//NP_006776//NP_776216	3.933	7.37	6.285	0.819	1.09	0.001	0.00743
7894176			NA	NA	NA	3.8	5.243	4.154	0.837	1.09	0.00132	0.01096
8152863			NA	NA	NA	3.949	7.494	6.401	0.823	1.09	0.00173	0.00709
8117018			NA	NA	NA	2.763	6.972	5.882	1.025	1.09	0.01452	0.12897
7895099			NA	NA	NA	2.822	6.203	5.116	1.007	1.09	0.01466	0.11507
7896101			NA	NA	NA	2.483	5.52	4.426	1.111	1.09	0.02374	0.21257
7896058			NA	NA	NA	2.389	5.663	4.571	1.142	1.09	0.03596	0.24764
8128123	RRAGD	Ras-related GTP binding D	58528	Hs.31712	NM_021244//NP_067067	3.866	7.029	5.945	0.826	1.08	0.00118	0.00906
8097098	USP53	ubiquitin specific peptidase 53	54532	Hs.431081//Hs.595368	NM_019050//NP_061923	3.067	7.217	6.14	0.943	1.08	0.0076	0.06932
7892871			NA	NA	NA	2.252	5.966	4.882	1.186	1.08	0.03874	0.30531
8046861	ITGAV	integrin, alpha V (vitronectin receptor, alpha polypeptide, antigen CD51)	3685	Hs.436873	NM_001144999//NM_001145000//NM_002210//NP_001138471//NP_001138472//NP_002201	1.6	7.662	6.584	1.568	1.08	0.12888	0.67468
8146756	CSPP1	centrosome and spindle pole associated protein 1	79848	Hs.370147	NM_001077204//NM_024790//NP_001070672//NP_079066	5.054	8.213	7.138	0.72	1.07	0.00012	0.00015
7928821			NA	NA	NA	3.199	6.874	5.804	0.912	1.07	0.005	0.05158
7989849	DENND4A	DENN/MADD domain containing 4A	10260	Hs.654567	NM_001144823//NM_005848//NP_001138295//NP_005839	2.986	8.291	7.225	0.95	1.07	0.00794	0.08246
7964640			NA	NA	NA	2.506	6.828	5.754	1.084	1.07	0.02723	0.20454
7893084			NA	NA	NA	1.696	7.321	6.25	1.48	1.07	0.11222	0.61253
7989037	CCPG1	cell cycle progression 1	9236	Hs.285051	NM_004748//NM_020739//NP_004739//NP_065790	4.523	7.591	6.527	0.748	1.06	0.0003	0.00109
7892570			NA	NA	NA	3.093	5.242	4.185	0.921	1.06	0.00651	0.06548
7906085	LMNA	lamin A/C	4000	Hs.594444	NM_005572//NM_170707//NM_170708//NP_005563//NP_733821//NP_733822	2.925	7.447	6.382	0.962	1.06	0.00922	0.0936
7895700			NA	NA	NA	2.095	3.809	2.753	1.224	1.06	0.0598	0.38084
7918634	PHTF1	putative homeodomain transcription factor 1	10745	Hs.655824	NM_006608//NP_006599	5.331	8.633	7.586	0.687	1.05	5e-05	5e-05
7965064	OSBPL8	oxysterol binding protein-like 8	114882	Hs.430849	NM_001003712//NM_020841//NP_001003712//NP_065892	6.127	9.089	8.047	0.65	1.04	1e-05	0
7911096	EFCAB2	EF-hand calcium binding domain 2	84288	Hs.134857	NM_001143943//NM_032328//NP_001137415//NP_115704//NR_026586//NR_026587//NR_026588	3.022	6.46	5.424	0.916	1.04	0.00733	0.07639
7895637			NA	NA	NA	2.524	5.131	4.094	1.04	1.04	0.02312	0.19841
8042830	MTHFD2	methylenetetrahydrofolate dehydrogenase (NADP+ dependent) 2, methenyltetrahydrofolate cyclohydrolase	10797	Hs.469030	NM_001040409//NM_006636//NP_001035499//NP_006627	2.476	9.081	8.042	1.057	1.04	0.02645	0.21506
8150757	RB1CC1	RB1-inducible coiled-coil 1	9821	Hs.196102	NM_001083617//NM_014781//NP_001077086//NP_055596	5.829	8.24	7.214	0.651	1.03	9e-05	1e-05
8016745	SPAG9	sperm associated antigen 9	9043	Hs.463439	NM_001130528//NM_003971//NP_001124000//NP_003962	4.515	8.773	7.739	0.728	1.03	0.00027	0.00112
7892856			NA	NA	NA	3.93	4.862	3.832	0.777	1.03	0.00125	0.0075
8051464	HEATR5B	HEAT repeat containing 5B	54497	Hs.591564	NM_019024//NP_061897	3.818	7.989	6.959	0.789	1.03	0.00129	0.01041
7895619			NA	NA	NA	3.475	8.554	7.52	0.837	1.03	0.00466	0.0264
7893496			NA	NA	NA	2.065	4.82	3.786	1.212	1.03	0.05492	0.39639
7894363			NA	NA	NA	1.973	5.685	4.658	1.249	1.03	0.06802	0.44614
7896283			NA	NA	NA	1.811	5.021	3.994	1.341	1.03	0.08718	0.54077
7894852			NA	NA	NA	1.677	6.696	5.665	1.438	1.03	0.11226	0.62469
8017251			NA	NA	NA	5.014	6.384	5.364	0.685	1.02	0.00028	0.00017
7892735			NA	NA	NA	3.999	4.393	3.372	0.763	1.02	0.00085	0.00609
7894955			NA	NA	NA	3.28	5.953	4.933	0.855	1.02	0.00421	0.04269
7894216			NA	NA	NA	2.516	6.397	5.379	1.024	1.02	0.02307	0.20112
8172056	RPGR	retinitis pigmentosa GTPase regulator	6103	Hs.61438	NM_000328//NM_001034853//NP_000319//NP_001030025	5.662	7.319	6.306	0.649	1.01	7e-05	1e-05
7895087			NA	NA	NA	3.162	6.414	5.404	0.867	1.01	0.00622	0.05613
7893442			NA	NA	NA	2.289	6.86	5.855	1.086	1.01	0.03471	0.28897
7895292			NA	NA	NA	2.321	6.387	5.379	1.077	1.01	0.03857	0.27529
7896323			NA	NA	NA	2.257	6.523	5.518	1.099	1.01	0.04501	0.30307
7894869			NA	NA	NA	1.744	6.419	5.412	1.359	1.01	0.10287	0.58218
7935359			NA	NA	NA	3.018	7.439	6.443	0.881	1	0.00986	0.07705
7892637			NA	NA	NA	2.488	6.983	5.981	1.016	1	0.02411	0.21081
7893319			NA	NA	NA	2.216	7.421	6.423	1.106	1	0.04347	0.32175
7894701			NA	NA	NA	1.97	4.49	3.486	1.223	1	0.06846	0.44781
7894619			NA	NA	NA	5.792	5.102	4.115	0.628	0.99	2e-05	1e-05
8127391	EYS	eyes shut homolog (Drosophila)	346007	Hs.25067	NM_001142800//NM_001142801//NM_198283//NP_001136272//NP_001136273//NP_938024//XM_001126128//XM_001715536//XM_001717769//XM_001717771//XM_001724639//XM_001724715//XP_001126128//XP_001715588//XP_001717821//XP_001717823//XP_001724691//XP_001724767	3.592	6.048	5.056	0.788	0.99	0.00226	0.01946
7896019			NA	NA	NA	3.28	6.246	5.259	0.828	0.99	0.00434	0.04269
8133434	EIF4H	eukaryotic translation initiation factor 4H	7458	Hs.520943	NM_022170//NM_031992//NP_071496//NP_114381	2.962	7.409	6.424	0.883	0.99	0.00852	0.08671
8083592			NA	NA	NA	4.026	8.654	7.678	0.727	0.98	0.00099	0.00561
7892598			NA	NA	NA	3.712	7.696	6.714	0.765	0.98	0.00209	0.01404
8172270			NA	NA	NA	2.603	8.795	7.817	0.96	0.98	0.02067	0.17302
7895820			NA	NA	NA	2.323	4.771	3.794	1.043	0.98	0.03255	0.27445
8172266			NA	NA	NA	1.814	7.83	6.854	1.273	0.98	0.08868	0.53894
7908409	RGS2	regulator of G-protein signaling 2, 24kDa	5997	Hs.78944	NM_002923//NP_002914	1.724	7.778	6.797	1.336	0.98	0.10209	0.59476
7927267	FAM35A	family with sequence similarity 35, member A	54537	Hs.500419	NM_019054//NP_061927	5.446	6.791	5.819	0.632	0.97	4e-05	3e-05
7978932	SOS2	son of sevenless homolog 2 (Drosophila)	6655	Hs.291533	NM_006939//NP_008870	4.967	8.538	7.563	0.658	0.97	0.00026	0.00021
8132070	GARS	glycyl-tRNA synthetase	2617	Hs.404321	NM_002047//NP_002038	4.049	9.263	8.291	0.722	0.97	0.00118	0.00523
7932635			NA	NA	NA	3.78	7.48	6.505	0.752	0.97	0.0024	0.0116
8061114	DSTN	destrin (actin depolymerizing factor)	11034	Hs.304192//Hs.705996	NM_001011546//NM_006870//NP_001011546//NP_006861	2.82	6.861	5.892	0.898	0.97	0.01136	0.11552
7894387			NA	NA	NA	2.627	7.009	6.035	0.949	0.97	0.0179	0.1658
8142763			NA	NA	NA	2.252	7.045	6.079	1.056	0.97	0.03709	0.30531
7895151			NA	NA	NA	1.745	5.477	4.504	1.313	0.97	0.09814	0.58155
7988970	KIAA1370	KIAA1370	56204	Hs.152385	NM_019600//NP_062546	5.181	7.338	6.383	0.634	0.96	6e-05	9e-05
8021470	PMAIP1	phorbol-12-myristate-13-acetate-induced protein 1	5366	Hs.96	NM_021127//NP_066950	5.099	7.355	6.391	0.644	0.96	8e-05	0.00012
7898211	DDI2	DDI1, DNA-damage inducible 1, homolog 2 (S. cerevisiae)	84301	Hs.718857	NM_032341//NP_115717	5.479	7.441	6.48	0.623	0.96	0.00013	3e-05
7893251			NA	NA	NA	4.68	4.695	3.733	0.666	0.96	0.00042	0.00062
8043932	RPL31	ribosomal protein L31	6160	Hs.469473	NM_000993//NM_001098577//NM_001099693//NP_000984//NP_001092047//NP_001093163	3.043	7.872	6.916	0.841	0.96	0.0085	0.07302
7918657	PTPN22	protein tyrosine phosphatase, non-receptor type 22 (lymphoid)	26191	Hs.535276	NM_012411//NM_015967//NP_036543//NP_057051	2.199	7.115	6.157	1.068	0.96	0.04457	0.3297
7893955			NA	NA	NA	2.148	5.881	4.92	1.091	0.96	0.04582	0.35424
7892933			NA	NA	NA	2.026	6.947	5.992	1.138	0.96	0.06401	0.4171
8049512	LRRFIP1	leucine rich repeat (in FLII) interacting protein 1	9208	Hs.471779	NM_001137550//NM_001137551//NM_001137552//NM_001137553//NM_004735//NP_001131022//NP_001131023//NP_001131024//NP_001131025//NP_004726	5.088	9.06	8.111	0.634	0.95	9e-05	0.00013
8060758	PRNP	prion protein	5621	Hs.472010//Hs.610285//Hs.707152//Hs.714553	NM_000311//NM_001080121//NM_001080122//NM_001080123//NM_183079//NP_000302//NP_001073590//NP_001073591//NP_001073592//NP_898902	4.063	7.335	6.382	0.707	0.95	0.00075	0.00501
7894728			NA	NA	NA	3.266	4.526	3.576	0.799	0.95	0.00491	0.04413
8083737			NA	NA	NA	2.921	4.548	3.599	0.859	0.95	0.00946	0.09437
7893214			NA	NA	NA	2.9	6.737	5.791	0.86	0.95	0.01013	0.0985
8043363	NCRNA00152	non-protein coding RNA 152	112597	Hs.652166	NR_024204//NR_024205//NR_024206//XR_042051//XR_042052	2.799	6.35	5.401	0.885	0.95	0.01286	0.12034
7922646	IFRG15	interferon responsive gene 15	64163	Hs.655655//Hs.716051	NM_022347//NP_071742	2.632	7.399	6.449	0.925	0.95	0.01995	0.16432
7893825			NA	NA	NA	2.492	5.952	5.005	0.959	0.95	0.02275	0.2094
8096116	AGPAT9	1-acylglycerol-3-phosphate O-acyltransferase 9	84803	Hs.99196	NM_032717//NP_116106	1.84	6.558	5.613	1.219	0.95	0.08241	0.52323
7893437			NA	NA	NA	1.85	4.934	3.987	1.215	0.95	0.08504	0.51724
8133176	RABGEF1	RAB guanine nucleotide exchange factor (GEF) 1	27342	Hs.530053	NM_014504//NP_055319	5.542	7.857	6.916	0.608	0.94	3e-05	2e-05
7970810	SLC7A1	solute carrier family 7 (cationic amino acid transporter, y+ system), member 1	6541	Hs.14846	NM_003045//NP_003036	4.41	6.972	6.029	0.671	0.94	0.00036	0.00162
7939197	HIPK3	homeodomain interacting protein kinase 3	10114	Hs.201918	NM_001048200//NM_005734//NP_001041665//NP_005725	3.864	8.506	7.568	0.715	0.94	0.00117	0.00911
7970696	USP12	ubiquitin specific peptidase 12	219333	Hs.42400	NM_182488//NP_872294	3.043	7.141	6.202	0.826	0.94	0.00769	0.07302
7895929			NA	NA	NA	2.993	8.235	7.291	0.839	0.94	0.00869	0.08125
7894140			NA	NA	NA	2.386	7.061	6.123	0.981	0.94	0.02831	0.24882
7894956			NA	NA	NA	2.068	6.149	5.212	1.097	0.94	0.05545	0.39482
7978351	CTSG	cathepsin G	1511	Hs.421724	NM_001911//NP_001902	1.513	6.772	5.835	1.43	0.94	0.15083	0.73227
7896650			NA	NA	NA	1.302	5.83	4.892	1.641	0.94	0.21419	0.87409
8168432	RLIM	ring finger protein, LIM domain interacting	51132	Hs.653288	NM_016120//NM_183353//NP_057204//NP_899196	5.657	9.058	8.123	0.599	0.93	2e-05	1e-05
7923131	DENND1B	DENN/MADD domain containing 1B	163486	Hs.657779	NM_001142795//NM_019049//NM_144977//NP_001136267//NP_061922//NP_659414	4.092	7.679	6.748	0.688	0.93	0.00083	0.00458
7933877	JMJD1C	jumonji domain containing 1C	221037	Hs.413416	NM_004241//NM_032776//NP_004232//NP_116165	4.06	8.814	7.881	0.692	0.93	0.00121	0.00505
8084704	EIF4A2	eukaryotic translation initiation factor 4A, isoform 2	1974	Hs.518475//Hs.599481	NM_001967//NP_001958	3.735	6.39	5.46	0.722	0.93	0.00178	0.01317
7970864	HSPH1	heat shock 105kDa/110kDa protein 1	10808	Hs.36927	NM_006644//NP_006635	3.693	9.89	8.955	0.73	0.93	0.0018	0.0148
7896011			NA	NA	NA	2.978	4.883	3.953	0.83	0.93	0.00806	0.08385
7896163			NA	NA	NA	2.912	3.865	2.939	0.84	0.93	0.01377	0.09612
7893177			NA	NA	NA	1.858	7.681	6.756	1.183	0.93	0.08996	0.51247
8111698	RICTOR	rapamycin-insensitive companion of mTOR	253260	Hs.407926	NM_152756//NP_689969	5.523	7.939	7.021	0.594	0.92	4e-05	2e-05
8138922	KBTBD2	kelch repeat and BTB (POZ) domain containing 2	25948	Hs.372541	NM_015483//NP_056298	3.896	7.956	7.034	0.699	0.92	0.00115	0.0083
7961230	CSDA	cold shock domain protein A	8531	Hs.221889	NM_001145426//NM_003651//NP_001138898//NP_003642	2.729	8.655	7.737	0.87	0.92	0.01399	0.13754
8125734	DAXX	death-domain associated protein	1616	Hs.336916	NM_001141969//NM_001141970//NM_001350//NP_001135441//NP_001135442//NP_001341//NR_024517	2.068	4.703	3.783	1.077	0.92	0.05686	0.39482
8055952	NR4A2	nuclear receptor subfamily 4, group A, member 2	4929	Hs.563344	NM_006186//NM_173171//NM_173172//NM_173173//NP_006177//NP_775263//NP_775264//NP_775265	2.04	6.258	5.336	1.092	0.92	0.06081	0.4096
7892732			NA	NA	NA	1.554	6.139	5.219	1.372	0.92	0.14078	0.705
8093130	RNF168	ring finger protein 168	165918	Hs.660132	NM_152617//NP_689830	6.133	8.956	8.045	0.568	0.91	2e-05	0
8020508	RIOK3	RIO kinase 3 (yeast)	8780	Hs.445511	NM_003831//NP_003822	5.549	7.961	7.056	0.585	0.91	3e-05	2e-05
8092239			NA	NA	NA	4.423	7.871	6.964	0.644	0.91	0.00034	0.00155
8081069	ZNF654	zinc finger protein 654	55279	Hs.591650//Hs.661116	NM_018293//NP_060763	3.864	7.72	6.813	0.691	0.91	0.00138	0.00911
8040171			NA	NA	NA	3.66	6.126	5.214	0.716	0.91	0.00179	0.0162
7892684			NA	NA	NA	3.245	8.418	7.511	0.766	0.91	0.00531	0.04636
7895124			NA	NA	NA	2.934	5.515	4.602	0.824	0.91	0.00888	0.09189
8140857			NA	NA	NA	2.681	5.349	4.443	0.869	0.91	0.01533	0.15035
7894399			NA	NA	NA	2.677	7.222	6.312	0.875	0.91	0.01884	0.15145
8084794	IL1RAP	interleukin 1 receptor accessory protein	3556	Hs.478673	NM_002182//NM_134470//NP_002173//NP_608273	2.719	7.392	6.484	0.864	0.91	0.01913	0.14013
8007850	LRRC37A	leucine rich repeat containing 37A	9884	Hs.696401	NM_014834//NP_055649	2.388	6.89	5.983	0.948	0.91	0.02809	0.24803
7892702			NA	NA	NA	2.11	5.334	4.419	1.054	0.91	0.04919	0.3732
8000636	NPIPL1	nuclear pore complex interacting protein-like 1	440350	Hs.652266	NM_001018122//NP_001018132//XM_001713614//XP_001713666	1.816	7.112	6.201	1.187	0.91	0.09171	0.53773
8017711	GNA13	guanine nucleotide binding protein (G protein), alpha 13	10672	Hs.515018	NM_006572//NP_006563	4.067	8.109	7.204	0.671	0.9	0.00104	0.00495
8050240	ODC1	ornithine decarboxylase 1	4953	Hs.467701	NM_002539//NP_002530	3.894	10.154	9.256	0.682	0.9	0.00106	0.00834
8055016			NA	NA	NA	3.624	6.683	5.786	0.708	0.9	0.00231	0.01786
7909545	TRAF5	TNF receptor-associated factor 5	7188	Hs.523930	NM_001033910//NM_004619//NM_145759//NP_001029082//NP_004610//NP_665702	3.535	5.504	4.608	0.718	0.9	0.00289	0.02261
7896662			NA	NA	NA	3.381	5.849	4.944	0.745	0.9	0.00333	0.03343
7983761			NA	NA	NA	3.318	4.774	3.873	0.75	0.9	0.00568	0.03898
8157947	ZBTB34	zinc finger and BTB domain containing 34	403341	Hs.177633	NM_001099270//NP_001092740	3.259	7.901	6.999	0.76	0.9	0.00571	0.04486
7895677			NA	NA	NA	3.002	8.325	7.428	0.797	0.9	0.01319	0.07971
7896482			NA	NA	NA	2.681	9.062	8.162	0.865	0.9	0.01953	0.15035
7893005			NA	NA	NA	2.511	5.206	4.31	0.903	0.9	0.02483	0.20283
7896014			NA	NA	NA	2.373	5.602	4.7	0.948	0.9	0.03108	0.25397
7892553			NA	NA	NA	2.206	4.852	3.948	1.005	0.9	0.04216	0.32641
7893230			NA	NA	NA	2.016	4.246	3.343	1.08	0.9	0.05993	0.4225
8101322	MOP-1	MOP-1	643616	Hs.679418	XR_041844//XR_041845//XR_041846	1.693	4.948	4.045	1.25	0.9	0.11041	0.61444
8017651	SMURF2	SMAD specific E3 ubiquitin protein ligase 2	64750	Hs.705442	NM_022739//NP_073576	4.985	7.619	6.731	0.598	0.89	0.00015	0.0002
8080781	PXK	PX domain containing serine/threonine kinase	54899	Hs.190544	NM_017771//NP_060241	4.655	8.136	7.247	0.617	0.89	0.0002	0.00068
8084016	PIK3CA	phosphoinositide-3-kinase, catalytic, alpha polypeptide	5290	Hs.553498//Hs.85701	NM_006218//NP_006209	4.589	7.855	6.962	0.624	0.89	0.00035	0.00086
7995583	CHD9	chromodomain helicase DNA binding protein 9	80205	Hs.59159//Hs.622347	NM_025134//NP_079410	3.852	8.661	7.772	0.679	0.89	0.00119	0.00943
7965486	CCDC41	coiled-coil domain containing 41	51134	Hs.279209	NM_001042399//NM_016122//NP_001035858//NP_057206	3.711	6.456	5.571	0.69	0.89	0.0016	0.01408
8154128	DSERG1	Down syndrome encephalopathy related protein 1	751816	Hs.650787	NA	3.702	5.677	4.787	0.694	0.89	0.00179	0.01444
7896500			NA	NA	NA	2.431	7.047	6.159	0.916	0.89	0.02812	0.23152
8083569	TIPARP	TCDD-inducible poly(ADP-ribose) polymerase	25976	Hs.12813//Hs.718726	NM_015508//NP_056323	2.216	8.622	7.737	0.981	0.89	0.04038	0.32175
7895125			NA	NA	NA	2.125	4.667	3.777	1.02	0.89	0.04787	0.36565
7919749			NA	NA	NA	2.031	6.151	5.261	1.058	0.89	0.05729	0.41441
7896293			NA	NA	NA	1.867	6.151	5.264	1.13	0.89	0.07851	0.50712
7939240			NA	NA	NA	1.748	6.329	5.439	1.199	0.89	0.09756	0.57967
8066117	SAMHD1	SAM domain and HD domain 1	25939	Hs.580681	NM_015474//NP_056289	1.62	7.357	6.469	1.278	0.89	0.12254	0.66159
7900395	RLF	rearranged L-myc fusion	6018	Hs.205627	NM_012421//NP_036553	4.619	7.443	6.56	0.615	0.88	0.00022	0.00078
7896671			NA	NA	NA	2.514	5.712	4.832	0.886	0.88	0.02182	0.2018
7894405			NA	NA	NA	2.549	5.693	4.816	0.874	0.88	0.02435	0.19011
7893075			NA	NA	NA	2.408	6.227	5.346	0.916	0.88	0.02707	0.24026
7896518			NA	NA	NA	2.353	4.907	4.03	0.928	0.88	0.03049	0.26204
7893314			NA	NA	NA	1.953	7.485	6.609	1.074	0.88	0.06933	0.45736
7893915			NA	NA	NA	1.881	4.924	4.045	1.114	0.88	0.07651	0.49886
7961075	CD69	CD69 molecule	969	Hs.208854	NM_001781//NP_001772//NR_026671//NR_026672	1.59	8.682	7.801	1.288	0.88	0.12958	0.68124
7979131			NA	NA	NA	1.215	5.348	4.471	1.633	0.88	0.2402	0.93221
7957023	LYZ	lysozyme (renal amyloidosis)	4069	Hs.524579	NM_000239//NP_000230	1.142	9.22	8.343	1.731	0.88	0.26854	0.98027
8084844	OPA1	optic atrophy 1 (autosomal dominant)	4976	Hs.594504	NM_015560//NM_130831//NM_130832//NM_130833//NM_130834//NM_130835//NM_130836//NM_130837//NP_056375//NP_570844//NP_570845//NP_570846//NP_570847//NP_570848//NP_570849//NP_570850	5.223	8.787	7.92	0.573	0.87	7e-05	8e-05
8104760	TARS	threonyl-tRNA synthetase	6897	Hs.481860	NM_152295//NP_689508	4.498	9.409	8.54	0.613	0.87	0.00033	0.00119
7965723	UHRF1BP1L	UHRF1 binding protein 1-like	23074	Hs.620701	NM_001006947//NM_015054//NP_001006948//NP_055869	3.772	8.07	7.195	0.675	0.87	0.0014	0.01187
8132503	STK17A	serine/threonine kinase 17a	9263	Hs.709489	NM_004760//NP_004751	3.811	7.579	6.706	0.67	0.87	0.00221	0.01062
7893131			NA	NA	NA	3.048	8.886	8.021	0.761	0.87	0.00979	0.07224
7970716	LNX2	ligand of numb-protein X 2	222484	Hs.132359	NM_153371//NP_699202	2.884	6.922	6.054	0.792	0.87	0.00989	0.10173
7938263	EIF3F	eukaryotic translation initiation factor 3, subunit F	8665	Hs.516023	NM_003754//NP_003745	2.579	5.755	4.881	0.863	0.87	0.01944	0.18047
8124166	MBOAT1	membrane bound O-acyltransferase domain containing 1	154141	Hs.377830	NM_001080480//NP_001073949	2.25	6.38	5.514	0.948	0.87	0.03752	0.30621
7895146			NA	NA	NA	1.902	5.114	4.243	1.092	0.87	0.0734	0.48658
7908388	RGS1	regulator of G-protein signaling 1	5996	Hs.75256	NM_002922//NP_002913	1.461	5.843	4.971	1.373	0.87	0.16205	0.76707
8168589	ZNF711	zinc finger protein 711	7552	Hs.326801	NM_021998//NP_068838	1.244	6.148	5.276	1.588	0.87	0.23106	0.91292
8128936			NA	NA	NA	6.775	4.689	3.829	0.521	0.86	1e-05	0
7896271			NA	NA	NA	4.85	6.909	6.053	0.584	0.86	0.00013	0.00033
7949916	CHKA	choline kinase alpha	1119	Hs.77221	NM_001277//NM_212469//NP_001268//NP_997634	4.686	6.319	5.459	0.595	0.86	0.0002	0.00061
8047339	BZW1	basic leucine zipper and W2 domains 1	9689	Hs.355983	NM_014670//NP_055485	4.675	9.41	8.553	0.594	0.86	0.00022	0.00063
7931226	ZRANB1	zinc finger, RAN-binding domain containing 1	54764	Hs.595158	NM_017580//NP_060050	4.604	8.32	7.456	0.603	0.86	0.00033	0.00082
7969438	LMO7	LIM domain 7	4008	Hs.207631	NM_005358//NM_015842//NP_005349//NP_056667	4.583	4.891	4.026	0.604	0.86	0.00095	0.00088
7983744	TMOD3	tropomodulin 3 (ubiquitous)	29766	Hs.4998	NM_014547//NP_055362	4.116	8.681	7.824	0.631	0.86	0.00107	0.00424
8166956	UTX	ubiquitously transcribed tetratricopeptide repeat, X chromosome	7403	Hs.522616	NM_021140//NP_066963	3.884	7.31	6.448	0.655	0.86	0.00112	0.00859
7893501			NA	NA	NA	3.716	4.018	3.156	0.671	0.86	0.00159	0.01389
8090934			NA	NA	NA	3.809	5.961	5.099	0.662	0.86	0.00178	0.01068
8139656	GRB10	growth factor receptor-bound protein 10	2887	Hs.164060	NM_001001549//NM_001001550//NM_001001555//NM_005311//NP_001001549//NP_001001550//NP_001001555//NP_005302	3.711	5.93	5.073	0.668	0.86	0.0018	0.01408
8160016	RANBP6	RAN binding protein 6	26953	Hs.167496//Hs.675725	NM_012416//NP_036548//NR_024094//NR_024095	3.529	6.638	5.778	0.69	0.86	0.00313	0.02297
7927146	CSGALNACT2	chondroitin sulfate N-acetylgalactosaminyltransferase 2	55454	Hs.657569	NM_018590//NP_061060	3.424	8.554	7.694	0.702	0.86	0.00323	0.03004
8066275			NA	NA	NA	3.007	5.556	4.699	0.76	0.86	0.00757	0.07887
7894658			NA	NA	NA	2.542	7.007	6.15	0.856	0.86	0.02062	0.19241
7894273			NA	NA	NA	2.384	8.128	7.269	0.9	0.86	0.02956	0.24961
7923905			NA	NA	NA	1.923	6.661	5.801	1.069	0.86	0.07075	0.47444
8173627			NA	NA	NA	1.69	5.792	4.927	1.199	0.86	0.10888	0.61636
7892990			NA	NA	NA	1.651	5.229	4.367	1.219	0.86	0.11617	0.64144
8083854	PRKCI	protein kinase C, iota	5584	Hs.478199	NM_002740//NP_002731	6.043	8.336	7.49	0.53	0.85	2e-05	0
8003758	PAFAH1B1	platelet-activating factor acetylhydrolase, isoform Ib, alpha subunit 45kDa	5048	Hs.77318	NM_000430//NP_000421	5.257	9.295	8.443	0.561	0.85	7e-05	7e-05
8074791	MAPK1	mitogen-activated protein kinase 1	5594	Hs.431850	NM_002745//NM_138957//NP_002736//NP_620407	4.675	8.332	7.483	0.588	0.85	0.00021	0.00063
7970473	XPO4	exportin 4	64328	Hs.507452	NM_022459//NP_071904	4.141	6.3	5.45	0.624	0.85	0.00062	0.00392
7928489			NA	NA	NA	2.912	6.819	5.969	0.77	0.85	0.00937	0.09612
8155248			NA	NA	NA	2.696	4.325	3.474	0.814	0.85	0.01763	0.14625
7895563			NA	NA	NA	2.538	6.017	5.172	0.845	0.85	0.02124	0.19373
8051573	CDC42EP3	CDC42 effector protein (Rho GTPase binding) 3	10602	Hs.369574	NM_006449//NP_006440	2.511	7.032	6.183	0.856	0.85	0.02218	0.20283
8034837	DNAJB1	DnaJ (Hsp40) homolog, subfamily B, member 1	3337	Hs.515210	NM_006145//NP_006136	2.462	7.684	6.833	0.87	0.85	0.02611	0.22009
7965040	PHLDA1	pleckstrin homology-like domain, family A, member 1	22822	Hs.602085	NM_007350//NP_031376	2.039	7.259	6.412	1.003	0.85	0.05646	0.41013
7894013			NA	NA	NA	1.79	5.178	4.332	1.116	0.85	0.09037	0.55362
7893286			NA	NA	NA	1.801	7.631	6.778	1.12	0.85	0.09879	0.54687
7935180	PDLIM1	PDZ and LIM domain 1	9124	Hs.368525	NM_020992//NP_066272	1.215	8.574	7.722	1.587	0.85	0.2401	0.93221
7927389	MAPK8	mitogen-activated protein kinase 8	5599	Hs.138211	NM_002750//NM_139046//NM_139047//NM_139049//NP_002741//NP_620634//NP_620635//NP_620637	6.054	7.698	6.861	0.525	0.84	1e-05	0
7956785	XPOT	exportin, tRNA (nuclear export receptor for tRNAs)	11260	Hs.85951	NM_007235//NP_009166	5.135	8.301	7.458	0.561	0.84	8e-05	0.00011
7971620	KPNA3	karyopherin alpha 3 (importin alpha 4)	3839	Hs.527919	NM_002267//NP_002258	5.064	7.286	6.445	0.563	0.84	9e-05	0.00014
8064939	TMX4	thioredoxin-related transmembrane protein 4	56255	Hs.169358	NM_021156//NP_066979	4.81	7.636	6.799	0.572	0.84	0.00014	0.00038
7927814	SIRT1	sirtuin (silent mating type information regulation 2 homolog) 1 (S. cerevisiae)	23411	Hs.369779	NM_001142498//NM_012238//NP_001135970//NP_036370	4.806	8.356	7.521	0.572	0.84	0.00019	0.00039
7959023	MAP1LC3B2	microtubule-associated protein 1 light chain 3 beta 2	643246	Hs.506947	NM_001085481//NP_001078950	4.651	7.704	6.866	0.582	0.84	0.00021	0.00069
8035765	ZNF14	zinc finger protein 14	7561	Hs.659932	NM_021030//NP_066358	3.987	5.245	4.408	0.627	0.84	0.00107	0.00632
8052149	PSME4	proteasome (prosome, macropain) activator subunit 4	23198	Hs.413801	NM_014614//NP_055429	3.749	7.793	6.958	0.647	0.84	0.00157	0.01266
8159876	RFX3	regulatory factor X, 3 (influences HLA class II expression)	5991	Hs.136829	NM_002919//NM_134428//NP_002910//NP_602304	3.453	6.189	5.354	0.679	0.84	0.00545	0.02792
7979196	GNPNAT1	glucosamine-phosphate N-acetyltransferase 1	64841	Hs.702056	NM_198066//NP_932332	2.999	6.738	5.897	0.747	0.84	0.00941	0.08022
8078153			NA	NA	NA	2.896	5.754	4.91	0.767	0.84	0.00982	0.0993
7980044	PNMA1	paraneoplastic antigen MA1	9240	Hs.194709	NM_006029//NP_006020	2.826	6.604	5.765	0.776	0.84	0.01149	0.11417
7896274			NA	NA	NA	2.826	6.732	5.892	0.777	0.84	0.01183	0.11417
8114152	SKP1	S-phase kinase-associated protein 1	6500	Hs.171626//Hs.710433	NM_006930//NM_170679//NP_008861//NP_733779	2.646	4.573	3.731	0.816	0.84	0.01671	0.16023
8003298	SLC7A5	solute carrier family 7 (cationic amino acid transporter, y+ system), member 5	8140	Hs.513797	NM_003486//NP_003477	2.455	6.88	6.037	0.863	0.84	0.02519	0.22264
7892688			NA	NA	NA	2.496	7.828	6.985	0.853	0.84	0.02536	0.20801
7895011			NA	NA	NA	2.21	7.601	6.766	0.927	0.84	0.0416	0.32454
7981333			NA	NA	NA	2.133	5.319	4.479	0.96	0.84	0.04725	0.36166
8058201			NA	NA	NA	1.992	7.661	6.817	1.019	0.84	0.06671	0.43561
7892605			NA	NA	NA	1.799	6.305	5.462	1.108	0.84	0.09162	0.5481
8112428	CD180	CD180 molecule	4064	Hs.87205	NM_005582//NP_005573	1.269	5.75	4.913	1.499	0.84	0.22295	0.89622
7934852	GLUD1	glutamate dehydrogenase 1	2746	Hs.500409	NM_005271//NP_005262	4.641	9.361	8.532	0.576	0.83	0.00023	0.00072
8105681	ERBB2IP	erbb2 interacting protein	55914	Hs.591774	NM_001006600//NM_018695//NP_001006600//NP_061165	4.918	9.404	8.575	0.562	0.83	0.00036	0.00025
8157933	ZBTB43	zinc finger and BTB domain containing 43	23099	Hs.355581//Hs.718657	NM_001135776//NM_014007//NP_001129248//NP_054726	3.846	7.472	6.644	0.633	0.83	0.00121	0.0096
7958273			NA	NA	NA	3.702	4.229	3.396	0.65	0.83	0.00298	0.01444
7894212			NA	NA	NA	2.953	7.467	6.633	0.749	0.83	0.00852	0.08835
7893019			NA	NA	NA	2.898	4.571	3.738	0.757	0.83	0.00962	0.0989
7893055			NA	NA	NA	2.926	5.83	5.002	0.748	0.83	0.01245	0.09341
7894712			NA	NA	NA	2.77	9.258	8.432	0.775	0.83	0.01841	0.12725
8124940	SNORD117	small nucleolar RNA, C/D box 117	692233	NA	NR_003140	2.376	6.411	5.58	0.872	0.83	0.0299	0.25278
7892938			NA	NA	NA	2.222	6.726	5.896	0.918	0.83	0.04115	0.31897
7965359	ATP2B1	ATPase, Ca++ transporting, plasma membrane 1	490	Hs.506276	NM_001001323//NM_001682//NP_001001323//NP_001673	2.238	10.032	9.202	0.912	0.83	0.04115	0.31164
7974697	DAAM1	dishevelled associated activator of morphogenesis 1	23002	Hs.654934	NM_014992//NP_055807	2.203	6.574	5.742	0.926	0.83	0.04195	0.32782
8018814			NA	NA	NA	2.167	6.073	5.243	0.936	0.83	0.04401	0.34498
7894103			NA	NA	NA	2.032	6.264	5.437	0.981	0.83	0.061	0.41387
7895177			NA	NA	NA	2.049	6.822	5.989	0.983	0.83	0.06352	0.40481
8150962	TOX	thymocyte selection-associated high mobility group box	9760	Hs.491805//Hs.634856	NM_014729//NP_055544	1.852	7.843	7.016	1.06	0.83	0.08046	0.51604
7893004			NA	NA	NA	1.79	7.144	6.318	1.091	0.83	0.09079	0.55362
8132013	CHN2	chimerin (chimaerin) 2	1124	Hs.654611//Hs.654753//Hs.663145//Hs.710429	NM_001039936//NM_004067//NP_001035025//NP_004058	1.777	7.073	6.246	1.098	0.83	0.09487	0.56163
8017599	PECAM1	platelet/endothelial cell adhesion molecule	5175	Hs.514412	NM_000442//NP_000433	1.48	8.56	7.726	1.298	0.83	0.15737	0.75433
7904048			NA	NA	NA	3.629	6.175	5.352	0.65	0.82	0.0021	0.01762
8019807	USP14	ubiquitin specific peptidase 14 (tRNA-guanine transglycosylase)	9097	Hs.464416//Hs.707058	NM_001037334//NM_005151//NP_001032411//NP_005142	3.37	8.044	7.222	0.678	0.82	0.00387	0.03435
7928909	FAM35A	family with sequence similarity 35, member A	54537	Hs.500419	NM_019054//NP_061927	3.143	6.085	5.265	0.707	0.82	0.00563	0.05859
7893565			NA	NA	NA	3.088	4.9	4.08	0.715	0.82	0.00756	0.06621
7893168			NA	NA	NA	2.896	6.832	6.015	0.743	0.82	0.00988	0.0993
7926894			NA	NA	NA	2.856	6.219	5.397	0.755	0.82	0.01076	0.1076
7892802			NA	NA	NA	2.836	6.983	6.167	0.754	0.82	0.01119	0.11195
8029693	FOSB	FBJ murine osteosarcoma viral oncogene homolog B	2354	Hs.590958	NM_001114171//NM_006732//NP_001107643//NP_006723	2.577	6.707	5.883	0.814	0.82	0.02021	0.1811
8113006			NA	NA	NA	2.584	7.52	6.703	0.806	0.82	0.02102	0.1789
7901052	SNORD38B	small nucleolar RNA, C/D box 38B	94163	NA	NR_001457	2.599	7.102	6.286	0.801	0.82	0.02161	0.17425
8163063	CTNNAL1	catenin (cadherin-associated protein), alpha-like 1	8727	Hs.58488	NM_003798//NP_003789	2.297	6.516	5.699	0.881	0.82	0.0343	0.28551
7966052	CRY1	cryptochrome 1 (photolyase-like)	1407	Hs.151573	NM_004075//NP_004066	1.91	6.46	5.641	1.024	0.82	0.07594	0.48194
7960865	SLC2A3	solute carrier family 2 (facilitated glucose transporter), member 3	6515	Hs.419240	NM_006931//NP_008862	1.828	8.051	7.231	1.063	0.82	0.08455	0.53046
7895618			NA	NA	NA	1.735	6.007	5.19	1.108	0.82	0.09987	0.58783
7895540			NA	NA	NA	1.729	6.852	6.03	1.117	0.82	0.10826	0.5916
7896262			NA	NA	NA	1.57	5.539	4.72	1.211	0.82	0.1345	0.69442
8068062	USP16	ubiquitin specific peptidase 16	10600	Hs.99819	NM_001001992//NM_001032410//NM_006447//NP_001001992//NP_001027582//NP_006438	5.221	8.87	8.056	0.538	0.81	9e-05	8e-05
8043283	JMJD1A	jumonji domain containing 1A	55818	Hs.557425	NM_018433//NP_060903	4.828	8.461	7.651	0.554	0.81	0.00037	0.00036
8173615	RLIM	ring finger protein, LIM domain interacting	51132	Hs.653288	NM_016120//NM_183353//NP_057204//NP_899196	3.638	7.004	6.194	0.639	0.81	0.0019	0.0172
7976053			NA	NA	NA	3.476	5.472	4.661	0.656	0.81	0.00271	0.02633
8089954	IQCB1	IQ motif containing B1	9657	Hs.604110	NM_001023570//NM_001023571//NP_001018864//NP_001018865	3.471	8.069	7.263	0.653	0.81	0.00379	0.02667
7930276	SLK	STE20-like kinase (yeast)	9748	Hs.591922	NM_014720//NP_055535	3.456	9.028	8.222	0.655	0.81	0.00456	0.02771
7902874	LRRC8C	leucine rich repeat containing 8 family, member C	84230	Hs.412836	NM_032270//NP_115646	3.142	7.918	7.111	0.696	0.81	0.00821	0.05872
7966135	CORO1C	coronin, actin binding protein, 1C	23603	Hs.330384	NM_014325//NP_055140	2.802	8.922	8.11	0.756	0.81	0.01342	0.11964
7894461			NA	NA	NA	2.432	7.319	6.512	0.832	0.81	0.02668	0.23115
7926916	ZEB1	zinc finger E-box binding homeobox 1	6935	Hs.124503	NM_001128128//NM_030751//NP_001121600//NP_110378//NR_024285//NR_024286//NR_024287	2.328	7.784	6.978	0.86	0.81	0.03276	0.27236
7892706			NA	NA	NA	2.063	4.489	3.683	0.946	0.81	0.05452	0.39743
8022251	PPP4R1	protein phosphatase 4, regulatory subunit 1	9989	Hs.464595	NM_001042388//NM_005134//NP_001035847//NP_005125	4.871	8.153	7.351	0.545	0.8	0.00017	0.0003
7917255	SSX2IP	synovial sarcoma, X breakpoint 2 interacting protein	117178	Hs.22587	NM_014021//NP_054740	4.485	6.198	5.397	0.565	0.8	0.00047	0.00125
8069532	HSPA13	heat shock protein 70kDa family, member 13	6782	Hs.352341	NM_006948//NP_008879	3.99	7.826	7.024	0.601	0.8	0.00128	0.00626
7925550	ADSS	adenylosuccinate synthase	159	Hs.498313	NM_001126//NP_001117	3.778	8.126	7.321	0.621	0.8	0.00148	0.01167
7932703	ACBD5	acyl-Coenzyme A binding domain containing 5	91452	Hs.530597	NM_001042473//NM_145698//NP_001035938//NP_663736//NR_024150	3.637	7.845	7.05	0.627	0.8	0.00271	0.01724
8040173	TAF1B	TATA box binding protein (TBP)-associated factor, RNA polymerase I, B, 63kDa	9014	Hs.584833	NM_005680//NP_005671	3.339	6.447	5.644	0.666	0.8	0.00371	0.03705
8083094	RASA2	RAS p21 protein activator 2	5922	Hs.655941	NM_006506//NP_006497	3.196	6.727	5.93	0.68	0.8	0.00606	0.05194
7892929			NA	NA	NA	3.077	4.186	3.384	0.7	0.8	0.00844	0.06782
7951032	SNORA1	small nucleolar RNA, H/ACA box 1	677792	Hs.689724	NR_003026	2.94	6.098	5.294	0.724	0.8	0.00951	0.09076
7922404	SNORD80	small nucleolar RNA, C/D box 80	26774	NA	NR_003940	2.952	7.711	6.913	0.717	0.8	0.01015	0.08853
8022249			NA	NA	NA	2.894	6.54	5.74	0.728	0.8	0.01134	0.0997
8053834	ANKRD36B	ankyrin repeat domain 36B	57730	Hs.532921	NM_025190//NP_079466	2.883	8.702	7.9	0.732	0.8	0.01175	0.10194
7895748			NA	NA	NA	2.397	6.188	5.384	0.837	0.8	0.02787	0.24451
7893697			NA	NA	NA	2.328	5.648	4.851	0.85	0.8	0.03383	0.27236
8122222	PDE7B	phosphodiesterase 7B	27115	Hs.594417	NM_018945//NP_061818	2.223	6.266	5.468	0.882	0.8	0.03926	0.31851
8055639	ZEB2	zinc finger E-box binding homeobox 2	9839	Hs.34871	NM_014795//NP_055610//XM_001723541//XM_001723999//XM_001724917//XP_001723593//XP_001724051//XP_001724969	2.144	6.883	6.084	0.908	0.8	0.04625	0.35621
7893942			NA	NA	NA	2.104	6.173	5.376	0.92	0.8	0.05518	0.37625
7896569			NA	NA	NA	2.067	6.117	5.314	0.94	0.8	0.05811	0.39534
7892575			NA	NA	NA	2.03	8.304	7.501	0.954	0.8	0.0662	0.41495
7892705			NA	NA	NA	1.901	7.059	6.261	1.001	0.8	0.07756	0.48716
7968883	C13orf31	chromosome 13 open reading frame 31	144811	Hs.210586	NM_001128303//NM_153218//NP_001121775//NP_694950	1.482	6.758	5.956	1.249	0.8	0.15596	0.75299
7972557	GPR183	G protein-coupled receptor 183	1880	Hs.784	NM_004951//NP_004942	1.399	8.848	8.047	1.312	0.8	0.1794	0.80878
7895473			NA	NA	NA	1.386	4.98	4.185	1.315	0.8	0.18496	0.81754
7894890			NA	NA	NA	1.354	7.267	6.462	1.357	0.8	0.19423	0.8391
7989647	KIAA0101	KIAA0101	9768	Hs.81892	NM_001029989//NM_014736//NP_001025160//NP_055551	1.264	5.905	5.101	1.446	0.8	0.22281	0.89956
8091735			NA	NA	NA	0.688	6.755	5.952	2.573	0.8	0.50037	1
8136259	MKLN1	muskelin 1, intracellular mediator containing kelch motifs	4289	Hs.44693	NM_001145354//NM_013255//NP_001138826//NP_037387	5.195	8.531	7.746	0.52	0.79	0.0001	8e-05
8144089	LMBR1	limb region 1 homolog (mouse)	64327	Hs.209989	NM_022458//NP_071903	4.729	7.641	6.853	0.543	0.79	0.00021	0.00052
8076128	JOSD1	Josephin domain containing 1	9929	Hs.3094	NM_014876//NP_055691	4.223	7.949	7.158	0.575	0.79	0.00052	0.00301
8172119	MED14	mediator complex subunit 14	9282	Hs.407604	NM_004229//NP_004220	4.18	8.461	7.67	0.578	0.79	0.00058	0.00346
7933139	ZNF33B	zinc finger protein 33B	7582	Hs.499453	NM_006955//NP_008886	4.128	6.769	5.974	0.585	0.79	0.00064	0.00409
7986411	MEF2A	myocyte enhancer factor 2A	4205	Hs.268675	NM_001130926//NM_001130927//NM_001130928//NM_005587//NP_001124398//NP_001124399//NP_001124400//NP_005578	4.09	7.6	6.81	0.584	0.79	0.0007	0.0046
7928907			NA	NA	NA	3.79	7.691	6.897	0.611	0.79	0.00153	0.01128
7938422	CTR9	Ctr9, Paf1/RNA polymerase II complex component, homolog (S. cerevisiae)	9646	Hs.173288	NM_014633//NP_055448	3.979	8.369	7.576	0.595	0.79	0.00195	0.00648
7957665	ELK3	ELK3, ETS-domain protein (SRF accessory protein 2)	2004	Hs.46523	NM_005230//NP_005221	3.426	8.156	7.368	0.644	0.79	0.00313	0.02989
8171762	RPS6KA3	ribosomal protein S6 kinase, 90kDa, polypeptide 3	6197	Hs.445387	NM_004586//NP_004577	3.664	9.025	8.231	0.623	0.79	0.00342	0.01602
7895600			NA	NA	NA	2.804	3.666	2.878	0.733	0.79	0.01548	0.11918
8127549	SLC17A5	solute carrier family 17 (anion/sugar transporter), member 5	26503	Hs.597422	NM_012434//NP_036566	2.708	7.001	6.209	0.755	0.79	0.02131	0.14304
7894447			NA	NA	NA	2.52	8.763	7.977	0.79	0.79	0.02415	0.19976
7895081			NA	NA	NA	2.337	6.453	5.661	0.842	0.79	0.03459	0.26861
7895833			NA	NA	NA	2.085	6.634	5.848	0.915	0.79	0.05284	0.38599
8113305	CHD1	chromodomain helicase DNA binding protein 1	1105	Hs.643465	NM_001270//NP_001261	5.502	9.35	8.574	0.503	0.78	5e-05	2e-05
7979412			NA	NA	NA	4.58	6.144	5.362	0.547	0.78	0.00023	0.00089
8031712	ZNF805	zinc finger protein 805	390980	Hs.22488	NM_001023563//NM_001145078//NP_001018857//NP_001138550//XM_001718504//XM_001718548//XM_001719150//XP_001718556//XP_001718600//XP_001719202	4.788	5.978	5.2	0.533	0.78	0.00027	0.00042
7904137	HIPK1	homeodomain interacting protein kinase 1	204851	Hs.532363	NM_152696//NM_181358//NM_198268//NM_198269//NP_689909//NP_852003//NP_938009//NP_938010	4.584	7.941	7.161	0.545	0.78	0.00028	0.00088
8150906	IMPAD1	inositol monophosphatase domain containing 1	54928	Hs.716471	NM_017813//NP_060283	4.573	7.056	6.272	0.549	0.78	0.00031	0.00092
8050302	ROCK2	Rho-associated, coiled-coil containing protein kinase 2	9475	Hs.591600	NM_004850//NP_004841	4.331	8.685	7.903	0.561	0.78	0.00046	0.00211
8022441	ROCK1	Rho-associated, coiled-coil containing protein kinase 1	6093	Hs.306307	NM_005406//NP_005397//XM_001713904//XM_001722015//XM_001723570//XP_001713956//XP_001722067//XP_001723622	4.31	9.197	8.422	0.558	0.78	0.00057	0.00226
8091764	KPNA4	karyopherin alpha 4 (importin alpha 3)	3840	Hs.715552	NM_002268//NP_002259	4.389	8.101	7.323	0.555	0.78	0.00061	0.00174
8002592	AP1G1	adaptor-related protein complex 1, gamma 1 subunit	164	Hs.461253	NM_001030007//NM_001128//NP_001025178//NP_001119	4.054	8.219	7.438	0.58	0.78	0.00081	0.00515
7895684			NA	NA	NA	3.684	8.021	7.243	0.609	0.78	0.0017	0.01517
8064868	RP5-1022P6.2	hypothetical protein KIAA1434	56261	Hs.636359	NM_019593//NP_062539	3.591	7.07	6.285	0.623	0.78	0.00267	0.01951
7990879	EFTUD1	elongation factor Tu GTP binding domain containing 1	79631	Hs.459114	NM_001040610//NM_024580//NP_001035700//NP_078856	3.13	6.178	5.397	0.675	0.78	0.00665	0.06032
7894797			NA	NA	NA	3.048	3.833	3.05	0.688	0.78	0.00858	0.07224
7898040	PRAMEF15	PRAME family member 15	653619	Hs.551617	NM_001098376//NP_001091846//XM_001713659//XP_001713711	3.024	4.114	3.335	0.689	0.78	0.01162	0.07607
7946742	CYP2R1	cytochrome P450, family 2, subfamily R, polypeptide 1	120227	Hs.371427	NM_024514//NP_078790	2.897	6.682	5.904	0.708	0.78	0.0119	0.0991
7894752			NA	NA	NA	2.53	5.911	5.131	0.781	0.78	0.02327	0.19639
7893743			NA	NA	NA	2.402	7.682	6.907	0.807	0.78	0.02886	0.24257
7894850			NA	NA	NA	2.265	7.168	6.388	0.85	0.78	0.0388	0.2995
7895206			NA	NA	NA	2.262	8.515	7.739	0.846	0.78	0.0413	0.30084
8082570			NA	NA	NA	2.075	5.806	5.028	0.908	0.78	0.05268	0.39117
7946446	NRIP3	nuclear receptor interacting protein 3	56675	Hs.523467	NM_020645//NP_065696	1.893	7.267	6.483	0.987	0.78	0.07459	0.49182
7924327	GPATCH2	G patch domain containing 2	55105	Hs.420757	NM_018040//NP_060510	5.482	7.421	6.647	0.502	0.77	4e-05	3e-05
8142307	PNPLA8	patatin-like phospholipase domain containing 8	50640	Hs.617340	NM_015723//NP_056538	5.48	7.261	6.486	0.502	0.77	6e-05	3e-05
8113914	FNIP1	folliculin interacting protein 1	96459	Hs.591273	NM_001008738//NM_133372//NP_001008738//NP_588613	4.301	8.932	8.162	0.555	0.77	0.00086	0.00233
7903703	GNAI3	guanine nucleotide binding protein (G protein), alpha inhibiting activity polypeptide 3	2773	Hs.73799	NM_006496//NP_006487	4.021	9.457	8.683	0.577	0.77	0.0009	0.0057
7965652	PCTK2	PCTAIRE protein kinase 2	5128	Hs.506415	NM_002595//NP_002586	3.897	7.333	6.567	0.581	0.77	0.00112	0.00827
7893325			NA	NA	NA	4.11	8.489	7.724	0.565	0.77	0.0013	0.00432
8020382			NA	NA	NA	3.848	8.85	8.077	0.59	0.77	0.00156	0.00955
8144184	FAM62B	family with sequence similarity 62 (C2 domain containing) member B	57488	Hs.490795	NM_020728//NP_065779	3.913	8.899	8.125	0.585	0.77	0.00177	0.00789
7923141	DENND1B	DENN/MADD domain containing 1B	163486	Hs.657779	NM_001142795//NM_019049//NM_144977//NP_001136267//NP_061922//NP_659414	3.767	6.921	6.148	0.597	0.77	0.00215	0.01204
7979931	MED6	mediator complex subunit 6	10001	Hs.497353	NM_005466//NP_005457	3.512	7.925	7.156	0.619	0.77	0.00445	0.02401
8107518			NA	NA	NA	3.05	5.389	4.619	0.677	0.77	0.00695	0.07193
8132055	C7orf41	chromosome 7 open reading frame 41	222166	Hs.200100	NM_152793//NP_690006	3.045	6.816	6.049	0.674	0.77	0.00732	0.07271
7893257			NA	NA	NA	2.929	5.943	5.175	0.693	0.77	0.00935	0.09283
7977409	CRIP1	cysteine-rich protein 1 (intestinal)	1396	Hs.70327	NM_001311//NP_001302	2.946	8.099	7.334	0.688	0.77	0.01001	0.08964
7893969			NA	NA	NA	2.716	3.964	3.192	0.735	0.77	0.0144	0.14092
8131263	RNU13P2	RNA, U13 small nuclear pseudogene 2	6077	NA	NA	2.415	7.16	6.386	0.802	0.77	0.0303	0.23758
7895449			NA	NA	NA	2.341	7.091	6.319	0.819	0.77	0.03261	0.26696
7894736			NA	NA	NA	2.167	8.608	7.841	0.864	0.77	0.0482	0.34498
7894059			NA	NA	NA	2.083	3.948	3.182	0.892	0.77	0.05339	0.38702
7895452			NA	NA	NA	1.833	7.04	6.274	0.99	0.77	0.088	0.52744
7896102			NA	NA	NA	1.684	5.626	4.859	1.067	0.77	0.10971	0.6202
8060893			NA	NA	NA	1.578	4.51	3.742	1.13	0.77	0.13779	0.68914
7893823			NA	NA	NA	1.525	6.814	6.047	1.163	0.77	0.14861	0.72427
8107769	SLC12A2	solute carrier family 12 (sodium/potassium/chloride transporters), member 2	6558	Hs.162585//Hs.712970	NM_001046//NP_001037	5.267	8.27	7.51	0.501	0.76	0.00013	6e-05
7996393	CBFB	core-binding factor, beta subunit	865	Hs.460988	NM_001755//NM_022845//NP_001746//NP_074036	4.876	8.656	7.896	0.517	0.76	0.00018	0.0003
8078569	GOLGA4	golgi autoantigen, golgin subfamily a, 4	2803	Hs.344151	NM_002078//NP_002069	4.32	7.251	6.493	0.545	0.76	0.00051	0.00219
7936419	C10orf118	chromosome 10 open reading frame 118	55088	Hs.159066//Hs.603328	NM_018017//NP_060487	3.914	8.374	7.618	0.572	0.76	0.00109	0.00787
8157058	FSD1L	fibronectin type III and SPRY domain containing 1-like	83856	Hs.136901	NM_001145313//NM_031919//NM_207647//NP_001138785//NP_114125//NP_997530	3.82	5.386	4.63	0.579	0.76	0.00142	0.01035
7969693	RAP2A	RAP2A, member of RAS oncogene family	5911	Hs.508480	NM_021033//NP_066361	3.694	7.045	6.284	0.595	0.76	0.00216	0.01476
7956989	MDM2	Mdm2 p53 binding protein homolog (mouse)	4193	Hs.484551//Hs.567303	NM_001145336//NM_001145337//NM_001145339//NM_001145340//NM_002392//NM_006878//NM_006879//NM_006881//NM_006882//NP_001138808//NP_001138809//NP_001138811//NP_001138812//NP_002383//NP_006869//NP_006870//NP_006872//NP_006873	3.572	8.883	8.124	0.604	0.76	0.00295	0.02052
8045028			NA	NA	NA	3.652	3.717	2.956	0.599	0.76	0.00322	0.01656
8030978	ZNF845	zinc finger protein 845	91664	Hs.352638	NM_138374//NP_612383//XM_001725105//XM_001725106//XM_001725855//XM_001725857//XM_039908//XP_001725157//XP_001725158//XP_001725907//XP_001725909//XP_039908	3.348	6.908	6.149	0.629	0.76	0.00489	0.03625
7918550			NA	NA	NA	3.255	6.687	5.925	0.642	0.76	0.00515	0.04528
8072344			NA	NA	NA	3.074	7.249	6.485	0.668	0.76	0.00658	0.06827
8088958	GBE1	glucan (1,4-alpha-), branching enzyme 1	2632	Hs.436062	NM_000158//NP_000149	3.031	8.143	7.379	0.674	0.76	0.00721	0.07493
7896189			NA	NA	NA	2.628	7.028	6.271	0.737	0.76	0.01801	0.1655
8157229			NA	NA	NA	2.592	4.145	3.386	0.747	0.76	0.01945	0.17641
7929132	PCGF5	polycomb group ring finger 5	84333	Hs.500512	NM_032373//NP_115749	2.402	7.454	6.695	0.789	0.76	0.02754	0.24257
8052945			NA	NA	NA	2.319	4.308	3.545	0.816	0.76	0.0325	0.27613
7896348			NA	NA	NA	2.275	8.272	7.507	0.83	0.76	0.03653	0.29509
8094717			NA	NA	NA	2.251	5.07	4.306	0.836	0.76	0.03723	0.30576
7895755			NA	NA	NA	2.212	4.992	4.236	0.839	0.76	0.04105	0.32361
7895019			NA	NA	NA	2.19	4.429	3.664	0.855	0.76	0.04212	0.33395
8109194	SLC26A2	solute carrier family 26 (sulfate transporter), member 2	1836	Hs.302738	NM_000112//NP_000103	2.172	6.123	5.363	0.856	0.76	0.04639	0.34256
7895550			NA	NA	NA	2.109	6.009	5.249	0.875	0.76	0.05448	0.37371
7969091			NA	NA	NA	2.107	3.956	3.196	0.876	0.76	0.05568	0.37473
7893751			NA	NA	NA	1.975	6.876	6.112	0.928	0.76	0.06468	0.44503
8155754	MAMDC2	MAM domain containing 2	256691	Hs.547172	NM_153267//NP_694999	1.918	4.804	4.049	0.941	0.76	0.07379	0.47732
8108370	EGR1	early growth response 1	1958	Hs.326035	NM_001964//NP_001955	1.921	7.788	7.025	0.948	0.76	0.07457	0.47559
7892982			NA	NA	NA	1.538	3.925	3.167	1.141	0.76	0.14752	0.71562
7989493	RPS27L	ribosomal protein S27-like	51065	Hs.108957	NM_015920//NP_057004	4.625	8.549	7.8	0.521	0.75	0.00064	0.00076
7958216	KIAA1033	KIAA1033	23325	Hs.12144	NM_015275//NP_056090	4.019	8.865	8.114	0.561	0.75	0.00091	0.00573
8101260	ANTXR2	anthrax toxin receptor 2	118429	Hs.162963	NM_058172//NP_477520	3.976	9.691	8.94	0.563	0.75	0.00091	0.00653
7974564			NA	NA	NA	3.878	5.922	5.168	0.573	0.75	0.00111	0.00875
8113064	LYSMD3	LysM, putative peptidoglycan-binding, domain containing 3	116068	Hs.136235	NM_198273//NP_938014	4.034	7.766	7.02	0.556	0.75	0.00117	0.00548
7908397	RGS13	regulator of G-protein signaling 13	6003	Hs.497220	NM_002927//NM_144766//NP_002918//NP_658912	4.08	5.09	4.34	0.555	0.75	0.00154	0.00475
8086372	ULK4	unc-51-like kinase 4 (C. elegans)	54986	Hs.656192	NM_017886//NP_060356	3.671	5.011	4.257	0.591	0.75	0.00284	0.01572
7967933	IFT88	intraflagellar transport 88 homolog (Chlamydomonas)	8100	Hs.187376	NM_006531//NM_175605//NP_006522//NP_783195	3.042	6.041	5.289	0.662	0.75	0.00763	0.07318
8169541	DOCK11	dedicator of cytokinesis 11	139818	Hs.368203	NM_144658//NP_653259	2.544	8.519	7.765	0.752	0.75	0.02322	0.19175
7896490			NA	NA	NA	2.548	7.27	6.522	0.745	0.75	0.02658	0.19043
7892749			NA	NA	NA	2.341	4.368	3.616	0.798	0.75	0.03283	0.26696
7896365			NA	NA	NA	2.239	5.367	4.62	0.821	0.75	0.03829	0.31119
7936871	OAT	ornithine aminotransferase (gyrate atrophy)	4942	Hs.523332	NM_000274//NP_000265	2.156	7.201	6.451	0.849	0.75	0.04485	0.35032
7892832			NA	NA	NA	2.169	8.717	7.971	0.841	0.75	0.04641	0.34401
8057559	PRO2964	hypothetical protein PRO2964	55415	Hs.621377	NA	2.1	3.798	3.047	0.868	0.75	0.05579	0.37829
7896640			NA	NA	NA	2.021	7.299	6.55	0.893	0.75	0.0596	0.41979
7980828	CCDC88C	coiled-coil domain containing 88C	440193	Hs.525536	NM_001080414//NP_001073883	1.991	6.3	5.55	0.906	0.75	0.06298	0.43616
7894925			NA	NA	NA	1.85	5.266	4.514	0.965	0.75	0.0816	0.51724
7895432			NA	NA	NA	1.848	4.111	3.365	0.958	0.75	0.08384	0.51843
8083144			NA	NA	NA	1.738	5.145	4.392	1.019	0.75	0.09952	0.58594
7896295			NA	NA	NA	1.554	6.372	5.624	1.117	0.75	0.14039	0.705
8023133	PIAS2	protein inhibitor of activated STAT, 2	9063	Hs.658013	NM_004671//NM_173206//NP_004662//NP_775298	4.836	7.575	6.839	0.503	0.74	0.00013	0.00035
8144812	PCM1	pericentriolar material 1	5108	Hs.491148	NM_006197//NP_006188	4.404	9.564	8.822	0.529	0.74	0.00048	0.00165
7894353			NA	NA	NA	4.178	4.197	3.457	0.541	0.74	0.00057	0.00348
8020068	ANKRD12	ankyrin repeat domain 12	23253	Hs.464585	NM_001083625//NM_015208//NP_001077094//NP_056023	4.072	8.901	8.161	0.548	0.74	0.00075	0.00487
8152041	RNF19A	ring finger protein 19A	25897	Hs.292882	NM_015435//NM_183419//NP_056250//NP_904355	3.835	8.675	7.931	0.57	0.74	0.00141	0.00991
7900051	EIF2C3	eukaryotic translation initiation factor 2C, 3	192669	Hs.657659	NM_024852//NM_177422//NP_079128//NP_803171	3.748	7.641	6.897	0.576	0.74	0.00157	0.0127
7916669	DOCK7	dedicator of cytokinesis 7	85440	Hs.538059	NM_033407//NP_212132	3.619	6.805	6.064	0.586	0.74	0.00196	0.0181
8067011	ADNP	activity-dependent neuroprotector homeobox	23394	Hs.570355	NM_015339//NM_181442//NP_056154//NP_852107	3.87	8.154	7.414	0.563	0.74	0.00219	0.00895
8100603	CENPC1	centromere protein C 1	1060	Hs.479867	NM_001812//NP_001803	3.772	7.959	7.218	0.572	0.74	0.00257	0.01187
8121632	KPNA5	karyopherin alpha 5 (importin alpha 6)	3841	Hs.182971	NM_002269//NP_002260	3.475	6.441	5.705	0.596	0.74	0.00295	0.0264
7975068	ZBTB1	zinc finger and BTB domain containing 1	22890	Hs.655536	NM_001123329//NM_014950//NP_001116801//NP_055765	3.409	7.435	6.7	0.602	0.74	0.00322	0.03119
7950391	PGM2L1	phosphoglucomutase 2-like 1	283209	Hs.26612	NM_173582//NP_775853	3.362	6.674	5.936	0.61	0.74	0.0039	0.03503
8017621	POLG2	polymerase (DNA directed), gamma 2, accessory subunit	11232	Hs.437009	NM_007215//NP_009146	2.861	6.823	6.081	0.681	0.74	0.01218	0.10653
7975309			NA	NA	NA	2.791	6.809	6.074	0.686	0.74	0.01224	0.12222
8091656	METT5D1	methyltransferase 5 domain containing 1	196074	Hs.243326	NM_001113528//NM_152636//NP_001107000//NP_689849	2.702	5.068	4.325	0.71	0.74	0.0146	0.14464
7895318			NA	NA	NA	2.392	5.041	4.299	0.775	0.74	0.02792	0.24647
7963786	ITGA5	integrin, alpha 5 (fibronectin receptor, alpha polypeptide)	3678	Hs.505654	NM_002205//NP_002196	2.134	7.429	6.693	0.84	0.74	0.04821	0.36116
7969677	MBNL2	muscleblind-like 2 (Drosophila)	10150	Hs.657347	NM_144778//NM_207304//NP_659002//NP_997187	1.982	8.195	7.456	0.896	0.74	0.06324	0.44114
8133549	GTF2IRD2B	GTF2I repeat domain containing 2B	389524	Hs.647039	NM_001003795//NP_001003795	1.938	4.82	4.081	0.912	0.74	0.07294	0.46586
7893658			NA	NA	NA	1.967	8.911	8.171	0.903	0.74	0.07386	0.44949
7894341			NA	NA	NA	1.833	6.567	5.827	0.957	0.74	0.08393	0.52744
7893488			NA	NA	NA	1.712	7.2	6.465	1.008	0.74	0.10583	0.60235
7894227			NA	NA	NA	1.668	5.328	4.583	1.044	0.74	0.11817	0.63047
8131614	AHR	aryl hydrocarbon receptor	196	Hs.171189	NM_001621//NP_001612	1.48	8.608	7.872	1.147	0.74	0.15664	0.75433
7920123	S100A10	S100 calcium binding protein A10	6281	Hs.143873	NM_002966//NP_002957	1.236	10.047	9.305	1.362	0.74	0.23265	0.91825
8112182	MIER3	mesoderm induction early response 1, family member 3	166968	Hs.657594	NM_152622//NP_689835	4.219	6.921	6.186	0.535	0.73	0.00053	0.00305
7946504	TMEM41B	transmembrane protein 41B	440026	Hs.594563	NM_015012//NP_055827	4.233	6.004	5.278	0.527	0.73	0.00085	0.00292
7948667	AHNAK	AHNAK nucleoprotein	79026	Hs.502756	NM_001620//NM_024060//NP_001611//NP_076965	3.667	8.75	8.024	0.57	0.73	0.00251	0.01589
7999326	USP7	ubiquitin specific peptidase 7 (herpes virus-associated)	7874	Hs.706830	NM_003470//NP_003461	3.542	9.242	8.514	0.583	0.73	0.00274	0.0222
7918275	WDR47	WD repeat domain 47	22911	Hs.654760	NM_001142550//NM_001142551//NM_014969//NP_001136022//NP_001136023//NP_055784	3.373	6.413	5.678	0.605	0.73	0.00339	0.03409
8046346	HAT1	histone acetyltransferase 1	8520	Hs.632532	NM_001033085//NM_003642//NP_001028257//NP_003633	3.27	8.691	7.957	0.616	0.73	0.00427	0.04371
8120756			NA	NA	NA	3.236	4.652	3.922	0.617	0.73	0.0046	0.04734
7933145			NA	NA	NA	3.093	6.978	6.244	0.639	0.73	0.00628	0.06548
8155849	ANXA1	annexin A1	301	Hs.494173	NM_000700//NP_000691	3.033	11.328	10.601	0.641	0.73	0.00756	0.07461
7951144	CCDC82	coiled-coil domain containing 82	79780	Hs.525088	NM_024725//NP_079001	3.016	8.703	7.975	0.645	0.73	0.0091	0.07738
7895258			NA	NA	NA	2.981	8.016	7.283	0.654	0.73	0.00919	0.08333
8098193			NA	NA	NA	2.673	4.086	3.353	0.705	0.73	0.01559	0.15257
7895259			NA	NA	NA	2.67	6.991	6.263	0.701	0.73	0.01892	0.15341
8088247	ARHGEF3	Rho guanine nucleotide exchange factor (GEF) 3	50650	Hs.476402	NM_001128615//NM_001128616//NM_019555//NP_001122087//NP_001122088//NP_062455	2.585	6.861	6.134	0.717	0.73	0.02068	0.17859
7892526			NA	NA	NA	2.413	4.561	3.827	0.761	0.73	0.02823	0.23834
7896320			NA	NA	NA	2.34	7	6.273	0.773	0.73	0.031	0.26737
7893376			NA	NA	NA	2.305	3.687	2.961	0.779	0.73	0.03539	0.28208
7892872			NA	NA	NA	2.216	7.14	6.406	0.814	0.73	0.03992	0.32175
7927106			NA	NA	NA	2.195	7.333	6.605	0.814	0.73	0.04412	0.33159
7895729			NA	NA	NA	2.179	8.281	7.551	0.82	0.73	0.04446	0.3392
7894700			NA	NA	NA	2.191	7.827	7.099	0.815	0.73	0.04997	0.33348
7916609	JUN	jun oncogene	3725	Hs.714791	NM_002228//NP_002219	2.102	6.768	6.037	0.844	0.73	0.05174	0.37727
7970426			NA	NA	NA	1.935	6.897	6.163	0.906	0.73	0.07265	0.46757
8096415	MMRN1	multimerin 1	22915	Hs.268107	NM_007351//NP_031377	1.858	5.404	4.673	0.934	0.73	0.09039	0.51247
7893964			NA	NA	NA	1.592	4.749	4.016	1.07	0.73	0.12947	0.67993
7896633			NA	NA	NA	1.545	5.091	4.363	1.092	0.73	0.13974	0.71097
8083260	CPA3	carboxypeptidase A3 (mast cell)	1359	Hs.646	NM_001870//NP_001861	0.82	6.608	5.875	1.98	0.73	0.42284	1
7934301	ECD	ecdysoneless homolog (Drosophila)	11319	Hs.631822	NM_001135752//NM_001135753//NM_007265//NP_001129224//NP_001129225//NP_009196//NR_024203	4.609	8.022	7.303	0.501	0.72	0.00037	0.0008
8128894	REV3L	REV3-like, catalytic subunit of DNA polymerase zeta (yeast)	5980	Hs.232021	NM_002912//NP_002903	4.211	7.065	6.345	0.525	0.72	0.00053	0.00313
7965436	EEA1	early endosome antigen 1	8411	Hs.567367	NM_003566//NP_003557	4.069	7.35	6.628	0.535	0.72	0.00083	0.00491
7903281	SLC35A3	solute carrier family 35 (UDP-N-acetylglucosamine (UDP-GlcNAc) transporter), member A3	23443	Hs.448979	NM_012243//NP_036375	4.02	6.268	5.55	0.536	0.72	0.00104	0.00572
8156167	MAK10	MAK10 homolog, amino-acid N-acetyltransferase subunit (S. cerevisiae)	60560	Hs.436098	NM_024635//NP_078911	3.472	8.207	7.485	0.586	0.72	0.00305	0.0266
7936567	RAB11FIP2	RAB11 family interacting protein 2 (class I)	22841	Hs.173656	NM_014904//NP_055719	3.512	7.539	6.819	0.579	0.72	0.00365	0.02401
8164701	SETX	senataxin	23064	Hs.460317	NM_015046//NP_055861	3.474	8.32	7.601	0.582	0.72	0.00395	0.02647
7894689			NA	NA	NA	3.161	8.609	7.893	0.615	0.72	0.0054	0.05625
8117653			NA	NA	NA	3.072	7.267	6.549	0.628	0.72	0.00706	0.06857
8037005	TGFB1	transforming growth factor, beta 1	7040	Hs.645227	NM_000660//NP_000651	2.92	6.961	6.24	0.652	0.72	0.00936	0.09456
7893889			NA	NA	NA	2.727	9.319	8.604	0.679	0.72	0.01614	0.13805
8084206	B3GNT5	UDP-GlcNAc:betaGal beta-1,3-N-acetylglucosaminyltransferase 5	84002	Hs.718506	NM_032047//NP_114436	2.278	7.688	6.972	0.777	0.72	0.03547	0.29377
7972053			NA	NA	NA	2.191	4.293	3.569	0.81	0.72	0.04831	0.33348
7896294			NA	NA	NA	2.084	5.592	4.876	0.832	0.72	0.05219	0.3865
8002301			NA	NA	NA	1.983	9.097	8.38	0.868	0.72	0.07015	0.44058
7894506			NA	NA	NA	1.86	5.672	4.951	0.922	0.72	0.08396	0.51128
8162086	AGTPBP1	ATP/GTP binding protein 1	23287	Hs.494321	NM_015239//NP_056054	1.551	7.377	6.652	1.083	0.72	0.13922	0.70699
7896654			NA	NA	NA	1.466	5.34	4.618	1.133	0.72	0.16059	0.76372
8122773	MTHFD1L	methylenetetrahydrofolate dehydrogenase (NADP+ dependent) 1-like	25902	Hs.591343	NM_015440//NP_056255	4.287	7.291	6.584	0.511	0.71	0.00045	0.00244
8143279	ZC3HAV1	zinc finger CCCH-type, antiviral 1	56829	Hs.133512	NM_020119//NM_024625//NP_064504//NP_078901	3.835	7.539	6.831	0.542	0.71	0.00132	0.00991
7925622	AHCTF1	AT hook containing transcription factor 1	25909	Hs.300887	NM_015446//NP_056261	3.724	7.303	6.598	0.549	0.71	0.00158	0.01358
8083901	FNDC3B	fibronectin type III domain containing 3B	64778	Hs.159430	NM_001135095//NM_022763//NP_001128567//NP_073600	3.572	8.122	7.415	0.564	0.71	0.00218	0.02052
7918157	VAV3	vav 3 guanine nucleotide exchange factor	10451	Hs.267659	NM_001079874//NM_006113//NP_001073343//NP_006104	3.164	8.138	7.43	0.608	0.71	0.00577	0.05587
7922889	IVNS1ABP	influenza virus NS1A binding protein	10625	Hs.497183	NM_006469//NP_006460	3.255	8.172	7.465	0.596	0.71	0.00678	0.04528
8035579			NA	NA	NA	3.143	3.756	3.048	0.611	0.71	0.00681	0.05859
8148208	FAM91A1	family with sequence similarity 91, member A1	157769	Hs.459174	NM_144963//NP_659400	3.052	8.582	7.875	0.621	0.71	0.0079	0.07162
8044263	RANBP2	RAN binding protein 2	5903	Hs.199561//Hs.715056	NM_006267//NP_006258	2.85	9.118	8.41	0.651	0.71	0.01088	0.10889
7907160	ATP1B1	ATPase, Na+/K+ transporting, beta 1 polypeptide	481	Hs.291196//Hs.706952	NM_001001787//NM_001677//NP_001001787//NP_001668	2.62	7.585	6.871	0.697	0.71	0.01781	0.16788
7906863	UAP1	UDP-N-acteylglucosamine pyrophosphorylase 1	6675	Hs.492859	NM_003115//NP_003106	2.431	6.515	5.801	0.737	0.71	0.02932	0.23152
7962516	SLC38A1	solute carrier family 38, member 1	81539	Hs.709304	NM_001077484//NM_030674//NP_001070952//NP_109599	2.418	9.436	8.728	0.733	0.71	0.02998	0.23643
7894221			NA	NA	NA	2.414	4.572	3.858	0.741	0.71	0.03213	0.23796
7894859			NA	NA	NA	2.112	5.823	5.11	0.82	0.71	0.04996	0.37219
8164006			NA	NA	NA	2.154	5.674	4.969	0.799	0.71	0.04999	0.3513
8136248	MEST	mesoderm specific transcript homolog (mouse)	4232	Hs.270978	NM_002402//NM_177524//NM_177525//NP_002393//NP_803490//NP_803491	2.042	5.48	4.769	0.842	0.71	0.05731	0.40853
7893468			NA	NA	NA	2.037	5.613	4.907	0.836	0.71	0.05806	0.4112
7969243	CKAP2	cytoskeleton associated protein 2	26586	Hs.444028//Hs.640434//Hs.711762	NM_001098525//NM_018204//NP_001091995//NP_060674	1.982	8.089	7.377	0.863	0.71	0.063	0.44114
8132843	FAM29A	family with sequence similarity 29, member A	54801	Hs.533468	NM_017645//NP_060115	1.865	7.327	6.614	0.91	0.71	0.07969	0.50831
8099834	TLR1	toll-like receptor 1	7096	Hs.621817//Hs.654532	NM_003263//NP_003254	1.627	5.392	4.682	1.017	0.71	0.12159	0.65702
7896340			NA	NA	NA	1.531	6.396	5.681	1.08	0.71	0.1435	0.72027
7894400			NA	NA	NA	1.541	7.943	7.235	1.064	0.71	0.14784	0.71363
7893142			NA	NA	NA	1.509	6.126	5.421	1.079	0.71	0.14899	0.73494
7916986	NEGR1	neuronal growth regulator 1	257194	Hs.146542	NM_173808//NP_776169	1.502	6.433	5.725	1.089	0.71	0.15361	0.73961
8121825	RNF217	ring finger protein 217	154214	Hs.368639	NM_152553//NP_689766	1.2	5.487	4.778	1.337	0.71	0.24846	0.94215
7906720	FCER1G	Fc fragment of IgE, high affinity I, receptor for; gamma polypeptide	2207	Hs.433300	NM_004106//NP_004097	1.186	8.06	7.354	1.345	0.71	0.25224	0.9514
7962831	CCNT1	cyclin T1	904	Hs.279906	NM_001240//NP_001231	4	8.59	7.89	0.523	0.7	0.00089	0.00608
8084971	SENP5	SUMO1/sentrin specific peptidase 5	205564	Hs.240770	NM_152699//NP_689912	4.031	7.735	7.031	0.524	0.7	0.00095	0.00553
8046213	UBR3	ubiquitin protein ligase E3 component n-recognin 3 (putative)	130507	Hs.379548	NM_172070//NP_742067	3.845	6.956	6.252	0.538	0.7	0.00167	0.00963
8044236	GCC2	GRIP and coiled-coil domain containing 2	9648	Hs.436505	NM_014635//NM_181453//NP_055450//NP_852118	3.712	8.53	7.832	0.543	0.7	0.00202	0.01404
7945803	CARS	cysteinyl-tRNA synthetase	833	Hs.274873	NM_001014437//NM_001014438//NM_001751//NM_139273//NP_001014437//NP_001014438//NP_001742//NP_644802	3.784	7.409	6.709	0.54	0.7	0.0026	0.01147
8043310	RMND5A	required for meiotic nuclear division 5 homolog A (S. cerevisiae)	64795	Hs.75277	NM_022780//NP_073617	3.413	7.458	6.761	0.571	0.7	0.00349	0.03088
8050190	ADAM17	ADAM metallopeptidase domain 17	6868	Hs.404914	NM_003183//NP_003174	3.409	8.852	8.154	0.572	0.7	0.00354	0.03119
7936826	IKZF5	IKAROS family zinc finger 5 (Pegasus)	64376	Hs.501289	NM_022466//NP_071911	3.354	6.832	6.134	0.577	0.7	0.00357	0.03572
7917974			NA	NA	NA	3.278	4.578	3.875	0.59	0.7	0.00435	0.04289
7895002			NA	NA	NA	3.142	3.679	2.98	0.603	0.7	0.00602	0.05872
7968132	NUPL1	nucleoporin like 1	9818	Hs.594723//Hs.706388	NM_001008564//NM_001008565//NM_014089//NP_001008564//NP_001008565//NP_054808	2.912	7.581	6.882	0.634	0.7	0.00992	0.09612
8050687			NA	NA	NA	2.798	5.719	5.02	0.652	0.7	0.01392	0.12058
7894017			NA	NA	NA	2.354	5.656	4.955	0.74	0.7	0.03033	0.26163
7896391			NA	NA	NA	2.324	7.076	6.374	0.75	0.7	0.03459	0.27403
7892772			NA	NA	NA	2.154	5.003	4.303	0.793	0.7	0.04661	0.3513
8056102	CD302	CD302 molecule	9936	Hs.130014	NM_014880//NP_055695	2.142	7.726	7.025	0.798	0.7	0.04681	0.3572
7892771			NA	NA	NA	2.113	5.905	5.207	0.803	0.7	0.05051	0.37169
7895894			NA	NA	NA	2.077	4.209	3.505	0.821	0.7	0.05382	0.39013
7893315			NA	NA	NA	1.91	5.734	5.032	0.877	0.7	0.0729	0.48194
8099922			NA	NA	NA	1.586	5.808	5.11	1.023	0.7	0.13126	0.68387
7894285			NA	NA	NA	1.461	4.708	4.013	1.096	0.7	0.16124	0.76707
7896364			NA	NA	NA	1.311	5.273	4.568	1.225	0.7	0.20673	0.86804
8166826	USP9X	ubiquitin specific peptidase 9, X-linked	8239	Hs.77578	NM_001039590//NM_001039591//NP_001034679//NP_001034680	4.061	8.253	7.567	0.509	0.69	0.00076	0.00504
7981217	ATG2B	ATG2 autophagy related 2 homolog B (S. cerevisiae)	55102	Hs.168241	NM_018036//NP_060506	3.79	7.241	6.554	0.529	0.69	0.00169	0.01128
8089999	KPNA1	karyopherin alpha 1 (importin alpha 5)	3836	Hs.161008	NM_002264//NP_002255//NR_026698	3.771	8.034	7.34	0.536	0.69	0.00208	0.0119
8095854	2025-09-11	septin 11	55752	Hs.128199	NM_018243//NP_060713	3.581	9.3	8.606	0.552	0.69	0.00214	0.02003
7925561	C1orf199	chromosome 1 open reading frame 199	284702	Hs.106212//Hs.657313//Hs.715571	NR_026778	3.269	8.385	7.699	0.577	0.69	0.00605	0.04381
8151561	ZFAND1	zinc finger, AN1-type domain 1	79752	Hs.655453	NM_024699//NP_078975	3.219	7.118	6.429	0.585	0.69	0.00677	0.04925
7989885	LOC646358	DnaJ (Hsp40) homolog, subfamily B, member 14 pseudogene	646358	Hs.669711	NA	3.108	7.457	6.768	0.597	0.69	0.0069	0.06335
7927062	ZNF33A	zinc finger protein 33A	7581	Hs.435774	NM_006954//NM_006974//NP_008885//NP_008905	3.058	7.186	6.493	0.608	0.69	0.00753	0.07069
7922637	TOR1AIP2	torsin A interacting protein 2	163590	Hs.655655	NM_145034//NP_659471	3.011	7.161	6.471	0.611	0.69	0.00823	0.07821
8054414	RGPD4	RANBP2-like and GRIP domain containing 4	285190	Hs.512050	NM_182588//NP_872394//XM_001721299//XP_001721351	2.929	8.984	8.294	0.623	0.69	0.00921	0.09283
7894002			NA	NA	NA	2.918	5.179	4.494	0.621	0.69	0.00952	0.09495
7892840			NA	NA	NA	2.889	4.233	3.541	0.631	0.69	0.01187	0.10071
8042503	MXD1	MAX dimerization protein 1	4084	Hs.468908	NM_002357//NP_002348	2.615	7.726	7.038	0.673	0.69	0.01754	0.16938
8083445			NA	NA	NA	2.581	6.391	5.697	0.685	0.69	0.01908	0.17984
8041592	EML4	echinoderm microtubule associated protein like 4	27436	Hs.712760	NM_001145076//NM_019063//NP_001138548//NP_061936	2.301	6.752	6.061	0.744	0.69	0.03371	0.28379
7896010			NA	NA	NA	2.106	5.745	5.054	0.798	0.69	0.04982	0.37523
7895910			NA	NA	NA	2.039	5.004	4.316	0.815	0.69	0.05725	0.41013
7893062			NA	NA	NA	1.884	4.26	3.571	0.871	0.69	0.08097	0.4971
7975779	FOS	v-fos FBJ murine osteosarcoma viral oncogene homolog	2353	Hs.718415	NM_005252//NP_005243	1.785	6.941	6.255	0.908	0.69	0.09801	0.5567
7898677	HS6ST1	heparan sulfate 6-O-sulfotransferase 1	9394	Hs.512841	NM_004807//NP_004798	1.62	4.854	4.16	0.999	0.69	0.12623	0.66159
7909568	DTL	denticleless homolog (Drosophila)	51514	Hs.656473	NM_016448//NP_057532	1.253	6.855	6.167	1.247	0.69	0.22636	0.90691
8054676	RGPD5	RANBP2-like and GRIP domain containing 5	84220	Hs.469630	NM_005054//NM_032260//NP_005045//NP_115636	3.728	9.183	8.508	0.525	0.68	0.00156	0.01343
8152215	KLF10	Kruppel-like factor 10	7071	Hs.435001	NM_001032282//NM_005655//NP_001027453//NP_005646	3.913	6.901	6.219	0.516	0.68	0.00181	0.00789
7936064	NT5C2	5'-nucleotidase, cytosolic II	22978	Hs.97439	NM_001134373//NM_012229//NP_001127845//NP_036361	3.648	7.885	7.209	0.531	0.68	0.00191	0.01674
7974566	MUDENG	MU-2/AP1M2 domain containing, death-inducing	55745	Hs.648385	NM_018229//NP_060699//NR_026895	3.717	6.762	6.081	0.531	0.68	0.00276	0.01385
8091546	TMEM14E	transmembrane protein 14E	645843	Hs.632562	NM_001123228//NP_001116700//XM_001724503//XM_930419//XM_942121//XP_001724555//XP_935512//XP_947214	3.326	7.477	6.799	0.564	0.68	0.00379	0.03823
8104944	NIPBL	Nipped-B homolog (Drosophila)	25836	Hs.481927	NM_015384//NM_133433//NP_056199//NP_597677	3.49	8.849	8.168	0.55	0.68	0.00385	0.02541
7974447	SOCS4	suppressor of cytokine signaling 4	122809	Hs.708344	NM_080867//NM_199421//NP_543143//NP_955453	3.254	6.316	5.635	0.574	0.68	0.00508	0.04539
7965357	GALNT4	UDP-N-acetyl-alpha-D-galactosamine:polypeptide N-acetylgalactosaminyltransferase 4 (GalNAc-T4)	8693	Hs.25130//Hs.713979	NM_003774//NP_003765	3.009	7.43	6.748	0.605	0.68	0.00765	0.07854
7923119	ZBTB41	zinc finger and BTB domain containing 41	360023	Hs.529439	NM_194314//NP_919290	3.167	7.388	6.71	0.581	0.68	0.00767	0.05549
7931810	KLF6	Kruppel-like factor 6	1316	Hs.4055//Hs.709396	NM_001300//NP_001291	2.841	6.649	5.971	0.625	0.68	0.01087	0.11085
7971373			NA	NA	NA	2.834	7.166	6.484	0.629	0.68	0.01169	0.11239
7893980			NA	NA	NA	2.693	4.118	3.436	0.653	0.68	0.01613	0.14707
8021914	ADNP2	ADNP homeobox 2	22850	Hs.131915	NM_014913//NP_055728	2.653	5.538	4.856	0.659	0.68	0.01619	0.15822
8135378	PRKAR2B	protein kinase, cAMP-dependent, regulatory, type II, beta	5577	Hs.433068	NM_002736//NP_002727	2.556	6.148	5.465	0.679	0.68	0.0207	0.18783
7893392			NA	NA	NA	2.502	7.639	6.955	0.691	0.68	0.02909	0.20592
7894137			NA	NA	NA	2.304	3.638	2.959	0.731	0.68	0.04003	0.2825
7895781			NA	NA	NA	2.145	4.232	3.547	0.779	0.68	0.04639	0.35572
7895805			NA	NA	NA	1.929	5.201	4.519	0.846	0.68	0.06972	0.471
7926223	CAMK1D	calcium/calmodulin-dependent protein kinase ID	57118	Hs.659517	NM_020397//NM_153498//NP_065130//NP_705718	1.846	7.073	6.397	0.87	0.68	0.08241	0.51963
8134098	PFTK1	PFTAIRE protein kinase 1	5218	Hs.430742	NM_012395//NP_036527	1.623	7.01	6.329	0.978	0.68	0.12235	0.65963
7896286			NA	NA	NA	1.377	4.792	4.116	1.123	0.68	0.18614	0.82361
8021984	YES1	v-yes-1 Yamaguchi sarcoma viral oncogene homolog 1	7525	Hs.194148	NM_005433//NP_005424	1.362	7.032	6.351	1.142	0.68	0.19187	0.83371
8147145	ATP6V0D2	ATPase, H+ transporting, lysosomal 38kDa, V0 subunit d2	245972	Hs.436360	NM_152565//NP_689778	0.962	4.451	3.775	1.567	0.68	0.35216	1
8058182	FAM126B	family with sequence similarity 126, member B	285172	Hs.24701	NM_173822//NP_776183	3.931	7.956	7.281	0.509	0.67	0.00103	0.00748
8147439	PLEKHF2	pleckstrin homology domain containing, family F (with FYVE domain) member 2	79666	Hs.29724	NM_024613//NP_078889	3.827	7.647	6.978	0.512	0.67	0.00134	0.01014
8101013	RCHY1	ring finger and CHY zinc finger domain containing 1	25898	Hs.48297	NM_001008925//NM_001009922//NM_015436//NP_001008925//NP_001009922//NP_056251	3.76	7.412	6.741	0.519	0.67	0.0018	0.01228
7924351	EPRS	glutamyl-prolyl-tRNA synthetase	2058	Hs.497788	NM_004446//NP_004437	3.7	8.257	7.584	0.526	0.67	0.00186	0.01452
8122803			NA	NA	NA	3.57	3.809	3.143	0.531	0.67	0.00373	0.02063
8121161	KIAA0776	KIAA0776	23376	Hs.149367	NM_015323//NP_056138	3.487	7.994	7.329	0.538	0.67	0.00417	0.0256
8152133	RRM2B	ribonucleotide reductase M2 B (TP53 inducible)	50484	Hs.512592	NM_015713//NP_056528	3.263	7.128	6.456	0.566	0.67	0.00434	0.04444
8091009	PIK3CB	phosphoinositide-3-kinase, catalytic, beta polypeptide	5291	Hs.239818	NM_006219//NP_006210	3.297	7.234	6.569	0.557	0.67	0.00492	0.04099
8156826	TGFBR1	transforming growth factor, beta receptor 1	7046	Hs.494622	NM_001130916//NM_004612//NP_001124388//NP_004603	3.116	7.809	7.14	0.58	0.67	0.00605	0.06223
8083933			NA	NA	NA	3.188	5.233	4.563	0.573	0.67	0.00685	0.0529
7938762	GTF2H1	general transcription factor IIH, polypeptide 1, 62kDa	2965	Hs.577202	NM_001142307//NM_005316//NP_001135779//NP_005307	3.035	7.495	6.828	0.588	0.67	0.00986	0.07429
7951034	SNORA8	small nucleolar RNA, H/ACA box 8	654320	Hs.719013	NR_002920	2.664	7.975	7.308	0.643	0.67	0.01814	0.15509
8045398	RAB3GAP1	RAB3 GTPase activating protein subunit 1 (catalytic)	22930	Hs.306327	NM_012233//NP_036365	2.605	7.468	6.8	0.655	0.67	0.01898	0.17241
8094169	CPEB2	cytoplasmic polyadenylation element binding protein 2	132864	Hs.656937	NM_182485//NM_182646//NP_872291//NP_872587	2.538	6.572	5.897	0.675	0.67	0.02131	0.19373
7893562			NA	NA	NA	2.431	3.56	2.886	0.696	0.67	0.03072	0.23152
7894594			NA	NA	NA	2.39	4.046	3.371	0.705	0.67	0.03207	0.24725
7893320			NA	NA	NA	2.327	3.859	3.194	0.71	0.67	0.03297	0.27277
7894667			NA	NA	NA	2.339	4.624	3.957	0.708	0.67	0.03306	0.26779
8084064			NA	NA	NA	2.286	6.78	6.11	0.725	0.67	0.03828	0.29027
7893367			NA	NA	NA	2.162	6.681	6.006	0.762	0.67	0.04542	0.3474
7932765	MPP7	membrane protein, palmitoylated 7 (MAGUK p55 subfamily member 7)	143098	Hs.499159	NM_173496//NP_775767	2.04	5.71	5.037	0.797	0.67	0.05752	0.4096
7895185			NA	NA	NA	2.054	7.044	6.372	0.79	0.67	0.06189	0.40217
7895546			NA	NA	NA	2.044	3.756	3.083	0.796	0.67	0.06472	0.40747
8122986	SNX9	sorting nexin 9	51429	Hs.191213	NM_016224//NP_057308	1.904	7.037	6.368	0.838	0.67	0.07397	0.48542
8050507	WDR35	WD repeat domain 35	57539	Hs.205427	NM_001006657//NM_020779//NP_001006658//NP_065830	1.733	6.168	5.502	0.904	0.67	0.10147	0.58908
8009253			NA	NA	NA	1.658	6.99	6.322	0.941	0.67	0.11506	0.63692
7919578			NA	NA	NA	1.603	6.406	5.738	0.969	0.67	0.12641	0.67271
7991171			NA	NA	NA	1.531	4.547	3.879	1.011	0.67	0.14444	0.72027
7926896	CKS1B	CDC28 protein kinase regulatory subunit 1B	1163	Hs.374378	NM_001826//NP_001817//NR_024163	1.561	3.699	3.033	0.99	0.67	0.14494	0.70037
7893615			NA	NA	NA	1.366	6.305	5.632	1.128	0.67	0.19907	0.83102
7894202			NA	NA	NA	1.326	5.389	4.72	1.15	0.67	0.20244	0.85796
7892501			NA	NA	NA	1.328	7.095	6.42	1.159	0.67	0.20359	0.85661
7953218	RAD51AP1	RAD51 associated protein 1	10635	Hs.504550	NM_001130862//NM_006479//NP_001124334//NP_006470	1.133	5.97	5.302	1.328	0.67	0.27204	0.98614
7895044			NA	NA	NA	1.138	6.588	5.92	1.322	0.67	0.27248	0.98288
8020323	RNMT	RNA (guanine-7-) methyltransferase	8731	Hs.592347	NM_003799//NP_003790	3.871	6.41	5.751	0.501	0.66	0.00112	0.00893
8081256	TBC1D23	TBC1 domain family, member 23	55773	Hs.477003	NM_018309//NP_060779	3.83	8.848	8.19	0.504	0.66	0.00148	0.01006
8041212	LCLAT1	lysocardiolipin acyltransferase 1	253558	Hs.468048//Hs.662770	NM_001002257//NM_182551//NP_001002257//NP_872357	3.433	6.432	5.767	0.542	0.66	0.00322	0.02937
8082643	NEK11	NIMA (never in mitosis gene a)- related kinase 11	79858	Hs.657336	NM_024800//NM_145910//NP_079076//NP_665917	3.382	5.656	5	0.54	0.66	0.00357	0.03335
8148333	EFR3A	EFR3 homolog A (S. cerevisiae)	23167	Hs.204564	NM_015137//NP_055952	3.061	8.253	7.597	0.575	0.66	0.00672	0.07023
7919751	MCL1	myeloid cell leukemia sequence 1 (BCL2-related)	4170	Hs.632486	NM_021960//NM_182763//NP_068779//NP_877495	3.056	9.14	8.477	0.582	0.66	0.00681	0.071
7892951			NA	NA	NA	3.053	6.661	6.005	0.576	0.66	0.00685	0.07146
8130102	KATNA1	katanin p60 (ATPase-containing) subunit A 1	11104	Hs.450175	NM_007044//NP_008975	2.841	6.134	5.47	0.612	0.66	0.01085	0.11085
8060988	BTBD3	BTB (POZ) domain containing 3	22903	Hs.709366	NM_014962//NM_181443//NP_055777//NP_852108	2.702	6.198	5.536	0.632	0.66	0.01682	0.14464
7894900			NA	NA	NA	2.669	4.764	4.108	0.633	0.66	0.01809	0.15369
7895433			NA	NA	NA	2.591	4.963	4.306	0.648	0.66	0.01872	0.17672
7893819			NA	NA	NA	2.576	4.864	4.203	0.653	0.66	0.0195	0.18142
7997239	NPIP	nuclear pore complex interacting protein	9284	Hs.676266	NM_006985//NP_008916	2.542	7.135	6.471	0.662	0.66	0.02043	0.19241
8049544	LRRFIP1	leucine rich repeat (in FLII) interacting protein 1	9208	Hs.471779	NM_001137550//NM_001137551//NM_001137552//NM_001137553//NM_004735//NP_001131022//NP_001131023//NP_001131024//NP_001131025//NP_004726	2.541	4.988	4.324	0.663	0.66	0.02063	0.19274
8156575			NA	NA	NA	2.587	6.454	5.797	0.647	0.66	0.02131	0.17796
7948904	SNORD28	small nucleolar RNA, C/D box 28	9300	NA	NR_002562	2.264	7.401	6.745	0.715	0.66	0.03666	0.29995
7895053			NA	NA	NA	2.261	4.787	4.127	0.72	0.66	0.03684	0.30128
8156538	HIATL1	hippocampus abundant transcript-like 1	84641	Hs.555996//Hs.715500	NM_032558//NP_115947	2.168	6.366	5.71	0.74	0.66	0.04998	0.34449
7895500			NA	NA	NA	1.844	3.88	3.219	0.852	0.66	0.08396	0.52083
7944722	UBASH3B	ubiquitin associated and SH3 domain containing, B	84959	Hs.444075	NM_032873//NP_116262	1.793	6.408	5.749	0.869	0.66	0.09301	0.55177
7895458			NA	NA	NA	1.747	6.167	5.502	0.896	0.66	0.09794	0.5803
7911138	C1orf71	chromosome 1 open reading frame 71	163882	Hs.368353	NM_001139459//NM_152609//NP_001132931//NP_689822//XM_001717264//XP_001717316	1.746	7.562	6.906	0.885	0.66	0.09853	0.58092
7896006			NA	NA	NA	1.438	4.579	3.914	1.062	0.66	0.16772	0.78253
7954382	PYROXD1	pyridine nucleotide-disulphide oxidoreductase domain 1	79912	Hs.709545	NM_024854//NP_079130	3.743	7.068	6.421	0.502	0.65	0.00153	0.01288
7909992	FBXO28	F-box protein 28	23219	Hs.64691	NM_001136115//NM_015176//NP_001129587//NP_055991	3.688	7.028	6.379	0.507	0.65	0.00172	0.015
8020149	NAPG	N-ethylmaleimide-sensitive factor attachment protein, gamma	8774	Hs.464622	NM_003826//NP_003817	3.631	8.301	7.655	0.51	0.65	0.00215	0.01753
7969651	DNAJC3	DnaJ (Hsp40) homolog, subfamily C, member 3	5611	Hs.59214//Hs.656476	NM_006260//NP_006251	3.584	8.182	7.53	0.518	0.65	0.00239	0.01988
8080645	APPL1	adaptor protein, phosphotyrosine interaction, PH domain and leucine zipper containing 1	26060	Hs.476415	NM_012096//NP_036228	3.402	8.378	7.725	0.536	0.65	0.00437	0.03173
8025984	ZNF844	zinc finger protein 844	284391	Hs.646391	NM_001136501//NP_001129973//XR_015205//XR_015644//XR_041446	3.252	4.973	4.321	0.549	0.65	0.00507	0.0456
8127841	PGM3	phosphoglucomutase 3	5238	Hs.708038	NM_015599//NP_056414	3.186	5.685	5.031	0.559	0.65	0.00523	0.05314
7934122	SAR1A	SAR1 homolog A (S. cerevisiae)	56681	Hs.499960	NM_001142648//NM_020150//NP_001136120//NP_064535	3.088	9.044	8.394	0.567	0.65	0.00717	0.06621
7892983			NA	NA	NA	3.002	10.559	9.913	0.574	0.65	0.00776	0.07971
7995258	ZNF267	zinc finger protein 267	10308	Hs.460645	NM_003414//NP_003405	3.056	9.387	8.738	0.569	0.65	0.00808	0.071
7953697			NA	NA	NA	2.836	5.364	4.713	0.6	0.65	0.01399	0.11195
8044499	SLC20A1	solute carrier family 20 (phosphate transporter), member 1	6574	Hs.187946	NM_005415//NP_005406	2.6	7.247	6.594	0.641	0.65	0.0181	0.17394
7922121	ANKRD26L1	ankyrin repeat domain 26-like 1	84832	Hs.537067	NR_026844//XR_017823//XR_040874//XR_040875	2.684	6.7	6.051	0.623	0.65	0.0185	0.14952
7892716			NA	NA	NA	2.543	3.622	2.968	0.652	0.65	0.02177	0.19208
7893581			NA	NA	NA	2.378	4.311	3.657	0.687	0.65	0.02878	0.25198
8107005	CAST	calpastatin	831	Hs.436186	NM_001042440//NM_001042441//NM_001042442//NM_001042443//NM_001042444//NM_001042445//NM_001042446//NM_001750//NM_173060//NM_173061//NM_173063//NP_001035905//NP_001035906//NP_001035907//NP_001035908//NP_001035909//NP_001035910//NP_001035911//NP_001741//NP_775083//NP_775084//NP_775086	2.28	8.176	7.53	0.7	0.65	0.03577	0.29289
7896001			NA	NA	NA	2.216	8.288	7.638	0.72	0.65	0.04114	0.32175
8162490			NA	NA	NA	2.294	8.759	8.104	0.706	0.65	0.04119	0.2868
7925525	CEP170	centrosomal protein 170kDa	9859	Hs.533635	NM_001042404//NM_001042405//NM_014812//NP_001035863//NP_001035864//NP_055627	2.124	8.635	7.981	0.749	0.65	0.04917	0.36615
7894888			NA	NA	NA	2.139	6.75	6.096	0.745	0.65	0.05237	0.35868
8160284	FAM29A	family with sequence similarity 29, member A	54801	Hs.533468	NM_017645//NP_060115	2.049	7.314	6.661	0.77	0.65	0.05558	0.40481
7893668			NA	NA	NA	2.047	3.956	3.311	0.762	0.65	0.05776	0.40587
7902400	SNORD45B	small nucleolar RNA, C/D box 45B	26804	NA	NR_002748	1.881	6.283	5.634	0.822	0.65	0.07812	0.49886
8130578	SNORA20	small nucleolar RNA, H/ACA box 20	677806	Hs.689705	NR_002960	1.848	4.582	3.933	0.834	0.65	0.08167	0.51843
7894327			NA	NA	NA	1.815	4.4	3.755	0.842	0.65	0.08672	0.53833
7894184			NA	NA	NA	1.789	5.626	4.976	0.859	0.65	0.09115	0.55423
8133860	GNAI1	guanine nucleotide binding protein (G protein), alpha inhibiting activity polypeptide 1	2770	Hs.134587	NM_002069//NP_002060	1.681	7.21	6.558	0.909	0.65	0.11434	0.62212
7926545	PLXDC2	plexin domain containing 2	84898	Hs.658134	NM_032812//NP_116201	1.641	6.932	6.277	0.931	0.65	0.1199	0.64792
7892744			NA	NA	NA	1.379	5.708	5.058	1.079	0.65	0.18486	0.82226
8008885			NA	NA	NA	1.329	9.066	8.42	1.108	0.65	0.20239	0.85594
7893241			NA	NA	NA	1.213	6.048	5.399	1.212	0.65	0.24116	0.93354
8079346	SACM1L	SAC1 suppressor of actin mutations 1-like (yeast)	22908	Hs.156509	NM_014016//NP_054735	3.479	8.687	8.049	0.516	0.64	0.00278	0.02613
8180323	USP12	ubiquitin specific peptidase 12	219333	Hs.42400	NM_182488//NP_872294	3.257	8.509	7.866	0.542	0.64	0.00487	0.04507
8022473	ESCO1	establishment of cohesion 1 homolog 1 (S. cerevisiae)	114799	Hs.464733	NM_052911//NP_443143	3.198	7.226	6.585	0.546	0.64	0.00519	0.0517
8016245	LRRC37A4	leucine rich repeat containing 37, member A4 (pseudogene)	55073	Hs.663277//Hs.675446	NR_002940	3.286	7.98	7.342	0.535	0.64	0.00544	0.04208
7922410	SNORD44	small nucleolar RNA, C/D box 44	26806	NA	NR_002750	3.125	4.723	4.084	0.554	0.64	0.0064	0.061
8110666			NA	NA	NA	3.013	7.258	6.617	0.568	0.64	0.00791	0.07787
7969428	UCHL3	ubiquitin carboxyl-terminal esterase L3 (ubiquitin thiolesterase)	7347	Hs.162241	NM_006002//NP_005993	2.961	7.782	7.138	0.578	0.64	0.00846	0.08689
7895738			NA	NA	NA	2.598	4.863	4.222	0.63	0.64	0.02204	0.17456
7948902	SNORD29	small nucleolar RNA, C/D box 29	9297	NA	NR_002559	2.504	7.068	6.427	0.647	0.64	0.02276	0.20523
8046726	SSFA2	sperm specific antigen 2	6744	Hs.591602	NM_001130445//NM_006751//NP_001123917//NP_006742	2.496	8.468	7.829	0.647	0.64	0.02334	0.20801
7896461			NA	NA	NA	2.465	4.668	4.026	0.656	0.64	0.02406	0.21901
8083063	SLC25A36	solute carrier family 25, member 36	55186	Hs.144130	NM_001104647//NM_018155//NP_001098117//NP_060625	2.37	7.829	7.189	0.673	0.64	0.03305	0.25517
7894182			NA	NA	NA	2.266	5.287	4.649	0.695	0.64	0.03745	0.29906
8098121	RAPGEF2	Rap guanine nucleotide exchange factor (GEF) 2	9693	Hs.113912	NM_014247//NP_055062	2.223	8.23	7.593	0.704	0.64	0.03931	0.31851
7895348			NA	NA	NA	2.173	4.597	3.957	0.721	0.64	0.04482	0.34208
7908347	OCLM	oculomedin	10896	Hs.679230	NM_022375//NP_071770	2.108	7.468	6.824	0.742	0.64	0.05427	0.37422
8164165	HSPA5	heat shock 70kDa protein 5 (glucose-regulated protein, 78kDa)	3309	Hs.716396	NM_005347//NP_005338	1.994	9.627	8.985	0.774	0.64	0.06493	0.43451
7896331			NA	NA	NA	2.026	8.301	7.66	0.763	0.64	0.0678	0.4171
8148304	TRIB1	tribbles homolog 1 (Drosophila)	10221	Hs.444947	NM_025195//NP_079471	1.952	6.893	6.252	0.786	0.64	0.06807	0.45792
7896444			NA	NA	NA	1.925	6.299	5.657	0.796	0.64	0.075	0.47329
7894688			NA	NA	NA	1.865	6.325	5.681	0.82	0.64	0.08232	0.50831
7953291	CD9	CD9 molecule	928	Hs.114286	NM_001769//NP_001760	1.662	8.351	7.706	0.907	0.64	0.11457	0.63434
7894679			NA	NA	NA	1.653	4.772	4.131	0.906	0.64	0.1171	0.64015
7893622			NA	NA	NA	1.451	4.332	3.69	1.018	0.64	0.164	0.77379
8121588	DSE	dermatan sulfate epimerase	29940	Hs.486292	NM_001080976//NM_013352//NP_001074445//NP_037484	1.351	7.632	6.992	1.081	0.64	0.19354	0.84113
7895300			NA	NA	NA	1.17	6.354	5.717	1.228	0.64	0.2613	0.96194
8161755	ALDH1A1	aldehyde dehydrogenase 1 family, member A1	216	Hs.76392	NM_000689//NP_000680	0.907	5.984	5.344	1.571	0.64	0.37792	1
7893387			NA	NA	NA	3.548	3.524	2.894	0.504	0.63	0.00254	0.02186
7956670	USP15	ubiquitin specific peptidase 15	9958	Hs.434951	NM_006313//NP_006304	3.373	9.051	8.421	0.52	0.63	0.0034	0.03409
7913558	LUZP1	leucine zipper protein 1	7798	Hs.257900//Hs.654306	NM_001142546//NM_033631//NP_001136018//NP_361013	3.281	7.333	6.707	0.525	0.63	0.00468	0.04259
8102730	MFSD8	major facilitator superfamily domain containing 8	256471	Hs.480701	NM_152778//NP_689991	3.384	6.198	5.565	0.521	0.63	0.00513	0.03318
8145365	DOCK5	dedicator of cytokinesis 5	80005	Hs.195403	NM_024940//NP_079216	3.246	6.518	5.887	0.533	0.63	0.00516	0.04625
7939158	QSER1	glutamine and serine rich 1	79832	Hs.369368	NM_001076786//NP_001070254	3.178	7.23	6.598	0.541	0.63	0.0052	0.05412
7951038	SNORA40	small nucleolar RNA, H/ACA box 40	677822	Hs.712030	NR_002973	3.135	7.109	6.48	0.543	0.63	0.00574	0.05965
8020254	SEH1L	SEH1-like (S. cerevisiae)	81929	Hs.301048	NM_001013437//NM_031216//NP_001013455//NP_112493	3.157	7.796	7.164	0.543	0.63	0.00589	0.05677
7901867	USP1	ubiquitin specific peptidase 1	7398	Hs.35086	NM_001017415//NM_001017416//NM_003368//NP_001017415//NP_001017416//NP_003359	3.078	6.965	6.338	0.548	0.63	0.0065	0.06767
8099506	TAPT1	transmembrane anterior posterior transformation 1	202018	Hs.479223	NM_153365//NP_699196	3.097	6.765	6.132	0.551	0.63	0.00652	0.06491
8047401			NA	NA	NA	3.033	6.926	6.3	0.552	0.63	0.00755	0.07461
7951873	KIAA0999	KIAA0999 protein	23387	Hs.167451	NM_025164//NP_079440	2.837	6.759	6.13	0.581	0.63	0.01114	0.11173
8154979			NA	NA	NA	2.915	4.347	3.722	0.566	0.63	0.01425	0.09554
7962590	RPAP3	RNA polymerase II associated protein 3	79657	Hs.437855	NM_024604//NP_078880	2.729	7.996	7.37	0.593	0.63	0.01488	0.13754
7895982			NA	NA	NA	2.731	8.928	8.301	0.594	0.63	0.01577	0.13702
7927955	KIAA1279	KIAA1279	26128	Hs.279580	NM_015634//NP_056449	2.679	7.472	6.842	0.605	0.63	0.01661	0.1509
8079021	CTNNB1	catenin (cadherin-associated protein), beta 1, 88kDa	1499	Hs.476018	NM_001098209//NM_001098210//NM_001904//NP_001091679//NP_001091680//NP_001895	2.792	9.406	8.779	0.585	0.63	0.01732	0.12198
8047815	FASTKD2	FAST kinase domains 2	22868	Hs.5930	NM_001136193//NM_001136194//NM_014929//NP_001129665//NP_001129666//NP_055744	2.468	6.442	5.807	0.648	0.63	0.0258	0.21792
8117020	MYLIP	myosin regulatory light chain interacting protein	29116	Hs.484738	NM_013262//NP_037394	2.278	7.229	6.596	0.687	0.63	0.03569	0.29377
8098177	KLHL2	kelch-like 2, Mayven (Drosophila)	11275	Hs.388668	NM_007246//NP_009177	2.195	7.13	6.498	0.706	0.63	0.04181	0.33159
7974125	FAM179B	family with sequence similarity 179, member B	23116	Hs.371078	NM_015091//NP_055906	2.141	6.524	5.893	0.719	0.63	0.04629	0.35769
7982514			NA	NA	NA	2.185	8.048	7.422	0.701	0.63	0.0463	0.33633
7895695			NA	NA	NA	2.021	6.784	6.154	0.751	0.63	0.06777	0.41979
8023259	SNORD58A	small nucleolar RNA, C/D box 58A	26791	NA	NR_002571	1.968	6.074	5.444	0.768	0.63	0.06792	0.44893
7895542			NA	NA	NA	1.792	7.823	7.196	0.826	0.63	0.09841	0.55239
7896669			NA	NA	NA	1.643	6.388	5.761	0.89	0.63	0.11803	0.64662
7893965			NA	NA	NA	1.535	5.551	4.92	0.95	0.63	0.14506	0.71761
8126119			NA	NA	NA	1.508	5.801	5.171	0.965	0.63	0.15403	0.7356
7894274			NA	NA	NA	1.314	5.955	5.326	1.09	0.63	0.20548	0.86603
8140782	ABCB1	ATP-binding cassette, sub-family B (MDR/TAP), member 1	5243	Hs.489033	NM_000927//NP_000918	1.212	6.392	5.762	1.175	0.63	0.2416	0.9342
7894045			NA	NA	NA	1.197	6.11	5.478	1.195	0.63	0.24791	0.94414
7930682	FAM160B1	family with sequence similarity 160, member B1	57700	Hs.192619	NM_001135051//NM_020940//NP_001128523//NP_065991	3.528	7.536	6.912	0.5	0.62	0.00255	0.02303
8101839	EIF4E	eukaryotic translation initiation factor 4E	1977	Hs.249718	NM_001130678//NM_001130679//NM_001968//NP_001124150//NP_001124151//NP_001959	3.31	5.96	5.343	0.515	0.62	0.00399	0.03974
7954511	STK38L	serine/threonine kinase 38 like	23012	Hs.184523	NM_015000//NP_055815	3.297	9.043	8.427	0.515	0.62	0.00401	0.04099
8108927	RBM27	RNA binding motif protein 27	54439	Hs.61441	NM_018989//NP_061862//XM_001720239//XM_001723796//XM_001723897//XP_001720291//XP_001723848//XP_001723949	3.32	8.253	7.633	0.516	0.62	0.00415	0.03879
7971967	DIS3	DIS3 mitotic control homolog (S. cerevisiae)	22894	Hs.643464	NM_001128226//NM_014953//NP_001121698//NP_055768	3.367	8.612	7.995	0.509	0.62	0.00416	0.0346
8059776	KCNJ13	potassium inwardly-rectifying channel, subfamily J, member 13	3769	Hs.467338	NM_002242//NP_002233	3.104	6.005	5.381	0.542	0.62	0.00646	0.06391
7895412			NA	NA	NA	3.017	4.456	3.831	0.553	0.62	0.0077	0.07721
7917741	TMED5	transmembrane emp24 protein transport domain containing 5	50999	Hs.482873	NM_016040//NP_057124	3.095	7.155	6.535	0.539	0.62	0.00804	0.06519
8008817			NA	NA	NA	2.842	3.519	2.904	0.567	0.62	0.01081	0.11063
8011462	C17orf85	chromosome 17 open reading frame 85	55421	Hs.120963	NM_001114118//NM_018553//NP_001107590//NP_061023	2.752	8.616	7.999	0.582	0.62	0.01557	0.13169
7893685			NA	NA	NA	2.655	8.73	8.112	0.598	0.62	0.01815	0.15765
8053801	ANKRD36B	ankyrin repeat domain 36B	57730	Hs.532921	NM_025190//NP_079466	2.525	8.924	8.301	0.625	0.62	0.022	0.19807
8027429			NA	NA	NA	2.473	6.165	5.543	0.633	0.62	0.02361	0.21613
7893637			NA	NA	NA	2.408	7.972	7.353	0.644	0.62	0.0297	0.24026
7896217			NA	NA	NA	2.36	5.926	5.31	0.65	0.62	0.0298	0.2592
8147661	SPAG1	sperm associated antigen 1	6674	Hs.591866	NM_003114//NM_172218//NP_003105//NP_757367	2.3	6.039	5.422	0.664	0.62	0.03373	0.28422
8012852			NA	NA	NA	2.193	8.016	7.401	0.687	0.62	0.04217	0.33253
7893423			NA	NA	NA	2.243	4.217	3.594	0.684	0.62	0.04488	0.30937
7902861	LRRC8B	leucine rich repeat containing 8 family, member B	23507	Hs.482017//Hs.632420	NM_001134476//NM_015350//NP_001127948//NP_056165	2.156	6.903	6.279	0.706	0.62	0.04955	0.35032
8164013	STRBP	spermatid perinuclear RNA binding protein	55342	Hs.287659//Hs.708072	NM_018387//NP_060857	2.085	8.097	7.48	0.718	0.62	0.05216	0.38599
7928937	MINPP1	multiple inositol polyphosphate histidine phosphatase, 1	9562	Hs.121260	NM_004897//NP_004888	2.004	7.695	7.078	0.742	0.62	0.0607	0.42903
7892672			NA	NA	NA	1.939	4.727	4.106	0.766	0.62	0.0684	0.46529
8040440	GEN1	Gen homolog 1, endonuclease (Drosophila)	348654	Hs.467793	NM_001130009//NM_182625//NP_001123481//NP_872431	1.808	6.541	5.925	0.806	0.62	0.08787	0.5426
7896086			NA	NA	NA	1.769	5.632	5.008	0.832	0.62	0.09462	0.56659
7989883			NA	NA	NA	1.651	6.167	5.545	0.881	0.62	0.11632	0.64144
7894783			NA	NA	NA	1.566	6.958	6.342	0.912	0.62	0.13697	0.69706
7895584			NA	NA	NA	1.497	6.529	5.908	0.956	0.62	0.15341	0.74295
7894204			NA	NA	NA	1.462	6.053	5.434	0.975	0.62	0.16457	0.7664
7895900			NA	NA	NA	1.35	4.466	3.847	1.047	0.62	0.19527	0.8418
8019649			NA	NA	NA	1.318	6.394	5.779	1.063	0.62	0.20397	0.86334
8100523	SPINK2	serine peptidase inhibitor, Kazal type 2 (acrosin-trypsin inhibitor)	6691	Hs.98243	NM_021114//NP_066937	1.241	7.566	6.948	1.129	0.62	0.23056	0.91492
8017421	CCDC47	coiled-coil domain containing 47	57003	Hs.202011	NM_020198//NP_064583	3.366	8.756	8.145	0.504	0.61	0.00346	0.03469
7977058	EIF5	eukaryotic translation initiation factor 5	1983	Hs.433702	NM_001969//NM_183004//NP_001960//NP_892116	3.358	8.879	8.264	0.508	0.61	0.00381	0.03537
7988713	TRPM7	transient receptor potential cation channel, subfamily M, member 7	54822	Hs.512894	NM_017672//NP_060142	3.312	7.934	7.321	0.511	0.61	0.00495	0.03955
7893014			NA	NA	NA	3.191	4.914	4.308	0.517	0.61	0.00509	0.05254
7990092	MYO9A	myosin IXA	4649	Hs.546268	NM_006901//NP_008832	3.186	6.225	5.612	0.524	0.61	0.00601	0.05314
7975545	PSEN1	presenilin 1	5663	Hs.3260	NM_000021//NM_007318//NP_000012//NP_015557	3.229	8.901	8.287	0.521	0.61	0.00607	0.04812
8028102			NA	NA	NA	3.117	6.141	5.531	0.528	0.61	0.00658	0.06209
7898957	RCAN3	RCAN family member 3	11123	Hs.656799	NM_013441//NP_038469	2.969	7.032	6.425	0.543	0.61	0.00828	0.08545
8137709	ZFAND2A	zinc finger, AN1-type domain 2A	90637	Hs.648111	NM_182491//NP_872297	2.775	8.68	8.069	0.573	0.61	0.01365	0.12604
7893690			NA	NA	NA	2.763	6.489	5.876	0.577	0.61	0.01392	0.12897
7892652			NA	NA	NA	2.569	10.036	9.429	0.601	0.61	0.01953	0.18364
7914563	YARS	tyrosyl-tRNA synthetase	8565	Hs.706890	NM_003680//NP_003671	2.622	8.081	7.468	0.598	0.61	0.02269	0.16728
7902512	DNAJB4	DnaJ (Hsp40) homolog, subfamily B, member 4	11080	Hs.13852	NM_007034//NP_008965	2.444	7.834	7.226	0.625	0.61	0.0273	0.22668
7895219			NA	NA	NA	2.282	4.666	4.058	0.658	0.61	0.0356	0.29202
8051707	MAP4K3	mitogen-activated protein kinase kinase kinase kinase 3	8491	Hs.655750	NM_003618//NP_003609	2.236	7.414	6.803	0.673	0.61	0.04169	0.31255
8080911	KBTBD8	kelch repeat and BTB (POZ) domain containing 8	84541	Hs.116665	NM_032505//NP_115894	2.291	5.415	4.805	0.659	0.61	0.04183	0.2881
7903049	CCDC18	coiled-coil domain containing 18	343099	Hs.716682	NM_206886//NP_996769	2.174	6.602	5.994	0.683	0.61	0.04349	0.3416
7894422			NA	NA	NA	2.068	5.967	5.361	0.71	0.61	0.05337	0.39482
7893500			NA	NA	NA	2.029	7.659	7.045	0.73	0.61	0.06065	0.41548
7894911			NA	NA	NA	1.988	4.252	3.647	0.732	0.61	0.06291	0.43782
8176276	ATRX	alpha thalassemia/mental retardation syndrome X-linked (RAD54 homolog, S. cerevisiae)	546	Hs.533526//Hs.653797	NM_000489//NM_138270//NP_000480//NP_612114	1.742	6.383	5.768	0.83	0.61	0.10542	0.58343
7894254			NA	NA	NA	1.604	6.457	5.85	0.88	0.61	0.12985	0.67205
7894260			NA	NA	NA	1.56	4.796	4.185	0.908	0.61	0.13619	0.70103
7893216			NA	NA	NA	1.524	5.166	4.554	0.927	0.61	0.14479	0.72493
8143341	JHDM1D	jumonji C domain containing histone demethylase 1 homolog D (S. cerevisiae)	80853	Hs.308710	NM_030647//NP_085150	1.398	5.94	5.328	1.004	0.61	0.18412	0.80946
7895570			NA	NA	NA	1.328	4.348	3.739	1.045	0.61	0.20181	0.85661
8074593	RIMBP3B	RIMS binding protein 3B	440804	Hs.115429//Hs.568257	NM_001128635//NP_001122107//XM_036936//XP_036936	1.073	6.779	6.173	1.268	0.61	0.30086	1
8016932	MPO	myeloperoxidase	4353	Hs.458272	NM_000250//NP_000241	1.021	6.42	5.815	1.327	0.61	0.32221	1
8073192	UQCRFS1	ubiquinol-cytochrome c reductase, Rieske iron-sulfur polypeptide 1	7386	Hs.170107	NM_006003//NP_005994	3.283	7.557	6.956	0.504	0.6	0.00435	0.04238
7904965	PDE4DIP	phosphodiesterase 4D interacting protein	9659	Hs.584841//Hs.613082//Hs.654651//Hs.657186//Hs.657490	NM_001002810//NM_001002811//NM_001002812//NM_014644//NM_022359//NP_001002810//NP_001002811//NP_001002812//NP_055459//NP_071754	3.118	7.323	6.718	0.524	0.6	0.00617	0.06196
8056220	AHCTF1	AT hook containing transcription factor 1	25909	Hs.300887	NM_015446//NP_056261	3.104	6.616	6.014	0.523	0.6	0.00625	0.06391
7926127	CUGBP2	CUG triplet repeat, RNA binding protein 2	10659	Hs.309288	NM_001025076//NM_001025077//NM_001083591//NM_006561//NP_001020247//NP_001020248//NP_001077060//NP_006552	3.107	7.727	7.132	0.517	0.6	0.00634	0.06349
8020814	RNF138	ring finger protein 138	51444	Hs.302408	NM_016271//NM_198128//NP_057355//NP_937761	3.066	6.407	5.806	0.526	0.6	0.00758	0.06947
7952986	HSN2	hereditary sensory neuropathy, type II	378465	Hs.656067//Hs.701055	NM_213655//NP_998820	3.044	5.423	4.824	0.527	0.6	0.00787	0.07287
8101990			NA	NA	NA	2.967	4.968	4.372	0.534	0.6	0.00855	0.08581
7893806			NA	NA	NA	2.936	8.586	7.989	0.538	0.6	0.00886	0.09151
7942174	PPFIA1	protein tyrosine phosphatase, receptor type, f polypeptide (PTPRF), interacting protein (liprin), alpha 1	8500	Hs.530749	NM_003626//NM_177423//NP_003617//NP_803172	2.957	7.643	7.046	0.536	0.6	0.00913	0.08761
7965264	CEP290	centrosomal protein 290kDa	80184	Hs.150444	NM_025114//NP_079390	3.006	6.537	5.936	0.533	0.6	0.00919	0.07904
8152782	KIAA0196	KIAA0196	9897	Hs.270043	NM_014846//NP_055661	2.918	6.748	6.147	0.544	0.6	0.00948	0.09495
8081808			NA	NA	NA	2.823	6.222	5.622	0.555	0.6	0.01133	0.11484
8157858	GAPVD1	GTPase activating protein and VPS9 domains 1	26130	Hs.495134	NM_015635//NP_056450	2.87	7.374	6.778	0.546	0.6	0.01159	0.10463
8100378	RPL21P44	ribosomal protein L21 pseudogene 44	402176	Hs.452943	NM_001011538//NP_001011538//NR_027153	2.81	6.29	5.689	0.558	0.6	0.0116	0.1178
7908543	NEK7	NIMA (never in mitosis gene a)-related kinase 7	140609	Hs.24119	NM_133494//NP_598001	2.808	6.386	5.786	0.558	0.6	0.01187	0.11826
7957806	SCYL2	SCY1-like 2 (S. cerevisiae)	55681	Hs.506481	NM_017988//NP_060458	2.81	8.382	7.787	0.553	0.6	0.0126	0.1178
7980923	TRIP11	thyroid hormone receptor interactor 11	9321	Hs.632339	NM_004239//NP_004230	2.957	8.446	7.848	0.536	0.6	0.01299	0.08761
7894342			NA	NA	NA	2.95	3.376	2.778	0.537	0.6	0.01334	0.0889
7895888			NA	NA	NA	2.69	4.987	4.388	0.574	0.6	0.01497	0.14788
8180257	CEP170	centrosomal protein 170kDa	9859	Hs.533635	NM_001042404//NM_001042405//NM_014812//NP_001035863//NP_001035864//NP_055627	2.716	8.355	7.756	0.569	0.6	0.01501	0.14092
7929032	FAS	Fas (TNF receptor superfamily, member 6)	355	Hs.244139	NM_000043//NM_152871//NM_152872//NM_152873//NM_152874//NM_152875//NM_152876//NM_152877//NP_000034//NP_690610//NP_690611//NP_690612//NP_690613//NP_690614//NP_690615//NP_690616	2.515	7.54	6.938	0.606	0.6	0.02318	0.20146
7968976	LRCH1	leucine-rich repeats and calponin homology (CH) domain containing 1	23143	Hs.656722	NM_015116//NP_055931	2.473	6.749	6.148	0.613	0.6	0.02382	0.21613
8099027			NA	NA	NA	2.501	6.244	5.648	0.603	0.6	0.02595	0.20627
7914212	SNORA61	small nucleolar RNA, H/ACA box 61	677838	Hs.719014	NR_002987	2.428	8.611	8.015	0.616	0.6	0.02855	0.23265
7893552			NA	NA	NA	2.388	6.158	5.557	0.629	0.6	0.02908	0.24803
8006123	CPD	carboxypeptidase D	1362	Hs.446079	NM_001304//NP_001295	2.271	7.79	7.194	0.647	0.6	0.03631	0.29685
8167910			NA	NA	NA	2.153	3.602	3.003	0.679	0.6	0.04951	0.35179
7894706			NA	NA	NA	2.17	7.335	6.731	0.681	0.6	0.04982	0.34353
7893311			NA	NA	NA	2.069	7.467	6.865	0.704	0.6	0.05506	0.39429
8057887	STK17B	serine/threonine kinase 17b	9262	Hs.710234//Hs.88297	NM_004226//NP_004217	2.051	8.484	7.884	0.708	0.6	0.05606	0.40376
8156060	TLE4	transducin-like enhancer of split 4 (E(sp1) homolog, Drosophila)	7091	Hs.444213	NM_007005//NP_008936	1.933	7.449	6.847	0.745	0.6	0.07084	0.46871
7973918	FAM177A1	family with sequence similarity 177, member A1	283635	Hs.446357	NM_001079519//NM_173607//NP_001072987//NP_775878	1.879	6.232	5.628	0.765	0.6	0.07973	0.50003
7893493			NA	NA	NA	1.854	6.336	5.733	0.772	0.6	0.08293	0.51485
7895349			NA	NA	NA	1.725	5.007	4.41	0.814	0.6	0.10442	0.59413
7895429			NA	NA	NA	1.705	5.03	4.426	0.832	0.6	0.10937	0.6068
7896498			NA	NA	NA	1.747	8.099	7.496	0.813	0.6	0.10992	0.5803
8105300			NA	NA	NA	1.749	3.997	3.398	0.806	0.6	0.11234	0.57905
7923440			NA	NA	NA	1.625	4.704	4.101	0.864	0.6	0.12156	0.65833
7893983			NA	NA	NA	1.575	4.622	4.024	0.882	0.6	0.13559	0.69112
8017098			NA	NA	NA	1.489	10.352	9.752	0.929	0.6	0.157	0.74831
7896318			NA	NA	NA	1.432	4.771	4.167	0.968	0.6	0.1697	0.78657
7892724			NA	NA	NA	1.447	3.891	3.289	0.957	0.6	0.17252	0.77648
7965335	DUSP6	dual specificity phosphatase 6	1848	Hs.298654	NM_001946//NM_022652//NP_001937//NP_073143	1.292	7.143	6.541	1.06	0.6	0.21257	0.8808
7894676			NA	NA	NA	1.053	6.965	6.365	1.277	0.6	0.30626	1
7922976	PTGS2	prostaglandin-endoperoxide synthase 2 (prostaglandin G/H synthase and cyclooxygenase)	5743	Hs.196384	NM_000963//NP_000954	0.779	7.219	6.623	1.691	0.6	0.44757	1
8163424			NA	NA	NA	3.037	6.898	6.305	0.523	0.59	0.00709	0.07397
8069768			NA	NA	NA	2.972	4.703	4.115	0.525	0.59	0.00889	0.08492
8068105	BACH1	BTB and CNC homology 1, basic leucine zipper transcription factor 1	571	Hs.154276	NM_001011545//NM_001186//NM_206866//NP_001011545//NP_001177//NP_996749	2.767	7.831	7.242	0.553	0.59	0.01354	0.12799
8103755	FBXO8	F-box protein 8	26269	Hs.76917	NM_012180//NP_036312	2.741	7.506	6.913	0.56	0.59	0.0143	0.13446
8001666	CSNK2A2	casein kinase 2, alpha prime polypeptide	1459	Hs.82201	NM_001896//NP_001887	2.769	9.631	9.038	0.557	0.59	0.01613	0.1275
7895247			NA	NA	NA	2.549	8.183	7.596	0.586	0.59	0.02016	0.19011
8097058			NA	NA	NA	2.523	5.774	5.184	0.592	0.59	0.02138	0.19875
7909332	CD55	CD55 molecule, decay accelerating factor for complement (Cromer blood group)	1604	Hs.126517	NM_000574//NM_001114752//NP_000565//NP_001108224	2.451	8.979	8.386	0.607	0.59	0.02795	0.2241
8076515	ARFGAP3	ADP-ribosylation factor GTPase activating protein 3	26286	Hs.162877	NM_001142293//NM_014570//NP_001135765//NP_055385	2.426	7.243	6.655	0.607	0.59	0.03003	0.2334
8088680	C3orf64	chromosome 3 open reading frame 64	285203	Hs.518059	NM_173654//NP_775925	2.316	5.444	4.852	0.634	0.59	0.03659	0.2774
7895388			NA	NA	NA	2.331	6.525	5.931	0.633	0.59	0.03707	0.27111
7893542			NA	NA	NA	2.18	6.419	5.829	0.662	0.59	0.04665	0.33872
7993664	CP110	CP110 protein	9738	Hs.279912	NM_014711//NP_055526	2.098	6.388	5.8	0.681	0.59	0.05254	0.37931
8020088			NA	NA	NA	2.085	4.259	3.668	0.688	0.59	0.05866	0.38599
7893654			NA	NA	NA	1.954	5.523	4.933	0.724	0.59	0.06662	0.45679
7895646			NA	NA	NA	1.927	3.755	3.163	0.734	0.59	0.07376	0.47215
8169000			NA	NA	NA	1.859	4.758	4.168	0.753	0.59	0.07943	0.51187
7893645			NA	NA	NA	1.805	4.017	3.424	0.776	0.59	0.08787	0.54443
7898988	CLIC4	chloride intracellular channel 4	25932	Hs.440544	NM_013943//NP_039234	1.809	9.408	8.823	0.765	0.59	0.0916	0.54199
7911178	NLRP3	NLR family, pyrin domain containing 3	114548	Hs.159483	NM_001079821//NM_001127461//NM_001127462//NM_004895//NM_183395//NP_001073289//NP_001120933//NP_001120934//NP_004886//NP_899632	1.745	6.473	5.879	0.801	0.59	0.09851	0.58155
8055402			NA	NA	NA	1.706	4.614	4.021	0.816	0.59	0.10584	0.60616
7893583			NA	NA	NA	1.573	7.525	6.94	0.863	0.59	0.13451	0.69244
7893575			NA	NA	NA	1.539	6.424	5.83	0.894	0.59	0.14124	0.71496
7951686	IL18	interleukin 18 (interferon-gamma-inducing factor)	3606	Hs.83077	NM_001562//NP_001553	1.533	5.939	5.349	0.89	0.59	0.14312	0.71894
8055426	MCM6	minichromosome maintenance complex component 6	4175	Hs.444118	NM_005915//NP_005906	1.509	7.271	6.684	0.898	0.59	0.14856	0.73494
7922408	SNORD78	small nucleolar RNA, C/D box 78	692198	NA	NR_003944	1.469	6.67	6.084	0.919	0.59	0.16411	0.76171
7896035			NA	NA	NA	1.397	4.51	3.923	0.963	0.59	0.17977	0.81013
7949672			NA	NA	NA	1.388	4.457	3.869	0.97	0.59	0.18282	0.8162
7894973			NA	NA	NA	1.348	5.496	4.91	0.993	0.59	0.19481	0.84315
7893839			NA	NA	NA	1.147	5.065	4.47	1.17	0.59	0.26756	0.97701
7973110	RNASE2	ribonuclease, RNase A family, 2 (liver, eosinophil-derived neurotoxin)	6036	Hs.728	NM_002934//NP_002925	0.914	6.488	5.902	1.429	0.59	0.37378	1
8092933	ACAP2	ArfGAP with coiled-coil, ankyrin repeat and PH domains 2	23527	Hs.654597	NM_012287//NP_036419	3.126	8.273	7.691	0.504	0.58	0.0059	0.06086
8116664	PRPF4B	PRP4 pre-mRNA processing factor 4 homolog B (yeast)	8899	Hs.159014	NM_003913//NP_003904	3.113	7.896	7.314	0.505	0.58	0.00603	0.06265
8153002	NDRG1	N-myc downstream regulated 1	10397	Hs.372914	NM_001135242//NM_006096//NP_001128714//NP_006087	2.905	7.957	7.381	0.523	0.58	0.01055	0.0975
7924582	WDR26	WD repeat domain 26	80232	Hs.497873	NM_001115113//NM_025160//NP_001108585//NP_079436	2.85	8.309	7.734	0.529	0.58	0.01147	0.10889
8033780	ZNF426	zinc finger protein 426	79088	Hs.594011	NM_024106//NP_077011	2.98	6.197	5.613	0.521	0.58	0.01205	0.0835
7965523	NR2C1	nuclear receptor subfamily 2, group C, member 1	7181	Hs.108301//Hs.707524	NM_001032287//NM_001127362//NM_003297//NP_001027458//NP_001120834//NP_003288	2.794	7.036	6.452	0.545	0.58	0.01273	0.12151
7893519			NA	NA	NA	2.768	5.271	4.69	0.545	0.58	0.01275	0.12774
7984132	USP3	ubiquitin specific peptidase 3	9960	Hs.458499	NM_006537//NP_006528	2.845	8.423	7.846	0.532	0.58	0.01286	0.10997
8022914	RPRD1A	regulation of nuclear pre-mRNA domain containing 1A	55197	Hs.464912	NM_018170//NP_060640	2.757	7.758	7.182	0.542	0.58	0.01427	0.13045
8100292	FRYL	FRY-like	285527	Hs.631525	NM_015030//NP_055845	2.803	8.032	7.451	0.54	0.58	0.01528	0.11941
7970831	UBL3	ubiquitin-like 3	5412	Hs.145575	NM_007106//NP_009037	2.696	7.345	6.765	0.556	0.58	0.01529	0.14625
7933413	BMS1P5	BMS1 pseudogene 5	399761	Hs.314437//Hs.711074	NR_003611	2.714	7.369	6.793	0.549	0.58	0.01566	0.14145
7909561	C1orf97	chromosome 1 open reading frame 97	84791	Hs.523932	NR_026761//XR_040057//XR_040058//XR_040059	2.579	5.41	4.832	0.571	0.58	0.01893	0.18047
8027330	PCGF6	polycomb group ring finger 6	84108	Hs.335808	NM_001011663//NM_032154//NP_001011663//NP_115530	2.65	5.281	4.702	0.561	0.58	0.02101	0.15908
7917148	AIDA	axin interactor, dorsalization associated	64853	Hs.156625//Hs.534965//Hs.707666	NM_022831//NP_073742	2.536	7.299	6.724	0.575	0.58	0.02151	0.19439
8153201	EIF2C2	eukaryotic translation initiation factor 2C, 2	27161	Hs.449415	NM_012154//NP_036286	2.518	6.928	6.352	0.579	0.58	0.02185	0.20044
8180319	TGIF1	TGFB-induced factor homeobox 1	7050	Hs.373550	NM_003244//NM_170695//NM_173207//NM_173208//NM_173209//NM_173210//NM_173211//NM_174886//NP_003235//NP_733796//NP_775299//NP_775300//NP_775301//NP_775302//NP_775303//NP_777480	2.431	8.313	7.73	0.602	0.58	0.02581	0.23152
8179851	NEU1	sialidase 1 (lysosomal sialidase)	4758	Hs.520037	NM_000434//NP_000425	2.443	6.966	6.386	0.597	0.58	0.02679	0.22705
7918467	C1orf103	chromosome 1 open reading frame 103	55791	Hs.25245	NM_001006945//NM_018372//NP_001006946//NP_060842	2.381	7.48	6.896	0.612	0.58	0.02943	0.25079
8042306			NA	NA	NA	2.443	7.026	6.45	0.592	0.58	0.02948	0.22705
8019885	SMCHD1	structural maintenance of chromosomes flexible hinge domain containing 1	23347	Hs.8118	NM_015295//NP_056110	2.405	9.333	8.752	0.604	0.58	0.03096	0.24141
7896493			NA	NA	NA	2.393	9.155	8.579	0.602	0.58	0.03367	0.24607
7893588			NA	NA	NA	2.303	5.6	5.019	0.625	0.58	0.03404	0.28293
8122144	SNORA33	small nucleolar RNA, H/ACA box 33	594839	Hs.671378	NR_002436	2.309	8.141	7.558	0.625	0.58	0.03455	0.28037
8046408	PDK1	pyruvate dehydrogenase kinase, isozyme 1	5163	Hs.470633	NM_002610//NP_002601	2.249	7.547	6.965	0.637	0.58	0.03785	0.30666
7892879			NA	NA	NA	2.261	3.548	2.972	0.629	0.58	0.04128	0.30128
7896534			NA	NA	NA	2.174	5.385	4.802	0.656	0.58	0.04336	0.3416
8083690	IL12A	interleukin 12A (natural killer cell stimulatory factor 1, cytotoxic lymphocyte maturation factor 1, p35)	3592	Hs.673	NM_000882//NP_000873	2.225	5.2	4.617	0.644	0.58	0.04399	0.31759
7893222			NA	NA	NA	2.172	3.86	3.284	0.649	0.58	0.0457	0.34256
7896206			NA	NA	NA	2.011	4.633	4.054	0.694	0.58	0.06133	0.42521
7894683			NA	NA	NA	1.974	6.732	6.149	0.709	0.58	0.06403	0.44558
7915286	PPT1	palmitoyl-protein thioesterase 1	5538	Hs.3873	NM_000310//NM_001142604//NP_000301//NP_001136076	1.939	7.375	6.791	0.721	0.58	0.06902	0.46529
7938702			NA	NA	NA	1.937	5.493	4.916	0.712	0.58	0.06994	0.46643
7950990	SLC36A4	solute carrier family 36 (proton/amino acid symporter), member 4	120103	Hs.148766	NM_152313//NP_689526	1.886	5.788	5.206	0.735	0.58	0.07616	0.49592
7964757	RBMS1	RNA binding motif, single stranded interacting protein 1	5937	Hs.470412//Hs.708357	NM_002897//NM_016836//NM_016839//NP_002888//NP_058520//NP_058523	1.881	5.592	5.009	0.738	0.58	0.07808	0.49886
8099807	GAFA3	FGF-2 activity-associated protein 3	100128236	Hs.543647	XM_001715321//XM_001722922//XM_001723636//XP_001715373//XP_001722974//XP_001723688	1.85	7.476	6.896	0.743	0.58	0.08965	0.51724
7896225			NA	NA	NA	1.744	3.538	2.956	0.784	0.58	0.10975	0.58218
7932160	FAM107B	family with sequence similarity 107, member B	83641	Hs.446315	NM_031453//NP_113641	1.678	7.853	7.274	0.808	0.58	0.11136	0.62404
8178598	CLIC1	chloride intracellular channel 1	1192	Hs.414565	NM_001288//NP_001279	1.674	4.597	4.021	0.804	0.58	0.11266	0.62661
7959014			NA	NA	NA	1.661	7.363	6.784	0.814	0.58	0.11412	0.63498
8102024	UBE2D3	ubiquitin-conjugating enzyme E2D 3 (UBC4/5 homolog, yeast)	7323	Hs.518773	NM_003340//NM_181886//NM_181887//NM_181888//NM_181889//NM_181890//NM_181891//NM_181892//NM_181893//NP_003331//NP_871615//NP_871616//NP_871617//NP_871618//NP_871619//NP_871620//NP_871621//NP_871622	1.664	6.536	5.957	0.813	0.58	0.11673	0.63305
8055980	CYTIP	cytohesin 1 interacting protein	9595	Hs.270	NM_004288//NP_004279	1.619	8.954	8.376	0.831	0.58	0.12681	0.66224
8045816	GPD2	glycerol-3-phosphate dehydrogenase 2 (mitochondrial)	2820	Hs.512382	NM_000408//NM_001083112//NP_000399//NP_001076581	1.516	7.376	6.795	0.887	0.58	0.14688	0.73027
7895470			NA	NA	NA	1.525	7.922	7.341	0.881	0.58	0.14722	0.72427
7896584			NA	NA	NA	1.488	7.17	6.59	0.899	0.58	0.16183	0.74897
7893576			NA	NA	NA	1.397	5.707	5.13	0.946	0.58	0.18031	0.81013
7920468			NA	NA	NA	1.327	6.684	6.107	0.99	0.58	0.20107	0.85728
7895250			NA	NA	NA	1.023	5.484	4.907	1.263	0.58	0.31997	1
7894948			NA	NA	NA	3.053	3.831	3.258	0.503	0.57	0.00686	0.07146
8113286	RIOK2	RIO kinase 2 (yeast)	55781	Hs.27021	NM_018343//NP_060813	2.99	7.383	6.813	0.508	0.57	0.00882	0.08176
7901036			NA	NA	NA	2.903	3.946	3.38	0.514	0.57	0.00948	0.0979
8038925	ZNF615	zinc finger protein 615	284370	Hs.368355	NM_198480//NP_940882	2.905	5.316	4.751	0.513	0.57	0.00968	0.0975
7910124	H3F3A	H3 histone, family 3A	3020	Hs.533624//Hs.546259//Hs.718428	NM_002107//NP_002098	2.985	3.542	2.971	0.509	0.57	0.01035	0.08263
7894656			NA	NA	NA	2.961	4.653	4.087	0.507	0.57	0.01152	0.08689
7894511			NA	NA	NA	2.876	5.283	4.714	0.52	0.57	0.01186	0.10338
7894899			NA	NA	NA	2.754	3.601	3.034	0.534	0.57	0.01388	0.13119
8047086	NAB1	NGFI-A binding protein 1 (EGR1 binding protein 1)	4664	Hs.570078	NM_005966//NP_005957	2.705	7.318	6.746	0.546	0.57	0.01478	0.14384
7969703	IPO5	importin 5	3843	Hs.712598	NM_002271//NP_002262	2.754	8.443	7.876	0.534	0.57	0.01502	0.13119
8097480	NARG1	NMDA receptor regulated 1	80155	Hs.715706	NM_057175//NP_476516	2.631	8.225	7.656	0.553	0.57	0.01748	0.16461
7974166	FANCM	Fanconi anemia, complementation group M	57697	Hs.509229	NM_020937//NP_065988	2.611	5.729	5.154	0.562	0.57	0.01838	0.17059
8049530	LRRFIP1	leucine rich repeat (in FLII) interacting protein 1	9208	Hs.471779	NM_001137550//NM_001137551//NM_001137552//NM_001137553//NM_004735//NP_001131022//NP_001131023//NP_001131024//NP_001131025//NP_004726	2.566	8.013	7.446	0.561	0.57	0.02091	0.1846
8080082			NA	NA	NA	2.671	4.977	4.407	0.548	0.57	0.02182	0.15313
8144758	ZDHHC2	zinc finger, DHHC-type containing 2	51201	Hs.443852	NM_016353//NP_057437	2.53	7.022	6.455	0.568	0.57	0.02216	0.19639
8011077	PITPNA	phosphatidylinositol transfer protein, alpha	5306	Hs.429819	NM_006224//NP_006215	2.605	8.088	7.521	0.555	0.57	0.02381	0.17241
8123006	SYNJ2	synaptojanin 2	8871	Hs.434494	NM_003898//NP_003889	2.436	6.132	5.561	0.588	0.57	0.02623	0.22965
8155794	C9orf85	chromosome 9 open reading frame 85	138241	Hs.534190	NM_182505//NP_872311	2.276	7.064	6.497	0.614	0.57	0.03703	0.29465
7895287			NA	NA	NA	2.251	7.312	6.738	0.629	0.57	0.03741	0.30576
7996954	NFAT5	nuclear factor of activated T-cells 5, tonicity-responsive	10725	Hs.371987	NM_001113178//NM_006599//NM_138713//NM_138714//NM_173214//NP_001106649//NP_006590//NP_619727//NP_619728//NP_775321	2.218	8.042	7.472	0.631	0.57	0.04119	0.32082
8155246			NA	NA	NA	2.164	5.925	5.356	0.643	0.57	0.04426	0.34643
7896611			NA	NA	NA	2.17	7.788	7.217	0.644	0.57	0.04485	0.34353
8152750	TMEM65	transmembrane protein 65	157378	Hs.187646	NM_194291//NP_919267	2.152	6.79	6.215	0.652	0.57	0.04612	0.35228
7893998			NA	NA	NA	2.079	7.078	6.511	0.661	0.57	0.05432	0.38909
8053797			NA	NA	NA	1.963	7.976	7.409	0.693	0.57	0.06656	0.45173
7895772			NA	NA	NA	1.899	7.652	7.085	0.712	0.57	0.07378	0.48832
7895423			NA	NA	NA	1.802	4.631	4.061	0.748	0.57	0.08832	0.54626
8180405	ARL4A	ADP-ribosylation factor-like 4A	10124	Hs.245540	NM_001037164//NM_005738//NM_212460//NP_001032241//NP_005729//NP_997625	1.694	8.466	7.896	0.789	0.57	0.10768	0.6138
7894803			NA	NA	NA	1.663	4.846	4.272	0.807	0.57	0.11366	0.63369
7895118			NA	NA	NA	1.675	6.074	5.507	0.791	0.57	0.11462	0.62597
7896224			NA	NA	NA	1.636	3.744	3.173	0.814	0.57	0.11912	0.65117
7892793			NA	NA	NA	1.609	5.906	5.333	0.829	0.57	0.12507	0.66878
8092849	ATP13A3	ATPase type 13A3	79572	Hs.529609	NM_024524//NP_078800	1.576	8.408	7.836	0.842	0.57	0.13831	0.69046
8115074			NA	NA	NA	1.542	7.468	6.894	0.862	0.57	0.1405	0.71296
8057394	SESTD1	SEC14 and spectrin domains 1	91404	Hs.30977	NM_178123//NP_835224	1.537	7.486	6.913	0.863	0.57	0.1427	0.71629
7894836			NA	NA	NA	1.474	7.871	7.305	0.885	0.57	0.15943	0.75835
7896502			NA	NA	NA	1.462	6.582	6.011	0.899	0.57	0.1662	0.7664
7895998			NA	NA	NA	1.43	4.869	4.301	0.912	0.57	0.17627	0.78791
8111455			NA	NA	NA	1.396	6.756	6.188	0.933	0.57	0.18876	0.81081
8007794	ARL17P1	ADP-ribosylation factor-like 17 pseudogene 1	51326	Hs.579108	NM_001113738//NM_016632//NP_001107210//NP_057716	1.193	6.045	5.479	1.072	0.57	0.25383	0.94678
7973840	ARHGAP5	Rho GTPase activating protein 5	394	Hs.592313	NM_001030055//NM_001173//NP_001025226//NP_001164	1.149	6.433	5.861	1.122	0.57	0.26557	0.9757
7979033	SAV1	salvador homolog 1 (Drosophila)	60485	Hs.642842	NM_021818//NP_068590	1.146	7.254	6.688	1.112	0.57	0.26679	0.97766
7894754			NA	NA	NA	1.094	7.082	6.51	1.176	0.57	0.29471	1
7970404	TPTE2	transmembrane phosphoinositide 3-phosphatase and tensin homolog 2	93492	Hs.377488	NM_001141968//NM_130785//NM_199254//NP_001135440//NP_570141//NP_954863	1.052	4.577	4.008	1.211	0.57	0.30706	1
7943293	ENDOD1	endonuclease domain containing 1	23052	Hs.167115	NM_015036//NP_055851	1.019	5.894	5.32	1.26	0.57	0.32235	1
7985695	AKAP13	A kinase (PRKA) anchor protein 13	11214	Hs.459211//Hs.710656	NM_006738//NM_007200//NM_144767//NP_006729//NP_009131//NP_658913	2.913	8.125	7.566	0.507	0.56	0.00932	0.09593
8127822			NA	NA	NA	2.922	4.803	4.239	0.511	0.56	0.01049	0.09418
8045697	RIF1	RAP1 interacting factor homolog (yeast)	55183	Hs.655671	NM_018151//NP_060621	2.932	7.336	6.777	0.504	0.56	0.01077	0.09226
8048980	CAB39	calcium binding protein 39	51719	Hs.632536	NM_001130849//NM_001130850//NM_016289//NP_001124321//NP_001124322//NP_057373	2.865	7.516	6.959	0.511	0.56	0.01101	0.10569
7980998	BTBD7	BTB (POZ) domain containing 7	55727	Hs.525549	NM_001002860//NM_018167//NP_001002860//NP_060637	2.803	6.575	6.014	0.522	0.56	0.01201	0.11941
7929609	C10orf12	chromosome 10 open reading frame 12	26148	Hs.14555//Hs.427927	NM_015652//NP_056467	2.783	6.408	5.849	0.523	0.56	0.01235	0.12412
7893644			NA	NA	NA	2.736	7.595	7.031	0.534	0.56	0.01489	0.13574
8100615	UBA6	ubiquitin-like modifier activating enzyme 6	55236	Hs.212774	NM_018227//NP_060697	2.672	8.133	7.576	0.536	0.56	0.0173	0.15285
8122334	CCRL1	chemokine (C-C motif) receptor-like 1	51554	Hs.310512//Hs.719067	NM_016557//NM_178445//NP_057641//NP_848540	2.62	5.514	4.958	0.542	0.56	0.0178	0.16788
7962151	DENND5B	DENN/MADD domain containing 5B	160518	Hs.118166	NM_144973//NP_659410	2.615	4.935	4.375	0.547	0.56	0.01978	0.16938
7893422			NA	NA	NA	2.585	9.735	9.171	0.556	0.56	0.02272	0.17859
7895810			NA	NA	NA	2.442	8.687	8.124	0.579	0.56	0.02608	0.22742
8180345	TMEM189-UBE2V1	TMEM189-UBE2V1 readthrough transcript	387522	Hs.420529	NM_003349//NM_199203//NP_003340//NP_954673	2.432	8.34	7.781	0.576	0.56	0.02766	0.23115
8109697	CCNG1	cyclin G1	900	Hs.79101	NM_004060//NM_199246//NP_004051//NP_954854	2.318	8.851	8.296	0.594	0.56	0.03252	0.27656
7909782	RRP15	ribosomal RNA processing 15 homolog (S. cerevisiae)	51018	Hs.660109	NM_016052//NP_057136	2.287	7.933	7.368	0.61	0.56	0.0371	0.28984
8020903	GALNT1	UDP-N-acetyl-alpha-D-galactosamine:polypeptide N-acetylgalactosaminyltransferase 1 (GalNAc-T1)	2589	Hs.514806	NM_020474//NP_065207	2.268	8.582	8.021	0.61	0.56	0.03842	0.29817
7894147			NA	NA	NA	2.146	3.894	3.338	0.631	0.56	0.04584	0.35523
7896113			NA	NA	NA	2.146	5.968	5.408	0.637	0.56	0.04618	0.35523
8084810			NA	NA	NA	2.191	5.063	4.507	0.621	0.56	0.04628	0.33348
7893968			NA	NA	NA	2.041	9.239	8.678	0.664	0.56	0.05779	0.40906
7893713			NA	NA	NA	1.987	7.882	7.318	0.683	0.56	0.06261	0.43837
8056005	ACVR1	activin A receptor, type I	90	Hs.470316	NM_001105//NM_001111067//NP_001096//NP_001104537	1.996	6.616	6.06	0.671	0.56	0.06428	0.43341
7894197			NA	NA	NA	1.722	3.313	2.757	0.758	0.56	0.11165	0.59602
7948906	SNORD27	small nucleolar RNA, C/D box 27	9301	NA	NR_002563	1.584	4.791	4.232	0.82	0.56	0.13111	0.68519
8180341	RAC1	ras-related C3 botulinum toxin substrate 1 (rho family, small GTP binding protein Rac1)	5879	Hs.413812	NM_006908//NM_018890//NM_198829//NP_008839//NP_061485//NP_942126	1.549	5.264	4.709	0.831	0.56	0.14213	0.70832
7896251			NA	NA	NA	1.487	4.076	3.521	0.862	0.56	0.1554	0.74964
7922416	SNORD75	small nucleolar RNA, C/D box 75	692195	NA	NR_003941	1.479	7.197	6.637	0.871	0.56	0.16014	0.755
7893046			NA	NA	NA	1.465	5.35	4.789	0.883	0.56	0.162	0.76439
7893318			NA	NA	NA	1.395	6.048	5.486	0.924	0.56	0.1802	0.81148
7964271	PRIM1	primase, DNA, polypeptide 1 (49kDa)	5557	Hs.534339	NM_000946//NP_000937	1.386	6.572	6.017	0.917	0.56	0.18282	0.81754
8123744	F13A1	coagulation factor XIII, A1 polypeptide	2162	Hs.335513	NM_000129//NP_000120	1.065	5.448	4.885	1.185	0.56	0.30494	1
8084607	SENP2	SUMO1/sentrin/SMT3 specific peptidase 2	59343	Hs.401388	NM_021627//NP_067640	2.904	7.061	6.508	0.503	0.55	0.01036	0.0977
8048733	ACSL3	acyl-CoA synthetase long-chain family member 3	2181	Hs.655772	NM_004457//NM_203372//NP_004448//NP_976251	2.838	6.114	5.561	0.51	0.55	0.01126	0.11151
7968274	PAN3	PAN3 poly(A) specific ribonuclease subunit homolog (S. cerevisiae)	255967	Hs.645015	NM_175854//NP_787050	2.791	8.532	7.979	0.516	0.55	0.01225	0.12222
8163002	KLF4	Kruppel-like factor 4 (gut)	9314	Hs.376206	NM_004235//NP_004226	2.803	5.049	4.495	0.515	0.55	0.0149	0.11941
8035842	ZNF91	zinc finger protein 91	7644	Hs.654471	NM_003430//NP_003421	2.723	7.453	6.904	0.522	0.55	0.01671	0.13909
8106193	UTP15	UTP15, U3 small nucleolar ribonucleoprotein, homolog (S. cerevisiae)	84135	Hs.406703	NM_032175//NP_115551	2.61	6.081	5.532	0.538	0.55	0.01782	0.17089
8145702	WRN	Werner syndrome	7486	Hs.632050	NM_000553//NP_000544	2.563	6.899	6.346	0.548	0.55	0.02028	0.18557
8043687	ANKRD36	ankyrin repeat domain 36	375248	Hs.663424	NM_198555//NP_940957	2.5	5.432	4.886	0.551	0.55	0.02263	0.20662
8180330	UBE2D3	ubiquitin-conjugating enzyme E2D 3 (UBC4/5 homolog, yeast)	7323	Hs.518773	NM_003340//NM_181886//NM_181887//NM_181888//NM_181889//NM_181890//NM_181891//NM_181892//NM_181893//NP_003331//NP_871615//NP_871616//NP_871617//NP_871618//NP_871619//NP_871620//NP_871621//NP_871622	2.428	8.284	7.731	0.571	0.55	0.026	0.23265
8052418	PUS10	pseudouridylate synthase 10	150962	Hs.368348	NM_144709//NP_653310	2.413	5.717	5.162	0.575	0.55	0.02707	0.23834
8163972	RC3H2	ring finger and CCCH-type zinc finger domains 2	54542	Hs.533499	NM_001100588//NM_018835//NP_001094058//NP_061323	2.432	7.597	7.05	0.564	0.55	0.02981	0.23115
7986214	SLCO3A1	solute carrier organic anion transporter family, member 3A1	28232	Hs.311187	NM_001145044//NM_013272//NP_001138516//NP_037404	2.331	6.914	6.366	0.584	0.55	0.03172	0.27111
7974771	C14orf135	chromosome 14 open reading frame 135	64430	Hs.509499	NM_022495//NP_071940	2.369	8.134	7.58	0.583	0.55	0.03395	0.25557
7895984			NA	NA	NA	2.35	3.243	2.689	0.587	0.55	0.03536	0.26326
8058940	USP37	ubiquitin specific peptidase 37	57695	Hs.166068	NM_020935//NP_065986	2.281	5.883	5.331	0.598	0.55	0.03568	0.29245
8056710	C2orf77	chromosome 2 open reading frame 77	129881	Hs.370111	NM_001085447//NP_001078916	2.302	3.773	3.224	0.591	0.55	0.04221	0.28336
7896383			NA	NA	NA	2.103	4.196	3.643	0.639	0.55	0.05019	0.37676
7925342	ERO1LB	ERO1-like beta (S. cerevisiae)	56605	Hs.558519	NM_019891//NP_063944	2.08	6.385	5.831	0.645	0.55	0.05569	0.38857
8083850	PHC3	polyhomeotic homolog 3 (Drosophila)	80012	Hs.529592//Hs.694467	NM_024947//NP_079223	2.096	7.29	6.737	0.64	0.55	0.05755	0.38033
8157941	ZBTB34	zinc finger and BTB domain containing 34	403341	Hs.177633	NM_001099270//NP_001092740	1.96	7.893	7.345	0.67	0.55	0.0743	0.45342
7919747			NA	NA	NA	1.83	5.026	4.474	0.714	0.55	0.086	0.52925
7894454			NA	NA	NA	1.768	4.894	4.346	0.731	0.55	0.09445	0.56721
7894010			NA	NA	NA	1.683	5.548	5.003	0.759	0.55	0.10979	0.62084
8054064	ANKRD36B	ankyrin repeat domain 36B	57730	Hs.532921	NM_025190//NP_079466	1.612	7.233	6.68	0.799	0.55	0.12707	0.66682
8081219	ST3GAL6	ST3 beta-galactoside alpha-2,3-sialyltransferase 6	10402	Hs.148716	NM_006100//NP_006091	1.563	6.888	6.337	0.816	0.55	0.13567	0.69905
7892560			NA	NA	NA	1.538	5.754	5.202	0.831	0.55	0.14258	0.71562
8039013	ZNF321	zinc finger protein 321	399669	Hs.675715	NM_203307//NP_976052	1.462	6.062	5.511	0.867	0.55	0.16104	0.7664
8132725	UPP1	uridine phosphorylase 1	7378	Hs.488240	NM_003364//NM_181597//NP_003355//NP_853628	1.447	6.461	5.909	0.876	0.55	0.16672	0.77648
7894165			NA	NA	NA	1.412	7.365	6.819	0.887	0.55	0.17731	0.80003
8045198	CFC1B	cripto, FRL-1, cryptic family 1B	653275	Hs.503733	NM_001079530//NP_001072998	1.252	5.004	4.455	0.995	0.55	0.22663	0.90758
8099760	ARAP2	ArfGAP with RhoGAP domain, ankyrin repeat and PH domain 2	116984	Hs.479451	NM_015230//NM_139182//NP_056045//NP_631921	1.217	6.059	5.51	1.02	0.55	0.23978	0.93089
7895711			NA	NA	NA	1.109	6.948	6.4	1.112	0.55	0.28529	1
8052654	PELI1	pellino homolog 1 (Drosophila)	57162	Hs.7886	NM_020651//NP_065702	0.993	6.803	6.258	1.227	0.55	0.33397	1
7895739			NA	NA	NA	0.918	8.363	7.815	1.328	0.55	0.37073	1
8057578	CALCRL	calcitonin receptor-like	10203	Hs.470882	NM_005795//NP_005786	0.751	6.668	6.119	1.615	0.55	0.46275	1
8017235	APPBP2	amyloid beta precursor protein (cytoplasmic tail) binding protein 2	10513	Hs.84084	NM_006380//NP_006371	2.789	7.525	6.986	0.504	0.54	0.01341	0.12269
8120992	ZNF292	zinc finger protein 292	23036	Hs.485892//Hs.656621	NM_015021//NP_055836	2.752	8.035	7.491	0.512	0.54	0.01358	0.13169
8145977	PLEKHA2	pleckstrin homology domain containing, family A (phosphoinositide binding specific) member 2	59339	Hs.369123	NM_021623//NP_067636	2.636	6.408	5.869	0.524	0.54	0.01684	0.16314
7975416	PCNX	pecanex homolog (Drosophila)	22990	Hs.446559	NM_014982//NP_055797	2.652	7.251	6.715	0.519	0.54	0.0177	0.15851
8089830	LRRC58	leucine rich repeat containing 58	116064	Hs.518084	NM_001099678//NP_001093148	2.589	5.671	5.13	0.533	0.54	0.01888	0.17734
8180365	GARNL1	GTPase activating Rap/RanGAP domain-like 1	253959	Hs.113150	NM_014990//NM_194301//NP_055805//NP_919277	2.479	7.138	6.596	0.551	0.54	0.02338	0.21399
8162449	ZNF484	zinc finger protein 484	83744	Hs.668378	NM_001007101//NM_031486//NP_001007102//NP_113674	2.467	6.295	5.757	0.549	0.54	0.0243	0.21828
7910001	DEGS1	degenerative spermatocyte homolog 1, lipid desaturase (Drosophila)	8560	Hs.299878	NM_003676//NM_144780//NP_003667//NP_659004	2.444	7.695	7.151	0.559	0.54	0.0252	0.22668
7893030			NA	NA	NA	2.379	8.174	7.638	0.562	0.54	0.03278	0.25159
7969060	FNDC3A	fibronectin type III domain containing 3A	22862	Hs.508010	NM_001079673//NM_014923//NP_001073141//NP_055738	2.3	8.182	7.64	0.584	0.54	0.03386	0.28422
7988581	SECISBP2L	SECIS binding protein 2-like	9728	Hs.9997	NM_014701//NP_055516	2.37	7.472	6.931	0.569	0.54	0.03433	0.25517
7951485	SLC35F2	solute carrier family 35, member F2	54733	Hs.524014	NM_017515//NP_059985	2.312	6.086	5.543	0.583	0.54	0.03538	0.2791
7908940	ATP2B4	ATPase, Ca++ transporting, plasma membrane 4	493	Hs.343522	NM_001001396//NM_001684//NP_001001396//NP_001675	2.28	7.288	6.75	0.583	0.54	0.03928	0.29289
7893202			NA	NA	NA	2.165	6.476	5.935	0.61	0.54	0.04441	0.34595
8055624	ZEB2	zinc finger E-box binding homeobox 2	9839	Hs.34871	NM_014795//NP_055610//XM_001723541//XM_001723999//XM_001724917//XP_001723593//XP_001724051//XP_001724969	2.141	8.735	8.196	0.614	0.54	0.04656	0.35769
7893525			NA	NA	NA	2.075	4.856	4.32	0.626	0.54	0.06158	0.39117
7896430			NA	NA	NA	2.068	8.097	7.557	0.632	0.54	0.06164	0.39482
8030831	ZNF175	zinc finger protein 175	7728	Hs.119014	NM_007147//NP_009078	2.014	6.819	6.28	0.645	0.54	0.06392	0.42358
7984330	ZWILCH	Zwilch, kinetochore associated, homolog (Drosophila)	55055	Hs.21331	NM_017975//NP_060445//NR_003105	1.966	6.938	6.401	0.655	0.54	0.06718	0.45005
7895683			NA	NA	NA	1.846	3.735	3.196	0.692	0.54	0.08195	0.51963
8097470			NA	NA	NA	1.809	7.774	7.232	0.709	0.54	0.09272	0.54199
8152867	ASAP1	ArfGAP with SH3 domain, ankyrin repeat and PH domain 1	50807	Hs.655552	NM_018482//NP_060952	1.722	7.503	6.961	0.739	0.54	0.10258	0.59602
7917779	GCLM	glutamate-cysteine ligase, modifier subunit	2730	Hs.315562	NM_002061//NP_002052	1.575	5.97	5.43	0.797	0.54	0.13289	0.69112
7993167	ATF7IP2	activating transcription factor 7 interacting protein 2	80063	Hs.513343	NM_024997//NP_079273	1.421	6.305	5.768	0.868	0.54	0.17357	0.79397
7892850			NA	NA	NA	1.409	6.781	6.241	0.879	0.54	0.17619	0.80205
7895592			NA	NA	NA	1.337	6.36	5.818	0.925	0.54	0.20005	0.85055
8105908	OCLN	occludin	4950	Hs.592605	NM_002538//NP_002529	1.292	5.882	5.347	0.943	0.54	0.21467	0.8808
7896052			NA	NA	NA	1.196	4.582	4.038	1.029	0.54	0.24717	0.9448
8129458	ARHGAP18	Rho GTPase activating protein 18	93663	Hs.486458//Hs.708586	NM_033515//NP_277050	1.082	8.041	7.5	1.123	0.54	0.29401	1
8118979			NA	NA	NA	0.981	6.561	6.024	1.223	0.54	0.33994	1
8172268			NA	NA	NA	0.742	7.778	7.236	1.613	0.54	0.46842	1
7976571	C14orf129	chromosome 14 open reading frame 129	51527	Hs.715512	NM_016472//NP_057556	2.72	6.088	5.559	0.503	0.53	0.01404	0.13987
7933593			NA	NA	NA	2.668	6.16	5.63	0.512	0.53	0.0157	0.15397
8080416	LOC440957	similar to CG32736-PA	440957	Hs.660577	NM_001124767//NP_001118239//XM_001716881//XM_001717970//XM_001718706//XP_001716933//XP_001718022//XP_001718758	2.675	7.378	6.85	0.508	0.53	0.01654	0.15201
8099860	RFC1	replication factor C (activator 1) 1, 145kDa	5981	Hs.507475	NM_002913//NP_002904	2.612	7.928	7.398	0.519	0.53	0.01769	0.17029
8164883	SURF4	surfeit 4	6836	Hs.512465	NM_033161//NP_149351	2.487	6.766	6.236	0.538	0.53	0.0249	0.21116
7938348	WEE1	WEE1 homolog (S. pombe)	7465	Hs.249441	NM_001143976//NM_003390//NP_001137448//NP_003381	2.413	6.878	6.349	0.549	0.53	0.02675	0.23834
8120382	ZNF451	zinc finger protein 451	26036	Hs.485628//Hs.705485	NM_001031623//NM_015555//NP_001026794//NP_056370//XM_001722675//XM_001724453//XM_001726133//XP_001722727//XP_001724505//XP_001726185	2.419	6.915	6.385	0.549	0.53	0.02689	0.23605
7895385			NA	NA	NA	2.375	3.512	2.986	0.553	0.53	0.02905	0.25318
8057599	TFPI	tissue factor pathway inhibitor (lipoprotein-associated coagulation inhibitor)	7035	Hs.516578	NM_001032281//NM_006287//NP_001027452//NP_006278	2.366	8.534	8.006	0.556	0.53	0.02961	0.25678
7927658	UBE2D1	ubiquitin-conjugating enzyme E2D 1 (UBC4/5 homolog, yeast)	7321	Hs.129683	NM_003338//NP_003329	2.25	6.247	5.715	0.583	0.53	0.03724	0.30621
8085554			NA	NA	NA	2.128	8.3	7.769	0.608	0.53	0.04959	0.36415
7898732			NA	NA	NA	2.116	4.196	3.661	0.614	0.53	0.0569	0.37017
8068522	TTC3	tetratricopeptide repeat domain 3	7267	Hs.368214	NM_001001894//NM_003316//NP_001001894//NP_003307	2.02	7.916	7.383	0.637	0.53	0.06215	0.42033
8121118	CASP8AP2	caspase 8 associated protein 2	9994	Hs.558218	NM_001137667//NM_001137668//NM_012115//NP_001131139//NP_001131140//NP_036247	1.919	6.732	6.203	0.658	0.53	0.0716	0.47674
7895276			NA	NA	NA	1.987	9.957	9.43	0.637	0.53	0.07208	0.43837
7895699			NA	NA	NA	1.83	3.613	3.083	0.686	0.53	0.09472	0.52925
7933113			NA	NA	NA	1.739	7.489	6.96	0.715	0.53	0.10419	0.58531
7896393			NA	NA	NA	1.704	6.916	6.387	0.728	0.53	0.10648	0.60743
7952984			NA	NA	NA	1.658	5.267	4.732	0.754	0.53	0.11473	0.63692
7895763			NA	NA	NA	1.656	3.827	3.295	0.751	0.53	0.11805	0.63821
8102389	C4orf21	chromosome 4 open reading frame 21	55345	Hs.380346	NM_018392//NP_060862	1.62	5.016	4.489	0.758	0.53	0.12409	0.66159
8079742			NA	NA	NA	1.585	6.457	5.924	0.781	0.53	0.1305	0.68453
8091922	WDR49	WD repeat domain 49	151790	Hs.213762	NM_178824//NP_849146	1.57	6.077	5.545	0.786	0.53	0.13838	0.69442
7969050	CYSLTR2	cysteinyl leukotriene receptor 2	57105	Hs.253706//Hs.614318	NM_020377//NP_065110	1.587	4.066	3.537	0.774	0.53	0.14044	0.68322
7895597			NA	NA	NA	1.494	5.606	5.073	0.823	0.53	0.15754	0.74496
8176806	PRY	PTPN13-like, Y-linked	9081	Hs.158343	NM_004676//NP_004667	1.441	5.385	4.859	0.839	0.53	0.16668	0.78051
7893399			NA	NA	NA	1.464	6.142	5.608	0.841	0.53	0.16888	0.76506
8028194	ZNF382	zinc finger protein 382	84911	Hs.631591	NM_032825//NP_116214	1.439	4.943	4.411	0.85	0.53	0.16953	0.78186
8160767			NA	NA	NA	1.396	6.317	5.785	0.873	0.53	0.18284	0.81081
7895645			NA	NA	NA	1.384	7.025	6.493	0.88	0.53	0.18931	0.81889
7919166			NA	NA	NA	1.116	6.84	6.313	1.063	0.53	0.28	0.99717
7979042			NA	NA	NA	1.093	6.188	5.655	1.095	0.53	0.28933	1
7979269	GCH1	GTP cyclohydrolase 1	2643	Hs.86724	NM_000161//NM_001024024//NM_001024070//NM_001024071//NP_000152//NP_001019195//NP_001019241//NP_001019242	1.055	7.275	6.742	1.132	0.53	0.30531	1
7990555	NRG4	neuregulin 4	145957	Hs.696574	NM_138573//NP_612640	0.708	5.911	5.379	1.655	0.53	0.48827	1
8130628	AGPAT4	1-acylglycerol-3-phosphate O-acyltransferase 4 (lysophosphatidic acid acyltransferase, delta)	56895	Hs.353175	NM_020133//NP_064518	2.654	5.355	4.835	0.503	0.52	0.01769	0.15793
7953021	ADIPOR2	adiponectin receptor 2	79602	Hs.371642//Hs.708545	NM_024551//NP_078827	2.597	7.723	7.208	0.506	0.52	0.01827	0.17486
7943240	PIWIL4	piwi-like 4 (Drosophila)	143689	Hs.660188	NM_152431//NP_689644	2.557	6.134	5.613	0.518	0.52	0.01993	0.1875
8079079	NKTR	natural killer-tumor recognition sequence	4820	Hs.529509	NM_005385//NP_005376	2.596	8.792	8.274	0.509	0.52	0.02084	0.17517
8061171	POLR3F	polymerase (RNA) III (DNA directed) polypeptide F, 39 kDa	10621	Hs.472227	NM_006466//NP_006457	2.535	6.203	5.679	0.524	0.52	0.02091	0.19472
7942858	ANKRD42	ankyrin repeat domain 42	338699	Hs.503438//Hs.657164	NM_182603//NP_872409	2.577	5.726	5.208	0.512	0.52	0.02134	0.1811
7893109			NA	NA	NA	2.483	3.731	3.211	0.529	0.52	0.02311	0.21257
7989132	RFX7	regulatory factor X, 7	64864	Hs.282855	NM_022841//NP_073752	2.514	7.575	7.056	0.523	0.52	0.02319	0.2018
7927936	DDX21	DEAD (Asp-Glu-Ala-Asp) box polypeptide 21	9188	Hs.223141//Hs.576875	NM_004728//NP_004719	2.522	8.226	7.709	0.519	0.52	0.02429	0.19908
7900336			NA	NA	NA	2.44	6.647	6.124	0.538	0.52	0.02649	0.22816
7951467	ALKBH8	alkB, alkylation repair homolog 8 (E. coli)	91801	Hs.503763	NM_138775//NP_620130	2.392	5.66	5.138	0.545	0.52	0.029	0.24647
7894378			NA	NA	NA	2.488	3.046	2.53	0.524	0.52	0.02915	0.21081
7903119	ABCD3	ATP-binding cassette, sub-family D (ALD), member 3	5825	Hs.700576	NM_001122674//NM_002858//NP_001116146//NP_002849	2.386	6.466	5.947	0.543	0.52	0.02947	0.24882
8044417	TMEM87B	transmembrane protein 87B	84910	Hs.656298	NM_032824//NP_116213	2.29	6.691	6.176	0.556	0.52	0.0345	0.28853
7995479	PAPD5	PAP associated domain containing 5	64282	Hs.514342	NM_001040284//NM_001040285//NP_001035374//NP_001035375	2.195	6.266	5.744	0.582	0.52	0.0418	0.33159
7901376	RNF11	ring finger protein 11	26994	Hs.309641	NM_014372//NP_055187	2.274	7.045	6.528	0.562	0.52	0.04224	0.29553
7895668			NA	NA	NA	2.282	3.446	2.927	0.562	0.52	0.04305	0.29202
7895930			NA	NA	NA	2.078	7.245	6.73	0.601	0.52	0.05281	0.38961
7918474	TMEM77	transmembrane protein 77	128338	Hs.485606	NM_178454//NP_848549	2.053	7.597	7.074	0.615	0.52	0.06188	0.4027
7893206			NA	NA	NA	1.989	7.176	6.651	0.634	0.52	0.06325	0.43727
7909745	KCTD3	potassium channel tetramerisation domain containing 3	51133	Hs.335139	NM_016121//NP_057205	1.967	6.359	5.837	0.636	0.52	0.06716	0.44949
8113035			NA	NA	NA	1.923	7.966	7.449	0.642	0.52	0.07253	0.47444
8103011	OTUD4	OTU domain containing 4	54726	Hs.270851	NM_001102653//NM_017493//NM_199324//NP_001096123//NP_059963//NP_955356	1.904	5.968	5.443	0.657	0.52	0.07329	0.48542
8107909	SLC22A4	solute carrier family 22 (organic cation/ergothioneine transporter), member 4	6583	Hs.310591//Hs.640104	NM_003059//NP_003050	1.896	5.376	4.86	0.648	0.52	0.08005	0.49007
7895150			NA	NA	NA	1.877	3.762	3.238	0.665	0.52	0.08568	0.50121
7999608	RRN3	RRN3 RNA polymerase I transcription factor homolog (S. cerevisiae)	54700	Hs.460078	NM_018427//NP_060897	1.774	7.169	6.649	0.691	0.52	0.10037	0.56349
8013448			NA	NA	NA	1.727	3.959	3.439	0.707	0.52	0.10358	0.59286
7920128	S100A11	S100 calcium binding protein A11	6282	Hs.417004	NM_005620//NP_005611	1.717	9.819	9.299	0.711	0.52	0.10622	0.59918
7894157			NA	NA	NA	1.631	4.7	4.183	0.739	0.52	0.12186	0.65442
7938286	RPL27A	ribosomal protein L27a	6157	Hs.523463	NM_000990//NP_000981	1.527	6.343	5.82	0.793	0.52	0.14784	0.72294
8052689	SPRED2	sprouty-related, EVH1 domain containing 2	200734	Hs.59332	NM_001128210//NM_181784//NP_001121682//NP_861449	1.512	6.985	6.464	0.796	0.52	0.15124	0.73293
7895788			NA	NA	NA	1.275	4.332	3.813	0.926	0.52	0.22379	0.8922
7953977			NA	NA	NA	1.22	7.354	6.832	0.969	0.52	0.23883	0.92889
8011945	KIAA0753	KIAA0753	9851	Hs.28070	NM_014804//NP_055619	2.599	6.066	5.555	0.502	0.51	0.01843	0.17425
7894315			NA	NA	NA	2.578	8.496	7.986	0.504	0.51	0.01917	0.18079
8127989	SNORD50B	small nucleolar RNA, C/D box 50B	692088	NA	NR_003044	2.527	8.261	7.754	0.508	0.51	0.0216	0.1974
8042161	PEX13	peroxisomal biogenesis factor 13	5194	Hs.161377	NM_002618//NP_002609	2.514	6.261	5.753	0.511	0.51	0.02186	0.2018
8119076			NA	NA	NA	2.436	6.776	6.267	0.525	0.51	0.02604	0.22965
7969228	ALG11	asparagine-linked glycosylation 11, alpha-1,2-mannosyltransferase homolog (yeast)	440138	Hs.512963	NM_001004127//NP_001004127	2.438	6.789	6.279	0.525	0.51	0.02635	0.22891
7964868	LOC100131613	PRO1454	100131613	Hs.621361	XM_001723128//XM_001724337//XM_001726579//XP_001723180//XP_001724389//XP_001726631	2.458	7.853	7.342	0.523	0.51	0.027	0.22154
8128698	SESN1	sestrin 1	27244	Hs.591336	NM_014454//NP_055269	2.407	7.741	7.233	0.528	0.51	0.02741	0.24064
8111666			NA	NA	NA	2.36	7.781	7.275	0.534	0.51	0.03028	0.2592
7894203			NA	NA	NA	2.372	5.407	4.897	0.536	0.51	0.03262	0.25437
8041867	MSH2	mutS homolog 2, colon cancer, nonpolyposis type 1 (E. coli)	4436	Hs.597656	NM_000251//NP_000242	2.305	6.192	5.678	0.553	0.51	0.03451	0.28208
8163326			NA	NA	NA	2.38	6.004	5.493	0.537	0.51	0.03517	0.25119
7892741			NA	NA	NA	2.258	4.017	3.51	0.554	0.51	0.0369	0.30262
7923659	PPP1R15B	protein phosphatase 1, regulatory (inhibitor) subunit 15B	84919	Hs.304376	NM_032833//NP_116222	2.287	7.745	7.238	0.548	0.51	0.03841	0.28984
8152703	FBXO32	F-box protein 32	114907	Hs.403933	NM_058229//NM_148177//NP_478136//NP_680482	2.27	4.407	3.899	0.553	0.51	0.04304	0.29729
7980744	RPS6KA5	ribosomal protein S6 kinase, 90kDa, polypeptide 5	9252	Hs.510225	NM_004755//NM_182398//NP_004746//NP_872198	2.212	5.828	5.321	0.562	0.51	0.04336	0.32361
8028652	ZFP36	zinc finger protein 36, C3H type, homolog (mouse)	7538	Hs.534052//Hs.707878	NM_003407//NP_003398	2.123	6.654	6.139	0.59	0.51	0.05054	0.36665
8097468			NA	NA	NA	2.137	9.433	8.924	0.581	0.51	0.05112	0.35967
7894121			NA	NA	NA	2.002	4.909	4.401	0.611	0.51	0.06092	0.43012
8001402			NA	NA	NA	2.011	7.414	6.908	0.606	0.51	0.06096	0.42521
7951131			NA	NA	NA	1.986	6.836	6.322	0.623	0.51	0.06264	0.43892
7985555			NA	NA	NA	2.011	6.484	5.972	0.613	0.51	0.06278	0.42521
7892555			NA	NA	NA	1.978	8.242	7.736	0.614	0.51	0.06438	0.44336
8167897	RRAGB	Ras-related GTP binding B	10325	Hs.50282	NM_006064//NM_016656//NP_006055//NP_057740	1.961	6.924	6.415	0.623	0.51	0.0674	0.45285
8001748	SNORA50	small nucleolar RNA, H/ACA box 50	677830	Hs.677515	NR_002980	1.937	7.298	6.784	0.634	0.51	0.07051	0.46643
8092578	ETV5	ets variant 5	2119	Hs.43697	NM_004454//NP_004445	1.915	5.244	4.729	0.642	0.51	0.07597	0.47905
7946478	DENND5A	DENN/MADD domain containing 5A	23258	Hs.501857	NM_015213//NP_056028	1.898	8.524	8.011	0.645	0.51	0.07759	0.48891
8136473	TRIM24	tripartite motif-containing 24	8805	Hs.490287	NM_003852//NM_015905//NP_003843//NP_056989	1.844	8.762	8.249	0.661	0.51	0.08172	0.52083
7893504			NA	NA	NA	1.888	6.596	6.086	0.644	0.51	0.08179	0.49475
8087374	C3orf62	chromosome 3 open reading frame 62	375341	Hs.403828	NM_198562//NP_940964	1.842	6.465	5.957	0.654	0.51	0.08224	0.52203
7896447			NA	NA	NA	1.794	7.238	6.724	0.678	0.51	0.09006	0.55116
7902398	SNORD45A	small nucleolar RNA, C/D box 45A	26805	NA	NR_002749	1.704	6.509	5.997	0.704	0.51	0.10596	0.60743
7980742	LOC283588	hypothetical LOC283588	283588	Hs.46519	XR_041538//XR_041539//XR_041540	1.666	4.558	4.05	0.713	0.51	0.11776	0.63176
8150862			NA	NA	NA	1.626	4.665	4.157	0.728	0.51	0.12501	0.65768
7896311			NA	NA	NA	1.568	6.22	5.707	0.759	0.51	0.14275	0.69574
7958253	C12orf75	chromosome 12 open reading frame 75	387882	Hs.655184	NM_001145199//NP_001138671//XR_040442//XR_040443//XR_040444	1.396	7.484	6.977	0.833	0.51	0.18066	0.81081
7927799	REEP3	receptor accessory protein 3	221035	Hs.499833	NM_001001330//NP_001001330	1.346	7.662	7.154	0.861	0.51	0.19516	0.84449
7892683			NA	NA	NA	1.259	4.631	4.117	0.927	0.51	0.2254	0.9029
7896463			NA	NA	NA	1.216	4.05	3.544	0.943	0.51	0.24202	0.93155
8151871	CCNE2	cyclin E2	9134	Hs.567387	NM_057749//NP_477097	1.184	6.153	5.647	0.967	0.51	0.25211	0.95272
7894430			NA	NA	NA	1.159	4.991	4.482	0.991	0.51	0.27128	0.96916
8099721	KIAA0746	KIAA0746 protein	23231	Hs.479384	NM_015187//NP_056002	1.075	5.828	5.317	1.067	0.51	0.29687	1
7893358			NA	NA	NA	1.016	3.942	3.428	1.132	0.51	0.32596	1
7907611	RASAL2	RAS protein activator like 2	9462	Hs.715627	NM_004841//NM_170692//NP_004832//NP_733793	0.96	5.527	5.016	1.187	0.51	0.3531	1
8097356	PLK4	polo-like kinase 4 (Drosophila)	10733	Hs.172052	NM_014264//NP_055079	0.906	5.328	4.814	1.262	0.51	0.37667	1
8120698	MTO1	mitochondrial translation optimization 1 homolog (S. cerevisiae)	25821	Hs.347614	NM_001123226//NM_012123//NM_133645//NP_001116698//NP_036255//NP_598400	2.542	6.576	6.072	0.503	0.5	0.02109	0.19241
7896401			NA	NA	NA	2.523	4.443	3.941	0.503	0.5	0.02203	0.19875
7970428	ZMYM5	zinc finger, MYM-type 5	9205	Hs.530988	NM_001039649//NM_001039650//NM_001142684//NP_001034738//NP_001034739//NP_001136156	2.452	6.982	6.483	0.512	0.5	0.0247	0.22373
8063242	ARFGEF2	ADP-ribosylation factor guanine nucleotide-exchange factor 2 (brefeldin A-inhibited)	10564	Hs.62578	NM_006420//NP_006411	2.437	7.191	6.694	0.512	0.5	0.02591	0.22928
7958158	HCFC2	host cell factor C2	29915	Hs.506558	NM_013320//NP_037452	2.425	6.586	6.083	0.521	0.5	0.02606	0.23378
7979698	ATP6V1D	ATPase, H+ transporting, lysosomal 34kDa, V1 subunit D	51382	Hs.272630	NM_015994//NP_057078	2.416	8.102	7.601	0.519	0.5	0.0275	0.23719
8053733	SETD8	SET domain containing (lysine methyltransferase) 8	387893	Hs.443735//Hs.572262	NM_020382//NP_065115	2.436	8.374	7.875	0.514	0.5	0.028	0.22965
8086729	KIF9	kinesin family member 9	64147	Hs.373947	NM_001134878//NM_022342//NM_182902//NM_182903//NP_001128350//NP_071737//NP_878905//NP_878906	2.482	5.189	4.689	0.508	0.5	0.02845	0.21293
8053648	KRCC1	lysine-rich coiled-coil 1	51315	Hs.469254	NM_016618//NP_057702	2.46	7.628	7.132	0.507	0.5	0.02921	0.22082
8020898	ZNF271	zinc finger protein 271	10778	Hs.718598//Hs.718962	NM_006629//NP_006620//NR_024565//NR_024566	2.425	6.563	6.062	0.519	0.5	0.03026	0.23378
7893159			NA	NA	NA	2.366	5.048	4.547	0.528	0.5	0.03294	0.25678
8130038	SHPRH	SNF2 histone linker PHD RING helicase	257218	Hs.124537	NM_001042683//NM_173082//NP_001036148//NP_775105	2.369	6.922	6.418	0.531	0.5	0.03343	0.25557
8130641	C6orf59	chromosome 6 open reading frame 59	79992	Hs.664873	NR_024277//XR_017853//XR_017956//XR_040210	2.34	4.815	4.317	0.528	0.5	0.03582	0.26737
8120269	FBXO9	F-box protein 9	26268	Hs.216653	NM_012347//NM_033480//NM_033481//NP_036479//NP_258441//NP_258442	2.257	5.361	4.858	0.55	0.5	0.03667	0.30307
7984103	LACTB	lactamase, beta	114294	Hs.410388	NM_032857//NM_171846//NP_116246//NP_741982	2.234	8.458	7.958	0.55	0.5	0.03907	0.31346
7983940	FAM63B	family with sequence similarity 63, member B	54629	Hs.591122	NM_001040450//NM_001040453//NP_001035540//NP_001035543	2.255	5.321	4.823	0.545	0.5	0.03975	0.30396
8112007	EMB	embigin homolog (mouse)	133418	Hs.645309	NM_198449//NP_940851	2.186	8.014	7.511	0.564	0.5	0.04229	0.33586
7895437			NA	NA	NA	2.146	6.009	5.511	0.566	0.5	0.04591	0.35523
8083523	GMPS	guanine monphosphate synthetase	8833	Hs.591314	NM_003875//NP_003866	2.196	7.716	7.22	0.553	0.5	0.04657	0.33111
8167449	PLP2	proteolipid protein 2 (colonic epithelium-enriched)	5355	Hs.77422	NM_002668//NP_002659	2.183	10.463	9.962	0.561	0.5	0.04677	0.33729
7895382			NA	NA	NA	2.229	9.261	8.761	0.551	0.5	0.04737	0.31575
8128716	CD164	CD164 molecule, sialomucin	8763	Hs.520313//Hs.644693	NM_001142401//NM_001142402//NM_001142403//NM_001142404//NM_006016//NP_001135873//NP_001135874//NP_001135875//NP_001135876//NP_006007	2.147	9.26	8.757	0.571	0.5	0.04751	0.35473
8093336	ZNF141	zinc finger protein 141	7700	Hs.654355	NM_003441//NP_003432	2.129	6.807	6.311	0.567	0.5	0.04758	0.36365
7970546	EFHA1	EF-hand domain family, member A1	221154	Hs.412103	NM_152726//NP_689939	2.101	6.671	6.175	0.573	0.5	0.05023	0.37778
7893795			NA	NA	NA	2.073	5.45	4.946	0.59	0.5	0.05302	0.39221
8111629	NUP155	nucleoporin 155kDa	9631	Hs.547696	NM_004298//NM_153485//NP_004289//NP_705618	2.061	7.138	6.64	0.584	0.5	0.055	0.39848
8054519	LIMS3	LIM and senescent cell antigen-like domains 3	96626	Hs.535619	NM_033514//NP_277049	1.974	8.059	7.555	0.614	0.5	0.06435	0.44558
7915612			NA	NA	NA	2.049	3.316	2.812	0.595	0.5	0.06606	0.40481
7904693	SCZD13	Schizophrenia, susceptibility to, 13	80100	NA	NA	1.951	5.842	5.341	0.615	0.5	0.06677	0.45849
7966343			NA	NA	NA	1.886	6.179	5.676	0.635	0.5	0.07602	0.49592
7949948	C11orf24	chromosome 11 open reading frame 24	53838	Hs.303025	NM_022338//NP_071733	1.848	6.288	5.788	0.642	0.5	0.08327	0.51843
8078227	KAT2B	K(lysine) acetyltransferase 2B	8850	Hs.533055	NM_003884//NP_003875	1.783	7.505	7.001	0.667	0.5	0.09197	0.55793
7894819			NA	NA	NA	1.78	4.568	4.073	0.657	0.5	0.09327	0.55978
8162669	ZNF322A	zinc finger protein 322A	79692	Hs.126280//Hs.530271	NM_024639//NP_078915	1.77	5.31	4.815	0.66	0.5	0.0949	0.56597
7928060			NA	NA	NA	1.752	5.023	4.522	0.674	0.5	0.09686	0.57717
7896046			NA	NA	NA	1.747	6.341	5.839	0.676	0.5	0.09763	0.5803
7996081	GPR56	G protein-coupled receptor 56	9289	Hs.513633	NM_005682//NM_201524//NM_201525//NP_005673//NP_958932//NP_958933	1.749	6.094	5.591	0.677	0.5	0.1	0.57905
8148302			NA	NA	NA	1.723	6.316	5.814	0.685	0.5	0.10815	0.59539
8161375			NA	NA	NA	1.637	6.941	6.442	0.711	0.5	0.11902	0.65052
7969794	UNQ1829	FRSS1829	100132099	Hs.689626	XM_001719597//XM_001719950//XM_001721401//XP_001719649//XP_001720002//XP_001721453	1.626	7.141	6.643	0.715	0.5	0.12748	0.65768
7892729			NA	NA	NA	1.545	4.334	3.836	0.747	0.5	0.1399	0.71097
7896223			NA	NA	NA	1.554	6.112	5.611	0.747	0.5	0.14194	0.705
7995895	HERPUD1	homocysteine-inducible, endoplasmic reticulum stress-inducible, ubiquitin-like domain member 1	9709	Hs.146393	NM_001010989//NM_001010990//NM_014685//NP_001010989//NP_001010990//NP_055500	1.525	7.36	6.86	0.759	0.5	0.14655	0.72427
7964246	SNORD59B	small nucleolar RNA, C/D box 59B	692090	NA	NR_003046	1.521	5.971	5.471	0.76	0.5	0.14845	0.72693
7893832			NA	NA	NA	1.508	5.458	4.961	0.761	0.5	0.14995	0.7356
7974851	HIF1A	hypoxia inducible factor 1, alpha subunit (basic helix-loop-helix transcription factor)	3091	Hs.597216//Hs.654600	NM_001530//NM_181054//NP_001521//NP_851397	1.476	8.045	7.547	0.777	0.5	0.16297	0.75701
8162940	ABCA1	ATP-binding cassette, sub-family A (ABC1), member 1	19	Hs.429294	NM_005502//NP_005493	1.376	5.807	5.306	0.833	0.5	0.18607	0.82428
8154572			NA	NA	NA	1.169	3.655	3.152	0.971	0.5	0.2708	0.96259
8047538	BMPR2	bone morphogenetic protein receptor, type II (serine/threonine kinase)	659	Hs.471119	NM_001204//NP_001195	1.049	5.955	5.451	1.076	0.5	0.30905	1
7917431			NA	NA	NA	1.045	6.168	5.671	1.066	0.5	0.30982	1
7973108			NA	NA	NA	0.815	7.341	6.838	1.366	0.5	0.42555	1
8120719	CD109	CD109 molecule	135228	Hs.399891	NM_133493//NP_598000	0.809	6.987	6.489	1.364	0.5	0.43034	1
7922823	EDEM3	ER degradation enhancer, mannosidase alpha-like 3	80267	Hs.523811	NM_025191//NP_079467	2.451	7.859	7.365	0.506	0.49	0.02683	0.2241
8119000	MAPK14	mitogen-activated protein kinase 14	1432	Hs.485233//Hs.588289	NM_001315//NM_139012//NM_139013//NM_139014//NP_001306//NP_620581//NP_620582//NP_620583	2.424	6.705	6.217	0.505	0.49	0.02751	0.23416
7912086	NOL9	nucleolar protein 9	79707	Hs.59425	NM_024654//NP_078930	2.443	6.569	6.075	0.508	0.49	0.02895	0.22705
8055096	AMMECR1L	AMME chromosomal region gene 1-like	83607	Hs.546449	NM_031445//NP_113633	2.408	6.62	6.126	0.514	0.49	0.03133	0.24026
7967685	STX2	syntaxin 2	2054	Hs.437585	NM_001980//NM_194356//NP_001971//NP_919337	2.334	6.145	5.659	0.516	0.49	0.03142	0.26986
7892707			NA	NA	NA	2.328	10.768	10.275	0.526	0.49	0.03413	0.27236
8160011	KIAA2026	KIAA2026	158358	Hs.535060	NM_001017969//NP_001017969	2.281	7.396	6.91	0.527	0.49	0.03571	0.29245
8116910	HIVEP1	human immunodeficiency virus type I enhancer binding protein 1	3096	Hs.567284	NM_002114//NP_002105	2.224	7.901	7.415	0.536	0.49	0.03926	0.31805
8127943	SNX14	sorting nexin 14	57231	Hs.485871	NM_020468//NM_153816//NP_065201//NP_722523	2.206	7.359	6.867	0.548	0.49	0.04192	0.32641
7892549			NA	NA	NA	2.21	7.852	7.366	0.54	0.49	0.04196	0.32454
7896065			NA	NA	NA	2.193	9.755	9.266	0.547	0.49	0.04497	0.33253
7976307	GOLGA5	golgi autoantigen, golgin subfamily a, 5	9950	Hs.104320	NM_005113//NP_005104	2.172	7.235	6.741	0.556	0.49	0.04807	0.34256
7979223	DDHD1	DDHD domain containing 1	80821	Hs.513260	NM_030637//NP_085140	2.133	8.295	7.802	0.563	0.49	0.05027	0.36166
8120654	KCNQ5	potassium voltage-gated channel, KQT-like subfamily, member 5	56479	Hs.675919	NM_019842//NP_062816	2.083	5.231	4.744	0.566	0.49	0.05284	0.38702
7894222			NA	NA	NA	2.164	3.554	3.06	0.557	0.49	0.05413	0.34643
8021716	C18orf55	chromosome 18 open reading frame 55	29090	Hs.532835	NM_014177//NP_054896	2.081	7.277	6.784	0.575	0.49	0.05524	0.38805
7972946	RASA3	RAS p21 protein activator 3	22821	Hs.593075	NM_007368//NP_031394	2.049	6.131	5.641	0.578	0.49	0.05596	0.40481
8138108	KDELR2	KDEL (Lys-Asp-Glu-Leu) endoplasmic reticulum protein retention receptor 2	11014	Hs.654552//Hs.705873	NM_001100603//NM_006854//NP_001094073//NP_006845	2.058	7.726	7.233	0.58	0.49	0.0569	0.40006
8131479	MIOS	missing oocyte, meiosis regulator, homolog (Drosophila)	54468	Hs.520215	NM_019005//NP_061878	2.031	7.613	7.123	0.582	0.49	0.0627	0.41441
7893755			NA	NA	NA	1.924	3.396	2.908	0.606	0.49	0.07039	0.47387
7893817			NA	NA	NA	1.93	3.943	3.455	0.604	0.49	0.07083	0.47043
7943126	KIAA1731	KIAA1731	85459	Hs.458418	NM_033395//NP_203753	1.921	6.849	6.361	0.607	0.49	0.07107	0.47559
7896462			NA	NA	NA	1.926	5.752	5.261	0.61	0.49	0.07298	0.47272
8099107	LYAR	Ly1 antibody reactive homolog (mouse)	55646	Hs.425427	NM_001145725//NM_017816//NP_001139197//NP_060286	1.897	6.499	6.01	0.615	0.49	0.07638	0.48949
7902594	PRKACB	protein kinase, cAMP-dependent, catalytic, beta	5567	Hs.487325	NM_002731//NM_182948//NM_207578//NP_002722//NP_891993//NP_997461	1.826	8.398	7.904	0.641	0.49	0.08629	0.53167
8115181	DCTN4	dynactin 4 (p62)	51164	Hs.675564	NM_001135643//NM_001135644//NM_016221//NP_001129115//NP_001129116//NP_057305	1.788	7.363	6.871	0.649	0.49	0.09064	0.55485
7950983	CHORDC1	cysteine and histidine-rich domain (CHORD)-containing 1	26973	Hs.22857	NM_001144073//NM_012124//NP_001137545//NP_036256	1.777	8.744	8.253	0.652	0.49	0.09428	0.56163
8180259	ANKRD36	ankyrin repeat domain 36	375248	Hs.663424	NM_198555//NP_940957	1.787	9.569	9.076	0.652	0.49	0.09496	0.55546
7892714			NA	NA	NA	1.747	3.503	3.018	0.654	0.49	0.10439	0.5803
7895541			NA	NA	NA	1.76	8.994	8.503	0.657	0.49	0.10555	0.57218
8097647	ABCE1	ATP-binding cassette, sub-family E (OABP), member 1	6059	Hs.12013	NM_001040876//NM_002940//NP_001035809//NP_002931	1.703	7.787	7.298	0.673	0.49	0.10617	0.60807
8046380	ITGA6	integrin, alpha 6	3655	Hs.133397	NM_000210//NM_001079818//NP_000201//NP_001073286	1.697	7.35	6.863	0.672	0.49	0.1095	0.61189
7893686			NA	NA	NA	1.415	7.177	6.691	0.788	0.49	0.1742	0.79801
8103226	TMEM154	transmembrane protein 154	201799	Hs.518900	NM_152680//NP_689893	1.416	5.704	5.216	0.79	0.49	0.17467	0.79733
7894351			NA	NA	NA	1.389	4.626	4.141	0.8	0.49	0.18221	0.81552
7895829			NA	NA	NA	1.375	5.538	5.052	0.809	0.49	0.18666	0.82496
7895363			NA	NA	NA	1.289	4.332	3.838	0.871	0.49	0.21418	0.88281
7893115			NA	NA	NA	1.266	4.1	3.609	0.882	0.49	0.22419	0.89822
7895094			NA	NA	NA	1.258	6.072	5.583	0.882	0.49	0.22665	0.90357
7954469	RASSF8	Ras association (RalGDS/AF-6) domain family (N-terminal) member 8	11228	Hs.696433	NM_007211//NP_009142	1.255	6.388	5.9	0.883	0.49	0.22834	0.90558
7893797			NA	NA	NA	1.21	5.256	4.762	0.923	0.49	0.24439	0.93553
8161701	TMEM2	transmembrane protein 2	23670	Hs.494146	NM_001135820//NM_013390//NP_001129292//NP_037522	1.07	6.664	6.178	1.02	0.49	0.29985	1
7896405			NA	NA	NA	1.08	6.37	5.884	1.01	0.49	0.30087	1
8044961	RNU4ATAC	RNA, U4atac small nuclear (U12-dependent splicing)	100151683	Hs.689638	NR_023343	1.041	8.185	7.691	1.064	0.49	0.31226	1
7896327			NA	NA	NA	0.949	4.521	4.031	1.153	0.49	0.35584	1
8023154	TCEB3CL	transcription elongation factor B polypeptide 3C-like	728929	Hs.631677	NM_001100817//NP_001094287	0.94	5.122	4.634	1.157	0.49	0.35985	1
8131475	C1GALT1	core 1 synthase, glycoprotein-N-acetylgalactosamine 3-beta-galactosyltransferase, 1	56913	Hs.592180	NM_020156//NP_064541	2.386	5.826	5.341	0.507	0.48	0.0298	0.24882
7999841	SMG1	SMG1 homolog, phosphatidylinositol 3-kinase-related kinase (C. elegans)	23049	Hs.460179//Hs.552700	NM_015092//NP_055907	2.389	7.808	7.324	0.506	0.48	0.03375	0.24764
8090133	CCDC14	coiled-coil domain containing 14	64770	Hs.645028	NM_022757//NP_073594	2.293	7.71	7.229	0.519	0.48	0.03419	0.28724
7910550	TSNAX	translin-associated factor X	7257	Hs.96247	NM_005999//NP_005990	2.299	6.683	6.199	0.521	0.48	0.0349	0.28465
8175492	ATP11C	ATPase, class VI, type 11C	286410	Hs.88252	NM_001010986//NM_173694//NP_001010986//NP_775965	2.272	6.338	5.856	0.523	0.48	0.0363	0.29641
8095705	MTHFD2L	methylenetetrahydrofolate dehydrogenase (NADP+ dependent) 2-like	441024	Hs.479954	NM_001004346//NM_001144978//NP_001004346//NP_001138450	2.265	6.833	6.349	0.526	0.48	0.03646	0.2995
8146945	GDAP1	ganglioside-induced differentiation-associated protein 1	54332	Hs.168950	NM_001040875//NM_018972//NP_001035808//NP_061845	2.281	6.236	5.759	0.517	0.48	0.03709	0.29245
8142852	TNPO3	transportin 3	23534	Hs.193613	NM_012470//NP_036602	2.305	7.14	6.66	0.516	0.48	0.039	0.28208
8180324	THAP5	THAP domain containing 5	168451	Hs.617340	NM_001130475//NM_182529//NP_001123947//NP_872335	2.186	6.209	5.729	0.538	0.48	0.04243	0.33586
7980680	FOXN3	forkhead box N3	1112	Hs.434286//Hs.621371	NM_001085471//NM_005197//NP_001078940//NP_005188	2.172	7.187	6.706	0.542	0.48	0.04554	0.34256
8171879			NA	NA	NA	2.058	5.509	5.029	0.564	0.48	0.05601	0.40006
8163383	SUSD1	sushi domain containing 1	64420	Hs.494827	NM_022486//NP_071931	2.055	7.955	7.473	0.567	0.48	0.05786	0.40164
8135069	SERPINE1	serpin peptidase inhibitor, clade E (nexin, plasminogen activator inhibitor type 1), member 1	5054	Hs.414795//Hs.713079	NM_000602//NP_000593	1.973	5.79	5.308	0.586	0.48	0.06403	0.44614
7896022			NA	NA	NA	1.916	9.955	9.473	0.6	0.48	0.07143	0.47847
8120378	KIAA1586	KIAA1586	57691	Hs.709521	NM_020931//NP_065982	1.86	7.902	7.417	0.619	0.48	0.08259	0.51128
8020630	TTC39C	tetratricopeptide repeat domain 39C	125488	Hs.653395	NM_001135993//NM_153211//NP_001129465//NP_694943//NR_024232	1.821	6.496	6.011	0.63	0.48	0.08646	0.53469
7894906			NA	NA	NA	1.729	6.05	5.574	0.647	0.48	0.10146	0.5916
7893487			NA	NA	NA	1.743	4.243	3.76	0.653	0.48	0.10163	0.5828
7893490			NA	NA	NA	1.709	3.721	3.237	0.665	0.48	0.10541	0.60426
7894616			NA	NA	NA	1.72	3.5	3.02	0.655	0.48	0.10713	0.59728
7895446			NA	NA	NA	1.647	6.187	5.709	0.678	0.48	0.11717	0.64403
7895813			NA	NA	NA	1.613	6.999	6.514	0.699	0.48	0.12548	0.66616
7893170			NA	NA	NA	1.587	4.638	4.163	0.696	0.48	0.13241	0.68322
8103309			NA	NA	NA	1.589	6.158	5.679	0.702	0.48	0.13405	0.6819
7894861			NA	NA	NA	1.573	6.028	5.551	0.704	0.48	0.13414	0.69244
8143599			NA	NA	NA	1.605	3.847	3.368	0.694	0.48	0.1359	0.6714
7894623			NA	NA	NA	1.547	4.72	4.239	0.72	0.48	0.13979	0.70965
7894280			NA	NA	NA	1.554	6.78	6.299	0.716	0.48	0.1434	0.705
8069553	NRIP1	nuclear receptor interacting protein 1	8204	Hs.155017	NM_003489//NP_003480	1.52	9.367	8.882	0.738	0.48	0.14915	0.7276
7896082			NA	NA	NA	1.476	10.313	9.834	0.748	0.48	0.16755	0.75701
8147447	PTDSS1	phosphatidylserine synthase 1	9791	Hs.292579	NM_014754//NP_055569	1.379	7.293	6.817	0.789	0.48	0.18584	0.82226
7894054			NA	NA	NA	1.345	3.829	3.351	0.813	0.48	0.20256	0.84517
7896545			NA	NA	NA	1.293	5.145	4.664	0.847	0.48	0.21713	0.88013
7896239			NA	NA	NA	1.273	6.534	6.054	0.858	0.48	0.21912	0.89354
8013272	CCDC144A	coiled-coil domain containing 144A	9720	Hs.419859	NM_014695//NP_055510	1.268	7.235	6.758	0.855	0.48	0.22101	0.89689
7894360			NA	NA	NA	1.237	5.192	4.71	0.884	0.48	0.23297	0.91759
8105267	ITGA2	integrin, alpha 2 (CD49B, alpha 2 subunit of VLA-2 receptor)	3673	Hs.482077	NM_002203//NP_002194	1.233	4.944	4.465	0.881	0.48	0.23752	0.92025
7894569			NA	NA	NA	1.211	6.462	5.981	0.899	0.48	0.24616	0.93487
7892740			NA	NA	NA	1.012	4.498	4.016	1.067	0.48	0.32663	1
8131957	SNX10	sorting nexin 10	29887	Hs.520714	NM_013322//NP_037454	0.961	7.551	7.069	1.12	0.48	0.35002	1
7892754			NA	NA	NA	0.947	5.736	5.253	1.136	0.48	0.36016	1
7895409			NA	NA	NA	0.905	4.958	4.481	1.173	0.48	0.37803	1
8112996			NA	NA	NA	0.862	4.573	4.09	1.245	0.48	0.39985	1
8045347			NA	NA	NA	0.753	4.831	4.349	1.413	0.48	0.46122	1
7978997	MAP4K5	mitogen-activated protein kinase kinase kinase kinase 5	11183	Hs.130491	NM_006575//NM_198794//NP_006566//NP_942089	2.331	7.61	7.139	0.502	0.47	0.03465	0.27111
8147156	WWP1	WW domain containing E3 ubiquitin protein ligase 1	11059	Hs.655189	NM_007013//NP_008944	2.269	7.476	7.007	0.51	0.47	0.03583	0.29773
7981192	ATG2B	ATG2 autophagy related 2 homolog B (S. cerevisiae)	55102	Hs.168241	NM_018036//NP_060506	2.263	7.066	6.598	0.51	0.47	0.03698	0.30039
8156579			NA	NA	NA	2.245	4.761	4.29	0.516	0.47	0.03761	0.30847
7979811			NA	NA	NA	2.269	3.77	3.304	0.507	0.47	0.03885	0.29773
8121483			NA	NA	NA	2.209	3.904	3.429	0.527	0.47	0.04155	0.32501
8162313	IARS	isoleucyl-tRNA synthetase	3376	Hs.445403	NM_002161//NM_013417//NP_002152//NP_038203	2.171	8.204	7.736	0.527	0.47	0.04873	0.34304
7958620	IFT81	intraflagellar transport 81 homolog (Chlamydomonas)	28981	Hs.528382	NM_001143779//NM_014055//NM_031473//NP_001137251//NP_054774//NP_113661	2.11	5.778	5.313	0.536	0.47	0.04916	0.3732
8076533	PACSIN2	protein kinase C and casein kinase substrate in neurons 2	11252	Hs.162877	NM_007229//NP_009160	2.014	7.416	6.946	0.562	0.47	0.06022	0.42358
8135480	DNAJB9	DnaJ (Hsp40) homolog, subfamily B, member 9	4189	Hs.6790	NM_012328//NP_036460	1.926	7.443	6.973	0.582	0.47	0.07006	0.47272
8075423	DUSP18	dual specificity phosphatase 18	150290	Hs.517544	NM_152511//NP_689724	1.928	6.389	5.923	0.577	0.47	0.07145	0.47157
8161384	ANKRD20B	ankyrin repeat domain 20B	729171	Hs.456852	NR_003366	1.908	3.767	3.296	0.59	0.47	0.074	0.4831
7892881			NA	NA	NA	1.711	3.88	3.413	0.64	0.47	0.10449	0.60299
7895576			NA	NA	NA	1.674	8.169	7.694	0.663	0.47	0.11231	0.62661
8138977	DPY19L1	dpy-19-like 1 (C. elegans)	23333	Hs.408623	NM_015283//NP_056098	1.645	5.763	5.297	0.661	0.47	0.11927	0.64533
7932796	SVIL	supervillin	6840	Hs.499209	NM_003174//NM_021738//NP_003165//NP_068506	1.63	6.642	6.17	0.675	0.47	0.12069	0.65507
8149071	ANGPT2	angiopoietin 2	285	Hs.583870	NM_001118887//NM_001118888//NM_001147//NP_001112359//NP_001112360//NP_001138	1.61	5.948	5.48	0.676	0.47	0.12488	0.66812
7970737	FLT3	fms-related tyrosine kinase 3	2322	Hs.507590	NM_004119//NP_004110	1.587	8.398	7.929	0.688	0.47	0.1301	0.68322
7998978	ZNF597	zinc finger protein 597	146434	Hs.88630	NM_152457//NP_689670	1.567	6.066	5.598	0.692	0.47	0.13441	0.6964
8128886			NA	NA	NA	1.51	4.59	4.115	0.726	0.47	0.15061	0.73427
8138805	CPVL	carboxypeptidase, vitellogenic-like	54504	Hs.233389	NM_019029//NM_031311//NP_061902//NP_112601	1.423	5.282	4.814	0.755	0.47	0.17291	0.79262
8129254	MAN1A1	mannosidase, alpha, class 1A, member 1	4121	Hs.102788	NM_005907//NP_005898	1.408	7.404	6.937	0.76	0.47	0.17877	0.80272
7892539			NA	NA	NA	1.402	5.892	5.42	0.771	0.47	0.18867	0.80676
7895480			NA	NA	NA	1.331	3.956	3.488	0.802	0.47	0.20102	0.85459
7895743			NA	NA	NA	1.285	7.388	6.919	0.83	0.47	0.21797	0.8855
7929438	HELLS	helicase, lymphoid-specific	3070	Hs.655830	NM_018063//NP_060533	1.07	5.258	4.789	0.983	0.47	0.29882	1
8023152	TCEB3CL	transcription elongation factor B polypeptide 3C-like	728929	Hs.631677	NM_001100817//NP_001094287	1.068	4.083	3.617	0.979	0.47	0.29991	1
7926821	MASTL	microtubule associated serine/threonine kinase-like	84930	Hs.276905	NM_032844//NP_116233	1.054	6.472	6.005	0.995	0.47	0.30613	1
7971565	P2RY5	purinergic receptor P2Y, G-protein coupled, 5	10161	Hs.123464	NM_005767//NP_005758	0.946	6.467	5.997	1.109	0.47	0.35764	1
7987248	GOLGA8A	golgi autoantigen, golgin subfamily a, 8A	23015	Hs.182982	NM_181077//NP_851422//XM_001714558//XP_001714610	0.934	6.578	6.104	1.13	0.47	0.36268	1
8019842	TYMS	thymidylate synthetase	7298	Hs.592338	NM_001071//NP_001062	0.749	7.902	7.434	1.38	0.47	0.46346	1
8022711	DSC2	desmocollin 2	1824	Hs.95612	NM_004949//NM_024422//NP_004940//NP_077740	0.743	5.92	5.45	1.396	0.47	0.46746	1
7895434			NA	NA	NA	2.254	5.546	5.087	0.502	0.46	0.03692	0.30441
7929562	ZNF518A	zinc finger protein 518A	9849	Hs.600823	NM_014803//NP_055618	2.173	6.888	6.429	0.516	0.46	0.04447	0.34208
8016088	CCDC43	coiled-coil domain containing 43	124808	Hs.579115	NM_001099225//NM_144609//NP_001092695//NP_653210	2.144	6.671	6.206	0.528	0.46	0.04684	0.35621
8060734			NA	NA	NA	2.123	8.148	7.685	0.531	0.46	0.04799	0.36665
8111796	PRKAA1	protein kinase, AMP-activated, alpha 1 catalytic subunit	5562	Hs.43322	NM_006251//NM_206907//NP_006242//NP_996790	2.112	7.748	7.285	0.533	0.46	0.049	0.37219
7933561	PARG	poly (ADP-ribose) glycohydrolase	8505	Hs.535298//Hs.709578	NM_003631//NP_003622	2.071	5.576	5.114	0.541	0.46	0.05328	0.39325
8155946	VPS13A	vacuolar protein sorting 13 homolog A (S. cerevisiae)	23230	Hs.459790//Hs.662256	NM_001018037//NM_001018038//NM_015186//NM_033305//NP_001018047//NP_001018048//NP_056001//NP_150648	2.053	6.553	6.092	0.543	0.46	0.05589	0.4027
8113157	TTC37	tetratricopeptide repeat domain 37	9652	Hs.482868	NM_014639//NP_055454	2.031	7.231	6.77	0.548	0.46	0.06039	0.41441
7957602			NA	NA	NA	2.001	4.407	3.947	0.553	0.46	0.06117	0.43067
7938777	LDHA	lactate dehydrogenase A	3939	Hs.2795	NM_001135239//NM_005566//NP_001128711//NP_005557	1.948	9.081	8.616	0.571	0.46	0.06722	0.46018
7982878	CHP	calcium binding protein P22	11261	Hs.406234//Hs.706184	NM_007236//NP_009167	1.931	9.163	8.7	0.573	0.46	0.07466	0.46986
7894786			NA	NA	NA	1.896	3.808	3.347	0.579	0.46	0.07793	0.49007
8049528	LRRFIP1	leucine rich repeat (in FLII) interacting protein 1	9208	Hs.471779	NM_001137550//NM_001137551//NM_001137552//NM_001137553//NM_004735//NP_001131022//NP_001131023//NP_001131024//NP_001131025//NP_004726	1.868	8.949	8.485	0.591	0.46	0.08131	0.50653
8129214	MCM9	minichromosome maintenance complex component 9	254394	Hs.279008//Hs.486315	NM_153255//NP_694987	1.876	6.221	5.758	0.587	0.46	0.08149	0.5018
8139057	ELMO1	engulfment and cell motility 1	9844	Hs.656638	NM_001039459//NM_014800//NM_130442//NP_001034548//NP_055615//NP_569709	1.758	8.332	7.877	0.61	0.46	0.09586	0.57343
8094226	LOC285550	hypothetical protein LOC285550	285550	Hs.399980//Hs.619367	NM_001145191//NP_001138663//XR_017764//XR_017908//XR_040763	1.756	5.488	5.027	0.619	0.46	0.0961	0.57467
7911989	RPL22	ribosomal protein L22	6146	Hs.515329//Hs.554762	NM_000983//NP_000974	1.772	8.746	8.281	0.618	0.46	0.0972	0.56473
8003068	MPHOSPH6	M-phase phosphoprotein 6	10200	Hs.344400	NM_005792//NP_005783	1.709	7.031	6.57	0.633	0.46	0.10513	0.60426
8054344	hCG_1645516	hypothetical protein LOC731220	731220	Hs.662488	NM_001145664//NP_001139136//XR_040157//XR_040158//XR_040159	1.716	4.441	3.98	0.631	0.46	0.10744	0.59982
7894694			NA	NA	NA	1.662	6.841	6.38	0.649	0.46	0.11384	0.63434
8149534	ASAH1	N-acylsphingosine amidohydrolase (acid ceramidase) 1	427	Hs.527412//Hs.633993	NM_001127505//NM_004315//NM_177924//NP_001120977//NP_004306//NP_808592	1.652	7.599	7.136	0.655	0.46	0.11666	0.6408
8038949	ZNF841	zinc finger protein 841	284371	Hs.655934//Hs.662400	NM_001136499//NP_001129971//XR_015252//XR_015660	1.661	5.298	4.842	0.641	0.46	0.11691	0.63498
7892973			NA	NA	NA	1.618	6.359	5.895	0.668	0.46	0.12462	0.66289
7895852			NA	NA	NA	1.571	3.325	2.861	0.685	0.46	0.13458	0.69376
7894050			NA	NA	NA	1.478	4.795	4.334	0.72	0.46	0.16011	0.75567
7989335	ANXA2	annexin A2	302	Hs.511605	NM_001002857//NM_001002858//NM_001136015//NM_004039//NP_001002857//NP_001002858//NP_001129487//NP_004030	1.436	8.874	8.419	0.728	0.46	0.16957	0.78387
7896244			NA	NA	NA	1.326	6.43	5.966	0.797	0.46	0.20511	0.85796
7894781			NA	NA	NA	1.27	4.398	3.936	0.827	0.46	0.22132	0.89555
7892676			NA	NA	NA	1.259	5.044	4.587	0.823	0.46	0.22415	0.9029
8113701			NA	NA	NA	1.109	6.673	6.215	0.929	0.46	0.28211	1
8152453	TRPS1	trichorhinophalangeal syndrome I	7227	Hs.657018	NM_014112//NP_054831	1.091	5.954	5.493	0.95	0.46	0.28988	1
7916075			NA	NA	NA	1.082	5.255	4.791	0.965	0.46	0.29541	1
7895731			NA	NA	NA	1.047	7.988	7.523	0.995	0.46	0.31097	1
7896008			NA	NA	NA	1.024	5.01	4.553	0.999	0.46	0.31957	1
7992682	FLJ42627	hypothetical LOC645644	645644	Hs.597810//Hs.677234	NM_001039907//NP_001034996//NR_024492	1.012	6.326	5.87	1.007	0.46	0.32885	1
7893372			NA	NA	NA	0.953	3.811	3.351	1.077	0.46	0.35537	1
7932554	ARHGAP21	Rho GTPase activating protein 21	57584	Hs.524195	NM_020824//NP_065875	0.922	6.137	5.679	1.107	0.46	0.36895	1
8043697	ANKRD36B	ankyrin repeat domain 36B	57730	Hs.532921	NM_025190//NP_079466	2.175	8.613	8.168	0.501	0.45	0.0436	0.34112
8091432	COMMD2	COMM domain containing 2	51122	Hs.591315	NM_016094//NP_057178	2.108	8.116	7.664	0.521	0.45	0.0516	0.37422
8090893	MSL2	male-specific lethal 2 homolog (Drosophila)	55167	Hs.18631	NM_001145417//NM_018133//NP_001138889//NP_060603	2.049	8.598	8.152	0.526	0.45	0.06213	0.40481
8132343			NA	NA	NA	1.933	4.435	3.98	0.563	0.45	0.07341	0.46871
7894251			NA	NA	NA	1.922	5.086	4.635	0.561	0.45	0.07597	0.47502
8051746	THUMPD2	THUMP domain containing 2	80745	Hs.468254	NM_025264//NP_079540	1.91	5.914	5.459	0.569	0.45	0.07798	0.48194
7894396			NA	NA	NA	1.902	5.33	4.878	0.567	0.45	0.07814	0.48658
8105778	PIK3R1	phosphoinositide-3-kinase, regulatory subunit 1 (alpha)	5295	Hs.132225//Hs.604502	NM_181504//NM_181523//NM_181524//NP_852556//NP_852664//NP_852665	1.921	8.843	8.394	0.558	0.45	0.08217	0.47559
7922656	ACBD6	acyl-Coenzyme A binding domain containing 6	84320	Hs.200051	NM_032360//NP_115736	1.767	6.582	6.131	0.602	0.45	0.09787	0.56783
7907702	SOAT1	sterol O-acyltransferase 1	6646	Hs.496383	NM_003101//NP_003092	1.696	7.027	6.577	0.622	0.45	0.10758	0.61253
7894748			NA	NA	NA	1.694	5.068	4.62	0.62	0.45	0.10772	0.6138
7999752	ZC3H11A	zinc finger CCCH-type containing 11A	9877	Hs.532399	NM_014827//NP_055642	1.738	9.064	8.615	0.608	0.45	0.11239	0.58594
7894544			NA	NA	NA	1.669	4.408	3.962	0.625	0.45	0.11269	0.62983
8089926			NA	NA	NA	1.68	5.918	5.465	0.631	0.45	0.11428	0.62276
8097867	KIAA0922	KIAA0922	23240	Hs.205572	NM_001131007//NM_015196//NP_001124479//NP_056011	1.645	6.797	6.349	0.636	0.45	0.11792	0.64533
7895456			NA	NA	NA	1.658	3.89	3.444	0.628	0.45	0.12211	0.63692
7971661			NA	NA	NA	1.618	6.198	5.745	0.651	0.45	0.12443	0.66289
8161575	CBWD5	COBW domain containing 5	220869	Hs.355950//Hs.635227//Hs.645337//Hs.645504	NM_001024916//NP_001020087	1.602	6.671	6.221	0.654	0.45	0.12823	0.67336
7895670			NA	NA	NA	1.576	3.433	2.985	0.661	0.45	0.13256	0.69046
8170027	DDX26B	DEAD/H (Asp-Glu-Ala-Asp/His) box polypeptide 26B	203522	Hs.496829	NM_182540//NP_872346	1.573	6.198	5.75	0.66	0.45	0.13442	0.69244
7892554			NA	NA	NA	1.56	5.039	4.591	0.665	0.45	0.13878	0.70103
8035838	ZNF724P	zinc finger protein 724 pseudogene	440519	Hs.675814	NA	1.531	6.436	5.987	0.679	0.45	0.14576	0.72027
8113130	MCTP1	multiple C2 domains, transmembrane 1	79772	Hs.655087	NM_001002796//NM_024717//NP_001002796//NP_078993	1.521	7.876	7.427	0.684	0.45	0.14691	0.72693
8077458	EDEM1	ER degradation enhancer, mannosidase alpha-like 1	9695	Hs.224616	NM_014674//NP_055489	1.524	6.691	6.238	0.688	0.45	0.1484	0.72493
7894053			NA	NA	NA	1.498	3.447	3	0.688	0.45	0.15698	0.74228
7968563	RFC3	replication factor C (activator 1) 3, 38kDa	5983	Hs.115474	NM_002915//NM_181558//NP_002906//NP_853536	1.467	6.64	6.192	0.703	0.45	0.16043	0.76305
7948420	FABP5	fatty acid binding protein 5 (psoriasis-associated)	2171	Hs.408061	NM_001444//NP_001435	1.467	8.271	7.82	0.708	0.45	0.16235	0.76305
7893253			NA	NA	NA	1.436	5.546	5.095	0.722	0.45	0.16838	0.78387
7896648			NA	NA	NA	1.43	8.48	8.028	0.727	0.45	0.17193	0.78791
8006187	ATAD5	ATPase family, AAA domain containing 5	79915	Hs.528902	NM_024857//NP_079133	1.388	6.37	5.918	0.746	0.45	0.18399	0.8162
7894391			NA	NA	NA	1.354	4.848	4.401	0.755	0.45	0.19283	0.8391
7926807	PDSS1	prenyl (decaprenyl) diphosphate synthase, subunit 1	23590	Hs.558468	NM_014317//NP_055132	1.245	7.091	6.64	0.822	0.45	0.23074	0.91225
7894528			NA	NA	NA	1.215	3.489	3.036	0.845	0.45	0.24499	0.93221
7907657	RALGPS2	Ral GEF with PH domain and SH3 binding motif 2	55103	Hs.709811	NM_018037//NM_152663//NP_060507//NP_689876	1.167	5.569	5.114	0.88	0.45	0.26058	0.96391
7985147	DNAJA4	DnaJ (Hsp40) homolog, subfamily A, member 4	55466	Hs.513053	NM_001130182//NM_001130183//NM_018602//NP_001123654//NP_001123655//NP_061072	1.15	6.39	5.937	0.889	0.45	0.27145	0.97505
8091715	LXN	latexin	56925	Hs.478067	NM_020169//NP_064554	1.135	6.074	5.621	0.899	0.45	0.27198	0.98483
7893864			NA	NA	NA	1.034	4.501	4.051	0.976	0.45	0.31543	1
7924207	PTPN14	protein tyrosine phosphatase, non-receptor type 14	5784	Hs.696573	NM_005401//NP_005392	0.95	6.562	6.113	1.055	0.45	0.35576	1
8095343	STAP1	signal transducing adaptor family member 1	26228	Hs.435579	NM_012108//NP_036240	0.894	7.59	7.143	1.112	0.45	0.38353	1
7908978	ZC3H11A	zinc finger CCCH-type containing 11A	9877	Hs.532399	NM_014827//NP_055642	2.095	9.111	8.666	0.515	0.44	0.05074	0.38084
8132960			NA	NA	NA	2.053	5.47	5.028	0.521	0.44	0.05529	0.4027
7908861	OCR1	ovarian cancer-related protein 1	100128298	Hs.679412	XM_001723410//XM_001725251//XM_001726794//XP_001723462//XP_001725303//XP_001726846	2.047	6.167	5.728	0.518	0.44	0.05555	0.40587
7994131	PRKCB	protein kinase C, beta	5579	Hs.460355	NM_002738//NM_212535//NP_002729//NP_997700	2.019	7.747	7.308	0.523	0.44	0.05923	0.42088
7947989			NA	NA	NA	2.029	6.855	6.416	0.523	0.44	0.05976	0.41548
7996891	CIRH1A	cirrhosis, autosomal recessive 1A (cirhin)	84916	Hs.461113	NM_032830//NP_116219	2.011	7.683	7.243	0.527	0.44	0.06432	0.42521
7895916			NA	NA	NA	2.041	8.373	7.929	0.524	0.44	0.06448	0.40906
7979179	ERO1L	ERO1-like (S. cerevisiae)	30001	Hs.592304	NM_014584//NP_055399	1.934	7.55	7.11	0.545	0.44	0.06938	0.46814
7893845			NA	NA	NA	1.945	3.039	2.601	0.54	0.44	0.0764	0.46188
8040113	ASAP2	ArfGAP with SH3 domain, ankyrin repeat and PH domain 2	8853	Hs.555902	NM_001135191//NM_003887//NP_001128663//NP_003878	1.921	5.092	4.653	0.546	0.44	0.0766	0.47559
7962427	PUS7L	pseudouridylate synthase 7 homolog (S. cerevisiae)-like	83448	Hs.445814	NM_001098614//NM_001098615//NM_031292//NP_001092084//NP_001092085//NP_112582	1.871	5.128	4.69	0.556	0.44	0.07903	0.50475
7980189	KIAA0317	KIAA0317	9870	Hs.497417	NM_001039479//NP_001034568	1.879	7.209	6.769	0.558	0.44	0.08034	0.50003
7896127			NA	NA	NA	1.872	3.616	3.173	0.563	0.44	0.08042	0.50416
7896273			NA	NA	NA	1.847	3.449	3.014	0.559	0.44	0.082	0.51903
8180386	NME2	non-metastatic cells 2, protein (NM23B) expressed in	4831	Hs.463456	NM_001018137//NM_001018138//NM_001018139//NM_002512//NP_001018147//NP_001018148//NP_001018149//NP_002503	1.851	3.786	3.35	0.558	0.44	0.0835	0.51664
7895381			NA	NA	NA	1.836	3.332	2.889	0.572	0.44	0.09124	0.52563
7941702	RBM14	RNA binding motif protein 14	10432	Hs.533712	NM_006328//NP_006319	1.773	5.716	5.276	0.585	0.44	0.09348	0.56411
7985809	ABHD2	abhydrolase domain containing 2	11057	Hs.122337	NM_007011//NM_152924//NP_008942//NP_690888	1.744	8.073	7.635	0.592	0.44	0.09891	0.58218
7895288			NA	NA	NA	1.756	9.804	9.365	0.588	0.44	0.09984	0.57467
7899018	TMEM57	transmembrane protein 57	55219	Hs.189782	NM_018202//NP_060672	1.755	6.745	6.302	0.594	0.44	0.10471	0.5753
8139840	ERV3	endogenous retroviral sequence 3 (includes zinc finger protein H-plk/HPF9)	2086	Hs.713235	NM_001007253//NP_001007254	1.687	6.51	6.066	0.618	0.44	0.10931	0.61828
8141463	GPC2	glypican 2	221914	Hs.211701	NM_152742//NP_689955	1.669	3.869	3.427	0.62	0.44	0.11654	0.62983
8108238	SMAD5	SMAD family member 5	4090	Hs.167700	NM_001001419//NM_001001420//NM_005903//NP_001001419//NP_001001420//NP_005894	1.634	6.579	6.134	0.635	0.44	0.12105	0.65247
8132243			NA	NA	NA	1.629	3.995	3.555	0.629	0.44	0.1213	0.65572
7967624	SLC15A4	solute carrier family 15, member 4	121260	Hs.507260//Hs.699387	NM_145648//NP_663623	1.619	7.513	7.077	0.626	0.44	0.12543	0.66224
7895709			NA	NA	NA	1.597	4.118	3.675	0.644	0.44	0.12778	0.67664
8131349	OCM	oncomodulin	654231	Hs.571315	NM_001097622//NP_001091091	1.551	5.234	4.791	0.661	0.44	0.13849	0.70699
7971996			NA	NA	NA	1.544	7.192	6.754	0.656	0.44	0.14076	0.71164
7936706	C10orf119	chromosome 10 open reading frame 119	79892	Hs.124246	NM_024834//NP_079110	1.534	7.456	7.019	0.659	0.44	0.14263	0.71828
7894429			NA	NA	NA	1.523	9.171	8.726	0.675	0.44	0.14597	0.7256
7895172			NA	NA	NA	1.504	4.984	4.545	0.674	0.44	0.15094	0.73828
7973946			NA	NA	NA	1.508	4.207	3.771	0.668	0.44	0.15212	0.7356
8051812			NA	NA	NA	1.486	4.34	3.897	0.687	0.44	0.15568	0.75031
7893273			NA	NA	NA	1.474	6.203	5.766	0.683	0.44	0.15919	0.75835
7894355			NA	NA	NA	1.423	6.563	6.128	0.702	0.44	0.17201	0.79262
8162276	NFIL3	nuclear factor, interleukin 3 regulated	4783	Hs.79334	NM_005384//NP_005375	1.413	7.743	7.301	0.718	0.44	0.17473	0.79935
7918034	DPH5	DPH5 homolog (S. cerevisiae)	51611	Hs.440776	NM_001077394//NM_001077395//NM_015958//NP_001070862//NP_001070863//NP_057042	1.391	6.311	5.867	0.73	0.44	0.18292	0.81417
7893940			NA	NA	NA	1.374	4.069	3.63	0.73	0.44	0.19095	0.82563
8135211	FAM185A	family with sequence similarity 185, member A	222234	Hs.202543	NM_001145268//NM_001145269//NP_001138740//NP_001138741//NR_026879//XR_041062//XR_041063//XR_041064	1.333	5.966	5.524	0.756	0.44	0.20016	0.85325
8085914	SLC4A7	solute carrier family 4, sodium bicarbonate cotransporter, member 7	9497	Hs.250072	NM_003615//NP_003606	1.321	5.533	5.09	0.764	0.44	0.20307	0.86132
7896291			NA	NA	NA	1.298	4.997	4.553	0.779	0.44	0.21214	0.87678
8054135	MGAT4A	mannosyl (alpha-1,3-)-glycoprotein beta-1,4-N-acetylglucosaminyltransferase, isozyme A	11320	Hs.177576	NM_012214//NP_036346	1.285	6.189	5.749	0.777	0.44	0.21495	0.8855
8043945	MAP4K4	mitogen-activated protein kinase kinase kinase kinase 4	9448	Hs.431550	NM_004834//NM_145686//NM_145687//NP_004825//NP_663719//NP_663720	1.27	8.02	7.58	0.788	0.44	0.22082	0.89555
8120602	OGFRL1	opioid growth factor receptor-like 1	79627	Hs.648434//Hs.656091	NM_024576//NP_078852	1.258	6.526	6.09	0.786	0.44	0.22672	0.90357
7895611			NA	NA	NA	1.255	7.603	7.161	0.798	0.44	0.22709	0.90558
7893655			NA	NA	NA	1.192	5.602	5.164	0.83	0.44	0.24932	0.94744
7959408	KNTC1	kinetochore associated 1	9735	Hs.300559	NM_014708//NP_055523	1.182	5.251	4.813	0.838	0.44	0.25286	0.95404
7894044			NA	NA	NA	1.189	8.557	8.116	0.838	0.44	0.25488	0.94942
7894408			NA	NA	NA	1.152	7.78	7.344	0.853	0.44	0.26449	0.97374
8037387			NA	NA	NA	0.928	6.031	5.59	1.059	0.44	0.36566	1
7995354	ORC6L	origin recognition complex, subunit 6 like (yeast)	23594	Hs.49760	NM_014321//NP_055136	0.886	5.624	5.181	1.114	0.44	0.38762	1
7893594			NA	NA	NA	0.872	6.189	5.753	1.11	0.44	0.39479	1
8081386	NFKBIZ	nuclear factor of kappa light polypeptide gene enhancer in B-cells inhibitor, zeta	64332	Hs.319171	NM_001005474//NM_031419//NP_001005474//NP_113607	0.781	7.932	7.492	1.246	0.44	0.44595	1
8081316	TFG	TRK-fused gene	10342	Hs.518123	NM_001007565//NM_006070//NP_001007566//NP_006061	2.075	7.821	7.387	0.506	0.43	0.05268	0.39117
7893931			NA	NA	NA	2.09	3.063	2.628	0.504	0.43	0.05931	0.38341
8099362			NA	NA	NA	1.949	5.436	5.011	0.523	0.43	0.06786	0.45962
7895298			NA	NA	NA	1.948	8.464	8.031	0.533	0.43	0.06805	0.46018
8101099	SDAD1	SDA1 domain containing 1	55153	Hs.632604	NM_018115//NP_060585	1.93	6.688	6.258	0.534	0.43	0.07028	0.47043
8048940	SP100	SP100 nuclear antigen	6672	Hs.369056	NM_001080391//NM_003113//NP_001073860//NP_003104	1.942	8.22	7.789	0.531	0.43	0.07176	0.46359
7893609			NA	NA	NA	1.873	8.368	7.935	0.55	0.43	0.07748	0.50357
7922870	C1orf25	chromosome 1 open reading frame 25	81627	Hs.591488	NM_030934//NP_112196	1.843	6.632	6.203	0.553	0.43	0.08789	0.52143
7896234			NA	NA	NA	1.749	3.607	3.182	0.572	0.43	0.0979	0.57905
7911136			NA	NA	NA	1.736	3.426	3	0.576	0.43	0.10041	0.5872
7918902	CD58	CD58 molecule	965	Hs.34341	NM_001144822//NM_001779//NP_001138294//NP_001770//NR_026665	1.733	7.542	7.112	0.584	0.43	0.10086	0.58908
7895421			NA	NA	NA	1.732	4.502	4.074	0.581	0.43	0.10294	0.58971
8068610			NA	NA	NA	1.694	4.844	4.412	0.598	0.43	0.11214	0.6138
7951036	SNORD5	small nucleolar RNA, C/D box 5	692072	NA	NR_003033	1.69	8.719	8.292	0.592	0.43	0.11215	0.61636
8144516	ERI1	exoribonuclease 1	90459	Hs.20000	NM_153332//NP_699163	1.578	7.129	6.698	0.634	0.43	0.13253	0.68914
7896678			NA	NA	NA	1.63	3.623	3.188	0.622	0.43	0.13288	0.65507
8083136	ATP1B3	ATPase, Na+/K+ transporting, beta 3 polypeptide	483	Hs.477789	NM_001679//NP_001670	1.558	6.484	6.054	0.64	0.43	0.13663	0.70236
8071332	RANBP1	RAN binding protein 1	5902	Hs.24763	NM_002882//NP_002873	1.539	7.725	7.294	0.648	0.43	0.14112	0.71496
8174119	ZMAT1	zinc finger, matrin type 1	84460	Hs.496512	NM_001011657//NM_032441//NP_001011657//NP_115817	1.537	6.449	6.017	0.65	0.43	0.14288	0.71629
8142886	UBE2H	ubiquitin-conjugating enzyme E2H (UBC8 homolog, yeast)	7328	Hs.643548	NM_003344//NM_182697//NP_003335//NP_874356	1.503	7.546	7.114	0.664	0.43	0.15012	0.73894
8091910	SERPINI2	serpin peptidase inhibitor, clade I (pancpin), member 2	5276	Hs.445555	NM_006217//NP_006208	1.539	3.784	3.356	0.644	0.43	0.15383	0.71496
8083320			NA	NA	NA	1.489	3.903	3.474	0.665	0.43	0.15423	0.74831
8133818	PHTF2	putative homeodomain transcription factor 2	57157	Hs.203965//Hs.601884	NM_001127357//NM_001127358//NM_001127359//NM_001127360//NM_020432//NP_001120829//NP_001120830//NP_001120831//NP_001120832//NP_065165	1.5	5.577	5.151	0.656	0.43	0.15801	0.74095
7893809			NA	NA	NA	1.444	7.245	6.814	0.687	0.43	0.16598	0.7785
7896313			NA	NA	NA	1.429	3.755	3.324	0.692	0.43	0.17107	0.78858
8103722	HSP90AA6P	heat shock protein 90kDa alpha (cytosolic), class A member 6 (pseudogene)	441051	NA	NA	1.374	3.842	3.411	0.719	0.43	0.19519	0.82563
8143108			NA	NA	NA	1.332	6.537	6.108	0.735	0.43	0.19955	0.85392
7896129			NA	NA	NA	1.294	3.226	2.793	0.761	0.43	0.21435	0.87946
7968295			NA	NA	NA	1.283	5.807	5.377	0.762	0.43	0.21702	0.88684
7954711	C12orf35	chromosome 12 open reading frame 35	55196	Hs.445129	NM_018169//NP_060639	1.25	8.914	8.483	0.782	0.43	0.22742	0.90892
8079368			NA	NA	NA	1.243	5.159	4.728	0.787	0.43	0.22992	0.91359
8022356	SPIRE1	spire homolog 1 (Drosophila)	56907	Hs.515283	NM_001128626//NM_001128627//NM_020148//NP_001122098//NP_001122099//NP_064533	1.255	5.36	4.926	0.786	0.43	0.23307	0.90558
7895417			NA	NA	NA	1.167	3.748	3.313	0.841	0.43	0.25848	0.96391
8123936	NEDD9	neural precursor cell expressed, developmentally down-regulated 9	4739	Hs.37982	NM_001142393//NM_006403//NM_182966//NP_001135865//NP_006394//NP_892011	1.179	5.653	5.221	0.828	0.43	0.25868	0.95602
7893833			NA	NA	NA	1.165	7.814	7.387	0.826	0.43	0.26242	0.96522
7894882			NA	NA	NA	1.113	6.182	5.756	0.861	0.43	0.28384	0.99911
8127534	C6orf150	chromosome 6 open reading frame 150	115004	Hs.658405	NM_138441//NP_612450	1.059	7.34	6.912	0.907	0.43	0.30381	1
7893497			NA	NA	NA	1.032	7.087	6.659	0.929	0.43	0.31972	1
7896619			NA	NA	NA	1.022	5.401	4.967	0.95	0.43	0.32064	1
8152626			NA	NA	NA	1.017	5.519	5.092	0.939	0.43	0.32258	1
8069174	C21orf70	chromosome 21 open reading frame 70	85395	Hs.410830	NM_058190//NP_478070	0.866	5.967	5.541	1.092	0.43	0.40211	1
7896634			NA	NA	NA	0.847	5.576	5.151	1.114	0.43	0.40817	1
8129953	HIVEP2	human immunodeficiency virus type I enhancer binding protein 2	3097	Hs.510172	NM_006734//NP_006725	0.836	7.503	7.075	1.137	0.43	0.41439	1
7989157			NA	NA	NA	0.775	4.103	3.674	1.224	0.43	0.44845	1
7892962			NA	NA	NA	0.772	4.52	4.093	1.223	0.43	0.45007	1
8007071	CDC6	cell division cycle 6 homolog (S. cerevisiae)	990	Hs.405958	NM_001254//NP_001245	0.769	5.413	4.988	1.223	0.43	0.4523	1
7972888	PCID2	PCI domain containing 2	55795	Hs.508769	NM_001127202//NM_001127203//NM_018386//NP_001120674//NP_001120675//NP_060856//XM_001721381//XM_001721407//XM_001722771//XP_001721433//XP_001721459//XP_001722823	2.03	6.869	6.445	0.504	0.42	0.05794	0.41495
7912994	IFFO2	intermediate filament family orphan 2	126917	Hs.466625	NM_001136265//NP_001129737//XM_001714732//XM_001721924//XM_001722365//XP_001714784//XP_001721976//XP_001722417	1.988	5.071	4.65	0.509	0.42	0.06237	0.43782
8006325	SUZ12	suppressor of zeste 12 homolog (Drosophila)	23512	Hs.462732	NM_015355//NP_056170	1.999	8.553	8.135	0.503	0.42	0.06355	0.43177
8052269	CCDC88A	coiled-coil domain containing 88A	55704	Hs.292925	NM_001135597//NM_018084//NP_001129069//NP_060554	1.962	8.557	8.14	0.51	0.42	0.0657	0.45229
8146550	SDCBP	syndecan binding protein (syntenin)	6386	Hs.200804	NM_001007067//NM_001007068//NM_001007069//NM_001007070//NM_005625//NP_001007068//NP_001007069//NP_001007070//NP_001007071//NP_005616	1.921	9.639	9.216	0.525	0.42	0.07321	0.47559
8052250	MTIF2	mitochondrial translational initiation factor 2	4528	Hs.149894	NM_001005369//NM_002453//NP_001005369//NP_002444	1.861	7.666	7.249	0.533	0.42	0.08322	0.51068
8025927	ZNF627	zinc finger protein 627	199692	Hs.526665	NM_145295//NP_660338	1.826	6.251	5.836	0.539	0.42	0.08461	0.53167
8106602	ZFYVE16	zinc finger, FYVE domain containing 16	9765	Hs.482660//Hs.660410	NM_001105251//NM_014733//NP_001098721//NP_055548	1.832	6.297	5.879	0.542	0.42	0.08566	0.52804
7896392			NA	NA	NA	1.774	5.259	4.835	0.563	0.42	0.09358	0.56349
8107164	HISPPD1	histidine acid phosphatase domain containing 1	23262	Hs.212046	NM_015216//NP_056031	1.741	7.648	7.231	0.564	0.42	0.09959	0.58406
7969048			NA	NA	NA	1.729	7.976	7.559	0.566	0.42	0.10088	0.5916
8047213			NA	NA	NA	1.712	4.927	4.504	0.58	0.42	0.10779	0.60235
8047223	HSPE1	heat shock 10kDa protein 1 (chaperonin 10)	3336	Hs.1197	NM_002157//NP_002148	1.691	6.159	5.744	0.575	0.42	0.10987	0.61572
8048976			NA	NA	NA	1.661	6.06	5.638	0.594	0.42	0.11574	0.63498
7930299	C10orf78	chromosome 10 open reading frame 78	119392	Hs.93667	NM_001002759//NM_145247//NP_001002759//NP_660290	1.645	6.289	5.866	0.6	0.42	0.11768	0.64533
8082745	CCRL1	chemokine (C-C motif) receptor-like 1	51554	Hs.310512//Hs.719067	NM_016557//NM_178445//NP_057641//NP_848540	1.668	4.013	3.593	0.588	0.42	0.11941	0.63047
7892901			NA	NA	NA	1.676	9.151	8.727	0.592	0.42	0.1239	0.62533
8058221	TRAK2	trafficking protein, kinesin binding 2	66008	Hs.152774	NM_015049//NP_055864	1.574	6.514	6.092	0.622	0.42	0.13307	0.69178
7895965			NA	NA	NA	1.562	5.644	5.226	0.622	0.42	0.13564	0.69971
7895411			NA	NA	NA	1.559	8.834	8.411	0.63	0.42	0.14188	0.70169
7922887			NA	NA	NA	1.511	4.869	4.448	0.644	0.42	0.14839	0.7336
8102979			NA	NA	NA	1.512	6.28	5.857	0.646	0.42	0.14866	0.73293
7936559	PDZD8	PDZ domain containing 8	118987	Hs.501149	NM_173791//NP_776152	1.458	7.41	6.99	0.664	0.42	0.16525	0.76909
7988921	MYO5A	myosin VA (heavy chain 12, myoxin)	4644	Hs.21213//Hs.596221	NM_000259//NM_001142495//NP_000250//NP_001135967	1.446	7.148	6.728	0.667	0.42	0.16542	0.77715
8078187	PLCL2	phospholipase C-like 2	23228	Hs.202010	NM_001144382//NM_015184//NP_001137854//NP_055999	1.443	6.558	6.134	0.675	0.42	0.16631	0.77917
7903980	C1orf162	chromosome 1 open reading frame 162	128346	Hs.288010	NM_174896//NP_777556	1.378	7.562	7.137	0.705	0.42	0.18496	0.82293
8123714			NA	NA	NA	1.37	6.868	6.446	0.705	0.42	0.18779	0.82832
8121884			NA	NA	NA	1.355	6.194	5.774	0.708	0.42	0.19222	0.83843
8095802	LOC100129865	similar to PRO1405	100129865	Hs.710174	XM_001720788//XM_001720874//XM_001722391//XP_001720840//XP_001720926//XP_001722443	1.387	7.726	7.302	0.701	0.42	0.19314	0.81687
8074237	CECR1	cat eye syndrome chromosome region, candidate 1	51816	Hs.170310	NM_017424//NM_177405//NP_059120//NP_803124	1.351	5.091	4.675	0.703	0.42	0.19408	0.84113
8089314	IFT57	intraflagellar transport 57 homolog (Chlamydomonas)	55081	Hs.412196	NM_018010//NP_060480	1.333	7.174	6.753	0.721	0.42	0.20079	0.85325
7895849			NA	NA	NA	1.299	5.792	5.377	0.727	0.42	0.21039	0.8761
8039672			NA	NA	NA	1.295	3.911	3.495	0.73	0.42	0.2125	0.87879
7919627	HIST2H4A	histone cluster 2, H4a	8370	Hs.55468//Hs.655235//Hs.706635	NM_003548//NP_003539	1.289	9.516	9.094	0.744	0.42	0.21575	0.88281
7893921			NA	NA	NA	1.259	5.676	5.253	0.762	0.42	0.22496	0.9029
7893223			NA	NA	NA	1.257	3.97	3.55	0.757	0.42	0.2267	0.90424
8145136	PPP3CC	protein phosphatase 3 (formerly 2B), catalytic subunit, gamma isoform	5533	Hs.655661	NM_005605//NP_005596	1.223	7.291	6.876	0.77	0.42	0.23781	0.9269
7903389			NA	NA	NA	1.216	7.993	7.578	0.773	0.42	0.2408	0.93155
8111772	DAB2	disabled homolog 2, mitogen-responsive phosphoprotein (Drosophila)	1601	Hs.481980	NM_001343//NP_001334	1.197	6.388	5.964	0.801	0.42	0.25089	0.94414
7895650			NA	NA	NA	1.185	5.093	4.675	0.796	0.42	0.25173	0.95206
8175432	SNORD61	small nucleolar RNA, C/D box 61	26787	NA	NR_002735	1.177	4.415	3.997	0.802	0.42	0.2565	0.95733
7909283			NA	NA	NA	1.146	6.703	6.281	0.831	0.42	0.26665	0.97766
7895981			NA	NA	NA	1.155	6.365	5.942	0.828	0.42	0.26685	0.97178
8176323	IL3RA	interleukin 3 receptor, alpha (low affinity)	3563	Hs.632790	NM_002183//NP_002174	1.14	7.267	6.846	0.834	0.42	0.26995	0.98158
7892980			NA	NA	NA	1.126	4.398	3.976	0.846	0.42	0.27659	0.99069
8115831	DUSP1	dual specificity phosphatase 1	1843	Hs.171695	NM_004417//NP_004408	1.126	6.813	6.397	0.831	0.42	0.27809	0.99069
7948900	SNORD30	small nucleolar RNA, C/D box 30	9299	NA	NR_002561	1.118	7.398	6.979	0.845	0.42	0.2823	0.99588
7983828	TEX9	testis expressed 9	374618	Hs.511476	NM_198524//NP_940926	1.087	5.762	5.344	0.864	0.42	0.29278	1
7892572			NA	NA	NA	1.029	5.276	4.86	0.906	0.42	0.31912	1
7895313			NA	NA	NA	0.977	4.623	4.205	0.956	0.42	0.34142	1
8089082	DCBLD2	discoidin, CUB and LCCL domain containing 2	131566	Hs.203691	NM_080927//NP_563615	0.972	5.832	5.415	0.959	0.42	0.34598	1
7895234			NA	NA	NA	0.903	4.906	4.486	1.033	0.42	0.37898	1
8009353	PITPNC1	phosphatidylinositol transfer protein, cytoplasmic 1	26207	Hs.591185//Hs.696160	NM_012417//NM_181671//NP_036549//NP_858057	0.859	5.89	5.465	1.098	0.42	0.4018	1
7904874	NBPF16	neuroblastoma breakpoint family, member 16	728936	Hs.445080//Hs.515947//Hs.523572//Hs.534675//Hs.655576	NM_001102663//NP_001096133	0.815	7.858	7.437	1.145	0.42	0.42662	1
7893484			NA	NA	NA	0.77	4.526	4.102	1.216	0.42	0.45127	1
8154333	JMJD2C	jumonji domain containing 2C	23081	Hs.709425	NM_015061//NP_055876	1.923	7.215	6.808	0.505	0.41	0.07135	0.47444
8099926	PDS5A	PDS5, regulator of cohesion maintenance, homolog A (S. cerevisiae)	23244	Hs.331431	NM_001100399//NM_001100400//NM_015200//NP_001093869//NP_001093870//NP_056015	1.924	8.382	7.977	0.503	0.41	0.07429	0.47387
8047854	CCNYL1	cyclin Y-like 1	151195	Hs.471234//Hs.597952	NM_001142300//NM_152523//NP_001135772//NP_689736	1.895	6.834	6.425	0.514	0.41	0.07505	0.49066
8105436	MAP3K1	mitogen-activated protein kinase kinase kinase 1	4214	Hs.657756	NM_005921//NP_005912	1.898	8.177	7.763	0.52	0.41	0.07668	0.48891
8082120	DIRC2	disrupted in renal carcinoma 2	84925	Hs.477346	NM_032839//NP_116228	1.898	6.251	5.843	0.513	0.41	0.07815	0.48891
8113358	ST8SIA4	ST8 alpha-N-acetyl-neuraminide alpha-2,8-sialyltransferase 4	7903	Hs.308628	NM_005668//NM_175052//NP_005659//NP_778222	1.872	7.332	6.923	0.52	0.41	0.0793	0.50416
7899737	EIF3I	eukaryotic translation initiation factor 3, subunit I	8668	Hs.530096	NM_003757//NP_003748	1.867	9.21	8.8	0.523	0.41	0.08138	0.50712
8166511	PDK3	pyruvate dehydrogenase kinase, isozyme 3	5165	Hs.658190	NM_001142386//NM_005391//NP_001135858//NP_005382	1.895	5.41	5.004	0.51	0.41	0.08201	0.49066
8096411	TIGD2	tigger transposable element derived 2	166815	Hs.58924	NM_145715//NP_663761	1.827	5.441	5.027	0.537	0.41	0.08945	0.53106
7971361	NUFIP1	nuclear fragile X mental retardation protein interacting protein 1	26747	Hs.525006	NM_012345//NP_036477	1.791	7.092	6.686	0.535	0.41	0.09007	0.553
8095009	DCUN1D4	DCN1, defective in cullin neddylation 1, domain containing 4 (S. cerevisiae)	23142	Hs.605388	NM_001040402//NM_015115//NP_001035492//NP_055930	1.725	7.472	7.059	0.562	0.41	0.1019	0.59413
8149258	MFHAS1	malignant fibrous histiocytoma amplified sequence 1	9258	Hs.379414	NM_004225//NP_004216	1.745	5.88	5.472	0.551	0.41	0.10226	0.58155
8129677	SGK1	serum/glucocorticoid regulated kinase 1	6446	Hs.510078	NM_001143676//NM_001143677//NM_001143678//NM_005627//NP_001137148//NP_001137149//NP_001137150//NP_005618	1.685	5.841	5.433	0.567	0.41	0.11081	0.61956
7940717	SLC3A2	solute carrier family 3 (activators of dibasic and neutral amino acid transport), member 2	6520	Hs.502769	NM_001012661//NM_001012662//NM_001012663//NM_001012664//NM_001013251//NM_002394//NP_001012679//NP_001012680//NP_001012681//NP_001012682//NP_001013269//NP_002385	1.665	7.272	6.86	0.579	0.41	0.11507	0.6324
7893156			NA	NA	NA	1.664	9.185	8.776	0.574	0.41	0.11696	0.63305
8099850	TMEM156	transmembrane protein 156	80008	Hs.374147	NM_024943//NP_079219	1.642	5.38	4.971	0.581	0.41	0.11992	0.64727
7909142	NUCKS1	nuclear casein kinase and cyclin-dependent kinase substrate 1	64710	Hs.213061//Hs.652429	NM_022731//NP_073568	1.619	9.492	9.077	0.596	0.41	0.12857	0.66224
8107234	MAN2A1	mannosidase, alpha, class 2A, member 1	4124	Hs.432822	NM_002372//NP_002363	1.578	7.149	6.74	0.603	0.41	0.13282	0.68914
7896066			NA	NA	NA	1.588	4.021	3.608	0.604	0.41	0.13366	0.68256
8157227			NA	NA	NA	1.553	4.476	4.069	0.608	0.41	0.14152	0.70567
8169984	HPRT1	hypoxanthine phosphoribosyltransferase 1	3251	Hs.412707	NM_000194//NP_000185	1.533	7.642	7.236	0.613	0.41	0.14277	0.71894
7896535			NA	NA	NA	1.525	3.545	3.134	0.623	0.41	0.14477	0.72427
7961285	TAS2R49	taste receptor, type 2, member 49	259295	Hs.686384	NM_176889//NP_795370	1.49	4.911	4.5	0.636	0.41	0.15389	0.74764
7895049			NA	NA	NA	1.49	4.055	3.646	0.632	0.41	0.15406	0.74764
7964347	TMEM194A	transmembrane protein 194A	23306	Hs.591040//Hs.707911	NM_001130963//NM_015257//NP_001124435//NP_056072	1.472	6.432	6.025	0.638	0.41	0.15997	0.75969
7932867	ZNF438	zinc finger protein 438	220929	Hs.660642	NM_001143766//NM_001143767//NM_001143768//NM_001143769//NM_001143770//NM_001143771//NM_182755//NP_001137238//NP_001137239//NP_001137240//NP_001137241//NP_001137242//NP_001137243//NP_877432//NR_026560	1.453	5.342	4.935	0.645	0.41	0.16446	0.77245
8130129	NUP43	nucleoporin 43kDa	348995	Hs.510375	NM_198887//NP_942590	1.483	6.911	6.504	0.633	0.41	0.16494	0.75232
8177527	NAIP	NLR family, apoptosis inhibitory protein	4671	Hs.654500//Hs.710305	NM_004536//NM_022892//NP_004527//NP_075043//XM_001713981//XM_942384//XP_001714033//XP_947477	1.415	7.322	6.916	0.659	0.41	0.17467	0.79801
8144388	FAM90A1	family with sequence similarity 90, member A1	55138	Hs.196086	NM_018088//NP_060558	1.401	3.08	2.669	0.672	0.41	0.18379	0.80744
8129974	FUCA2	fucosidase, alpha-L- 2, plasma	2519	Hs.591332	NM_032020//NP_114409	1.378	6.921	6.513	0.677	0.41	0.18518	0.82293
8144931	ATP6V1B2	ATPase, H+ transporting, lysosomal 56/58kDa, V1 subunit B2	526	Hs.295917	NM_001693//NP_001684	1.381	9.2	8.787	0.684	0.41	0.18555	0.82091
7894946			NA	NA	NA	1.357	6.258	5.846	0.692	0.41	0.19254	0.83708
7974533	PELI2	pellino homolog 2 (Drosophila)	57161	Hs.657926	NM_021255//NP_067078	1.34	7.137	6.724	0.705	0.41	0.19709	0.84853
7977270	LOC388022	hypothetical gene supported by AK131040	388022	NA	NM_001013637//NP_001013659	1.338	7.728	7.316	0.703	0.41	0.19847	0.84988
7892610			NA	NA	NA	1.249	8.464	8.058	0.738	0.41	0.23187	0.90958
7942779			NA	NA	NA	1.248	6.948	6.539	0.742	0.41	0.23272	0.91025
8147221	OSGIN2	oxidative stress induced growth inhibitor family member 2	734	Hs.436445//Hs.647149	NM_001126111//NM_004337//NP_001119583//NP_004328	1.182	8.144	7.735	0.783	0.41	0.25297	0.95404
7895294			NA	NA	NA	0.998	7.323	6.913	0.919	0.41	0.33603	1
7917037	CRYZ	crystallin, zeta (quinone reductase)	1429	Hs.83114	NM_001130042//NM_001130043//NM_001134759//NM_001889//NP_001123514//NP_001123515//NP_001128231//NP_001880	0.967	6.805	6.399	0.935	0.41	0.34632	1
7894705			NA	NA	NA	0.967	3.904	3.496	0.941	0.41	0.34944	1
8145291	SLC25A37	solute carrier family 25, member 37	51312	Hs.596025//Hs.658208//Hs.716436	NM_016612//NP_057696	0.904	6.004	5.593	1.011	0.41	0.37841	1
7947248	KIF18A	kinesin family member 18A	81930	Hs.301052	NM_031217//NP_112494	0.87	5.536	5.124	1.053	0.41	0.39605	1
8102800	SLC7A11	solute carrier family 7, (cationic amino acid transporter, y+ system) member 11	23657	Hs.390594	NM_014331//NP_055146	0.608	7.786	7.378	1.475	0.41	0.55103	1
7903092	FNBP1L	formin binding protein 1-like	54874	Hs.134060	NM_001024948//NM_017737//NP_001020119//NP_060207	0.516	7.255	6.847	1.734	0.41	0.6121	1
7896630			NA	NA	NA	0.513	6.312	5.898	1.77	0.41	0.61452	1
7941563			NA	NA	NA	1.899	6.722	6.319	0.506	0.4	0.07568	0.48832
7930454	PDCD4	programmed cell death 4 (neoplastic transformation inhibitor)	27250	Hs.711490	NM_014456//NM_145341//NP_055271//NP_663314	1.909	9.488	9.085	0.503	0.4	0.07658	0.48252
8089647	KIAA2018	KIAA2018	205717	Hs.632570	NM_001009899//NP_001009899	1.823	6.788	6.393	0.514	0.4	0.09131	0.53348
7969166	KCNRG	potassium channel regulator	283518	Hs.660161	NM_173605//NM_199464//NP_775876//NP_955751	1.758	8.232	7.835	0.531	0.4	0.09578	0.57343
8117321	TRIM38	tripartite motif-containing 38	10475	Hs.584851	NM_006355//NP_006346	1.75	6.624	6.222	0.541	0.4	0.09725	0.57842
7966268	GIT2	G protein-coupled receptor kinase interacting ArfGAP 2	9815	Hs.434996	NM_001135213//NM_001135214//NM_014776//NM_057169//NM_057170//NM_139201//NP_001128685//NP_001128686//NP_055591//NP_476510//NP_476511//NP_631940	1.799	8.197	7.799	0.523	0.4	0.09758	0.5481
7969017	RB1	retinoblastoma 1	5925	Hs.408528	NM_000321//NP_000312	1.687	8.116	7.714	0.558	0.4	0.10936	0.61828
8089261	CBLB	Cas-Br-M (murine) ecotropic retroviral transforming sequence b	868	Hs.430589	NM_170662//NP_733762	1.692	7.648	7.251	0.55	0.4	0.11001	0.61508
7956795	TBK1	TANK-binding kinase 1	29110	Hs.505874//Hs.607889	NM_013254//NP_037386	1.675	8.01	7.61	0.56	0.4	0.11437	0.62597
8044684			NA	NA	NA	1.708	3.546	3.145	0.551	0.4	0.11646	0.60489
8092390			NA	NA	NA	1.631	7.366	6.963	0.576	0.4	0.12058	0.65442
7999496	ZC3H7A	zinc finger CCCH-type containing 7A	29066	Hs.371856	NM_014153//NP_054872	1.643	7.922	7.522	0.569	0.4	0.12468	0.64662
7943218	PANX1	pannexin 1	24145	Hs.591976	NM_015368//NP_056183	1.608	7.275	6.874	0.581	0.4	0.12571	0.66943
8006762	MRPL45	mitochondrial ribosomal protein L45	84311	Hs.462913	NM_032351//NP_115727	1.618	7.776	7.381	0.569	0.4	0.12781	0.66289
7895315			NA	NA	NA	1.582	3.663	3.263	0.587	0.4	0.13205	0.68651
8101648	HSD17B11	hydroxysteroid (17-beta) dehydrogenase 11	51170	Hs.594923	NM_016245//NP_057329	1.558	9.196	8.799	0.591	0.4	0.1409	0.70236
7986010	IQGAP1	IQ motif containing GTPase activating protein 1	8826	Hs.430551	NM_003870//NP_003861	1.537	9.233	8.834	0.601	0.4	0.14418	0.71629
7930882	FAM45A	family with sequence similarity 45, member A	404636	Hs.434241	NM_207009//NP_996892	1.506	7.654	7.256	0.61	0.4	0.14933	0.73694
7925500	CHML	choroideremia-like (Rab escort protein 2)	1122	Hs.654545	NM_001821//NP_001812	1.46	6.243	5.848	0.623	0.4	0.16561	0.76775
7930927	INPP5F	inositol polyphosphate-5-phosphatase F	22876	Hs.369755	NM_014937//NP_055752//NR_003251//NR_003252	1.431	6.51	6.106	0.649	0.4	0.17048	0.78724
8122457	STX11	syntaxin 11	8676	Hs.118958	NM_003764//NP_003755	1.379	6.263	5.865	0.66	0.4	0.18495	0.82226
8017210	AP1S2	adaptor-related protein complex 1, sigma 2 subunit	8905	Hs.653504//Hs.656471	NM_003916//NP_003907	1.396	7.203	6.802	0.659	0.4	0.18612	0.81081
8016739	TOB1	transducer of ERBB2, 1	10140	Hs.531550//Hs.709952//Hs.714409	NM_005749//NP_005740	1.373	7.271	6.868	0.671	0.4	0.18658	0.8263
7895339			NA	NA	NA	1.372	4.293	3.893	0.667	0.4	0.18711	0.82698
8155192	GLIPR2	GLI pathogenesis-related 2	152007	Hs.493819	NM_022343//NP_071738	1.386	8.288	7.887	0.662	0.4	0.19018	0.81754
8142100	ATXN7L1	ataxin 7-like 1	222255	Hs.489603	NM_020725//NM_138495//NM_152749//NP_065776//NP_612504//NP_689962	1.37	7.119	6.715	0.674	0.4	0.19021	0.82832
7893129			NA	NA	NA	1.358	6.139	5.742	0.668	0.4	0.1915	0.83641
7989055	DYX1C1	dyslexia susceptibility 1 candidate 1	161582	Hs.126403//Hs.285051	NM_001033559//NM_001033560//NM_130810//NP_001028731//NP_001028732//NP_570722	1.331	5.031	4.629	0.688	0.4	0.20021	0.85459
8154836	ANXA2P2	annexin A2 pseudogene 2	304	Hs.534301	NR_003573	1.33	8.78	8.376	0.693	0.4	0.20317	0.85526
8056113	LY75	lymphocyte antigen 75	4065	Hs.153563	NM_002349//NP_002340	1.275	7.463	7.063	0.712	0.4	0.22643	0.8922
7894064			NA	NA	NA	1.241	6.267	5.864	0.737	0.4	0.23039	0.91492
8071368	TMEM191B	transmembrane protein 191B	728229	Hs.376511	XM_001128423//XM_001722071//XM_001725853//XP_001128423//XP_001722123//XP_001725905	1.151	6.144	5.74	0.792	0.4	0.27179	0.97439
7892946			NA	NA	NA	1.14	5.012	4.61	0.795	0.4	0.27212	0.98158
7929078	KIF20B	kinesin family member 20B	9585	Hs.240	NM_016195//NP_057279	1.119	6.554	6.158	0.796	0.4	0.27951	0.99523
8054090			NA	NA	NA	1.116	6.005	5.603	0.811	0.4	0.28067	0.99717
7893136			NA	NA	NA	1.092	3.913	3.508	0.832	0.4	0.28921	1
7972561			NA	NA	NA	1.07	6.81	6.409	0.842	0.4	0.29901	1
8058388			NA	NA	NA	1.055	4.406	4.009	0.845	0.4	0.30573	1
8091511	P2RY14	purinergic receptor P2Y, G-protein coupled, 14	9934	Hs.2465	NM_001081455//NM_014879//NP_001074924//NP_055694	1.006	5.957	5.559	0.885	0.4	0.33135	1
7997381	CENPN	centromere protein N	55839	Hs.55028	NM_001100624//NM_001100625//NM_018455//NP_001094094//NP_001094095//NP_060925	0.957	6.139	5.739	0.933	0.4	0.35145	1
7996288			NA	NA	NA	0.952	3.591	3.192	0.936	0.4	0.35602	1
7895946			NA	NA	NA	0.891	6.418	6.02	0.993	0.4	0.38598	1
8017262	BRIP1	BRCA1 interacting protein C-terminal helicase 1	83990	Hs.532799	NM_032043//NP_114432	0.862	4.808	4.41	1.025	0.4	0.40101	1
7894314			NA	NA	NA	0.778	5.432	5.028	1.151	0.4	0.44694	1
7926451	MRC1	mannose receptor, C type 1	4360	Hs.75182	NM_002438//NP_002429	0.778	5.206	4.805	1.142	0.4	0.44971	1
8104746	NPR3	natriuretic peptide receptor C/guanylate cyclase C (atrionatriuretic peptide receptor C)	4883	Hs.237028//Hs.619466	NM_000908//NP_000899	0.648	6.339	5.935	1.373	0.4	0.52551	1
7933084	NAMPT	nicotinamide phosphoribosyltransferase	10135	Hs.489615	NM_005746//NP_005737	0.625	8.63	8.229	1.412	0.4	0.5416	1
7927641			NA	NA	NA	0.613	3.435	3.032	1.446	0.4	0.55423	1
7961142	OLR1	oxidized low density lipoprotein (lectin-like) receptor 1	4973	Hs.412484	NM_002543//NP_002534	0.501	5.981	5.579	1.756	0.4	0.62249	1
7896423			NA	NA	NA	1.833	9.439	9.044	0.511	0.39	0.08359	0.52744
7977497	CCNB1IP1	cyclin B1 interacting protein 1	57820	Hs.107003	NM_021178//NM_182849//NM_182851//NM_182852//NP_067001//NP_878269//NP_878271//NP_878272	1.797	7.192	6.8	0.516	0.39	0.08908	0.54932
7895728			NA	NA	NA	1.788	6.731	6.341	0.515	0.39	0.09142	0.55485
8135955	CALU	calumenin	813	Hs.718425//Hs.7753	NM_001130674//NM_001219//NP_001124146//NP_001210	1.806	7.305	6.915	0.511	0.39	0.09172	0.54382
8148196			NA	NA	NA	1.82	5.837	5.449	0.504	0.39	0.09176	0.5353
7924558	NVL	nuclear VCP-like	4931	Hs.497867	NM_002533//NM_206840//NP_002524//NP_996671	1.769	7.236	6.846	0.52	0.39	0.09394	0.56659
7893432			NA	NA	NA	1.777	5.292	4.9	0.521	0.39	0.09426	0.56163
8070269	DSCR3	Down syndrome critical region gene 3	10311	Hs.369488	NM_006052//NP_006043	1.765	7.929	7.541	0.518	0.39	0.09524	0.56907
8052703	WDR92	WD repeat domain 92	116143	Hs.631877	NM_138458//NP_612467	1.762	5.939	5.544	0.528	0.39	0.09747	0.57094
7933619	SGMS1	sphingomyelin synthase 1	259230	Hs.654698	NM_147156//NP_671512	1.755	6.328	5.936	0.526	0.39	0.10157	0.5753
8092957			NA	NA	NA	1.705	6.333	5.941	0.54	0.39	0.10868	0.6068
7892939			NA	NA	NA	1.68	8.791	8.405	0.537	0.39	0.11137	0.62276
7961281	TAS2R50	taste receptor, type 2, member 50	259296	Hs.688194	NM_176890//NP_795371	1.667	3.865	3.475	0.547	0.39	0.11698	0.63111
7894394			NA	NA	NA	1.662	3.661	3.271	0.549	0.39	0.11865	0.63434
8154100	VLDLR	very low density lipoprotein receptor	7436	Hs.370422	NM_001018056//NM_003383//NP_001018066//NP_003374	1.633	5.223	4.829	0.563	0.39	0.12793	0.65312
7895425			NA	NA	NA	1.552	6.584	6.196	0.579	0.39	0.13801	0.70633
7893258			NA	NA	NA	1.544	9.325	8.936	0.583	0.39	0.14262	0.71164
7931951	SFMBT2	Scm-like with four mbt domains 2	57713	Hs.407983	NM_001029880//NP_001025051	1.514	6.546	6.155	0.597	0.39	0.14851	0.7316
7894101			NA	NA	NA	1.512	4.086	3.693	0.6	0.39	0.1499	0.73293
8022404	C18orf19	chromosome 18 open reading frame 19	125228	Hs.13034	NM_001098801//NM_152352//NP_001092271//NP_689565	1.465	6.019	5.628	0.615	0.39	0.16013	0.76439
7894531			NA	NA	NA	1.451	4.719	4.332	0.614	0.39	0.16424	0.77379
7895005			NA	NA	NA	1.409	8.988	8.594	0.642	0.39	0.17638	0.80205
8077942			NA	NA	NA	1.326	4.02	3.626	0.677	0.39	0.20194	0.85796
7957260	GLIPR1	GLI pathogenesis-related 1	11010	Hs.205558	NM_006851//NP_006842	1.278	8.931	8.537	0.7	0.39	0.2193	0.89019
7893472			NA	NA	NA	1.258	5.712	5.317	0.713	0.39	0.22607	0.90357
7896625			NA	NA	NA	1.205	4.325	3.936	0.73	0.39	0.24412	0.93884
7965627	LTA4H	leukotriene A4 hydrolase	4048	Hs.524648	NM_000895//NP_000886	1.173	7.571	7.179	0.755	0.39	0.25605	0.95996
7895351			NA	NA	NA	1.159	5.426	5.037	0.757	0.39	0.26167	0.96916
7958207			NA	NA	NA	1.163	5.735	5.343	0.761	0.39	0.26359	0.96653
7894937			NA	NA	NA	1.152	3.49	3.099	0.766	0.39	0.26699	0.97374
7893355			NA	NA	NA	1.127	6.15	5.762	0.776	0.39	0.27481	0.99004
8099841	TLR6	toll-like receptor 6	10333	Hs.654532//Hs.662185	NM_006068//NP_006059	1.121	4.973	4.581	0.786	0.39	0.27822	0.99393
7959312	TMEM120B	transmembrane protein 120B	144404	Hs.644504	NM_001080825//NP_001074294//XM_001719076//XP_001719128	1.093	6.286	5.897	0.8	0.39	0.28887	1
8104621	GUSBL2	glucuronidase, beta-like 2	375513	Hs.561539//Hs.711053	NR_003660//XR_042150//XR_042151	1.086	7.549	7.158	0.808	0.39	0.29243	1
7892587			NA	NA	NA	1.094	4.332	3.939	0.807	0.39	0.29434	1
7978776	C14orf106	chromosome 14 open reading frame 106	55320	Hs.437941	NM_018353//NP_060823	1.065	7.873	7.48	0.828	0.39	0.30212	1
7893025			NA	NA	NA	1.06	6.949	6.56	0.824	0.39	0.30324	1
8017843	SLC16A6	solute carrier family 16, member 6 (monocarboxylic acid transporter 7)	9120	Hs.42645	NM_004694//NP_004685	1.074	4.212	3.827	0.806	0.39	0.30865	1
8053622	RGPD1	RANBP2-like and GRIP domain containing 1	400966	Hs.656849	NM_001024457//NP_001019628	1	6.01	5.618	0.878	0.39	0.33455	1
8151032	GGH	gamma-glutamyl hydrolase (conjugase, folylpolygammaglutamyl hydrolase)	8836	Hs.78619	NM_003878//NP_003869	0.984	7.083	6.692	0.889	0.39	0.33806	1
7893567			NA	NA	NA	0.963	5.206	4.812	0.912	0.39	0.35175	1
7953765	RIMKLB	ribosomal modification protein rimK-like family member B	57494	Hs.504670	NM_020734//NP_065785	0.946	7.347	6.959	0.914	0.39	0.35778	1
8077441	BHLHE40	basic helix-loop-helix family, member e40	8553	Hs.171825	NM_003670//NP_003661	0.918	7.407	7.018	0.944	0.39	0.37076	1
7895060			NA	NA	NA	0.903	4.384	3.995	0.959	0.39	0.37883	1
8102848	SETD7	SET domain containing (lysine methyltransferase) 7	80854	Hs.480792	NM_030648//NP_085151	0.84	6.502	6.114	1.026	0.39	0.41217	1
8133155	TPST1	tyrosylprotein sulfotransferase 1	8460	Hs.421194	NM_003596//NP_003587	0.695	5.56	5.172	1.231	0.39	0.49889	1
7895006			NA	NA	NA	0.663	5.352	4.963	1.29	0.39	0.51796	1
7917528			NA	NA	NA	0.548	5.304	4.915	1.56	0.39	0.59064	1
7893063			NA	NA	NA	1.812	4.938	4.555	0.5	0.38	0.08748	0.54016
8093086	PCYT1A	phosphate cytidylyltransferase 1, choline, alpha	5130	Hs.435767	NM_005017//NP_005008	1.811	7.538	7.155	0.501	0.38	0.09023	0.54077
7919637	HIST2H2BE	histone cluster 2, H2be	8349	Hs.2178	NM_003528//NP_003519	1.721	8.412	8.032	0.519	0.38	0.10363	0.59665
7957715	NEDD1	neural precursor cell expressed, developmentally down-regulated 1	121441	Hs.270084	NM_001135175//NM_001135176//NM_001135177//NM_152905//NP_001128647//NP_001128648//NP_001128649//NP_690869	1.693	6.695	6.319	0.519	0.38	0.11025	0.61444
8149749	TNFRSF10D	tumor necrosis factor receptor superfamily, member 10d, decoy with truncated death domain	8793	Hs.213467	NM_003840//NP_003831	1.679	6.311	5.927	0.536	0.38	0.1109	0.6234
8056047	WDSUB1	WD repeat, sterile alpha motif and U-box domain containing 1	151525	Hs.20848	NM_001128212//NM_001128213//NM_152528//NP_001121684//NP_001121685//NP_689741	1.668	5.677	5.301	0.527	0.38	0.11441	0.63047
8017344	LOC100129112	hypothetical protein LOC100129112	100129112	Hs.659741	XM_001724999//XM_001726257//XM_001726808//XP_001725051//XP_001726309//XP_001726860	1.626	4.95	4.566	0.55	0.38	0.12426	0.65768
7983638	DTWD1	DTW domain containing 1	56986	Hs.127432	NM_001144955//NM_020234//NP_001138427//NP_064619	1.579	4.87	4.487	0.563	0.38	0.13215	0.68848
8100478	AASDH	aminoadipate-semialdehyde dehydrogenase	132949	Hs.104347	NM_181806//NP_861522	1.556	5.824	5.441	0.571	0.38	0.13792	0.70368
7892695			NA	NA	NA	1.494	5.749	5.371	0.584	0.38	0.1535	0.74496
7910634			NA	NA	NA	1.513	3.379	2.997	0.584	0.38	0.15525	0.73227
8102720	ANKRD50	ankyrin repeat domain 50	57182	Hs.480694	NM_020337//NP_065070	1.481	7.664	7.279	0.599	0.38	0.15744	0.75366
8067040	NFATC2	nuclear factor of activated T-cells, cytoplasmic, calcineurin-dependent 2	4773	Hs.713650	NM_001136021//NM_012340//NM_173091//NP_001129493//NP_036472//NP_775114	1.472	7.295	6.916	0.594	0.38	0.16313	0.75969
7917976	SASS6	spindle assembly 6 homolog (C. elegans)	163786	Hs.591447	NM_194292//NP_919268	1.444	5.765	5.39	0.597	0.38	0.16595	0.7785
8002975	CDYL2	chromodomain protein, Y-like 2	124359	Hs.373908	NM_152342//NP_689555	1.424	5.759	5.384	0.605	0.38	0.17162	0.79195
7894831			NA	NA	NA	1.407	3.428	3.053	0.611	0.38	0.17718	0.8034
8148158	WDR67	WD repeat domain 67	93594	Hs.492716	NM_001145088//NM_145647//NP_001138560//NP_663622	1.402	6.275	5.892	0.626	0.38	0.17795	0.80676
7892524			NA	NA	NA	1.394	5.803	5.42	0.629	0.38	0.18052	0.81215
8151644	FAM82B	family with sequence similarity 82, member B	51115	Hs.145386	NM_016033//NP_057117	1.392	6.241	5.859	0.629	0.38	0.18091	0.8135
7894950			NA	NA	NA	1.401	8.232	7.848	0.627	0.38	0.18346	0.80744
8093258	IQCG	IQ motif containing G	84223	Hs.591675	NM_001134435//NM_032263//NP_001127907//NP_115639	1.376	6.308	5.923	0.639	0.38	0.18568	0.82428
7893524			NA	NA	NA	1.389	8.509	8.131	0.622	0.38	0.18576	0.81552
7932885	ARHGAP12	Rho GTPase activating protein 12	94134	Hs.499264	NM_018287//NP_060757	1.365	6.401	6.024	0.631	0.38	0.18955	0.83169
8040340	LPIN1	lipin 1	23175	Hs.467740	NM_145693//NP_663731	1.336	7.238	6.857	0.651	0.38	0.19907	0.85123
8162006	GKAP1	G kinase anchoring protein 1	80318	Hs.522255	NM_001135953//NM_025211//NP_001129425//NP_079487	1.314	6.508	6.127	0.661	0.38	0.20585	0.86603
8105579	hCG_2045899	synleurin	353281	Hs.709737	NM_181506//NP_852607	1.316	4.156	3.772	0.665	0.38	0.20732	0.86468
8103979	KIAA1430	KIAA1430	57587	Hs.535734	NM_020827//NP_065878	1.286	7.125	6.742	0.679	0.38	0.21491	0.88483
8131996	CREB5	cAMP responsive element binding protein 5	9586	Hs.437075	NM_001011666//NM_004904//NM_182898//NM_182899//NP_001011666//NP_004895//NP_878901//NP_878902	1.274	5.672	5.292	0.68	0.38	0.22923	0.89287
8163795	PSMD5	proteasome (prosome, macropain) 26S subunit, non-ATPase, 5	5711	Hs.193725	NM_005047//NP_005038	1.239	6.276	5.899	0.689	0.38	0.23113	0.91625
8091998			NA	NA	NA	1.238	3.303	2.923	0.696	0.38	0.23234	0.91692
7893693			NA	NA	NA	1.205	5.079	4.704	0.705	0.38	0.246	0.93884
7895367			NA	NA	NA	1.197	4.323	3.943	0.717	0.38	0.24846	0.94414
7987025			NA	NA	NA	0.987	6.916	6.537	0.858	0.38	0.33737	1
8003859			NA	NA	NA	0.939	6.326	5.942	0.911	0.38	0.36284	1
7916016			NA	NA	NA	0.931	3.819	3.444	0.898	0.38	0.36457	1
8106141	FCHO2	FCH domain only 2	115548	Hs.165762	NM_138782//NP_620137	0.917	5.335	4.959	0.911	0.38	0.37156	1
7893111			NA	NA	NA	0.844	4.887	4.511	0.988	0.38	0.41219	1
8051547	PRKD3	protein kinase D3	23683	Hs.660757//Hs.716034	NM_005813//NP_005804	0.825	5.051	4.668	1.03	0.38	0.42026	1
8097857	MND1	meiotic nuclear divisions 1 homolog (S. cerevisiae)	84057	Hs.294088	NM_032117//NP_115493	0.659	5.832	5.448	1.281	0.38	0.51793	1
7893862			NA	NA	NA	0.594	4.722	4.342	1.406	0.38	0.56146	1
8051583	CYP1B1	cytochrome P450, family 1, subfamily B, polypeptide 1	1545	Hs.154654//Hs.715731	NM_000104//NP_000095	0.581	5.586	5.211	1.42	0.38	0.56964	1
8122689	C6orf72	chromosome 6 open reading frame 72	116254	Hs.438872	NM_138785//NP_620140	1.755	7.668	7.294	0.502	0.37	0.10049	0.5753
7893180			NA	NA	NA	1.71	5.718	5.352	0.501	0.37	0.10447	0.60362
7918188	SLC25A24	solute carrier family 25 (mitochondrial carrier; phosphate carrier), member 24	29957	Hs.656870	NM_013386//NM_213651//NP_037518//NP_998816	1.708	7.254	6.882	0.511	0.37	0.10585	0.60489
8129728	AHI1	Abelson helper integration site 1	54806	Hs.386684	NM_001134830//NM_001134831//NM_001134832//NM_017651//NP_001128302//NP_001128303//NP_001128304//NP_060121	1.688	6.426	6.057	0.512	0.37	0.11122	0.61764
7893745			NA	NA	NA	1.621	6.03	5.659	0.534	0.37	0.12444	0.66094
8051670	SOS1	son of sevenless homolog 1 (Drosophila)	6654	Hs.709893	NM_005633//NP_005624	1.627	8.369	8.002	0.526	0.37	0.12765	0.65702
7893526			NA	NA	NA	1.58	3.449	3.081	0.541	0.37	0.13152	0.68782
8158404			NA	NA	NA	1.583	4.608	4.234	0.548	0.37	0.13163	0.68585
7895631			NA	NA	NA	1.585	4.542	4.176	0.537	0.37	0.13523	0.68453
8014100	C17orf75	chromosome 17 open reading frame 75	64149	Hs.655257	NM_022344//NP_071739	1.555	5.455	5.086	0.549	0.37	0.13769	0.70434
7954591	MRPS35	mitochondrial ribosomal protein S35	60488	Hs.311072	NM_021821//NP_068593	1.568	6.872	6.506	0.541	0.37	0.13795	0.69574
8127743	HMGN3	high mobility group nucleosomal binding domain 3	9324	Hs.77558	NM_004242//NM_138730//NP_004233//NP_620058	1.559	8.833	8.467	0.544	0.37	0.13845	0.70169
7978739	TRAPPC6B	trafficking protein particle complex 6B	122553	Hs.13303	NM_001079537//NM_177452//NP_001073005//NP_803235	1.6	8.303	7.935	0.535	0.37	0.13879	0.67468
7892961			NA	NA	NA	1.567	7.606	7.234	0.552	0.37	0.13885	0.6964
7895735			NA	NA	NA	1.576	5.345	4.974	0.547	0.37	0.1391	0.69046
7942679	ACER3	alkaline ceramidase 3	55331	Hs.23862	NM_018367//NP_060837	1.546	6.48	6.111	0.553	0.37	0.13987	0.71031
7893304			NA	NA	NA	1.543	7.994	7.625	0.555	0.37	0.14317	0.7123
7895471			NA	NA	NA	1.529	5.987	5.616	0.56	0.37	0.14404	0.72161
7896567			NA	NA	NA	1.515	3.817	3.447	0.564	0.37	0.14723	0.73093
7896288			NA	NA	NA	1.504	5.198	4.827	0.57	0.37	0.15067	0.73828
7894821			NA	NA	NA	1.503	5.754	5.388	0.562	0.37	0.15074	0.73894
7892847			NA	NA	NA	1.495	8.717	8.343	0.578	0.37	0.15414	0.74429
7904726	TXNIP	thioredoxin interacting protein	10628	Hs.533977//Hs.715525	NM_006472//NP_006463	1.421	10.694	10.321	0.603	0.37	0.17852	0.79397
8112491	GUSBL1	glucuronidase, beta-like 1	387036	Hs.675815	NR_003504	1.382	7.932	7.557	0.621	0.37	0.18404	0.82024
7893441			NA	NA	NA	1.386	8.94	8.573	0.606	0.37	0.18654	0.81754
8045563	ARHGAP15	Rho GTPase activating protein 15	55843	Hs.171011	NM_018460//NP_060930	1.368	9.09	8.715	0.626	0.37	0.18827	0.82967
7980547	SEL1L	sel-1 suppressor of lin-12-like (C. elegans)	6400	Hs.181300	NM_005065//NP_005056	1.362	7.549	7.181	0.618	0.37	0.19105	0.83371
7893465			NA	NA	NA	1.347	4.554	4.183	0.629	0.37	0.19595	0.84382
7892562			NA	NA	NA	1.363	9.05	8.682	0.617	0.37	0.20271	0.83304
8082086	PARP15	poly (ADP-ribose) polymerase family, member 15	165631	Hs.120250	NM_001113523//NM_152615//NP_001106995//NP_689828	1.334	4.674	4.306	0.631	0.37	0.20322	0.85257
8066528			NA	NA	NA	1.311	6.245	5.876	0.641	0.37	0.20681	0.86804
7892779			NA	NA	NA	1.296	3.332	2.966	0.643	0.37	0.2141	0.87812
7895371			NA	NA	NA	1.286	3.675	3.302	0.66	0.37	0.21621	0.88483
7927552	AGAP6	ArfGAP with GTPase domain, ankyrin repeat and PH domain 6	414189	Hs.709578	NM_001077665//NP_001071133//XM_001713643//XP_001713695	1.264	6.519	6.151	0.662	0.37	0.22321	0.89956
7911155	SCCPDH	saccharopine dehydrogenase (putative)	51097	Hs.498397	NM_016002//NP_057086	1.256	8.348	7.982	0.662	0.37	0.2272	0.90491
7896372			NA	NA	NA	1.226	4.149	3.78	0.681	0.37	0.23613	0.92491
7894374			NA	NA	NA	1.224	6.32	5.953	0.679	0.37	0.24268	0.92624
7893049			NA	NA	NA	1.199	3.965	3.59	0.707	0.37	0.24692	0.94281
7895347			NA	NA	NA	1.197	5.089	4.714	0.708	0.37	0.24717	0.94414
7895565			NA	NA	NA	1.182	3.449	3.075	0.714	0.37	0.25332	0.95404
7894001			NA	NA	NA	1.162	4.611	4.238	0.725	0.37	0.26078	0.96719
7894664			NA	NA	NA	1.148	7.69	7.318	0.73	0.37	0.26996	0.97635
7892538			NA	NA	NA	1.117	5.332	4.958	0.754	0.37	0.27937	0.99652
8140239	LOC100132832	postmeiotic segregation increased 2-like 5-like	100132832	Hs.113940	NM_001129851//NP_001123323//XM_001721743//XM_001722503//XP_001721795//XP_001722555	1.123	8.694	8.323	0.745	0.37	0.27962	0.99263
7895757			NA	NA	NA	1.091	6.561	6.192	0.76	0.37	0.29052	1
7895571			NA	NA	NA	1.081	7.106	6.734	0.775	0.37	0.29584	1
8093126			NA	NA	NA	1.076	6.444	6.073	0.773	0.37	0.29704	1
8058390	RAPH1	Ras association (RalGDS/AF-6) and pleckstrin homology domains 1	65059	Hs.471162	NM_203365//NM_213589//NP_976241//NP_998754	1.071	5.18	4.812	0.77	0.37	0.29931	1
8087881			NA	NA	NA	1.079	6.689	6.324	0.761	0.37	0.29995	1
7979414			NA	NA	NA	1.066	4.069	3.7	0.777	0.37	0.30059	1
7918622	SLC16A1	solute carrier family 16, member 1 (monocarboxylic acid transporter 1)	6566	Hs.75231	NM_003051//NP_003042	1.072	5.345	4.976	0.774	0.37	0.30167	1
8147112	CA13	carbonic anhydrase XIII	377677	Hs.127189	NM_198584//NP_940986	1.036	5.279	4.911	0.797	0.37	0.31739	1
7895345			NA	NA	NA	1.028	5.104	4.735	0.804	0.37	0.31811	1
8135638	ST7	suppression of tumorigenicity 7	7982	Hs.368131	NM_018412//NM_021908//NP_060882//NP_068708	1.02	5.053	4.68	0.819	0.37	0.3237	1
8146579	CHD7	chromodomain helicase DNA binding protein 7	55636	Hs.20395	NM_017780//NP_060250	0.999	5.901	5.53	0.83	0.37	0.3312	1
7894409			NA	NA	NA	0.979	5.341	4.971	0.844	0.37	0.34643	1
7894167			NA	NA	NA	0.961	7.117	6.751	0.849	0.37	0.35336	1
7895279			NA	NA	NA	0.917	5.047	4.675	0.904	0.37	0.37117	1
7968484	BRCA2	breast cancer 2, early onset	675	Hs.34012	NM_000059//NP_000050	0.835	5.243	4.878	0.97	0.37	0.41587	1
7896337			NA	NA	NA	0.787	4.242	3.873	1.037	0.37	0.44211	1
8027348			NA	NA	NA	0.761	5.485	5.118	1.065	0.37	0.45661	1
8072678	HMOX1	heme oxygenase (decycling) 1	3162	Hs.517581	NM_002133//NP_002124	0.726	7.919	7.547	1.134	0.37	0.47751	1
8095110	KIT	v-kit Hardy-Zuckerman 4 feline sarcoma viral oncogene homolog	3815	Hs.479754	NM_000222//NM_001093772//NP_000213//NP_001087241	0.702	7.5	7.132	1.157	0.37	0.49262	1
8104758	C5orf23	chromosome 5 open reading frame 23	79614	Hs.13528	NM_024563//NP_078839	0.667	5.872	5.505	1.213	0.37	0.51309	1
7914878			NA	NA	NA	0.659	4.656	4.288	1.231	0.37	0.51811	1
8044669	RABL2A	RAB, member of RAS oncogene family-like 2A	11159	Hs.446425	NM_007082//NM_013412//NP_009013//NP_038198	0.633	7.023	6.657	1.271	0.37	0.53498	1
7932407	ST8SIA6	ST8 alpha-N-acetyl-neuraminide alpha-2,8-sialyltransferase 6	338596	Hs.677766	NM_001004470//NP_001004470	0.622	5.336	4.97	1.296	0.37	0.54305	1
8103769	HPGD	hydroxyprostaglandin dehydrogenase 15-(NAD)	3248	Hs.655491	NM_000860//NP_000851	0.578	4.285	3.918	1.395	0.37	0.57059	1
7997633	USP10	ubiquitin specific peptidase 10	9100	Hs.136778	NM_005153//NP_005144	1.691	8.178	7.817	0.501	0.36	0.10834	0.61572
8017840			NA	NA	NA	1.678	6.71	6.349	0.503	0.36	0.11158	0.62404
7894763			NA	NA	NA	1.677	8.588	8.229	0.5	0.36	0.11213	0.62469
8056060	BAZ2B	bromodomain adjacent to zinc finger domain, 2B	29994	Hs.470369	NM_013450//NP_038478	1.649	8.982	8.621	0.51	0.36	0.11647	0.64274
7969390	PIBF1	progesterone immunomodulatory binding factor 1	10464	Hs.441926	NM_006346//NP_006337	1.623	7.288	6.929	0.515	0.36	0.12321	0.65963
8036333	ZNF529	zinc finger protein 529	57711	Hs.708146	NM_001145649//NM_001145650//NM_020951//NP_001139121//NP_001139122//NP_066002//NR_027239	1.614	5.487	5.13	0.516	0.36	0.12403	0.66551
7955019	ARID2	AT rich interactive domain 2 (ARID, RFX-like)	196528	Hs.317304	NM_152641//NP_689854	1.615	7.377	7.013	0.524	0.36	0.12985	0.66485
8081337			NA	NA	NA	1.548	5.819	5.458	0.54	0.36	0.13967	0.70898
8095163	EXOC1	exocyst complex component 1	55763	Hs.269665	NM_001024924//NM_018261//NM_178237//NP_001020095//NP_060731//NP_839955	1.519	8.411	8.054	0.543	0.36	0.14739	0.72827
7932023	USP6NL	USP6 N-terminal like	9712	Hs.498661	NM_001080491//NM_014688//NP_001073960//NP_055503	1.483	7.047	6.691	0.554	0.36	0.15536	0.75232
8139859	GUSB	glucuronidase, beta	2990	Hs.255230	NM_000181//NP_000172	1.477	7.652	7.295	0.555	0.36	0.15986	0.75634
7895555			NA	NA	NA	1.47	3.445	3.089	0.558	0.36	0.16073	0.76104
7968658	EXOSC8	exosome component 8	11340	Hs.294041	NM_181503//NP_852480	1.462	6.945	6.589	0.561	0.36	0.16125	0.7664
7956443	MARS	methionyl-tRNA synthetase	4141	Hs.632707	NM_004990//NP_004981	1.487	8.226	7.863	0.562	0.36	0.16328	0.74964
7893181			NA	NA	NA	1.499	9.742	9.383	0.553	0.36	0.16383	0.74162
8039006	ZNF320	zinc finger protein 320	162967	Hs.446907	NM_207333//NP_997216	1.449	4.965	4.602	0.576	0.36	0.16474	0.77513
7894180			NA	NA	NA	1.446	6.08	5.721	0.571	0.36	0.16602	0.77715
8064790	RASSF2	Ras association (RalGDS/AF-6) domain family member 2	9770	Hs.631504	NM_014737//NM_170774//NP_055552//NP_739580	1.449	7.644	7.286	0.568	0.36	0.1672	0.77513
7893898			NA	NA	NA	1.44	5.399	5.043	0.568	0.36	0.16869	0.78118
7894766			NA	NA	NA	1.432	4.311	3.946	0.584	0.36	0.17004	0.78657
8133788	PTPN12	protein tyrosine phosphatase, non-receptor type 12	5782	Hs.61812	NM_001131008//NM_001131009//NM_002835//NP_001124480//NP_001124481//NP_002826	1.425	8.684	8.326	0.577	0.36	0.17266	0.79128
7923162			NA	NA	NA	1.427	3.946	3.587	0.577	0.36	0.17492	0.78993
8111960	C5orf34	chromosome 5 open reading frame 34	375444	Hs.661641	NM_198566//NP_940968	1.406	3.772	3.417	0.58	0.36	0.1786	0.80407
8161863			NA	NA	NA	1.411	3.266	2.908	0.582	0.36	0.18294	0.8007
7961524	ERP27	endoplasmic reticulum protein 27	121506	Hs.162143	NM_152321//NP_689534	1.386	5.16	4.798	0.597	0.36	0.18374	0.81754
8145685			NA	NA	NA	1.363	3.579	3.219	0.603	0.36	0.19527	0.83304
8124459	ZNF322A	zinc finger protein 322A	79692	Hs.126280//Hs.530271	NM_024639//NP_078915	1.339	7.189	6.828	0.616	0.36	0.19743	0.84921
8106252	HEXB	hexosaminidase B (beta polypeptide)	3074	Hs.69293	NM_000521//NP_000512	1.336	7.305	6.945	0.615	0.36	0.19845	0.85123
7932510			NA	NA	NA	1.314	6.837	6.478	0.622	0.36	0.20603	0.86603
7894268			NA	NA	NA	1.309	5.936	5.577	0.625	0.36	0.21055	0.86939
8096777			NA	NA	NA	1.293	4.866	4.506	0.633	0.36	0.21391	0.88013
8090662			NA	NA	NA	1.292	7.837	7.478	0.633	0.36	0.21819	0.8808
8042310	SLC1A4	solute carrier family 1 (glutamate/neutral amino acid transporter), member 4	6509	Hs.654352	NM_001135581//NM_003038//NP_001129053//NP_003029	1.282	5.742	5.381	0.64	0.36	0.21849	0.88751
7999884			NA	NA	NA	1.241	5.116	4.753	0.663	0.36	0.23125	0.91492
8103922	CASP3	caspase 3, apoptosis-related cysteine peptidase	836	Hs.141125	NM_004346//NM_032991//NP_004337//NP_116786	1.231	9.051	8.695	0.656	0.36	0.23672	0.92158
8160346	PTPLAD2	protein tyrosine phosphatase-like A domain containing 2	401494	Hs.716678	NM_001010915//NP_001010915	1.225	6.717	6.356	0.667	0.36	0.23689	0.92557
7892522			NA	NA	NA	1.214	7.733	7.373	0.671	0.36	0.24062	0.93288
8152976	TMEM71	transmembrane protein 71	137835	Hs.293842	NM_001145153//NM_144649//NP_001138625//NP_653250	1.179	5.782	5.423	0.688	0.36	0.25387	0.95602
8112409	SGTB	small glutamine-rich tetratricopeptide repeat (TPR)-containing, beta	54557	Hs.482301	NM_019072//NP_061945	1.182	5.893	5.529	0.697	0.36	0.25393	0.95404
8041206	LBH	limb bud and heart development homolog (mouse)	81606	Hs.567598//Hs.593113	NM_030915//NP_112177	1.138	5.964	5.602	0.716	0.36	0.27067	0.98288
7892674			NA	NA	NA	1.085	5.536	5.174	0.749	0.36	0.29338	1
8085579			NA	NA	NA	1.074	7.388	7.03	0.75	0.36	0.29695	1
8029278			NA	NA	NA	1.046	3.795	3.438	0.765	0.36	0.31076	1
7894583			NA	NA	NA	1.038	8.315	7.955	0.775	0.36	0.32312	1
8046124	DHRS9	dehydrogenase/reductase (SDR family) member 9	10170	Hs.179608	NM_001142270//NM_001142271//NM_005771//NM_199204//NP_001135742//NP_001135743//NP_005762//NP_954674	0.925	5.078	4.716	0.873	0.36	0.37354	1
7954899	CNTN1	contactin 1	1272	Hs.143434	NM_001843//NM_175038//NP_001834//NP_778203	0.899	3.878	3.522	0.881	0.36	0.38589	1
8007112	KRTAP4-7	keratin associated protein 4-7	85287	Hs.380164//Hs.632746	NM_033061//NP_149050	0.885	5.149	4.785	0.914	0.36	0.38793	1
7892731			NA	NA	NA	0.861	3.913	3.556	0.921	0.36	0.40062	1
8046685	UBE2E3	ubiquitin-conjugating enzyme E2E 3 (UBC4/5 homolog, yeast)	10477	Hs.470804	NM_006357//NM_182678//NP_006348//NP_872619	0.86	7.342	6.978	0.94	0.36	0.40086	1
8008646	SCPEP1	serine carboxypeptidase 1	59342	Hs.514950	NM_021626//NP_067639	0.787	6.183	5.821	1.02	0.36	0.44191	1
7983306	WDR76	WD repeat domain 76	79968	Hs.250154	NM_024908//NP_079184	0.764	6.459	6.1	1.038	0.36	0.45463	1
7894038			NA	NA	NA	0.756	4.436	4.08	1.04	0.36	0.4597	1
8142345	DOCK4	dedicator of cytokinesis 4	9732	Hs.654652	NM_014705//NP_055520	0.74	6.323	5.963	1.073	0.36	0.47065	1
8046895	FAM171B	family with sequence similarity 171, member B	165215	Hs.28872	NM_177454//NP_803237	0.693	5.326	4.968	1.137	0.36	0.49783	1
8180318	TGIF1	TGFB-induced factor homeobox 1	7050	Hs.373550	NM_003244//NM_170695//NM_173207//NM_173208//NM_173209//NM_173210//NM_173211//NM_174886//NP_003235//NP_733796//NP_775299//NP_775300//NP_775301//NP_775302//NP_775303//NP_777480	0.668	4.377	4.012	1.203	0.36	0.5131	1
7894801			NA	NA	NA	1.616	9.574	9.221	0.509	0.35	0.13197	0.6642
8085954	AZI2	5-azacytidine induced 2	64343	Hs.444724//Hs.706676	NM_001134432//NM_001134433//NM_022461//NP_001127904//NP_001127905//NP_071906	1.574	5.509	5.16	0.514	0.35	0.13286	0.69178
8090030	HSPBAP1	HSPB (heat shock 27kDa) associated protein 1	79663	Hs.29169	NM_024610//NP_078886	1.563	6.152	5.807	0.512	0.35	0.13549	0.69905
8103646	NEK1	NIMA (never in mitosis gene a)-related kinase 1	4750	Hs.481181	NM_012224//NP_036356	1.575	7.267	6.916	0.518	0.35	0.13661	0.69112
7914216	SNORA16A	small nucleolar RNA, H/ACA box 16A	692073	Hs.719015	NR_003035	1.551	5.795	5.45	0.517	0.35	0.1385	0.70699
8101086	NAAA	N-acylethanolamine acid amidase	27163	Hs.437365	NM_001042402//NM_014435//NP_001035861//NP_055250	1.549	5.427	5.076	0.525	0.35	0.13936	0.70832
7987192	SLC12A6	solute carrier family 12 (potassium/chloride transporters), member 6	9990	Hs.510939	NM_001042494//NM_001042495//NM_001042496//NM_001042497//NM_005135//NM_133647//NP_001035959//NP_001035960//NP_001035961//NP_001035962//NP_005126//NP_598408	1.57	8.702	8.348	0.523	0.35	0.13977	0.69442
8082688	DNAJC13	DnaJ (Hsp40) homolog, subfamily C, member 13	23317	Hs.12707	NM_015268//NP_056083	1.542	7.841	7.495	0.52	0.35	0.14082	0.71296
7909601	SNORA16B	small nucleolar RNA, H/ACA box 16B	692157	Hs.707958	NR_004389	1.542	4.317	3.969	0.522	0.35	0.14263	0.71296
7894346			NA	NA	NA	1.488	8.338	7.991	0.539	0.35	0.15521	0.74897
8085571	METTL6	methyltransferase like 6	131965	Hs.149487	NM_152396//NP_689609	1.467	5.687	5.339	0.546	0.35	0.16133	0.76305
8084627	C3orf65	chromosome 3 open reading frame 65	646600	Hs.647949	NM_001039788//NP_001034877	1.442	5.492	5.144	0.556	0.35	0.16703	0.77984
8141107	SLC25A13	solute carrier family 25, member 13 (citrin)	10165	Hs.489190	NM_014251//NP_055066	1.415	5.949	5.604	0.56	0.35	0.17616	0.79801
7901460	GPX7	glutathione peroxidase 7	2882	Hs.43728	NM_015696//NP_056511	1.394	5.499	5.15	0.574	0.35	0.18051	0.81215
8057554	CACYBP	calcyclin binding protein	27101	Hs.508524	NM_001007214//NM_014412//NP_001007215//NP_055227	1.368	9.492	9.137	0.592	0.35	0.18882	0.82967
8065756			NA	NA	NA	1.363	4.312	3.961	0.589	0.35	0.19334	0.83304
8129861	IFNGR1	interferon gamma receptor 1	3459	Hs.520414	NM_000416//NP_000407	1.342	7.344	6.991	0.6	0.35	0.1965	0.84719
7892949			NA	NA	NA	1.323	3.863	3.516	0.599	0.35	0.20451	0.85997
7951554	RDX	radixin	5962	Hs.263671//Hs.592679	NM_002906//NP_002897	1.309	8.816	8.462	0.616	0.35	0.20981	0.86939
7915592			NA	NA	NA	1.232	3.131	2.786	0.635	0.35	0.23889	0.92091
7903753	GSTM2	glutathione S-transferase mu 2 (muscle)	2946	Hs.279837	NM_000848//NM_001142368//NP_000839//NP_001135840	1.192	5.529	5.179	0.665	0.35	0.2495	0.94744
7942527	POLD3	polymerase (DNA-directed), delta 3, accessory subunit	10714	Hs.82502	NM_006591//NP_006582	1.188	7.866	7.513	0.67	0.35	0.25025	0.95008
7917199	TTLL7	tubulin tyrosine ligase-like family, member 7	79739	Hs.445826	NM_024686//NP_078962	1.192	4.286	3.939	0.658	0.35	0.25437	0.94744
8118293	MSH5	mutS homolog 5 (E. coli)	4439	Hs.647011	NM_002441//NM_025259//NM_172165//NM_172166//NP_002432//NP_079535//NP_751897//NP_751898	1.173	5.16	4.807	0.679	0.35	0.25612	0.95996
8066939	B4GALT5	UDP-Gal:betaGlcNAc beta 1,4- galactosyltransferase, polypeptide 5	9334	Hs.370487	NM_004776//NP_004767	1.174	7.981	7.634	0.668	0.35	0.25639	0.95931
7995697	LPCAT2	lysophosphatidylcholine acyltransferase 2	54947	Hs.460857	NM_017839//NP_060309	1.166	7.756	7.408	0.674	0.35	0.26026	0.96456
7894129			NA	NA	NA	1.098	4.789	4.441	0.712	0.35	0.28724	1
7892869			NA	NA	NA	1.072	6.601	6.248	0.74	0.35	0.30101	1
7943605	ACAT1	acetyl-Coenzyme A acetyltransferase 1	38	Hs.232375	NM_000019//NP_000010	1.044	6.234	5.885	0.749	0.35	0.31066	1
7968234	SNORA27	small nucleolar RNA, H/ACA box 27	619499	Hs.689719	NR_002575	1.029	6.7	6.355	0.751	0.35	0.32493	1
7895383			NA	NA	NA	0.995	4.039	3.684	0.796	0.35	0.33403	1
7896355			NA	NA	NA	0.979	5.128	4.777	0.8	0.35	0.34053	1
8147687			NA	NA	NA	0.956	5.093	4.745	0.812	0.35	0.352	1
8066136	RBL1	retinoblastoma-like 1 (p107)	5933	Hs.207745//Hs.617220	NM_002895//NM_183404//NP_002886//NP_899662	0.953	6.37	6.018	0.825	0.35	0.35321	1
8161737			NA	NA	NA	0.948	4.458	4.111	0.817	0.35	0.35632	1
7894952			NA	NA	NA	0.935	6.177	5.832	0.823	0.35	0.362	1
7895863			NA	NA	NA	0.937	5.764	5.418	0.824	0.35	0.36303	1
7950899	RAB38	RAB38, member RAS oncogene family	23682	Hs.591975	NM_022337//NP_071732	0.91	6.049	5.704	0.845	0.35	0.37578	1
8011112			NA	NA	NA	0.849	5.613	5.261	0.921	0.35	0.40808	1
7892730			NA	NA	NA	0.791	4.1	3.748	0.984	0.35	0.44027	1
7961059	KLRB1	killer cell lectin-like receptor subfamily B, member 1	3820	Hs.169824	NM_002258//NP_002249	0.769	4.634	4.281	1.018	0.35	0.45212	1
7895537			NA	NA	NA	0.708	5.607	5.259	1.085	0.35	0.48901	1
7895831			NA	NA	NA	0.691	5.492	5.144	1.109	0.35	0.49908	1
8093294	CCR2	chemokine (C-C motif) receptor 2	1231	Hs.644637	NM_000647//NM_000648//NP_000638//NP_000639	0.661	3.887	3.536	1.169	0.35	0.51678	1
8116734	LY86	lymphocyte antigen 86	9450	Hs.653138	NM_004271//NP_004262	0.568	5.512	5.158	1.368	0.35	0.57702	1
8016285	ARL17P1	ADP-ribosylation factor-like 17 pseudogene 1	51326	Hs.579108	NM_001113738//NM_016632//NP_001107210//NP_057716	1.561	7.549	7.21	0.504	0.34	0.1361	0.70037
7893702			NA	NA	NA	1.566	3.345	3.002	0.509	0.34	0.13672	0.69706
7967896			NA	NA	NA	1.527	6.478	6.139	0.514	0.34	0.14422	0.72294
7893891			NA	NA	NA	1.514	3.565	3.23	0.512	0.34	0.14753	0.7316
7915995	FAF1	Fas (TNFRSF6) associated factor 1	11124	Hs.530402	NM_007051//NP_008982	1.507	6.613	6.273	0.521	0.34	0.1512	0.73627
8007848			NA	NA	NA	1.452	4.282	3.944	0.536	0.34	0.16373	0.77312
7972548	GPR18	G protein-coupled receptor 18	2841	Hs.631765	NM_001098200//NM_005292//NP_001091670//NP_005283	1.452	6.18	5.839	0.539	0.34	0.17083	0.77312
7963289	BIN2	bridging integrator 2	51411	Hs.14770	NM_016293//NP_057377	1.391	7.682	7.338	0.567	0.34	0.18153	0.81417
7930450			NA	NA	NA	1.388	7.269	6.93	0.56	0.34	0.18411	0.8162
7893292			NA	NA	NA	1.381	3.583	3.238	0.571	0.34	0.18673	0.82091
7961279	TAS2R14	taste receptor, type 2, member 14	50840	Hs.408153//Hs.679406	NM_023922//NP_076411	1.373	4.988	4.644	0.572	0.34	0.18673	0.8263
7976336	UBR7	ubiquitin protein ligase E3 component n-recognin 7 (putative)	55148	Hs.648806	NM_001100417//NM_175748//NP_001093887//NP_786924	1.317	5.892	5.548	0.596	0.34	0.20442	0.86401
7892728			NA	NA	NA	1.297	3.609	3.27	0.594	0.34	0.215	0.87745
8090715	ACAD11	acyl-Coenzyme A dehydrogenase family, member 11	84129	Hs.170737//Hs.441378	NM_032169//NP_115545	1.278	4.948	4.609	0.602	0.34	0.21783	0.89019
8180200	ZNF493	zinc finger protein 493	284443	Hs.656558	NM_001076678//NM_145326//NM_175910//NP_001070146//NP_663299//NP_787106	1.276	7.829	7.493	0.598	0.34	0.21963	0.89153
8137131			NA	NA	NA	1.267	7.106	6.765	0.611	0.34	0.22155	0.89755
7895331			NA	NA	NA	1.241	3.147	2.802	0.63	0.34	0.23124	0.91492
7892995			NA	NA	NA	1.241	3.466	3.129	0.617	0.34	0.23305	0.91492
8127145	ELOVL5	ELOVL family member 5, elongation of long chain fatty acids (FEN1/Elo2, SUR4/Elo3-like, yeast)	60481	Hs.713560	NM_021814//NP_068586	1.237	8.367	8.031	0.617	0.34	0.23363	0.91759
7893890			NA	NA	NA	1.229	5.611	5.27	0.629	0.34	0.23524	0.92291
7903490	NBPF4	neuroblastoma breakpoint family, member 4	148545	Hs.511849	NM_001143989//NP_001137461//XR_040171	1.2	3.892	3.554	0.637	0.34	0.24562	0.94215
8146898			NA	NA	NA	1.195	6.05	5.714	0.636	0.34	0.24778	0.94546
7954436	LRMP	lymphoid-restricted membrane protein	4033	Hs.124922	NM_006152//NP_006143	1.194	7.492	7.155	0.637	0.34	0.25065	0.94612
7892531			NA	NA	NA	1.187	4.287	3.943	0.656	0.34	0.25307	0.95074
8027260	ZNF486	zinc finger protein 486	90649	Hs.55304//Hs.590991	NM_052852//NP_443084	1.161	5.964	5.621	0.667	0.34	0.26152	0.96784
8162039	C9orf64	chromosome 9 open reading frame 64	84267	Hs.208914	NM_032307//NP_115683	1.154	4.815	4.479	0.655	0.34	0.26695	0.97243
[truncated: 4,679 more rows]
