# Supplementary material for: Patients with AML with WT TP53 but defective TP53-mediated apoptosis have a dismal survival
Source: JCI Insight. 2026 Jan 27;11(5):e197261. doi: 10.1172/jci.insight.197261 (PMC13041678; doi:10.1172/jci.insight.197261)
Supplement: Supplemental table 8 [file jciinsight-11-197261-s032.xlsx]

## Sheet: p53_network4
Supplementary Table S8: Results of differential gene expression in resistant cases at 2h (res2) minus 0h (res0)
ProbeID	Symbol	Name	EntrezGene	UniGene	RefSeq	tstat	res2	res0	sd	foldchange	pval	locfdr
8096733	SGMS2	sphingomyelin synthase 2	166929	Hs.595423	NM_001136257//NM_001136258//NM_152621//NP_001129729//NP_001129730//NP_689834	6.239	7.031	4.379	1.645	2.65	9e-05	0
7978351	CTSG	cathepsin G	1511	Hs.421724	NM_001911//NP_001902	4.792	9.905	7.25	1.819	2.65	0.0002	0.00014
7973110	RNASE2	ribonuclease, RNase A family, 2 (liver, eosinophil-derived neurotoxin)	6036	Hs.728	NM_002934//NP_002925	5.1	9.221	6.636	1.725	2.58	8e-05	4e-05
7892501			NA	NA	NA	4.983	6.94	4.462	1.67	2.48	0.00012	6e-05
7892652			NA	NA	NA	5.674	10.168	7.7	1.581	2.47	0.00013	0
8031047	MYADM	myeloid-associated differentiation marker	91663	Hs.380906	NM_001020818//NM_001020819//NM_001020820//NM_001020821//NM_138373//NP_001018654//NP_001018655//NP_001018656//NP_001018657//NP_612382	10.787	9.801	7.355	1.348	2.45	0	0
7894429			NA	NA	NA	7.261	9.289	6.944	1.394	2.35	0	0
7968789	C13orf15	chromosome 13 open reading frame 15	28984	Hs.507866	NM_014059//NP_054778	6.367	8.679	6.409	1.399	2.27	1e-05	0
7915286	PPT1	palmitoyl-protein thioesterase 1	5538	Hs.3873	NM_000310//NM_001142604//NP_000301//NP_001136076	9.949	8.202	5.951	1.255	2.25	0	0
8162624	C9orf21	chromosome 9 open reading frame 21	195827	Hs.44640	NM_153698//NP_714542	6.134	6.1	3.88	1.384	2.22	9e-05	0
8178193	HLA-DRA	major histocompatibility complex, class II, DR alpha	3122	Hs.520048	NM_019111//NP_061984	2.379	8.654	6.446	2.316	2.21	0.03496	0.21667
8126303	TREM1	triggering receptor expressed on myeloid cells 1	54210	Hs.283022	NM_018643//NP_061113	3.376	8.474	6.27	1.815	2.2	0.00399	0.02007
7893684			NA	NA	NA	5.923	9.238	7.052	1.38	2.19	7e-05	0
7973108			NA	NA	NA	5.264	8.958	6.768	1.443	2.19	9e-05	2e-05
7893441			NA	NA	NA	5.273	9.032	6.859	1.431	2.17	0.00016	2e-05
7896022			NA	NA	NA	7.209	10.084	7.941	1.276	2.14	1e-05	0
7892622			NA	NA	NA	6.279	9.212	7.085	1.317	2.13	3e-05	0
7903507	FAM102B	family with sequence similarity 102, member B	284611	Hs.200230	NM_001010883//NP_001010883	6.069	7.896	5.804	1.309	2.09	1e-05	0
7893258			NA	NA	NA	6.325	9.44	7.349	1.292	2.09	2e-05	0
7895294			NA	NA	NA	4.211	7.555	5.49	1.504	2.06	0.00098	0.00136
7977592	GAFA1	FGF2-associated protein GAFA1	100131227	Hs.713290	XM_001715150//XM_001717260//XM_001721859//XP_001715202//XP_001717312//XP_001721911	6.23	6.368	4.321	1.271	2.05	6e-05	0
7954090	EMP1	epithelial membrane protein 1	2012	Hs.707901	NM_001423//NP_001414	4.875	7.116	5.085	1.382	2.03	0.00014	0.0001
7895929			NA	NA	NA	5.175	8.385	6.391	1.323	1.99	0.00023	3e-05
7928630	EIF5AL1	eukaryotic translation initiation factor 5A-like 1	143244	Hs.104825	NM_001099692//NP_001093162	5.029	6.781	4.802	1.328	1.98	0.00014	5e-05
7892610			NA	NA	NA	4.216	8.104	6.146	1.425	1.96	0.00073	0.00133
8116734	LY86	lymphocyte antigen 86	9450	Hs.653138	NM_004271//NP_004262	4.013	6.443	4.49	1.458	1.95	0.00135	0.00272
7979473	DHRS7	dehydrogenase/reductase (SDR family) member 7	51635	Hs.59719	NM_016029//NP_057113	9.287	8.096	6.155	1.095	1.94	0	0
7895903			NA	NA	NA	4.222	7.75	5.825	1.4	1.93	0.00107	0.0013
7893494			NA	NA	NA	4.424	6.204	4.308	1.347	1.9	0.00035	0.00062
8166184	CA5B	carbonic anhydrase VB, mitochondrial	11238	Hs.653287	NM_007220//NP_009151	7.104	8.601	6.724	1.122	1.88	0	0
7895610			NA	NA	NA	6.021	10.474	8.617	1.165	1.86	5e-05	0
8064939	TMX4	thioredoxin-related transmembrane protein 4	56255	Hs.169358	NM_021156//NP_066979	5.858	8.306	6.449	1.177	1.86	5e-05	0
7899480	SNORA73A	small nucleolar RNA, H/ACA box 73A	6080	NA	NR_002907	3.743	6.784	4.928	1.44	1.86	0.00187	0.00664
8113073	ARRDC3	arrestin domain containing 3	57561	Hs.718495	NM_020801//NP_065852	4.951	9.116	7.269	1.248	1.85	0.00016	7e-05
8130505	EZR	ezrin	7430	Hs.487027	NM_001111077//NM_003379//NP_001104547//NP_003370	7.434	9.58	7.743	1.085	1.84	0	0
8166219	SYAP1	synapse associated protein 1, SAP47 homolog (Drosophila)	94056	Hs.605178	NM_032796//NP_116185	8.138	8.301	6.472	1.058	1.83	0	0
7895853			NA	NA	NA	4.464	6.938	5.116	1.29	1.82	0.00033	0.00053
7893238			NA	NA	NA	7.389	10.558	8.743	1.073	1.81	1e-05	0
7893333			NA	NA	NA	4.22	7.273	5.512	1.281	1.76	0.0009	0.00131
7892598			NA	NA	NA	4.045	7.533	5.783	1.301	1.75	0.00152	0.00244
7908409	RGS2	regulator of G-protein signaling 2, 24kDa	5997	Hs.78944	NM_002923//NP_002914	3.61	8.713	6.96	1.388	1.75	0.00225	0.01006
7989647	KIAA0101	KIAA0101	9768	Hs.81892	NM_001029989//NM_014736//NP_001025160//NP_055551	2.925	6.355	4.607	1.579	1.75	0.00905	0.0659
7906720	FCER1G	Fc fragment of IgE, high affinity I, receptor for; gamma polypeptide	2207	Hs.433300	NM_004106//NP_004097	2.027	8.93	7.177	2.086	1.75	0.06333	0.40488
7973105	RNASE3	ribonuclease, RNase A family, 3 (eosinophil cationic protein)	6037	Hs.73839	NM_002935//NP_002926	4.204	7.633	5.898	1.264	1.74	0.00066	0.00139
7892832			NA	NA	NA	3.884	9.004	7.269	1.318	1.74	0.00237	0.0042
7893458			NA	NA	NA	5.495	9.618	7.884	1.124	1.73	0.00015	1e-05
7918857	TSPAN2	tetraspanin 2	10100	Hs.310458	NM_005725//NP_005716	4.378	6.328	4.608	1.228	1.72	0.00166	0.00073
8076128	JOSD1	Josephin domain containing 1	9929	Hs.3094	NM_014876//NP_055691	6.316	8.635	6.926	1.056	1.71	1e-05	0
8128123	RRAGD	Ras-related GTP binding D	58528	Hs.31712	NM_021244//NP_067067	6.313	6.848	5.151	1.049	1.7	1e-05	0
7896101			NA	NA	NA	4.253	5.622	3.924	1.231	1.7	0.00049	0.00117
7957023	LYZ	lysozyme (renal amyloidosis)	4069	Hs.524579	NM_000239//NP_000230	2.57	10.927	9.229	1.681	1.7	0.02203	0.14735
8101648	HSD17B11	hydroxysteroid (17-beta) dehydrogenase 11	51170	Hs.594923	NM_016245//NP_057329	6.518	8.952	7.267	1.032	1.69	1e-05	0
7935692	ERLIN1	ER lipid raft associated 1	10613	Hs.150087	NM_001100626//NM_006459//NP_001094096//NP_006450	5.784	8.757	7.071	1.072	1.69	6e-05	0
7892509			NA	NA	NA	8.749	10.673	8.997	0.956	1.68	0	0
7895729			NA	NA	NA	3.772	7.978	6.296	1.299	1.68	0.00201	0.00606
7927548			NA	NA	NA	5.676	8.985	7.311	1.072	1.67	7e-05	0
7973067	NP	nucleoside phosphorylase	4860	Hs.75514	NM_000270//NP_000261	4.784	9.727	8.069	1.137	1.66	0.00015	0.00015
8049540	LRRFIP1	leucine rich repeat (in FLII) interacting protein 1	9208	Hs.471779	NM_001137550//NM_001137551//NM_001137552//NM_001137553//NM_004735//NP_001131022//NP_001131023//NP_001131024//NP_001131025//NP_004726	3.506	7.802	6.14	1.339	1.66	0.00613	0.01376
7912852	EIF1AP1	eukaryotic translation initiation factor 1A pseudogene 1	280661	Hs.522897	NA	5.942	9.899	8.253	1.038	1.65	6e-05	0
7893131			NA	NA	NA	5.404	9.013	7.364	1.075	1.65	0.00012	1e-05
7895330			NA	NA	NA	5.757	11.299	9.654	1.049	1.65	0.00016	0
8120239	TMEM14A	transmembrane protein 14A	28978	Hs.94896	NM_014051//NP_054770	5.429	6.729	5.09	1.067	1.64	4e-05	1e-05
7922646	IFRG15	interferon responsive gene 15	64163	Hs.655655//Hs.716051	NM_022347//NP_071742	4.315	7.507	5.871	1.177	1.64	0.00139	0.00093
8160346	PTPLAD2	protein tyrosine phosphatase-like A domain containing 2	401494	Hs.716678	NM_001010915//NP_001010915	7.517	6.543	4.916	0.958	1.63	0	0
8146448	MRPL15	mitochondrial ribosomal protein L15	29088	Hs.18349	NM_014175//NP_054894	5.542	7.949	6.324	1.05	1.62	4e-05	1e-05
8085628	ANKRD28	ankyrin repeat domain 28	23243	Hs.335239	NM_015199//NP_056014	5.172	9.644	8.02	1.078	1.62	0.00015	3e-05
8135378	PRKAR2B	protein kinase, cAMP-dependent, regulatory, type II, beta	5577	Hs.433068	NM_002736//NP_002727	4.824	7.271	5.649	1.108	1.62	0.00015	0.00013
7896653			NA	NA	NA	3.382	10.777	9.152	1.337	1.62	0.00679	0.01973
7892990			NA	NA	NA	3.633	4.77	3.158	1.271	1.61	0.00226	0.00937
8017599	PECAM1	platelet/endothelial cell adhesion molecule	5175	Hs.514412	NM_000442//NP_000433	3.819	8.68	7.067	1.237	1.61	0.00244	0.0052
7934852	GLUD1	glutamate dehydrogenase 1	2746	Hs.500409	NM_005271//NP_005262	6.51	9.223	7.624	0.979	1.6	1e-05	0
7948420	FABP5	fatty acid binding protein 5 (psoriasis-associated)	2171	Hs.408061	NM_001444//NP_001435	5.53	7.936	6.337	1.034	1.6	0.00011	1e-05
8135576	TES	testis derived transcript (3 LIM domains)	26136	Hs.592286//Hs.664957	NM_015641//NM_152829//NP_056456//NP_690042	4.855	9.704	8.108	1.088	1.6	0.00024	0.00011
8142307	PNPLA8	patatin-like phospholipase domain containing 8	50640	Hs.617340	NM_015723//NP_056538	5.852	8.115	6.526	1.007	1.59	4e-05	0
7893572			NA	NA	NA	5.152	7.475	5.887	1.055	1.59	9e-05	3e-05
7896283			NA	NA	NA	2.945	4.536	2.947	1.429	1.59	0.01348	0.06276
7893399			NA	NA	NA	3.522	6.139	4.554	1.273	1.58	0.00257	0.01312
7893609			NA	NA	NA	3.257	8.523	6.94	1.334	1.58	0.00612	0.02797
8008646	SCPEP1	serine carboxypeptidase 1	59342	Hs.514950	NM_021626//NP_067639	3.155	7.658	6.076	1.36	1.58	0.00638	0.03679
7895953			NA	NA	NA	6.812	10.169	8.595	0.951	1.57	1e-05	0
8049532	LRRFIP1	leucine rich repeat (in FLII) interacting protein 1	9208	Hs.471779	NM_001137550//NM_001137551//NM_001137552//NM_001137553//NM_004735//NP_001131022//NP_001131023//NP_001131024//NP_001131025//NP_004726	4.087	7.475	5.901	1.164	1.57	0.00121	0.00211
7896490			NA	NA	NA	4.217	7.458	5.89	1.141	1.57	0.00146	0.00133
7895810			NA	NA	NA	4.744	8.473	6.91	1.076	1.56	0.00021	0.00017
7894076			NA	NA	NA	4.35	10.746	9.187	1.117	1.56	0.00058	0.00081
8168557	SH3BGRL	SH3 domain binding glutamic acid-rich protein like	6451	Hs.108029	NM_003022//NP_003013	8.778	8.814	7.261	0.885	1.55	0	0
8056102	CD302	CD302 molecule	9936	Hs.130014	NM_014880//NP_055695	7.177	8.16	6.606	0.926	1.55	1e-05	0
8083656	MFSD1	major facilitator superfamily domain containing 1	64747	Hs.58663	NM_022736//NP_073573	5.436	9.654	8.1	1.011	1.55	9e-05	1e-05
7894826			NA	NA	NA	4.437	9.8	8.249	1.101	1.55	0.001	0.00059
7952750			NA	NA	NA	2.363	5.663	4.117	1.629	1.55	0.03013	0.22345
8050240	ODC1	ornithine decarboxylase 1	4953	Hs.467701	NM_002539//NP_002530	4.818	10.313	8.769	1.055	1.54	0.00014	0.00013
7893087			NA	NA	NA	3.691	9.22	7.677	1.206	1.54	0.00426	0.00783
7894165			NA	NA	NA	3.111	7.504	5.963	1.337	1.54	0.00737	0.04129
8103309			NA	NA	NA	4.394	6.2	4.669	1.091	1.53	0.00035	0.00069
8155754	MAMDC2	MAM domain containing 2	256691	Hs.547172	NM_153267//NP_694999	3.873	5.425	3.895	1.165	1.53	0.00333	0.00436
7895985			NA	NA	NA	3.358	8.816	7.289	1.262	1.53	0.00495	0.02112
8069532	HSPA13	heat shock protein 70kDa family, member 13	6782	Hs.352341	NM_006948//NP_008879	6.64	7.906	6.381	0.928	1.52	1e-05	0
7896521			NA	NA	NA	4.096	7.216	5.694	1.125	1.52	0.00073	0.00204
7894188			NA	NA	NA	3.855	8.14	6.62	1.16	1.52	0.00179	0.00463
8175593	IDS	iduronate 2-sulfatase	3423	Hs.460960	NM_000202//NM_006123//NP_000193//NP_006114	4.911	8.581	7.083	1.015	1.5	0.00014	9e-05
7939298	CAT	catalase	847	Hs.502302	NM_001752//NP_001743	4.267	9.451	7.952	1.084	1.5	0.00056	0.00111
8072946	EIF3L	eukaryotic translation initiation factor 3, subunit L	51386	Hs.446852	NM_016091//NP_057175	4.352	10.149	8.648	1.075	1.5	0.00117	0.00081
8112428	CD180	CD180 molecule	4064	Hs.87205	NM_005582//NP_005573	4.004	5.879	4.38	1.12	1.5	0.0026	0.00281
8062211			NA	NA	NA	6.965	7.804	6.316	0.894	1.49	0	0
8061114	DSTN	destrin (actin depolymerizing factor)	11034	Hs.304192//Hs.705996	NM_001011546//NM_006870//NP_001011546//NP_006861	4.681	6.888	5.412	1.022	1.48	0.00029	0.00023
8110618	ARPP-19	cyclic AMP phosphoprotein, 19 kD	10776	Hs.713393//Hs.716412	NM_006628//NP_006619	3.989	8.33	6.85	1.108	1.48	0.00238	0.00295
7893214			NA	NA	NA	3.509	6.103	4.628	1.188	1.48	0.0025	0.01364
8101304	RASGEF1B	RasGEF domain family, member 1B	153020	Hs.591696	NM_152545//NP_689758	2.528	8.345	6.866	1.482	1.48	0.0213	0.16084
7895271			NA	NA	NA	4.995	10.433	8.963	0.989	1.47	0.00043	6e-05
7894363			NA	NA	NA	2.423	5.903	4.435	1.518	1.47	0.02686	0.19883
7895996			NA	NA	NA	2.407	10.004	8.53	1.532	1.47	0.0352	0.20519
8113064	LYSMD3	LysM, putative peptidoglycan-binding, domain containing 3	116068	Hs.136235	NM_198273//NP_938014	7.186	7.719	6.26	0.869	1.46	0	0
7894672			NA	NA	NA	6.594	11.485	10.025	0.891	1.46	1e-05	0
7951686	IL18	interleukin 18 (interferon-gamma-inducing factor)	3606	Hs.83077	NM_001562//NP_001553	4.5	5.854	4.397	1.027	1.46	0.00039	0.00046
7892835			NA	NA	NA	3.986	10.439	8.977	1.095	1.46	0.00143	0.00299
8020382			NA	NA	NA	4.029	8.813	7.351	1.089	1.46	0.00167	0.00258
8180319	TGIF1	TGFB-induced factor homeobox 1	7050	Hs.373550	NM_003244//NM_170695//NM_173207//NM_173208//NM_173209//NM_173210//NM_173211//NM_174886//NP_003235//NP_733796//NP_775299//NP_775300//NP_775301//NP_775302//NP_775303//NP_777480	3.815	8.69	7.231	1.119	1.46	0.00191	0.00527
8016932	MPO	myeloperoxidase	4353	Hs.458272	NM_000250//NP_000241	2.713	7.509	6.046	1.393	1.46	0.01606	0.10804
8075956	LGALS2	lectin, galactoside-binding, soluble, 2	3957	Hs.531776	NM_006498//NP_006489	1.941	6.834	5.371	1.804	1.46	0.07311	0.46392
8019046	EIF4A3	eukaryotic translation initiation factor 4A, isoform 3	9775	Hs.389649	NM_014740//NP_055555	6.492	8.079	6.627	0.89	1.45	1e-05	0
7918657	PTPN22	protein tyrosine phosphatase, non-receptor type 22 (lymphoid)	26191	Hs.535276	NM_012411//NM_015967//NP_036543//NP_057051	4.929	6.948	5.501	0.979	1.45	0.00015	8e-05
7970569	SACS	spastic ataxia of Charlevoix-Saguenay (sacsin)	26278	Hs.159492	NM_014363//NP_055178	3.703	6.669	5.217	1.132	1.45	0.00174	0.00754
7893005			NA	NA	NA	3.553	4.996	3.543	1.161	1.45	0.00227	0.01196
7894699			NA	NA	NA	3.746	11.019	9.566	1.127	1.45	0.00246	0.00658
8107129	LOC100130703	similar to hCG2042168	100130703	NA	XM_001714375//XM_001715488//XM_001724520//XP_001714427//XP_001715540//XP_001724572	3.323	5.795	4.349	1.203	1.45	0.00415	0.02331
7892802			NA	NA	NA	3.194	6.783	5.331	1.239	1.45	0.00591	0.03317
7895630			NA	NA	NA	3.334	8.415	6.963	1.206	1.45	0.00661	0.0226
7894285			NA	NA	NA	2.9	5.388	3.936	1.32	1.45	0.01067	0.07001
7909782	RRP15	ribosomal RNA processing 15 homolog (S. cerevisiae)	51018	Hs.660109	NM_016052//NP_057136	9.665	7.975	6.53	0.809	1.44	0	0
7939137	EIF3M	eukaryotic translation initiation factor 3, subunit M	10480	Hs.502244	NM_006360//NP_006351	4.672	10.154	8.712	0.999	1.44	0.0006	0.00023
8128716	CD164	CD164 molecule, sialomucin	8763	Hs.520313//Hs.644693	NM_001142401//NM_001142402//NM_001142403//NM_001142404//NM_006016//NP_001135873//NP_001135874//NP_001135875//NP_001135876//NP_006007	3.944	9.361	7.935	1.074	1.43	0.00225	0.00344
7892981			NA	NA	NA	3.187	8.15	6.72	1.222	1.43	0.00532	0.03379
7942889	TMEM126A	transmembrane protein 126A	84233	Hs.533725	NM_032273//NP_115649	7.779	7.777	6.36	0.828	1.42	0	0
7896520			NA	NA	NA	4.517	6.802	5.38	1.001	1.42	0.00031	0.00043
7892579			NA	NA	NA	3.542	9.274	7.859	1.133	1.42	0.00299	0.01236
7895981			NA	NA	NA	2.97	6.297	4.883	1.265	1.41	0.00824	0.05902
7893319			NA	NA	NA	2.487	7.565	6.155	1.43	1.41	0.02824	0.17493
7894212			NA	NA	NA	4.531	7.385	5.984	0.984	1.4	0.00027	0.00041
7951435			NA	NA	NA	4.111	7.354	5.957	1.029	1.4	0.00075	0.00194
7893477			NA	NA	NA	3.174	6.309	4.907	1.201	1.4	0.00612	0.03498
8091735			NA	NA	NA	1.493	6.17	4.767	2.169	1.4	0.15318	0.85041
7961230	CSDA	cold shock domain protein A	8531	Hs.221889	NM_001145426//NM_003651//NP_001138898//NP_003642	5.244	9.275	7.88	0.92	1.39	7e-05	2e-05
8049542	LRRFIP1	leucine rich repeat (in FLII) interacting protein 1	9208	Hs.471779	NM_001137550//NM_001137551//NM_001137552//NM_001137553//NM_004735//NP_001131022//NP_001131023//NP_001131024//NP_001131025//NP_004726	4.674	6.789	5.396	0.965	1.39	0.0007	0.00023
8019807	USP14	ubiquitin specific peptidase 14 (tRNA-guanine transglycosylase)	9097	Hs.464416//Hs.707058	NM_001037334//NM_005151//NP_001032411//NP_005142	7.078	8.296	6.914	0.827	1.38	0	0
7895246			NA	NA	NA	5.231	7.718	6.34	0.91	1.38	6e-05	2e-05
8122705	PCMT1	protein-L-isoaspartate (D-aspartate) O-methyltransferase	5110	Hs.279257	NM_005389//NP_005380	5.246	9.143	7.764	0.91	1.38	0.00015	2e-05
8055426	MCM6	minichromosome maintenance complex component 6	4175	Hs.444118	NM_005915//NP_005906	4.156	7.613	6.235	1.01	1.38	0.00072	0.00165
7895258			NA	NA	NA	3.779	8.265	6.889	1.061	1.38	0.00203	0.00592
8036557			NA	NA	NA	3.412	9.879	8.5	1.129	1.38	0.00548	0.01811
7896001			NA	NA	NA	2.515	7.7	6.32	1.389	1.38	0.02396	0.16521
7969428	UCHL3	ubiquitin carboxyl-terminal esterase L3 (ubiquitin thiolesterase)	7347	Hs.162241	NM_006002//NP_005993	6.019	7.647	6.273	0.862	1.37	2e-05	0
7903703	GNAI3	guanine nucleotide binding protein (G protein), alpha inhibiting activity polypeptide 3	2773	Hs.73799	NM_006496//NP_006487	6.837	9.625	8.257	0.826	1.37	5e-05	0
8020254	SEH1L	SEH1-like (S. cerevisiae)	81929	Hs.301048	NM_001013437//NM_031216//NP_001013455//NP_112493	5.211	7.831	6.462	0.906	1.37	0.00011	2e-05
8095744	AREG	amphiregulin	374	Hs.270833	NM_001657//NP_001648	2.178	6.97	5.6	1.54	1.37	0.04299	0.31383
8100523	SPINK2	serine peptidase inhibitor, Kazal type 2 (acrosin-trypsin inhibitor)	6691	Hs.98243	NM_021114//NP_066937	1.98	7.971	6.596	1.668	1.37	0.06382	0.4365
8069561	BTF3L4	basic transcription factor 3-like 4	91408	Hs.538093	NM_001136497//NM_152265//NP_001129969//NP_689478//NR_024350	6.139	8.329	6.967	0.85	1.36	2e-05	0
8169240	PRPS1	phosphoribosyl pyrophosphate synthetase 1	5631	Hs.56	NM_002764//NP_002755	5.244	7.69	6.329	0.898	1.36	0.00017	2e-05
7997633	USP10	ubiquitin specific peptidase 10	9100	Hs.136778	NM_005153//NP_005144	5.042	8.138	6.775	0.914	1.36	0.00018	5e-05
7958262	TCP11L2	t-complex 11 (mouse)-like 2	255394	Hs.696047	NM_152772//NP_689985	4.374	7.271	5.908	0.974	1.36	0.00037	0.00074
8083144			NA	NA	NA	3.381	5.203	3.842	1.12	1.36	0.00488	0.01979
7892757			NA	NA	NA	3.331	7.707	6.347	1.129	1.36	0.00504	0.02279
7895409			NA	NA	NA	3.106	5.889	4.533	1.178	1.36	0.00617	0.04182
7894044			NA	NA	NA	3.301	8.644	7.283	1.137	1.36	0.00623	0.02478
7960874	C3AR1	complement component 3a receptor 1	719	Hs.591148	NM_004054//NP_004045	2.444	9.005	7.65	1.393	1.36	0.02693	0.19073
7931268	BCCIP	BRCA2 and CDKN1A interacting protein	56647	Hs.370292//Hs.715543	NM_016567//NM_078468//NM_078469//NP_057651//NP_510868//NP_510869	6.906	8.556	7.201	0.816	1.35	1e-05	0
7895382			NA	NA	NA	5.044	9.348	7.999	0.905	1.35	0.00013	5e-05
8151471	MRPS28	mitochondrial ribosomal protein S28	28957	Hs.521124	NM_014018//NP_054737	5.138	6.794	5.445	0.897	1.35	0.00018	3e-05
8021418	MALT1	mucosa associated lymphoid tissue lymphoma translocation gene 1	10892	Hs.601217	NM_006785//NM_173844//NP_006776//NP_776216	4.063	7.704	6.35	1.004	1.35	0.00075	0.00229
7895087			NA	NA	NA	3.874	6.458	5.105	1.029	1.35	0.00119	0.00435
8129317	SERINC1	serine incorporator 1	57515	Hs.146668	NM_020755//NP_065806	4.316	9.444	8.094	0.971	1.35	0.0016	0.00092
8073192	UQCRFS1	ubiquinol-cytochrome c reductase, Rieske iron-sulfur polypeptide 1	7386	Hs.170107	NM_006003//NP_005994	5.408	7.524	6.187	0.871	1.34	0.00012	1e-05
7965627	LTA4H	leukotriene A4 hydrolase	4048	Hs.524648	NM_000895//NP_000886	4.612	8.012	6.676	0.931	1.34	0.00053	0.0003
8095110	KIT	v-kit Hardy-Zuckerman 4 feline sarcoma viral oncogene homolog	3815	Hs.479754	NM_000222//NM_001093772//NP_000213//NP_001087241	4.094	7.166	5.831	0.986	1.34	0.00068	0.00206
8151561	ZFAND1	zinc finger, AN1-type domain 1	79752	Hs.655453	NM_024699//NP_078975	4.147	6.829	5.491	0.982	1.34	0.00071	0.00171
8156290	CKS2	CDC28 protein kinase regulatory subunit 2	1164	Hs.83758	NM_001827//NP_001818	3.49	8.22	6.881	1.081	1.34	0.00436	0.01443
8146756	CSPP1	centrosome and spindle pole associated protein 1	79848	Hs.370147	NM_001077204//NM_024790//NP_001070672//NP_079066	5.05	8.165	6.83	0.894	1.33	8e-05	5e-05
7938687	NUCB2	nucleobindin 2	4925	Hs.654599	NM_005013//NP_005004	5.012	10.316	8.987	0.894	1.33	0.00014	6e-05
7892729			NA	NA	NA	3.859	4.674	3.344	1.014	1.33	0.00117	0.00457
7892764			NA	NA	NA	3.298	7.8	6.474	1.108	1.33	0.00405	0.02498
8055952	NR4A2	nuclear receptor subfamily 4, group A, member 2	4929	Hs.563344	NM_006186//NM_173171//NM_173172//NM_173173//NP_006177//NP_775263//NP_775264//NP_775265	2.636	7.006	5.671	1.297	1.33	0.01677	0.12798
7981988	SNRPN	small nuclear ribonucleoprotein polypeptide N	6638	Hs.555970//Hs.564847//Hs.578619//Hs.585703//Hs.592473//Hs.621316//Hs.632166	NM_003097//NM_022805//NM_022806//NM_022807//NM_022808//NP_003088//NP_073716//NP_073717//NP_073718//NP_073719//NR_001289//NR_001290//NR_001292//NR_001293//NR_001294//NR_001295//NR_003294//NR_003298//NR_003299//NR_003300//NR_003301//NR_003302//NR_003303//NR_003304//NR_003305//NR_003306//NR_003307//NR_003308//NR_003309//NR_003310//NR_003311//NR_003312//NR_003313//NR_003314//NR_003315//NR_003316//NR_…	2.416	5.62	4.287	1.381	1.33	0.03128	0.20159
8061136	PTMA	prothymosin, alpha	5757	Hs.459927//Hs.708083	NM_001099285//NM_002823//NP_001092755//NP_002814	6.593	10.59	9.267	0.807	1.32	1e-05	0
7966135	CORO1C	coronin, actin binding protein, 1C	23603	Hs.330384	NM_014325//NP_055140	5.468	9.144	7.828	0.854	1.32	4e-05	1e-05
7895256			NA	NA	NA	3.911	10.62	9.296	1.002	1.32	0.00195	0.00384
8123744	F13A1	coagulation factor XIII, A1 polypeptide	2162	Hs.335513	NM_000129//NP_000120	2.894	6.237	4.916	1.203	1.32	0.0132	0.07102
7893268			NA	NA	NA	6.013	8.454	7.142	0.823	1.31	1e-05	0
8180405	ARL4A	ADP-ribosylation factor-like 4A	10124	Hs.245540	NM_001037164//NM_005738//NM_212460//NP_001032241//NP_005729//NP_997625	5.754	8.871	7.556	0.838	1.31	2e-05	0
7971550	MED4	mediator complex subunit 4	29079	Hs.181112	NM_014166//NP_054885	5.04	8.466	7.16	0.876	1.31	0.00029	5e-05
8157941	ZBTB34	zinc finger and BTB domain containing 34	403341	Hs.177633	NM_001099270//NP_001092740	4.041	7.802	6.49	0.976	1.31	0.00079	0.00247
8069574	C21orf91	chromosome 21 open reading frame 91	54149	Hs.293811	NM_001100420//NM_001100421//NM_017447//NP_001093890//NP_001093891//NP_059143	3.581	8.676	7.371	1.038	1.31	0.00267	0.01099
7957260	GLIPR1	GLI pathogenesis-related 1	11010	Hs.205558	NM_006851//NP_006842	3.301	9.128	7.816	1.096	1.31	0.00442	0.02478
7896472			NA	NA	NA	3.362	9.628	8.323	1.078	1.31	0.00736	0.02088
7892856			NA	NA	NA	2.87	5.198	3.884	1.203	1.31	0.01058	0.07521
8083260	CPA3	carboxypeptidase A3 (mast cell)	1359	Hs.646	NM_001870//NP_001861	1.899	7.039	5.729	1.645	1.31	0.07384	0.49465
8049512	LRRFIP1	leucine rich repeat (in FLII) interacting protein 1	9208	Hs.471779	NM_001137550//NM_001137551//NM_001137552//NM_001137553//NM_004735//NP_001131022//NP_001131023//NP_001131024//NP_001131025//NP_004726	9.441	9.465	8.162	0.733	1.3	0	0
7892983			NA	NA	NA	5.838	10.617	9.315	0.826	1.3	2e-05	0
7927669	TFAM	transcription factor A, mitochondrial	7019	Hs.642966	NM_003201//NP_003192	5.922	8.864	7.568	0.818	1.3	2e-05	0
8138489	CDCA7L	cell division cycle associated 7-like	55536	Hs.520245	NM_001127370//NM_001127371//NM_018719//NP_001120842//NP_001120843//NP_061189	2.822	6.722	5.42	1.206	1.3	0.01254	0.08422
7894496			NA	NA	NA	2.951	10.014	8.719	1.164	1.3	0.01273	0.06185
7922219	SELL	selectin L	6402	Hs.82848	NM_000655//NP_000646	2.641	7.705	6.405	1.262	1.3	0.01777	0.1266
7962516	SLC38A1	solute carrier family 38, member 1	81539	Hs.709304	NM_001077484//NM_030674//NP_001070952//NP_109599	2.393	9.311	8.008	1.36	1.3	0.02982	0.21087
7917088	PIGK	phosphatidylinositol glycan anchor biosynthesis, class K	10026	Hs.178305	NM_005482//NP_005473	6.067	5.669	4.381	0.806	1.29	1e-05	0
8046346	HAT1	histone acetyltransferase 1	8520	Hs.632532	NM_001033085//NM_003642//NP_001028257//NP_003633	5.632	8.853	7.561	0.83	1.29	3e-05	0
7895005			NA	NA	NA	4.069	9.034	7.749	0.953	1.29	0.00217	0.00224
7925550	ADSS	adenylosuccinate synthase	159	Hs.498313	NM_001126//NP_001117	5.574	7.999	6.715	0.828	1.28	3e-05	0
7892644			NA	NA	NA	6.128	10.215	8.937	0.798	1.28	8e-05	0
7895393			NA	NA	NA	4.785	10.269	8.99	0.877	1.28	0.00064	0.00015
8168470	COX7B	cytochrome c oxidase subunit VIIb	1349	Hs.522699	NM_001866//NP_001857	3.05	8.609	7.331	1.124	1.28	0.0082	0.0483
7894570			NA	NA	NA	2.621	8.806	7.522	1.254	1.28	0.02397	0.13219
7904930	GPR89B	G protein-coupled receptor 89B	51463	Hs.645432	NM_016334//NP_057418	2.265	7.605	6.328	1.39	1.28	0.04595	0.26852
8118548	HLA-DRA	major histocompatibility complex, class II, DR alpha	3122	Hs.520048	NM_019111//NP_061984	1.764	8.751	7.47	1.712	1.28	0.09885	0.60164
8127549	SLC17A5	solute carrier family 17 (anion/sugar transporter), member 5	26503	Hs.597422	NM_012434//NP_036566	6.099	7.055	5.785	0.794	1.27	1e-05	0
8135625	CAPZA2	capping protein (actin filament) muscle Z-line, alpha 2	830	Hs.446123	NM_006136//NP_006127	5.464	10.048	8.774	0.827	1.27	5e-05	1e-05
7950544	PRKRIR	protein-kinase, interferon-inducible double stranded RNA dependent inhibitor, repressor of (P58 repressor)	5612	Hs.503315	NM_004705//NP_004696	4.967	7.649	6.381	0.855	1.27	0.0001	7e-05
8002711			NA	NA	NA	3.93	7.885	6.616	0.958	1.27	0.00144	0.00361
8094719	N4BP2	NEDD4 binding protein 2	55728	Hs.391463	NM_018177//NP_060647	3.732	6.887	5.62	0.984	1.27	0.00177	0.00688
7895481			NA	NA	NA	3.812	10.833	9.56	0.977	1.27	0.00318	0.00532
7895016			NA	NA	NA	3.356	8.354	7.085	1.05	1.27	0.00498	0.02124
7935180	PDLIM1	PDZ and LIM domain 1	9124	Hs.368525	NM_020992//NP_066272	2.183	8.244	6.976	1.422	1.27	0.04302	0.31109
7972062	FBXL3	F-box and leucine-rich repeat protein 3	26224	Hs.508284	NM_012158//NP_036290	5.739	9.462	8.203	0.803	1.26	9e-05	0
8170390			NA	NA	NA	5.109	7.899	6.635	0.843	1.26	0.00013	4e-05
7894504			NA	NA	NA	4.396	10.207	8.952	0.895	1.26	0.00069	0.00069
8151032	GGH	gamma-glutamyl hydrolase (conjugase, folylpolygammaglutamyl hydrolase)	8836	Hs.78619	NM_003878//NP_003869	3.806	7.532	6.269	0.971	1.26	0.00221	0.00543
7892628			NA	NA	NA	3.591	9.285	8.026	1	1.26	0.0041	0.01066
7894737			NA	NA	NA	3.163	7.716	6.452	1.084	1.26	0.00963	0.03602
7895356			NA	NA	NA	2.831	6.843	5.586	1.162	1.26	0.01316	0.08247
8020411	SNRPD1	small nuclear ribonucleoprotein D1 polypeptide 16kDa	6632	Hs.464734	NM_006938//NP_008869	5.313	8.266	7.016	0.821	1.25	7e-05	1e-05
8128111	UBE2J1	ubiquitin-conjugating enzyme E2, J1 (UBC6 homolog, yeast)	51465	Hs.163776	NM_016021//NP_057105	5.442	8.286	7.037	0.813	1.25	0.00021	1e-05
7950578	PAK1	p21 protein (Cdc42/Rac)-activated kinase 1	5058	Hs.435714	NM_001128620//NM_002576//NP_001122092//NP_002567	3.55	7.644	6.396	0.998	1.25	0.0023	0.01207
7922404	SNORD80	small nucleolar RNA, C/D box 80	26774	NA	NR_003940	3.523	7.566	6.318	1.002	1.25	0.003	0.01308
7894583			NA	NA	NA	3.557	8.251	6.999	1	1.25	0.0035	0.01182
7895153			NA	NA	NA	3.366	7.859	6.612	1.029	1.25	0.00433	0.02065
7893593			NA	NA	NA	2.308	7.019	5.771	1.34	1.25	0.04133	0.24798
8129974	FUCA2	fucosidase, alpha-L- 2, plasma	2519	Hs.591332	NM_032020//NP_114409	6.517	7.144	5.9	0.762	1.24	0	0
8143433	MRPS33	mitochondrial ribosomal protein S33	51650	Hs.416207	NM_016071//NM_053035//NP_057155//NP_444263	7.251	7.831	6.59	0.738	1.24	0	0
8097480	NARG1	NMDA receptor regulated 1	80155	Hs.715706	NM_057175//NP_476516	5.514	8.253	7.013	0.802	1.24	4e-05	1e-05
8113286	RIOK2	RIO kinase 2 (yeast)	55781	Hs.27021	NM_018343//NP_060813	4.906	6.998	5.761	0.839	1.24	0.00011	9e-05
8084206	B3GNT5	UDP-GlcNAc:betaGal beta-1,3-N-acetylglucosaminyltransferase 5	84002	Hs.718506	NM_032047//NP_114436	4.169	8.046	6.809	0.905	1.24	0.00099	0.00158
8088958	GBE1	glucan (1,4-alpha-), branching enzyme 1	2632	Hs.436062	NM_000158//NP_000149	3.713	8.271	7.029	0.968	1.24	0.00173	0.00731
7896430			NA	NA	NA	3.888	8.022	6.78	0.943	1.24	0.00181	0.00415
7896329			NA	NA	NA	3.211	8.373	7.133	1.054	1.24	0.0091	0.03169
7893628			NA	NA	NA	3.053	8.086	6.843	1.091	1.24	0.00946	0.04793
7920317	ILF2	interleukin enhancer binding factor 2, 45kDa	3608	Hs.75117	NM_004515//NP_004506	6.647	10.01	8.776	0.751	1.23	0	0
7927936	DDX21	DEAD (Asp-Glu-Ala-Asp) box polypeptide 21	9188	Hs.223141//Hs.576875	NM_004728//NP_004719	5.795	8.594	7.36	0.785	1.23	3e-05	0
8099107	LYAR	Ly1 antibody reactive homolog (mouse)	55646	Hs.425427	NM_001145725//NM_017816//NP_001139197//NP_060286	5.357	6.754	5.526	0.804	1.23	4e-05	1e-05
8147439	PLEKHF2	pleckstrin homology domain containing, family F (with FYVE domain) member 2	79666	Hs.29724	NM_024613//NP_078889	4.705	7.887	6.662	0.846	1.23	0.0003	0.0002
7895604			NA	NA	NA	2.929	8.659	7.43	1.11	1.23	0.01406	0.06526
7899346	CCDC72	coiled-coil domain containing 72	51372	Hs.356440	NM_015933//NP_057017	2.7	7.069	5.838	1.176	1.23	0.01672	0.11121
8132070	GARS	glycyl-tRNA synthetase	2617	Hs.404321	NM_002047//NP_002038	7.085	9.319	8.099	0.729	1.22	0	0
8103722	HSP90AA6P	heat shock protein 90kDa alpha (cytosolic), class A member 6 (pseudogene)	441051	NA	NA	6.042	4.168	2.952	0.762	1.22	1e-05	0
7938777	LDHA	lactate dehydrogenase A	3939	Hs.2795	NM_001135239//NM_005566//NP_001128711//NP_005557	5.935	9.086	7.87	0.766	1.22	2e-05	0
7915563			NA	NA	NA	4.745	7.108	5.883	0.843	1.22	0.00018	0.00017
7896041			NA	NA	NA	4.744	9.461	8.244	0.837	1.22	0.00038	0.00017
8071332	RANBP1	RAN binding protein 1	5902	Hs.24763	NM_002882//NP_002873	4.337	7.96	6.744	0.873	1.22	0.0004	0.00086
7892663			NA	NA	NA	4.077	10.427	9.204	0.905	1.22	0.00202	0.00218
8109697	CCNG1	cyclin G1	900	Hs.79101	NM_004060//NM_199246//NP_004051//NP_954854	3.65	8.442	7.218	0.963	1.22	0.00247	0.0089
7892630			NA	NA	NA	3.72	8.912	7.688	0.952	1.22	0.00287	0.00715
7957032	YEATS4	YEATS domain containing 4	8089	Hs.4029	NM_006530//NP_006521	3.436	7.325	6.102	0.997	1.22	0.00296	0.01689
7893201			NA	NA	NA	3.33	11.925	10.706	1.013	1.22	0.00655	0.02285
8113369	SLCO4C1	solute carrier organic anion transporter family, member 4C1	353189	Hs.127648	NM_180991//NP_851322	3.22	5.583	4.366	1.033	1.22	0.00688	0.03093
7895231			NA	NA	NA	2.997	7.556	6.332	1.088	1.22	0.00899	0.0552
7989146	MNS1	meiosis-specific nuclear structural 1	55329	Hs.444483	NM_018365//NP_060835	2.685	6.181	4.963	1.169	1.22	0.01614	0.11497
7990555	NRG4	neuregulin 4	145957	Hs.696574	NM_138573//NP_612640	2.657	6.413	5.197	1.175	1.22	0.01969	0.12227
8121911	C6orf173	chromosome 6 open reading frame 173	387103	Hs.486401	NM_001012507//NP_001012525	2.466	7.707	6.482	1.25	1.22	0.02417	0.18251
7978932	SOS2	son of sevenless homolog 2 (Drosophila)	6655	Hs.291533	NM_006939//NP_008870	7.662	8.541	7.335	0.707	1.21	0	0
8170166	HTATSF1	HIV-1 Tat specific factor 1	27336	Hs.204475	NM_014500//NP_055315	6.9	8.14	6.931	0.728	1.21	0	0
8157947	ZBTB34	zinc finger and BTB domain containing 34	403341	Hs.177633	NM_001099270//NP_001092740	4.932	7.631	6.42	0.82	1.21	0.00013	8e-05
8160587	NDUFB6	NADH dehydrogenase (ubiquinone) 1 beta subcomplex, 6, 17kDa	4712	Hs.493668	NM_002493//NM_182739//NP_002484//NP_877416	4.261	7.048	5.838	0.876	1.21	0.00068	0.00113
8155849	ANXA1	annexin A1	301	Hs.494173	NM_000700//NP_000691	4.538	11.493	10.278	0.853	1.21	0.00076	0.0004
7894395			NA	NA	NA	4.289	9.609	8.398	0.874	1.21	0.00133	0.00102
8020878	MAPRE2	microtubule-associated protein, RP/EB family, member 2	10982	Hs.532824	NM_001143826//NM_001143827//NM_014268//NP_001137298//NP_001137299//NP_055083//NR_026570	3.642	7.828	6.622	0.949	1.21	0.00188	0.00912
8167006	RP2	retinitis pigmentosa 2 (X-linked recessive)	6102	Hs.44766	NM_006915//NP_008846	4	8.281	7.072	0.904	1.21	0.0021	0.00285
7894555			NA	NA	NA	3.388	8.151	6.944	0.992	1.21	0.00373	0.0194
7902400	SNORD45B	small nucleolar RNA, C/D box 45B	26804	NA	NR_002748	3.387	6.037	4.828	0.994	1.21	0.00397	0.01945
8070269	DSCR3	Down syndrome critical region gene 3	10311	Hs.369488	NM_006052//NP_006043	3.422	7.65	6.444	0.985	1.21	0.00412	0.01759
7912198	ENO1	enolase 1, (alpha)	2023	Hs.517145	NM_001428//NP_001419	3.44	10.115	8.909	0.982	1.21	0.00503	0.0167
8053646			NA	NA	NA	2.793	7.257	6.05	1.126	1.21	0.01218	0.09009
8117368	HIST1H4C	histone cluster 1, H4c	8364	Hs.46423	NM_003542//NP_003533	2.635	10.915	9.701	1.181	1.21	0.01889	0.12826
8104760	TARS	threonyl-tRNA synthetase	6897	Hs.481860	NM_152295//NP_689508	6.194	9.318	8.119	0.746	1.2	1e-05	0
7940486	C11orf79	chromosome 11 open reading frame 79	54949	Hs.313247	NM_017841//NP_060311	6.439	8.35	7.148	0.739	1.2	5e-05	0
8163930	NDUFA8	NADH dehydrogenase (ubiquinone) 1 alpha subcomplex, 8, 19kDa	4702	Hs.495039	NM_014222//NP_055037	4.144	8.441	7.245	0.878	1.2	0.00097	0.00172
7999608	RRN3	RRN3 RNA polymerase I transcription factor homolog (S. cerevisiae)	54700	Hs.460078	NM_018427//NP_060897	3.911	7.355	6.155	0.908	1.2	0.0014	0.00384
7977775	DAD1	defender against cell death 1	1603	Hs.82890	NM_001344//NP_001335	3.887	10.555	9.35	0.915	1.2	0.00282	0.00416
7917255	SSX2IP	synovial sarcoma, X breakpoint 2 interacting protein	117178	Hs.22587	NM_014021//NP_054740	3.559	6.27	5.068	0.959	1.2	0.00294	0.01175
8164013	STRBP	spermatid perinuclear RNA binding protein	55342	Hs.287659//Hs.708072	NM_018387//NP_060857	3.411	7.781	6.583	0.981	1.2	0.00323	0.01816
8055639	ZEB2	zinc finger E-box binding homeobox 2	9839	Hs.34871	NM_014795//NP_055610//XM_001723541//XM_001723999//XM_001724917//XP_001723593//XP_001724051//XP_001724969	3.142	7.637	6.441	1.031	1.2	0.00706	0.03807
7896657			NA	NA	NA	3.188	9.876	8.681	1.021	1.2	0.00766	0.0337
7896253			NA	NA	NA	3.208	12.586	11.384	1.023	1.2	0.00872	0.03194
8086148	RPL29	ribosomal protein L29	6159	Hs.425125	NM_000992//NP_000983	2.614	9.92	8.725	1.169	1.2	0.02136	0.13419
8117653			NA	NA	NA	7.417	7.211	6.019	0.705	1.19	0	0
7894186			NA	NA	NA	5.974	10.056	8.871	0.746	1.19	2e-05	0
7896605			NA	NA	NA	6.273	9.325	8.133	0.738	1.19	3e-05	0
7901212	UQCRH	ubiquinol-cytochrome c reductase hinge protein	7388	Hs.481571	NM_006004//NP_005995	5.932	8.163	6.973	0.75	1.19	5e-05	0
8001658	C16orf80	chromosome 16 open reading frame 80	29105	Hs.532755	NM_013242//NP_037374	5.448	6.805	5.616	0.773	1.19	6e-05	1e-05
7996934	NIP7	nuclear import 7 homolog (S. cerevisiae)	51388	Hs.585728	NM_016101//NP_057185	5.118	8.178	6.993	0.79	1.19	0.00011	4e-05
7933877	JMJD1C	jumonji domain containing 1C	221037	Hs.413416	NM_004241//NM_032776//NP_004232//NP_116165	5.468	8.773	7.587	0.77	1.19	0.0003	1e-05
7980535	DYNLL1	dynein, light chain, LC8-type 1	8655	Hs.5120	NM_001037494//NM_001037495//NM_003746//NP_001032583//NP_001032584//NP_003737	4.088	9.327	8.14	0.877	1.19	0.00078	0.0021
8105506	ZSWIM6	zinc finger, SWIM-type containing 6	57688	Hs.650537	NM_020928//NP_065979//XM_001716154//XM_035299//XM_936273//XP_001716206//XP_035299//XP_941366	4	9.402	8.209	0.892	1.19	0.00086	0.00285
8146225	C8orf40	chromosome 8 open reading frame 40	114926	Hs.655320	NM_001135674//NM_001135675//NM_001135676//NM_138436//NP_001129146//NP_001129147//NP_001129148//NP_612445	3.968	9.003	7.815	0.892	1.19	0.00094	0.00317
7976621	VRK1	vaccinia related kinase 1	7443	Hs.422662	NM_003384//NP_003375	3.585	9.677	8.484	0.948	1.19	0.00235	0.01086
8082431	RAB7A	RAB7A, member RAS oncogene family	7879	Hs.15738//Hs.716392	NM_004637//NP_004628	3.727	9.618	8.425	0.927	1.19	0.00297	0.00699
7895832			NA	NA	NA	3.596	9.164	7.977	0.941	1.19	0.00412	0.0105
7894869			NA	NA	NA	1.835	6.77	5.577	1.542	1.19	0.09463	0.54383
8147049	FABP5	fatty acid binding protein 5 (psoriasis-associated)	2171	Hs.408061	NM_001444//NP_001435	5.826	8.981	7.801	0.748	1.18	2e-05	0
7915015	GNL2	guanine nucleotide binding protein-like 2 (nucleolar)	29889	Hs.75528	NM_013285//NP_037417	5.596	8.35	7.172	0.758	1.18	4e-05	0
8172266			NA	NA	NA	5.354	7.985	6.802	0.775	1.18	5e-05	1e-05
8133176	RABGEF1	RAB guanine nucleotide exchange factor (GEF) 1	27342	Hs.530053	NM_014504//NP_055319	5.217	8.356	7.179	0.778	1.18	0.00019	2e-05
8180306	WDR82	WD repeat domain 82	80335	Hs.194110	NM_025222//NP_079498	4.725	7.866	6.682	0.816	1.18	0.0003	0.00019
7907702	SOAT1	sterol O-acyltransferase 1	6646	Hs.496383	NM_003101//NP_003092	4.398	7.274	6.091	0.843	1.18	0.00042	0.00068
7957540	MRPL42	mitochondrial ribosomal protein L42	28977	Hs.199579	NM_014050//NM_172177//NM_172178//NP_054769//NP_751917//NP_751918	4.163	7.339	6.157	0.865	1.18	0.00062	0.00161
8152323	EIF3E	eukaryotic translation initiation factor 3, subunit E	3646	Hs.405590	NM_001568//NP_001559	4.108	8.726	7.548	0.869	1.18	0.00072	0.00196
8113504	C5orf13	chromosome 5 open reading frame 13	9315	Hs.36053//Hs.483067//Hs.582226	NM_001142474//NM_001142475//NM_001142476//NM_001142477//NM_001142478//NM_001142479//NM_001142480//NM_001142481//NM_001142482//NM_001142483//NM_004772//NP_001135946//NP_001135947//NP_001135948//NP_001135949//NP_001135950//NP_001135951//NP_001135952//NP_001135953//NP_001135954//NP_001135955//NP_004763	3.916	8.733	7.555	0.891	1.18	0.00114	0.00378
8101774	TMSL3	thymosin-like 3	7117	Hs.555895	NM_183049//NP_898870	3.756	9.06	7.883	0.912	1.18	0.00236	0.00637
8139879			NA	NA	NA	3.624	8.6	7.419	0.932	1.18	0.00392	0.00964
7961075	CD69	CD69 molecule	969	Hs.208854	NM_001781//NP_001772//NR_026671//NR_026672	2.661	9.419	8.236	1.142	1.18	0.01643	0.1212
8054997	MAP3K2	mitogen-activated protein kinase kinase kinase 2	10746	Hs.145605	NM_006609//NP_006600	6.734	7.563	6.389	0.712	1.17	0	0
7901418	BTF3L4	basic transcription factor 3-like 4	91408	Hs.538093	NM_001136497//NM_152265//NP_001129969//NP_689478//NR_024350	6.106	10.046	8.874	0.732	1.17	3e-05	0
7939197	HIPK3	homeodomain interacting protein kinase 3	10114	Hs.201918	NM_001048200//NM_005734//NP_001041665//NP_005725	5.734	8.9	7.727	0.749	1.17	3e-05	0
8083333	EIF2A	eukaryotic translation initiation factor 2A, 65kDa	83939	Hs.655782	NM_032025//NP_114414	5.482	7.648	6.474	0.762	1.17	3e-05	1e-05
7965200	CCDC59	coiled-coil domain containing 59	29080	Hs.582627	NM_014167//NP_054886	5.42	9.613	8.446	0.761	1.17	5e-05	1e-05
7979250	CNIH	cornichon homolog (Drosophila)	10175	Hs.294603	NM_005776//NP_005767	4.223	8.263	7.091	0.852	1.17	0.00074	0.0013
8132843	FAM29A	family with sequence similarity 29, member A	54801	Hs.533468	NM_017645//NP_060115	3.61	7.124	5.954	0.926	1.17	0.00205	0.01006
7896621			NA	NA	NA	3.644	8.959	7.784	0.925	1.17	0.0026	0.00906
7892720			NA	NA	NA	3.51	12.069	10.896	0.944	1.17	0.00544	0.0136
7895719			NA	NA	NA	3.179	9.001	7.833	0.999	1.17	0.00709	0.03452
7895806			NA	NA	NA	2.896	8.454	7.281	1.067	1.17	0.01095	0.07068
7894914			NA	NA	NA	2.985	10.832	9.665	1.04	1.17	0.01262	0.05687
7892871			NA	NA	NA	2.714	6.646	5.48	1.11	1.17	0.01621	0.1078
7893314			NA	NA	NA	2.536	7.622	6.451	1.171	1.17	0.02647	0.1582
7906863	UAP1	UDP-N-acteylglucosamine pyrophosphorylase 1	6675	Hs.492859	NM_003115//NP_003106	6.145	6.956	5.8	0.721	1.16	1e-05	0
7893763			NA	NA	NA	6.176	11.738	10.578	0.722	1.16	2e-05	0
8083854	PRKCI	protein kinase C, iota	5584	Hs.478199	NM_002740//NP_002731	4.969	8.126	6.961	0.786	1.16	0.0001	7e-05
7923582			NA	NA	NA	4.82	7.558	6.396	0.794	1.16	0.00014	0.00013
8016739	TOB1	transducer of ERBB2, 1	10140	Hs.531550//Hs.709952//Hs.714409	NM_005749//NP_005740	4.637	7.645	6.488	0.805	1.16	0.00021	0.00027
8083569	TIPARP	TCDD-inducible poly(ADP-ribose) polymerase	25976	Hs.12813//Hs.718726	NM_015508//NP_056323	4.137	8.752	7.591	0.853	1.16	0.00105	0.00177
7893806			NA	NA	NA	2.94	8.175	7.01	1.049	1.16	0.00958	0.06354
7970737	FLT3	fms-related tyrosine kinase 3	2322	Hs.507590	NM_004119//NP_004110	2.883	7.878	6.715	1.061	1.16	0.01113	0.07292
8117225	GMNN	geminin, DNA replication inhibitor	51053	Hs.234896	NM_015895//NP_056979	2.819	6.146	4.99	1.072	1.16	0.01272	0.08481
7961083	CLEC2B	C-type lectin domain family 2, member B	9976	Hs.85201	NM_005127//NP_005118	1.802	6.932	5.775	1.519	1.16	0.08844	0.57028
8175755	CETN2	centrin, EF-hand protein, 2	1069	Hs.82794	NM_004344//NP_004335	8.399	8.912	7.766	0.659	1.15	0	0
7988963	ARPP-19	cyclic AMP phosphoprotein, 19 kD	10776	Hs.713393//Hs.716412	NM_006628//NP_006619	6.098	8.797	7.649	0.718	1.15	1e-05	0
7924351	EPRS	glutamyl-prolyl-tRNA synthetase	2058	Hs.497788	NM_004446//NP_004437	5.606	7.985	6.833	0.741	1.15	3e-05	0
8123985			NA	NA	NA	6.074	9.907	8.762	0.717	1.15	5e-05	0
7895357			NA	NA	NA	5.087	8.659	7.511	0.767	1.15	9e-05	4e-05
7988605	COPS2	COP9 constitutive photomorphogenic homolog subunit 2 (Arabidopsis)	9318	Hs.369614	NM_001143887//NM_004236//NP_001137359//NP_004227	5.103	8.706	7.554	0.768	1.15	0.00013	4e-05
8057554	CACYBP	calcyclin binding protein	27101	Hs.508524	NM_001007214//NM_014412//NP_001007215//NP_055227	4.773	9.218	8.063	0.793	1.15	0.00016	0.00016
7959023	MAP1LC3B2	microtubule-associated protein 1 light chain 3 beta 2	643246	Hs.506947	NM_001085481//NP_001078950	4.797	7.955	6.805	0.788	1.15	0.00018	0.00014
8122348	VTA1	Vps20-associated 1 homolog (S. cerevisiae)	51534	Hs.431367	NM_016485//NP_057569	4.644	8.249	7.102	0.797	1.15	0.0003	0.00026
7895068			NA	NA	NA	4.193	9.019	7.872	0.837	1.15	0.00087	0.00145
7893187			NA	NA	NA	3.942	8.531	7.385	0.864	1.15	0.00149	0.00346
7894010			NA	NA	NA	3.395	5.888	4.736	0.945	1.15	0.00323	0.01901
7893883			NA	NA	NA	3.448	8.788	7.633	0.939	1.15	0.00383	0.01632
7895137			NA	NA	NA	3.416	10.964	9.819	0.937	1.15	0.0041	0.0179
7893422			NA	NA	NA	3.652	9.847	8.701	0.902	1.15	0.00427	0.00884
8083876	SKIL	SKI-like oncogene	6498	Hs.581632	NM_001145097//NM_001145098//NM_005414//NP_001138569//NP_001138570//NP_005405	2.597	9.856	8.708	1.128	1.15	0.01832	0.13916
7899160	CD52	CD52 molecule	1043	Hs.276770	NM_001803//NP_001794	2.384	9.508	8.361	1.201	1.15	0.02932	0.21459
7895916			NA	NA	NA	2.37	8.409	7.256	1.213	1.15	0.03788	0.22047
7911096	EFCAB2	EF-hand calcium binding domain 2	84288	Hs.134857	NM_001143943//NM_032328//NP_001137415//NP_115704//NR_026586//NR_026587//NR_026588	5.716	6.066	4.927	0.728	1.14	2e-05	0
7957649	SNRPF	small nuclear ribonucleoprotein polypeptide F	6636	Hs.105465	NM_003095//NP_003086	5.593	8.91	7.766	0.736	1.14	3e-05	0
8101925	MAPKSP1	MAPK scaffold protein 1	8649	Hs.716375	NM_021970//NP_068805//NR_024170	5	8.666	7.524	0.769	1.14	0.00024	6e-05
7895082			NA	NA	NA	4.799	11.372	10.23	0.782	1.14	0.00035	0.00014
7971513	ESD	esterase D/formylglutathione hydrolase	2098	Hs.432491	NM_001984//NP_001975	4.334	8.743	7.602	0.819	1.14	0.00056	0.00086
8177046			NA	NA	NA	4.152	5.609	4.471	0.834	1.14	0.00072	0.00168
7896250			NA	NA	NA	4.232	10.786	9.65	0.825	1.14	0.00107	0.00126
7967976	SAP18	Sin3A-associated protein, 18kDa	10284	Hs.524899	NM_005870//NP_005861	4.494	10.465	9.321	0.807	1.14	0.0011	0.00047
7893973			NA	NA	NA	3.212	9.23	8.09	0.969	1.14	0.00585	0.0316
7892539			NA	NA	NA	2.476	6.039	4.902	1.157	1.14	0.02374	0.17887
7894202			NA	NA	NA	2.377	5.851	4.712	1.196	1.14	0.03214	0.21751
8016745	SPAG9	sperm associated antigen 9	9043	Hs.463439	NM_001130528//NM_003971//NP_001124000//NP_003962	5.954	9.127	7.999	0.71	1.13	2e-05	0
8168500	PGK1	phosphoglycerate kinase 1	5230	Hs.78771	NM_000291//NP_000282	6.045	7.964	6.836	0.707	1.13	3e-05	0
7964234	ATP5B	ATP synthase, H+ transporting, mitochondrial F1 complex, beta polypeptide	506	Hs.406510	NM_001686//NP_001677	6.309	10.257	9.124	0.701	1.13	5e-05	0
8047223	HSPE1	heat shock 10kDa protein 1 (chaperonin 10)	3336	Hs.1197	NM_002157//NP_002148	5.157	6.111	4.978	0.752	1.13	0.00011	3e-05
7899737	EIF3I	eukaryotic translation initiation factor 3, subunit I	8668	Hs.530096	NM_003757//NP_003748	4.362	9.336	8.208	0.807	1.13	0.00059	0.00078
7944006	RBM7	RNA binding motif protein 7	10179	Hs.91816	NM_016090//NP_057174	4.426	7.946	6.814	0.804	1.13	0.00097	0.00061
7954591	MRPS35	mitochondrial ribosomal protein S35	60488	Hs.311072	NM_021821//NP_068593	3.879	6.593	5.462	0.86	1.13	0.00138	0.00427
7895886			NA	NA	NA	4.293	10.716	9.582	0.817	1.13	0.00154	0.00101
7893574			NA	NA	NA	3.569	8.786	7.656	0.9	1.13	0.00276	0.0114
7927146	CSGALNACT2	chondroitin sulfate N-acetylgalactosaminyltransferase 2	55454	Hs.657569	NM_018590//NP_061060	3.677	8.859	7.733	0.883	1.13	0.00339	0.00818
7984263	PTPLAD1	protein tyrosine phosphatase-like A domain containing 1	51495	Hs.512973	NM_016395//NP_057479	3.2	7.367	6.233	0.966	1.13	0.00512	0.03264
7894561			NA	NA	NA	3.091	9.087	7.961	0.981	1.13	0.00812	0.04348
7893664			NA	NA	NA	2.746	8.209	7.075	1.071	1.13	0.01889	0.10031
8147145	ATP6V0D2	ATPase, H+ transporting, lysosomal 38kDa, V0 subunit d2	245972	Hs.436360	NM_152565//NP_689778	2.105	4.755	3.621	1.309	1.13	0.05211	0.35585
7929243	NHP2	NHP2 ribonucleoprotein homolog (yeast)	55651	Hs.27222	NM_001034833//NM_017838//NP_001030005//NP_060308	7.392	6.411	5.292	0.662	1.12	0	0
7944375	TRAPPC4	trafficking protein particle complex 4	51399	Hs.524078	NM_016146//NP_057230	5.807	7.881	6.765	0.709	1.12	2e-05	0
7893356			NA	NA	NA	6.196	10.02	8.902	0.695	1.12	3e-05	0
8083272	GYG1	glycogenin 1	2992	Hs.477892	NM_004130//NP_004121	5.213	6.89	5.775	0.738	1.12	7e-05	2e-05
8091432	COMMD2	COMM domain containing 2	51122	Hs.591315	NM_016094//NP_057178	4.552	7.583	6.467	0.783	1.12	0.00025	0.00038
7926207	CDC123	cell division cycle 123 homolog (S. cerevisiae)	8872	Hs.412842	NM_006023//NP_006014	4.536	9.825	8.71	0.784	1.12	0.0005	0.0004
7893647			NA	NA	NA	4.349	10.29	9.173	0.8	1.12	0.00066	0.00082
8150870	PSMC6	proteasome (prosome, macropain) 26S subunit, ATPase, 6	5706	Hs.156171//Hs.718586	NM_002806//NP_002797	3.828	7.709	6.586	0.86	1.12	0.00155	0.00505
8169740	H3F3A	H3 histone, family 3A	3020	Hs.533624//Hs.546259//Hs.718428	NM_002107//NP_002098	4.411	12.017	10.901	0.794	1.12	0.00158	0.00065
8079153	ABHD5	abhydrolase domain containing 5	51099	Hs.19385	NM_016006//NP_057090	3.784	8.223	7.106	0.86	1.12	0.00167	0.00583
7919780	GOLPH3L	golgi phosphoprotein 3-like	55204	Hs.646007	NM_018178//NP_060648	3.629	8.087	6.963	0.887	1.12	0.0022	0.00949
8112202	PLK2	polo-like kinase 2 (Drosophila)	10769	Hs.398157	NM_006622//NP_006613	3.233	6.145	5.022	0.951	1.12	0.00571	0.02986
8109194	SLC26A2	solute carrier family 26 (sulfate transporter), member 2	1836	Hs.302738	NM_000112//NP_000103	3.115	6.216	5.092	0.975	1.12	0.00913	0.04086
7895998			NA	NA	NA	2.504	4.92	3.804	1.127	1.12	0.02246	0.16898
8007071	CDC6	cell division cycle 6 homolog (S. cerevisiae)	990	Hs.405958	NM_001254//NP_001245	2.131	5.92	4.8	1.28	1.12	0.04807	0.34046
7895048			NA	NA	NA	2.181	6.794	5.678	1.252	1.12	0.0493	0.31218
7894662			NA	NA	NA	1.991	7.354	6.238	1.348	1.12	0.06724	0.42895
7896181			NA	NA	NA	1.965	6.744	5.628	1.361	1.12	0.07339	0.44692
8003758	PAFAH1B1	platelet-activating factor acetylhydrolase, isoform Ib, alpha subunit 45kDa	5048	Hs.77318	NM_000430//NP_000421	6.122	9.3	8.193	0.691	1.11	2e-05	0
8179276	AIF1	allograft inflammatory factor 1	199	Hs.76364	NM_001623//NM_004847//NM_032955//NP_001614//NP_004838//NP_116573	5.778	8.599	7.493	0.704	1.11	2e-05	0
8117888	RAN	RAN, member RAS oncogene family	5901	Hs.10842	NM_006325//NP_006316	6.002	9.673	8.564	0.697	1.11	4e-05	0
8114829	YIPF5	Yip1 domain family, member 5	81555	Hs.372050	NM_001024947//NM_030799//NP_001020118//NP_110426	5.071	8.412	7.302	0.743	1.11	0.00013	4e-05
8088339	ARF4	ADP-ribosylation factor 4	378	Hs.695943	NM_001660//NP_001651	4.834	8.086	6.972	0.76	1.11	0.0002	0.00012
8116760	RIOK1	RIO kinase 1 (yeast)	83732	Hs.437474	NM_031480//NM_153005//NP_113668//NP_694550	4.267	8.673	7.559	0.806	1.11	0.00083	0.00111
7896258			NA	NA	NA	4.194	9.57	8.465	0.807	1.11	0.00089	0.00144
8056408	GALNT3	UDP-N-acetyl-alpha-D-galactosamine:polypeptide N-acetylgalactosaminyltransferase 3 (GalNAc-T3)	2591	Hs.170986	NM_004482//NP_004473	4.343	5.534	4.421	0.798	1.11	0.00104	0.00084
8096556	METAP1	methionyl aminopeptidase 1	23173	Hs.480364	NM_015143//NP_055958	3.968	7.77	6.656	0.837	1.11	0.00155	0.00317
7909142	NUCKS1	nuclear casein kinase and cyclin-dependent kinase substrate 1	64710	Hs.213061//Hs.652429	NM_022731//NP_073568	3.763	9.129	8.021	0.857	1.11	0.00174	0.00623
7906978	MGST3	microsomal glutathione S-transferase 3	4259	Hs.191734	NM_004528//NP_004519	3.672	8.634	7.525	0.87	1.11	0.00195	0.00831
8102860	H3F3A	H3 histone, family 3A	3020	Hs.533624//Hs.546259//Hs.718428	NM_002107//NP_002098	3.816	11.556	10.445	0.852	1.11	0.0039	0.00525
8157270	SLC31A1	solute carrier family 31 (copper transporters), member 1	1317	Hs.532315	NM_001859//NP_001850	3.319	7.287	6.174	0.927	1.11	0.00553	0.02357
7893349			NA	NA	NA	3.019	6.489	5.384	0.978	1.11	0.00742	0.05224
7892704			NA	NA	NA	3.259	11.406	10.299	0.933	1.11	0.00898	0.02782
8163063	CTNNAL1	catenin (cadherin-associated protein), alpha-like 1	8727	Hs.58488	NM_003798//NP_003789	2.735	6.692	5.578	1.055	1.11	0.01428	0.10283
7967322	NIACR2	niacin receptor 2	8843	Hs.458425	NM_006018//NP_006009	2.585	5.387	4.281	1.091	1.11	0.01909	0.14275
7918759	BCAS2	breast carcinoma amplified sequence 2	10286	Hs.22960	NM_005872//NP_005863	6.926	8.566	7.466	0.661	1.1	0	0
8043283	JMJD1A	jumonji domain containing 1A	55818	Hs.557425	NM_018433//NP_060903	4.188	8.276	7.173	0.805	1.1	0.00071	0.00147
8116372	RNF130	ring finger protein 130	55819	Hs.484363	NM_018434//NP_060904	3.966	7.954	6.85	0.83	1.1	0.00095	0.00319
7966315	ARPC3	actin related protein 2/3 complex, subunit 3, 21kDa	10094	Hs.524741	NM_005719//NP_005710	3.99	8.381	7.284	0.822	1.1	0.0012	0.00294
7968199	CDK8	cyclin-dependent kinase 8	1024	Hs.382306	NM_001260//NP_001251	3.73	8.063	6.958	0.858	1.1	0.00227	0.00692
7893552			NA	NA	NA	3.785	5.976	4.879	0.845	1.1	0.00231	0.00581
7938263	EIF3F	eukaryotic translation initiation factor 3, subunit F	8665	Hs.516023	NM_003754//NP_003745	3.558	5.882	4.783	0.877	1.1	0.00237	0.01178
8058335	SUMO1	SMT3 suppressor of mif two 3 homolog 1 (S. cerevisiae)	7341	Hs.596171//Hs.81424	NM_001005781//NM_001005782//NM_003352//NP_001005781//NP_001005782//NP_003343	3.49	10.557	9.453	0.891	1.1	0.00491	0.01443
7932765	MPP7	membrane protein, palmitoylated 7 (MAGUK p55 subfamily member 7)	143098	Hs.499159	NM_173496//NP_775767	3.469	5.982	4.88	0.893	1.1	0.0055	0.01535
7936871	OAT	ornithine aminotransferase (gyrate atrophy)	4942	Hs.523332	NM_000274//NP_000265	2.986	7.146	6.05	0.977	1.1	0.00803	0.05673
7896474			NA	NA	NA	2.994	7.545	6.443	0.981	1.1	0.00826	0.05561
8105908	OCLN	occludin	4950	Hs.592605	NM_002538//NP_002529	2.416	6.234	5.137	1.137	1.1	0.02655	0.20159
7948910	SNORD25	small nucleolar RNA, C/D box 25	9303	NA	NR_002565	2.444	6.486	5.391	1.126	1.1	0.02889	0.19073
7895881			NA	NA	NA	1.975	9.477	8.374	1.341	1.1	0.0768	0.43995
8060758	PRNP	prion protein	5621	Hs.472010//Hs.610285//Hs.707152//Hs.714553	NM_000311//NM_001080121//NM_001080122//NM_001080123//NM_183079//NP_000302//NP_001073590//NP_001073591//NP_001073592//NP_898902	6.943	7.721	6.628	0.657	1.09	0	0
8053576	RNF103	ring finger protein 103	7844	Hs.718409	NM_005667//NP_005658	6.551	8.321	7.235	0.664	1.09	1e-05	0
8045514	SPOPL	speckle-type POZ protein-like	339745	Hs.333297	NM_001001664//NP_001001664	5.797	7.443	6.355	0.691	1.09	2e-05	0
8168432	RLIM	ring finger protein, LIM domain interacting	51132	Hs.653288	NM_016120//NM_183353//NP_057204//NP_899196	5.801	9.035	7.947	0.691	1.09	2e-05	0
7934122	SAR1A	SAR1 homolog A (S. cerevisiae)	56681	Hs.499960	NM_001142648//NM_020150//NP_001136120//NP_064535	5.941	9.332	8.246	0.685	1.09	4e-05	0
8090577	MBD4	methyl-CpG binding domain protein 4	8930	Hs.35947	NM_003925//NP_003916	5.055	8.017	6.932	0.727	1.09	9e-05	5e-05
7979931	MED6	mediator complex subunit 6	10001	Hs.497353	NM_005466//NP_005457	5.144	7.756	6.668	0.723	1.09	0.00012	3e-05
8150204			NA	NA	NA	5.374	9.264	8.177	0.711	1.09	0.00017	1e-05
7979179	ERO1L	ERO1-like (S. cerevisiae)	30001	Hs.592304	NM_014584//NP_055399	4.922	7.807	6.714	0.74	1.09	0.00019	8e-05
7918634	PHTF1	putative homeodomain transcription factor 1	10745	Hs.655824	NM_006608//NP_006599	4.545	8.519	7.424	0.768	1.09	0.00026	0.00039
7961693	LDHB	lactate dehydrogenase B	3945	Hs.446149	NM_002300//NP_002291	4.413	10.702	9.61	0.777	1.09	0.00069	0.00064
7895657			NA	NA	NA	4.675	11.603	10.516	0.753	1.09	0.00075	0.00023
8006762	MRPL45	mitochondrial ribosomal protein L45	84311	Hs.462913	NM_032351//NP_115727	4.173	7.712	6.621	0.798	1.09	0.00082	0.00155
7971563	PCNP	PEST proteolytic signal containing nuclear protein	57092	Hs.545311//Hs.654949	NM_020357//NP_065090	4.21	9.376	8.281	0.797	1.09	0.00145	0.00136
7979416	TIMM9	translocase of inner mitochondrial membrane 9 homolog (yeast)	26520	Hs.440525	NM_012460//NP_036592	3.434	5.992	4.901	0.889	1.09	0.00296	0.01699
7894512			NA	NA	NA	3.08	9.479	8.385	0.955	1.09	0.00893	0.04473
7894938			NA	NA	NA	2.943	5.835	4.749	0.977	1.09	0.00897	0.06307
8144758	ZDHHC2	zinc finger, DHHC-type containing 2	51201	Hs.443852	NM_016353//NP_057437	2.701	6.65	5.558	1.043	1.09	0.01471	0.11097
7893084			NA	NA	NA	2.268	6.455	5.365	1.186	1.09	0.03927	0.26705
7895711			NA	NA	NA	1.962	6.952	5.857	1.338	1.09	0.0689	0.44902
7895142			NA	NA	NA	1.483	4.4	3.306	1.7	1.09	0.16195	0.86032
8144089	LMBR1	limb region 1 homolog (mouse)	64327	Hs.209989	NM_022458//NP_071903	5.573	7.516	6.438	0.695	1.08	5e-05	0
8146564	RAB2A	RAB2A, member RAS oncogene family	5862	Hs.369017	NM_002865//NP_002856	5.612	8.584	7.499	0.698	1.08	5e-05	0
7975224	EIF2S1	eukaryotic translation initiation factor 2, subunit 1 alpha, 35kDa	1965	Hs.151777	NM_004094//NP_004085	5.582	9.181	8.104	0.694	1.08	8e-05	0
7927267	FAM35A	family with sequence similarity 35, member A	54537	Hs.500419	NM_019054//NP_061927	4.913	6.747	5.663	0.734	1.08	0.00014	9e-05
8144184	FAM62B	family with sequence similarity 62 (C2 domain containing) member B	57488	Hs.490795	NM_020728//NP_065779	4.993	8.85	7.766	0.73	1.08	0.00016	6e-05
8004497	EIF4A1	eukaryotic translation initiation factor 4A, isoform 1	1973	Hs.129673	NM_001416//NP_001407	4.28	9.503	8.422	0.78	1.08	0.00048	0.00106
8152976	TMEM71	transmembrane protein 71	137835	Hs.293842	NM_001145153//NM_144649//NP_001138625//NP_653250	4.02	5.931	4.846	0.809	1.08	0.00106	0.00266
7979367	EXOC5	exocyst complex component 5	10640	Hs.715522	NM_006544//NP_006535	4.05	8.265	7.182	0.805	1.08	0.00182	0.0024
7894083			NA	NA	NA	3.971	11.441	10.362	0.81	1.08	0.00252	0.00314
7892574			NA	NA	NA	3.391	7.408	6.331	0.885	1.08	0.00331	0.01923
7894657			NA	NA	NA	3.384	9.602	8.523	0.888	1.08	0.00392	0.01962
8064844	PCNA	proliferating cell nuclear antigen	5111	Hs.147433	NM_002592//NM_182649//NP_002583//NP_872590	3.222	7.441	6.358	0.919	1.08	0.00473	0.03076
7893782			NA	NA	NA	3.174	6.969	5.886	0.927	1.08	0.00535	0.03498
7896378			NA	NA	NA	2.549	9.803	8.725	1.073	1.08	0.02047	0.15398
7895619			NA	NA	NA	2.651	8.546	7.47	1.041	1.08	0.02175	0.12388
7895611			NA	NA	NA	2.282	7.73	6.646	1.174	1.08	0.03547	0.26026
8062444	BPI	bactericidal/permeability-increasing protein	671	Hs.529019	NM_001725//NP_001716	2.215	5.263	4.183	1.198	1.08	0.04904	0.29393
7961440	PLBD1	phospholipase B domain containing 1	79887	Hs.131933	NM_024829//NP_079105	2.203	4.935	3.856	1.202	1.08	0.052	0.30028
7979131			NA	NA	NA	1.937	5.193	4.112	1.336	1.08	0.06856	0.46679
8180318	TGIF1	TGFB-induced factor homeobox 1	7050	Hs.373550	NM_003244//NM_170695//NM_173207//NM_173208//NM_173209//NM_173210//NM_173211//NM_174886//NP_003235//NP_733796//NP_775299//NP_775300//NP_775301//NP_775302//NP_775303//NP_777480	1.808	4.916	3.839	1.408	1.08	0.08734	0.56542
7896044			NA	NA	NA	7.277	11.041	9.969	0.637	1.07	0	0
7970810	SLC7A1	solute carrier family 7 (cationic amino acid transporter, y+ system), member 1	6541	Hs.14846	NM_003045//NP_003036	5.703	7.169	6.1	0.683	1.07	2e-05	0
8017421	CCDC47	coiled-coil domain containing 47	57003	Hs.202011	NM_020198//NP_064583	5.512	8.879	7.81	0.692	1.07	3e-05	1e-05
8171013	VBP1	von Hippel-Lindau binding protein 1	7411	Hs.436803	NM_003372//NP_003363	5.311	8.363	7.295	0.701	1.07	5e-05	2e-05
7965064	OSBPL8	oxysterol binding protein-like 8	114882	Hs.430849	NM_001003712//NM_020841//NP_001003712//NP_065892	4.866	8.957	7.884	0.731	1.07	0.00016	0.00011
8172270			NA	NA	NA	5.233	9.31	8.235	0.71	1.07	0.00017	2e-05
8046604	AGPS	alkylglycerone phosphate synthase	8540	Hs.516543	NM_003659//NP_003650	4.302	8.199	7.132	0.769	1.07	0.00047	0.00097
7895437			NA	NA	NA	4.267	6.371	5.305	0.772	1.07	0.00048	0.00111
8084794	IL1RAP	interleukin 1 receptor accessory protein	3556	Hs.478673	NM_002182//NM_134470//NP_002173//NP_608273	3.989	7.393	6.322	0.801	1.07	0.00087	0.00295
7939465	HSD17B12	hydroxysteroid (17-beta) dehydrogenase 12	51144	Hs.132513	NM_016142//NP_057226	3.73	7.8	6.728	0.832	1.07	0.00155	0.00692
8080645	APPL1	adaptor protein, phosphotyrosine interaction, PH domain and leucine zipper containing 1	26060	Hs.476415	NM_012096//NP_036228	3.589	7.857	6.791	0.846	1.07	0.00243	0.01073
7927536	NCOA4	nuclear receptor coactivator 4	8031	Hs.643658//Hs.709644	NM_001145260//NM_001145261//NM_001145262//NM_001145263//NM_005437//NP_001138732//NP_001138733//NP_001138734//NP_001138735//NP_005428	3.435	9.31	8.243	0.869	1.07	0.00636	0.01694
7895918			NA	NA	NA	3.029	10.57	9.496	0.948	1.07	0.00849	0.05094
7919560			NA	NA	NA	1.847	6.899	5.825	1.381	1.07	0.08205	0.5344
7981976	SNRPN	small nuclear ribonucleoprotein polypeptide N	6638	Hs.555970//Hs.564847//Hs.578619//Hs.585703//Hs.592473//Hs.621316//Hs.632166	NM_003097//NM_022805//NM_022806//NM_022807//NM_022808//NP_003088//NP_073716//NP_073717//NP_073718//NP_073719//NR_001289//NR_001290//NR_001292//NR_001293//NR_001294//NR_001295//NR_003294//NR_003298//NR_003299//NR_003300//NR_003301//NR_003302//NR_003303//NR_003304//NR_003305//NR_003306//NR_003307//NR_003308//NR_003309//NR_003310//NR_003311//NR_003312//NR_003313//NR_003314//NR_003315//NR_003316//NR_…	1.62	5.053	3.98	1.543	1.07	0.12405	0.72872
8093130	RNF168	ring finger protein 168	165918	Hs.660132	NM_152617//NP_689830	7.391	8.763	7.7	0.629	1.06	0	0
8013094	COPS3	COP9 constitutive photomorphogenic homolog subunit 3 (Arabidopsis)	8533	Hs.6076	NM_003653//NP_003644	6.379	8.567	7.504	0.655	1.06	1e-05	0
8149534	ASAH1	N-acylsphingosine amidohydrolase (acid ceramidase) 1	427	Hs.527412//Hs.633993	NM_001127505//NM_004315//NM_177924//NP_001120977//NP_004306//NP_808592	5.186	7.527	6.47	0.7	1.06	0.00011	3e-05
7930870	TOMM22	translocase of outer mitochondrial membrane 22 homolog (yeast)	56993	Hs.595072	NM_020243//NP_064628	4.926	8.512	7.45	0.719	1.06	0.00027	8e-05
7956910	CAND1	cullin-associated and neddylation-dissociated 1	55832	Hs.546407	NM_018448//NP_060918	4.67	7.589	6.534	0.732	1.06	0.0003	0.00024
8107655	CSNK1G3	casein kinase 1, gamma 3	1456	Hs.129206	NM_001031812//NM_001044722//NM_001044723//NM_004384//NP_001026982//NP_001038187//NP_001038188//NP_004375	4.422	7.247	6.188	0.753	1.06	0.00033	0.00062
7895890			NA	NA	NA	3.707	7.382	6.326	0.823	1.06	0.00198	0.00745
7958253	C12orf75	chromosome 12 open reading frame 75	387882	Hs.655184	NM_001145199//NP_001138671//XR_040442//XR_040443//XR_040444	3.338	7.595	6.534	0.88	1.06	0.00584	0.02235
8096663	CISD2	CDGSH iron sulfur domain 2	493856	Hs.556638//Hs.707333	NM_001008388//NP_001008389	3.123	8.554	7.49	0.921	1.06	0.00804	0.04001
7911155	SCCPDH	saccharopine dehydrogenase (putative)	51097	Hs.498397	NM_016002//NP_057086	2.864	8.317	7.259	0.97	1.06	0.01158	0.07629
7893031			NA	NA	NA	2.886	7.146	6.081	0.971	1.06	0.01255	0.0724
7894274			NA	NA	NA	2.658	6.131	5.073	1.022	1.06	0.01625	0.122
8120719	CD109	CD109 molecule	135228	Hs.399891	NM_133493//NP_598000	2.54	6.925	5.867	1.056	1.06	0.02165	0.15689
7945014	CHEK1	CHK1 checkpoint homolog (S. pombe)	1111	Hs.24529	NM_001114121//NM_001114122//NM_001274//NP_001107593//NP_001107594//NP_001265	2.376	6.477	5.414	1.116	1.06	0.0288	0.21793
7909568	DTL	denticleless homolog (Drosophila)	51514	Hs.656473	NM_016448//NP_057532	2.021	7.184	6.122	1.266	1.06	0.05921	0.40882
7895776			NA	NA	NA	2.03	6.544	5.483	1.261	1.06	0.0608	0.40291
7971620	KPNA3	karyopherin alpha 3 (importin alpha 4)	3839	Hs.527919	NM_002267//NP_002258	5.153	7.166	6.12	0.695	1.05	7e-05	3e-05
8164165	HSPA5	heat shock 70kDa protein 5 (glucose-regulated protein, 78kDa)	3309	Hs.716396	NM_005347//NP_005338	5.142	10.02	8.965	0.702	1.05	0.00014	3e-05
8084092	NDUFB5	NADH dehydrogenase (ubiquinone) 1 beta subcomplex, 5, 16kDa	4711	Hs.718447	NM_002492//NP_002483	4.648	7.621	6.575	0.727	1.05	0.0002	0.00026
7923131	DENND1B	DENN/MADD domain containing 1B	163486	Hs.657779	NM_001142795//NM_019049//NM_144977//NP_001136267//NP_061922//NP_659414	4.208	7.269	6.22	0.764	1.05	0.00086	0.00137
8169541	DOCK11	dedicator of cytokinesis 11	139818	Hs.368203	NM_144658//NP_653259	3.773	8.268	7.221	0.808	1.05	0.00149	0.00604
8104825	BXDC2	brix domain containing 2	55299	Hs.718510	NM_018321//NP_060791	3.769	7.014	5.961	0.814	1.05	0.00154	0.00611
7894306			NA	NA	NA	3.283	9.25	8.196	0.883	1.05	0.00514	0.02604
7893476			NA	NA	NA	3.127	8.584	7.532	0.91	1.05	0.00855	0.0396
8023259	SNORD58A	small nucleolar RNA, C/D box 58A	26791	NA	NR_002571	2.917	5.766	4.721	0.946	1.05	0.01207	0.06719
8124397	HIST1H1C	histone cluster 1, H1c	3006	Hs.7644	NM_005319//NP_005310	2.678	7.762	6.713	1.008	1.05	0.01534	0.11676
7896274			NA	NA	NA	2.673	6.206	5.159	1.008	1.05	0.01551	0.11806
7995354	ORC6L	origin recognition complex, subunit 6 like (yeast)	23594	Hs.49760	NM_014321//NP_055136	2.223	6.014	4.964	1.161	1.05	0.04136	0.28975
7920244	S100A8	S100 calcium binding protein A8	6279	Hs.416073	NM_002964//NP_002955	1.163	10.417	9.367	2.038	1.05	0.26055	1
8114455	HSPA9	heat shock 70kDa protein 9 (mortalin)	3313	Hs.184233	NM_004134//NP_004125	8.282	9.267	8.222	0.602	1.04	0	0
7927955	KIAA1279	KIAA1279	26128	Hs.279580	NM_015634//NP_056449	5.086	7.313	6.278	0.692	1.04	0.0001	4e-05
8043902	PDCL3	phosducin-like 3	79031	Hs.469459	NM_024065//NP_076970	4.684	8.159	7.116	0.722	1.04	0.00019	0.00022
8073578	C22orf32	chromosome 22 open reading frame 32	91689	Hs.306083	NM_033318//NP_201575	4.634	8.161	7.116	0.727	1.04	0.00032	0.00027
8094599	KLF3	Kruppel-like factor 3 (basic)	51274	Hs.298658	NM_016531//NP_057615	4.389	8.336	7.299	0.74	1.04	0.00041	0.0007
8017711	GNA13	guanine nucleotide binding protein (G protein), alpha 13	10672	Hs.515018	NM_006572//NP_006563	4.83	8.086	7.046	0.71	1.04	0.00043	0.00012
8131867			NA	NA	NA	3.444	6.013	4.977	0.844	1.04	0.003	0.01651
8000409	HMGN2	high-mobility group nucleosomal binding domain 2	3151	Hs.181163	NM_005517//NP_005508	3.403	9.011	7.973	0.851	1.04	0.00383	0.01858
7894282			NA	NA	NA	3.633	12.502	11.46	0.822	1.04	0.00481	0.00937
7911989	RPL22	ribosomal protein L22	6146	Hs.515329//Hs.554762	NM_000983//NP_000974	3.049	8.666	7.625	0.915	1.04	0.00761	0.04842
7896394			NA	NA	NA	2.71	6.887	5.845	0.993	1.04	0.01587	0.10876
7926807	PDSS1	prenyl (decaprenyl) diphosphate synthase, subunit 1	23590	Hs.558468	NM_014317//NP_055132	2.185	7.877	6.842	1.16	1.04	0.04253	0.30999
7896555			NA	NA	NA	2.024	4.01	2.97	1.24	1.04	0.06903	0.40685
7895839			NA	NA	NA	1.918	5.435	4.393	1.297	1.04	0.07558	0.48059
8125461			NA	NA	NA	1.635	6.28	5.237	1.488	1.04	0.11939	0.71491
8124531	HIST1H3I	histone cluster 1, H3i	8354	Hs.132854	NM_003533//NP_003524	1.526	8.092	7.056	1.57	1.04	0.1461	0.81803
8091764	KPNA4	karyopherin alpha 4 (importin alpha 3)	3840	Hs.715552	NM_002268//NP_002259	6.924	8.034	7.009	0.617	1.03	0	0
7957052	CCT2	chaperonin containing TCP1, subunit 2 (beta)	10576	Hs.189772	NM_006431//NP_006422	6.04	9.432	8.403	0.645	1.03	1e-05	0
8045946	PSMD14	proteasome (prosome, macropain) 26S subunit, non-ATPase, 14	10213	Hs.567410	NM_005805//NP_005796	5.407	9.07	8.04	0.672	1.03	4e-05	1e-05
7959146	NME2P1	non-metastatic cells 2, protein (NM23B) expressed in, pseudogene 1	283458	NA	NR_001577	4.898	8.324	7.299	0.696	1.03	0.00012	9e-05
8129861	IFNGR1	interferon gamma receptor 1	3459	Hs.520414	NM_000416//NP_000407	4.701	7.665	6.637	0.71	1.03	0.00018	0.00021
8127743	HMGN3	high mobility group nucleosomal binding domain 3	9324	Hs.77558	NM_004242//NM_138730//NP_004233//NP_620058	4.701	8.262	7.233	0.711	1.03	0.00024	0.00021
7946655	CSNK2A1P	casein kinase 2, alpha 1 polypeptide pseudogene	283106	Hs.654675	NR_002207	4.441	6.932	5.901	0.731	1.03	0.00049	0.00058
8086372	ULK4	unc-51-like kinase 4 (C. elegans)	54986	Hs.656192	NM_017886//NP_060356	4.558	5.32	4.286	0.725	1.03	0.00049	0.00037
8023252	RPL17	ribosomal protein L17	6139	Hs.293653//Hs.374588//Hs.485090	NM_000985//NM_001035006//NP_000976//NP_001030178//XM_001713653//XP_001713705	4.36	8.105	7.071	0.74	1.03	0.00053	0.00078
7893420			NA	NA	NA	4.523	11.94	10.91	0.725	1.03	0.00108	0.00042
8087254	IMPDH2	IMP (inosine monophosphate) dehydrogenase 2	3615	Hs.654400	NM_000884//NP_000875	3.811	7.698	6.665	0.793	1.03	0.0013	0.00534
8003298	SLC7A5	solute carrier family 7 (cationic amino acid transporter, y+ system), member 5	8140	Hs.513797	NM_003486//NP_003477	3.717	7.534	6.508	0.798	1.03	0.00182	0.00721
7904254	ATP1A1	ATPase, Na+/K+ transporting, alpha 1 polypeptide	476	Hs.371889	NM_000701//NM_001001586//NP_000692//NP_001001586	3.569	9.738	8.709	0.82	1.03	0.00259	0.0114
8030978	ZNF845	zinc finger protein 845	91664	Hs.352638	NM_138374//NP_612383//XM_001725105//XM_001725106//XM_001725855//XM_001725857//XM_039908//XP_001725157//XP_001725158//XP_001725907//XP_001725909//XP_039908	3.075	6.39	5.36	0.9	1.03	0.00653	0.04531
7895484			NA	NA	NA	2.932	7.963	6.938	0.925	1.03	0.01007	0.06479
7964246	SNORD59B	small nucleolar RNA, C/D box 59B	692090	NA	NR_003046	2.882	5.651	4.625	0.936	1.03	0.01053	0.07309
7894284			NA	NA	NA	2.695	9.269	8.238	0.987	1.03	0.02073	0.11246
7892676			NA	NA	NA	2.466	5.021	3.987	1.055	1.03	0.024	0.18251
7894935			NA	NA	NA	2.434	4.824	3.794	1.062	1.03	0.02581	0.19456
7893791			NA	NA	NA	2.378	6.145	5.112	1.084	1.03	0.03049	0.21709
7948455	MS4A6A	membrane-spanning 4-domains, subfamily A, member 6A	64231	Hs.523702	NM_022349//NM_152851//NM_152852//NP_071744//NP_690590//NP_690591	2.398	5.886	4.857	1.073	1.03	0.03469	0.20883
8096116	AGPAT9	1-acylglycerol-3-phosphate O-acyltransferase 9	84803	Hs.99196	NM_032717//NP_116106	2.254	6.818	5.791	1.124	1.03	0.04066	0.27397
7981986	SNRPN	small nuclear ribonucleoprotein polypeptide N	6638	Hs.555970//Hs.564847//Hs.578619//Hs.585703//Hs.592473//Hs.621316//Hs.632166	NM_003097//NM_022805//NM_022806//NM_022807//NM_022808//NP_003088//NP_073716//NP_073717//NP_073718//NP_073719//NR_001289//NR_001290//NR_001292//NR_001293//NR_001294//NR_001295//NR_003294//NR_003298//NR_003299//NR_003300//NR_003301//NR_003302//NR_003303//NR_003304//NR_003305//NR_003306//NR_003307//NR_003308//NR_003309//NR_003310//NR_003311//NR_003312//NR_003313//NR_003314//NR_003315//NR_003316//NR_…	1.45	6.637	5.607	1.634	1.03	0.16489	0.89331
8067017	DPM1	dolichyl-phosphate mannosyltransferase polypeptide 1, catalytic subunit	8813	Hs.654951	NM_003859//NP_003850	6.578	8.339	7.324	0.62	1.02	0	0
8048733	ACSL3	acyl-CoA synthetase long-chain family member 3	2181	Hs.655772	NM_004457//NM_203372//NP_004448//NP_976251	5.295	6.586	5.566	0.67	1.02	5e-05	2e-05
7930008	NOLC1	nucleolar and coiled-body phosphoprotein 1	9221	Hs.523238	NM_004741//NP_004732	5.142	7.567	6.549	0.677	1.02	7e-05	3e-05
8106252	HEXB	hexosaminidase B (beta polypeptide)	3074	Hs.69293	NM_000521//NP_000512	5.077	7.518	6.498	0.682	1.02	0.0001	4e-05
8050255	NOL10	nucleolar protein 10	79954	Hs.222494	NM_024894//NP_079170	4.496	7.13	6.105	0.723	1.02	0.00028	0.00047
8075423	DUSP18	dual specificity phosphatase 18	150290	Hs.517544	NM_152511//NP_689724	4.417	6.771	5.753	0.724	1.02	0.00035	0.00063
7903541	STXBP3	syntaxin binding protein 3	6814	Hs.530436	NM_007269//NP_009200	4.251	9.1	8.08	0.739	1.02	0.00091	0.00117
7917472	GTF2B	general transcription factor IIB	2959	Hs.481852	NM_001514//NP_001505	4.305	9.587	8.564	0.737	1.02	0.00124	0.00096
8101945	H2AFZ	H2A histone family, member Z	3015	Hs.119192	NM_002106//NP_002097	3.934	10.827	9.807	0.77	1.02	0.0013	0.00356
7903765	GSTM1	glutathione S-transferase mu 1	2944	Hs.301961	NM_000561//NM_146421//NP_000552//NP_666533	4.256	5.934	4.91	0.742	1.02	0.00132	0.00115
7953594	EMG1	EMG1 nucleolar protein homolog (S. cerevisiae)	10436	Hs.558447	NM_006331//NP_006322	3.739	7.332	6.316	0.788	1.02	0.00176	0.00673
8055465	CXCR4	chemokine (C-X-C motif) receptor 4	7852	Hs.593413	NM_001008540//NM_003467//NP_001008540//NP_003458	3.497	8.705	7.681	0.826	1.02	0.00286	0.01413
7895289			NA	NA	NA	3.162	8.879	7.858	0.876	1.02	0.0054	0.03612
7900576	PPIH	peptidylprolyl isomerase H (cyclophilin H)	10465	Hs.256639	NM_006347//NP_006338	3.18	6.863	5.847	0.869	1.02	0.00636	0.03443
7899016	SDHD	succinate dehydrogenase complex, subunit D, integral membrane protein	6392	Hs.356270	NM_003002//NP_002993	3.153	8.687	7.664	0.88	1.02	0.00868	0.03698
7953901	CLEC12A	C-type lectin domain family 12, member A	160364	Hs.190519	NM_138337//NM_201623//NP_612210//NP_963917	2.919	5.598	4.579	0.923	1.02	0.01058	0.06687
8165642	TMEM203	transmembrane protein 203	94107	Hs.591886	NM_053045//NP_444273	2.903	8.027	7.002	0.931	1.02	0.01145	0.0695
7893487			NA	NA	NA	2.749	4.304	3.282	0.964	1.02	0.0146	0.09963
8117408	HIST1H2AE	histone cluster 1, H2ae	3012	Hs.121017	NM_021052//NP_066390	1.286	7.565	6.55	1.796	1.02	0.21457	1
8124967	BAT3	HLA-B associated transcript 3	7917	Hs.440900	NM_001098534//NM_004639//NM_080702//NM_080703//NP_001092004//NP_004630//NP_542433//NP_542434	1.19	7.302	6.284	1.934	1.02	0.24996	1
7973414	NGDN	neuroguidin, EIF4E binding protein	25983	Hs.9043	NM_001042635//NM_015514//NP_001036100//NP_056329	5.699	7.492	6.484	0.645	1.01	3e-05	0
7989037	CCPG1	cell cycle progression 1	9236	Hs.285051	NM_004748//NM_020739//NP_004739//NP_065790	5.484	7.207	6.201	0.652	1.01	4e-05	1e-05
8160622	SMU1	smu-1 suppressor of mec-8 and unc-52 homolog (C. elegans)	55234	Hs.655351	NM_018225//NP_060695	5.689	8.248	7.24	0.645	1.01	0.0001	0
8128592	ATG5	ATG5 autophagy related 5 homolog (S. cerevisiae)	9474	Hs.486063	NM_004849//NP_004840	5.313	8.376	7.365	0.664	1.01	0.00013	1e-05
7914940	MRPS15	mitochondrial ribosomal protein S15	64960	Hs.352839	NM_031280//NP_112570	5.356	7.402	6.389	0.663	1.01	0.00018	1e-05
8122336	C6orf115	chromosome 6 open reading frame 115	58527	Hs.600861	NM_021243//NP_067066	4.304	7.951	6.945	0.725	1.01	0.00047	0.00097
7899018	TMEM57	transmembrane protein 57	55219	Hs.189782	NM_018202//NP_060672	4.121	6.93	5.915	0.747	1.01	0.00095	0.00187
7894098			NA	NA	NA	4.032	12.064	11.054	0.752	1.01	0.0023	0.00255
7934133	PPA1	pyrophosphatase (inorganic) 1	5464	Hs.437403	NM_021129//NP_066952	3.368	8.38	7.369	0.834	1.01	0.00413	0.02053
7894459			NA	NA	NA	2.938	7.629	6.615	0.914	1.01	0.01261	0.06385
8129677	SGK1	serum/glucocorticoid regulated kinase 1	6446	Hs.510078	NM_001143676//NM_001143677//NM_001143678//NM_005627//NP_001137148//NP_001137149//NP_001137150//NP_005618	2.759	6.464	5.456	0.949	1.01	0.01387	0.09739
7894786			NA	NA	NA	2.745	4.16	3.149	0.954	1.01	0.01687	0.10053
7895789			NA	NA	NA	2.78	7.261	6.249	0.947	1.01	0.01774	0.09282
8045563	ARHGAP15	Rho GTPase activating protein 15	55843	Hs.171011	NM_018460//NP_060930	2.576	8.705	7.696	0.997	1.01	0.02494	0.1455
7894977			NA	NA	NA	2.393	7.667	6.661	1.05	1.01	0.03557	0.21087
7895203			NA	NA	NA	2.29	5.635	4.621	1.095	1.01	0.03633	0.25643
8019842	TYMS	thymidylate synthetase	7298	Hs.592338	NM_001071//NP_001062	2.062	8.35	7.337	1.189	1.01	0.05399	0.38234
8066117	SAMHD1	SAM domain and HD domain 1	25939	Hs.580681	NM_015474//NP_056289	1.753	7.891	6.882	1.356	1.01	0.10126	0.6109
8140463	FGL2	fibrinogen-like 2	10875	Hs.520989	NM_006682//NP_006673	1.536	6.547	5.537	1.522	1.01	0.14321	0.80832
7954511	STK38L	serine/threonine kinase 38 like	23012	Hs.184523	NM_015000//NP_055815	6.121	8.78	7.776	0.627	1	1e-05	0
8072577	YWHAH	tyrosine 3-monooxygenase/tryptophan 5-monooxygenase activation protein, eta polypeptide	7533	Hs.226755	NM_003405//NP_003396	5.971	9.678	8.675	0.632	1	1e-05	0
8095230	SRP72	signal recognition particle 72kDa	6731	Hs.237825	NM_006947//NP_008878	5.76	9.493	8.492	0.638	1	2e-05	0
7893419			NA	NA	NA	5.671	11.143	10.146	0.639	1	8e-05	0
8080781	PXK	PX domain containing serine/threonine kinase	54899	Hs.190544	NM_017771//NP_060241	4.754	7.939	6.937	0.689	1	0.00017	0.00017
8096771	OSTC	oligosaccharyltransferase complex subunit	58505	Hs.445803	NM_021227//NP_067050	4.913	8.596	7.594	0.679	1	0.00019	9e-05
7918813	NRAS	neuroblastoma RAS viral (v-ras) oncogene homolog	4893	Hs.486502	NM_002524//NP_002515	5.324	9.924	8.925	0.656	1	0.00027	1e-05
7894798			NA	NA	NA	4.93	11.621	10.616	0.68	1	0.0003	8e-05
8096538	RAP1GDS1	RAP1, GTP-GDP dissociation stimulator 1	5910	Hs.132858	NM_001100426//NM_001100427//NM_001100428//NM_001100429//NM_001100430//NM_021159//NP_001093896//NP_001093897//NP_001093898//NP_001093899//NP_001093900//NP_066982	4.417	7.552	6.548	0.715	1	0.00051	0.00063
8047339	BZW1	basic leucine zipper and W2 domains 1	9689	Hs.355983	NM_014670//NP_055485	4.468	9.642	8.638	0.71	1	0.00076	0.00052
7928909	FAM35A	family with sequence similarity 35, member A	54537	Hs.500419	NM_019054//NP_061927	3.886	6.192	5.197	0.756	1	0.00136	0.00418
7895263			NA	NA	NA	4.145	10.964	9.968	0.731	1	0.00148	0.00172
8077450	ARL8B	ADP-ribosylation factor-like 8B	55207	Hs.250009	NM_018184//NP_060654	3.893	9.239	8.242	0.757	1	0.00188	0.00408
7917906	RPL7	ribosomal protein L7	6129	Hs.421257//Hs.571841	NM_000971//NP_000962	3.584	7.755	6.753	0.796	1	0.00218	0.01089
7999834	ARL6IP1	ADP-ribosylation factor-like 6 interacting protein 1	23204	Hs.634882	NM_015161//NP_055976	4.044	11.398	10.397	0.744	1	0.00258	0.00245
7896241			NA	NA	NA	3.376	5.748	4.748	0.823	1	0.00349	0.02007
8162086	AGTPBP1	ATP/GTP binding protein 1	23287	Hs.494321	NM_015239//NP_056054	3.253	7.349	6.351	0.841	1	0.00447	0.02828
7989493	RPS27L	ribosomal protein S27-like	51065	Hs.108957	NM_015920//NP_057004	2.962	8.051	7.05	0.897	1	0.00834	0.0602
8021101	CCDC5	coiled-coil domain containing 5 (spindle associated)	115106	Hs.436617	NM_138443//NP_612452//NR_026978	3.04	6.956	5.959	0.878	1	0.00932	0.04954
7997381	CENPN	centromere protein N	55839	Hs.55028	NM_001100624//NM_001100625//NM_018455//NP_001094094//NP_001094095//NP_060925	2.539	6.327	5.325	1.002	1	0.02061	0.15721
7895833			NA	NA	NA	1.78	5.734	4.732	1.328	1	0.09257	0.58832
7927814	SIRT1	sirtuin (silent mating type information regulation 2 homolog) 1 (S. cerevisiae)	23411	Hs.369779	NM_001142498//NM_012238//NP_001135970//NP_036370	7.885	8.408	7.42	0.575	0.99	0	0
8063607	RAB22A	RAB22A, member RAS oncogene family	57403	Hs.529044	NM_020673//NP_065724	6.777	8.061	7.067	0.601	0.99	1e-05	0
8121489	AMD1	adenosylmethionine decarboxylase 1	262	Hs.159118	NM_001033059//NM_001634//NP_001028231//NP_001625	5.191	8.276	7.285	0.656	0.99	8e-05	3e-05
8171837	KLHL15	kelch-like 15 (Drosophila)	80311	Hs.495854	NM_030624//NP_085127	5.093	6.703	5.717	0.658	0.99	8e-05	4e-05
7958379	PWP1	PWP1 homolog (S. cerevisiae)	11137	Hs.506652	NM_007062//NP_008993	5.055	7.734	6.742	0.665	0.99	0.00023	5e-05
8167449	PLP2	proteolipid protein 2 (colonic epithelium-enriched)	5355	Hs.77422	NM_002668//NP_002659	4.558	10.249	9.261	0.692	0.99	0.00024	0.00037
7892972			NA	NA	NA	4.484	7.944	6.951	0.702	0.99	0.00032	0.00049
8107613	SNX2	sorting nexin 2	6643	Hs.713554	NM_003100//NP_003091	4.431	8.206	7.213	0.705	0.99	0.00052	0.0006
7964828			NA	NA	NA	4.165	8.814	7.828	0.722	0.99	0.00065	0.0016
7895055			NA	NA	NA	4.211	9.135	8.143	0.722	0.99	0.00086	0.00136
8051882	LRPPRC	leucine-rich PPR-motif containing	10128	Hs.368084	NM_133259//NP_573566	4.007	8.327	7.341	0.737	0.99	0.00088	0.00278
7996012	ARL2BP	ADP-ribosylation factor-like 2 binding protein	23568	Hs.632873//Hs.645184	NM_012106//NP_036238	4.05	8.131	7.139	0.737	0.99	0.00093	0.0024
7910014	CNIH4	cornichon homolog 4 (Drosophila)	29097	Hs.445890	NM_014184//NP_054903	4.011	9.365	8.38	0.736	0.99	0.00097	0.00274
7893461			NA	NA	NA	3.778	9.03	8.044	0.761	0.99	0.00144	0.00594
7987172	C15orf24	chromosome 15 open reading frame 24	56851	Hs.160565	NM_020154//NP_064539	3.847	9.959	8.968	0.757	0.99	0.00354	0.00475
7892688			NA	NA	NA	3.347	7.695	6.702	0.823	0.99	0.00359	0.02179
8035847	ZNF675	zinc finger protein 675	171392	Hs.264345	NM_138330//NP_612203	3.161	5.821	4.831	0.85	0.99	0.00559	0.03621
8051464	HEATR5B	HEAT repeat containing 5B	54497	Hs.591564	NM_019024//NP_061897	3.133	7.719	6.731	0.853	0.99	0.00596	0.03898
7942553	SPCS2	signal peptidase complex subunit 2 homolog (S. cerevisiae)	9789	Hs.282700//Hs.705711	NM_014752//NP_055567	3.445	9.556	8.564	0.807	0.99	0.0064	0.01646
8131927	MPP6	membrane protein, palmitoylated 6 (MAGUK p55 subfamily member 6)	51678	Hs.533355	NM_016447//NP_057531	2.868	5.739	4.745	0.911	0.99	0.01211	0.07557
7894070			NA	NA	NA	2.481	11.116	10.127	1.005	0.99	0.03042	0.17707
8112327	CKS1B	CDC28 protein kinase regulatory subunit 1B	1163	Hs.374378	NM_001826//NP_001817//NR_024163	2.338	8.158	7.17	1.05	0.99	0.03239	0.23437
7894304			NA	NA	NA	2.334	9.399	8.413	1.049	0.99	0.03812	0.23615
7895913			NA	NA	NA	1.699	5.934	4.946	1.363	0.99	0.10931	0.65744
8031646	MGC9913	hypothetical protein MGC9913	386759	Hs.23133	NA	1.618	6.175	5.188	1.421	0.99	0.12994	0.73058
8180100	HLA-DPA1	major histocompatibility complex, class II, DP alpha 1	3113	Hs.347270	NM_033554//NP_291032	1.515	8.332	7.343	1.509	0.99	0.14812	0.82877
7961142	OLR1	oxidized low density lipoprotein (lectin-like) receptor 1	4973	Hs.412484	NM_002543//NP_002534	1.233	7.909	6.915	1.827	0.99	0.23539	1
7933047	CUL2	cullin 2	8453	Hs.82919	NM_003591//NP_003582	5.485	7.832	6.854	0.635	0.98	4e-05	1e-05
8101489	FAM175A	family with sequence similarity 175, member A	84142	Hs.334772	NM_139076//NP_620775	5.085	6.113	5.135	0.653	0.98	8e-05	4e-05
7936826	IKZF5	IKAROS family zinc finger 5 (Pegasus)	64376	Hs.501289	NM_022466//NP_071911	5.024	6.741	5.763	0.657	0.98	0.00011	5e-05
7958152	PGAM1	phosphoglycerate mutase 1 (brain)	5223	Hs.592599//Hs.632918	NM_002629//NP_002620	4.771	8.384	7.402	0.674	0.98	0.00024	0.00016
8134589	BUD31	BUD31 homolog (S. cerevisiae)	8896	Hs.380233	NM_003910//NP_003901	4.351	9.146	8.166	0.702	0.98	0.00047	0.00081
8156538	HIATL1	hippocampus abundant transcript-like 1	84641	Hs.555996//Hs.715500	NM_032558//NP_115947	4.228	6.486	5.51	0.709	0.98	0.00051	0.00128
7895067			NA	NA	NA	4.232	9.866	8.888	0.711	0.98	0.0008	0.00126
8001666	CSNK2A2	casein kinase 2, alpha prime polypeptide	1459	Hs.82201	NM_001896//NP_001887	4.117	9.57	8.587	0.725	0.98	0.0011	0.0019
8122144	SNORA33	small nucleolar RNA, H/ACA box 33	594839	Hs.671378	NR_002436	3.902	8.159	7.174	0.746	0.98	0.00161	0.00396
8108127	CAMLG	calcium modulating ligand	819	Hs.529846	NM_001745//NP_001736	3.632	7.561	6.583	0.771	0.98	0.00196	0.0094
7894601			NA	NA	NA	3.589	4.753	3.777	0.775	0.98	0.00234	0.01073
7966321	GPN3	GPN-loop GTPase 3	51184	Hs.634680	NM_016301//NP_057385	3.468	7.331	6.354	0.792	0.98	0.0031	0.01539
7965855	NUP37	nucleoporin 37kDa	79023	Hs.444276	NM_024057//NP_076962	3.309	6.582	5.602	0.817	0.98	0.00414	0.02423
7968563	RFC3	replication factor C (activator 1) 3, 38kDa	5983	Hs.115474	NM_002915//NM_181558//NP_002906//NP_853536	3.112	6.929	5.954	0.846	0.98	0.00655	0.04118
7893442			NA	NA	NA	2.411	6.616	5.641	1.012	0.98	0.0301	0.20358
7948902	SNORD29	small nucleolar RNA, C/D box 29	9297	NA	NR_002559	2.243	6.743	5.76	1.079	0.98	0.03807	0.2795
7904137	HIPK1	homeodomain interacting protein kinase 1	204851	Hs.532363	NM_152696//NM_181358//NM_198268//NM_198269//NP_689909//NP_852003//NP_938009//NP_938010	8.542	8.292	7.327	0.553	0.97	0	0
8068062	USP16	ubiquitin specific peptidase 16	10600	Hs.99819	NM_001001992//NM_001032410//NM_006447//NP_001001992//NP_001027582//NP_006438	7.748	8.899	7.929	0.568	0.97	0	0
8097570	USP38	ubiquitin specific peptidase 38	84640	Hs.480848	NM_032557//NP_115946	6.238	7.168	6.193	0.605	0.97	1e-05	0
7895215			NA	NA	NA	4.925	11.255	10.281	0.659	0.97	0.00017	8e-05
8058147	PPIL3	peptidylprolyl isomerase (cyclophilin)-like 3	53938	Hs.121076	NM_032472//NM_130906//NM_131916//NP_115861//NP_570981//NP_572028	4.894	8.021	7.055	0.656	0.97	0.00019	9e-05
7999520	RSL1D1	ribosomal L1 domain containing 1	26156	Hs.401842	NM_015659//NP_056474	4.792	9.62	8.65	0.665	0.97	0.00022	0.00014
7971197	ELF1	E74-like factor 1 (ets domain transcription factor)	1997	Hs.135646	NM_001145353//NM_172373//NP_001138825//NP_758961	5.146	10.552	9.577	0.648	0.97	0.0003	3e-05
7893777			NA	NA	NA	3.909	9.012	8.041	0.735	0.97	0.00138	0.00387
8095758			NA	NA	NA	3.691	8.244	7.273	0.759	0.97	0.00174	0.00783
8173713	MAGT1	magnesium transporter 1	84061	Hs.323562//Hs.710189	NM_032121//NP_115497	3.94	8.219	7.249	0.732	0.97	0.00195	0.00349
8161242	EXOSC3	exosome component 3	51010	Hs.602571//Hs.713483	NM_001002269//NM_016042//NP_001002269//NP_057126	3.794	8.318	7.346	0.748	0.97	0.00279	0.00564
7893074			NA	NA	NA	3.399	7.406	6.434	0.797	0.97	0.00339	0.0188
8099631			NA	NA	NA	3.7	8.835	7.87	0.753	0.97	0.00353	0.00761
8018966	TIMP2	TIMP metallopeptidase inhibitor 2	7077	Hs.633514	NM_003255//NP_003246	3.362	7.657	6.691	0.798	0.97	0.00448	0.02088
7904963			NA	NA	NA	3.22	6.521	5.555	0.819	0.97	0.00548	0.03093
8116859	TMEM14C	transmembrane protein 14C	51522	Hs.519557	NM_016462//NP_057546	3.085	6.903	5.934	0.845	0.97	0.00646	0.04416
8081069	ZNF654	zinc finger protein 654	55279	Hs.591650//Hs.661116	NM_018293//NP_060763	3.085	7.776	6.806	0.846	0.97	0.00648	0.04416
7893061			NA	NA	NA	3.007	7.099	6.124	0.865	0.97	0.008	0.05383
8121734	ASF1A	ASF1 anti-silencing function 1 homolog A (S. cerevisiae)	25842	Hs.292316	NM_014034//NP_054753	3.025	8.832	7.858	0.861	0.97	0.00897	0.05145
7895276			NA	NA	NA	2.89	9.837	8.872	0.88	0.97	0.01274	0.07171
7903980	C1orf162	chromosome 1 open reading frame 162	128346	Hs.288010	NM_174896//NP_777556	2.805	7.623	6.649	0.905	0.97	0.01297	0.08762
7951038	SNORA40	small nucleolar RNA, H/ACA box 40	677822	Hs.712030	NR_002973	2.612	6.724	5.75	0.953	0.97	0.01821	0.13477
7952739	ZBTB44	zinc finger and BTB domain containing 44	29068	Hs.178499	NM_014155//NP_054874	2.579	8.003	7.034	0.957	0.97	0.02227	0.14458
8021470	PMAIP1	phorbol-12-myristate-13-acetate-induced protein 1	5366	Hs.96	NM_021127//NP_066950	2.503	7.171	6.199	0.982	0.97	0.02336	0.16932
8152092			NA	NA	NA	2.547	4.353	3.38	0.969	0.97	0.02368	0.15462
7893257			NA	NA	NA	2.451	5.542	4.568	0.999	0.97	0.02469	0.18808
7970513	C13orf3	chromosome 13 open reading frame 3	221150	Hs.88523	NM_145061//NP_659498	1.982	5.895	4.926	1.175	0.97	0.06319	0.43512
7997712	IRF8	interferon regulatory factor 8	3394	Hs.137427	NM_002163//NP_002154	1.94	7.003	6.03	1.2	0.97	0.07151	0.46464
7895584			NA	NA	NA	1.771	6.046	5.074	1.294	0.97	0.09384	0.59579
8119993	HSP90AB1	heat shock protein 90kDa alpha (cytosolic), class B member 1	3326	Hs.509736//Hs.689683	NM_007355//NP_031381	6.266	10.653	9.697	0.592	0.96	1e-05	0
7900395	RLF	rearranged L-myc fusion	6018	Hs.205627	NM_012421//NP_036553	5.525	7.505	6.546	0.62	0.96	7e-05	1e-05
7964522	CDK4	cyclin-dependent kinase 4	1019	Hs.95577	NM_000075//NP_000066	4.905	7.932	6.975	0.649	0.96	0.00014	9e-05
8023672	VPS4B	vacuolar protein sorting 4 homolog B (S. cerevisiae)	9525	Hs.126550	NM_004869//NP_004860	5.537	9.524	8.562	0.622	0.96	0.00014	1e-05
8072488	DRG1	developmentally regulated GTP binding protein 1	4733	Hs.115242	NM_004147//NP_004138	4.846	8.758	7.794	0.657	0.96	0.00026	0.00011
7893547			NA	NA	NA	5.295	11.543	10.588	0.628	0.96	0.00027	2e-05
8078008	LSM3	LSM3 homolog, U6 small nuclear RNA associated (S. cerevisiae)	27258	Hs.111632	NM_014463//NP_055278	4.826	9.299	8.335	0.659	0.96	0.00028	0.00012
8074791	MAPK1	mitogen-activated protein kinase 1	5594	Hs.431850	NM_002745//NM_138957//NP_002736//NP_620407	4.432	8.269	7.308	0.682	0.96	0.00032	0.0006
8133434	EIF4H	eukaryotic translation initiation factor 4H	7458	Hs.520943	NM_022170//NM_031992//NP_071496//NP_114381	4.394	8.018	7.056	0.686	0.96	0.00046	0.00069
8101013	RCHY1	ring finger and CHY zinc finger domain containing 1	25898	Hs.48297	NM_001008925//NM_001009922//NM_015436//NP_001008925//NP_001009922//NP_056251	4.21	7.25	6.293	0.698	0.96	0.00054	0.00136
8180269	TATDN1	TatD DNase domain containing 1	83940	Hs.170568	NM_032026//NP_114415	4.103	8.447	7.492	0.705	0.96	0.00072	0.00199
8150906	IMPAD1	inositol monophosphatase domain containing 1	54928	Hs.716471	NM_017813//NP_060283	3.965	7.115	6.158	0.719	0.96	0.00094	0.00321
8078270	RPL15	ribosomal protein L15	6138	Hs.381219	NM_002948//NP_002939	4.033	10.523	9.561	0.716	0.96	0.00109	0.00254
7962013	ERGIC2	ERGIC and golgi 2	51290	Hs.339453	NM_016570//NP_057654	3.865	7.12	6.16	0.732	0.96	0.0012	0.00448
7932703	ACBD5	acyl-Coenzyme A binding domain containing 5	91452	Hs.530597	NM_001042473//NM_145698//NP_001035938//NP_663736//NR_024150	3.913	7.214	6.257	0.724	0.96	0.0013	0.00382
7966052	CRY1	cryptochrome 1 (photolyase-like)	1407	Hs.151573	NM_004075//NP_004066	3.836	7.057	6.1	0.732	0.96	0.0013	0.00492
7896223			NA	NA	NA	3.798	6.494	5.534	0.738	0.96	0.00137	0.00557
8096098	COPS4	COP9 constitutive photomorphogenic homolog subunit 4 (Arabidopsis)	51138	Hs.190384	NM_016129//NP_057213	3.747	7.429	6.474	0.74	0.96	0.00151	0.00656
7895674			NA	NA	NA	3.8	11.768	10.811	0.736	0.96	0.00296	0.00553
7982204	HMGN2	high-mobility group nucleosomal binding domain 2	3151	Hs.181163	NM_005517//NP_005508	3.401	8.698	7.741	0.785	0.96	0.00318	0.01869
7946446	NRIP3	nuclear receptor interacting protein 3	56675	Hs.523467	NM_020645//NP_065696	3.264	7.806	6.844	0.809	0.96	0.00476	0.02744
7903032	MTF2	metal response element binding transcription factor 2	22823	Hs.31016	NM_007358//NP_031384	3.272	8.666	7.707	0.805	0.96	0.00479	0.02684
7893500			NA	NA	NA	3.222	7.922	6.959	0.817	0.96	0.00488	0.03076
7957665	ELK3	ELK3, ETS-domain protein (SRF accessory protein 2)	2004	Hs.46523	NM_005230//NP_005221	3.091	7.987	7.026	0.837	0.96	0.0065	0.04348
7904726	TXNIP	thioredoxin interacting protein	10628	Hs.533977//Hs.715525	NM_006472//NP_006463	2.983	10.384	9.424	0.857	0.96	0.01101	0.05715
7895518			NA	NA	NA	2.867	11.047	10.087	0.88	0.96	0.01312	0.07575
8039109	VSTM1	V-set and transmembrane domain containing 1	284415	Hs.444431	NM_198481//NP_940883	2.59	5.479	4.522	0.942	0.96	0.02727	0.14125
7895954			NA	NA	NA	2.455	9.679	8.724	0.979	0.96	0.02837	0.18659
7894767			NA	NA	NA	2.37	10.437	9.475	1.011	0.96	0.03716	0.22047
7893357			NA	NA	NA	2.18	10.711	9.747	1.082	0.96	0.05107	0.31273
8112841	HOMER1	homer homolog 1 (Drosophila)	9456	Hs.591761	NM_004272//NP_004263	1.979	4.239	3.279	1.165	0.96	0.07687	0.43718
8097857	MND1	meiotic nuclear divisions 1 homolog (S. cerevisiae)	84057	Hs.294088	NM_032117//NP_115493	1.861	5.941	4.978	1.231	0.96	0.07919	0.52351
7893496			NA	NA	NA	1.642	5.043	4.079	1.369	0.96	0.11834	0.70851
8115831	DUSP1	dual specificity phosphatase 1	1843	Hs.171695	NM_004417//NP_004408	1.638	7.836	6.872	1.373	0.96	0.11887	0.71216
8091648	SSR3	signal sequence receptor, gamma (translocon-associated protein gamma)	6747	Hs.518346	NM_007107//NP_009038	6.482	6.951	6.001	0.583	0.95	1e-05	0
8150757	RB1CC1	RB1-inducible coiled-coil 1	9821	Hs.196102	NM_001083617//NM_014781//NP_001077086//NP_055596	6.097	8.431	7.479	0.595	0.95	2e-05	0
7896085			NA	NA	NA	5.189	8.627	7.678	0.629	0.95	6e-05	3e-05
7930454	PDCD4	programmed cell death 4 (neoplastic transformation inhibitor)	27250	Hs.711490	NM_014456//NM_145341//NP_055271//NP_663314	5.513	9.494	8.542	0.616	0.95	0.0001	1e-05
8050215	YWHAQ	tyrosine 3-monooxygenase/tryptophan 5-monooxygenase activation protein, theta polypeptide	10971	Hs.74405	NM_006826//NP_006817	5.475	10.02	9.071	0.616	0.95	0.0001	1e-05
8097704	TMEM184C	transmembrane protein 184C	55751	Hs.203896	NM_018241//NP_060711	4.685	7.835	6.88	0.661	0.95	0.0002	0.00022
7962831	CCNT1	cyclin T1	904	Hs.279906	NM_001240//NP_001231	4.481	8.666	7.718	0.67	0.95	0.00037	0.0005
7893756			NA	NA	NA	4.356	4.714	3.762	0.682	0.95	0.00038	0.0008
7938313	IPO7	importin 7	10527	Hs.718440	NM_006391//NP_006382	4.482	8.626	7.681	0.668	0.95	0.00043	0.00049
8168873			NA	NA	NA	4.231	7.288	6.338	0.69	0.95	0.00056	0.00126
8016870	MRPS23	mitochondrial ribosomal protein S23	51649	Hs.5836	NM_016070//NP_057154	4.137	5.917	4.966	0.698	0.95	0.00062	0.00177
7987225	NOP10	NOP10 ribonucleoprotein homolog (yeast)	55505	Hs.14317	NM_018648//NP_061118	4.274	9.812	8.863	0.686	0.95	0.00091	0.00108
8160016	RANBP6	RAN binding protein 6	26953	Hs.167496//Hs.675725	NM_012416//NP_036548//NR_024094//NR_024095	3.812	6.124	5.176	0.728	0.95	0.00129	0.00532
8174379	PSMD10	proteasome (prosome, macropain) 26S subunit, non-ATPase, 10	5716	Hs.522752	NM_002814//NM_170750//NP_002805//NP_736606	3.795	6.967	6.022	0.727	0.95	0.00154	0.00562
8103922	CASP3	caspase 3, apoptosis-related cysteine peptidase	836	Hs.141125	NM_004346//NM_032991//NP_004337//NP_116786	3.628	8.669	7.716	0.752	0.95	0.00249	0.00952
8153002	NDRG1	N-myc downstream regulated 1	10397	Hs.372914	NM_001135242//NM_006096//NP_001128714//NP_006087	3.407	8.064	7.118	0.775	0.95	0.00317	0.01837
7894761			NA	NA	NA	3.441	9.956	9.01	0.771	0.95	0.00354	0.01665
7895676			NA	NA	NA	2.97	8.587	7.642	0.845	0.95	0.01061	0.05902
7906085	LMNA	lamin A/C	4000	Hs.594444	NM_005572//NM_170707//NM_170708//NP_005563//NP_733821//NP_733822	2.784	7.575	6.629	0.884	0.95	0.01357	0.09197
7938286	RPL27A	ribosomal protein L27a	6157	Hs.523463	NM_000990//NP_000981	2.67	6.249	5.295	0.919	0.95	0.01712	0.11884
7907160	ATP1B1	ATPase, Na+/K+ transporting, beta 1 polypeptide	481	Hs.291196//Hs.706952	NM_001001787//NM_001677//NP_001001787//NP_001668	2.577	7.106	6.157	0.939	0.95	0.01922	0.14519
8116520	GNB2L1	guanine nucleotide binding protein (G protein), beta polypeptide 2-like 1	10399	Hs.5662	NM_006098//NP_006089	2.409	10.364	9.411	0.991	0.95	0.02844	0.20438
7914180	SPCS2	signal peptidase complex subunit 2 homolog (S. cerevisiae)	9789	Hs.282700//Hs.705711	NM_014752//NP_055567	2.261	4.909	3.956	1.039	0.95	0.03682	0.27049
8102720	ANKRD50	ankyrin repeat domain 50	57182	Hs.480694	NM_020337//NP_065070	1.991	7.175	6.227	1.144	0.95	0.06189	0.42895
7973101	RNASE6	ribonuclease, RNase A family, k6	6039	Hs.23262	NM_005615//NP_005606	1.836	5.215	4.263	1.229	0.95	0.09321	0.54304
7908388	RGS1	regulator of G-protein signaling 1	5996	Hs.75256	NM_002922//NP_002913	1.473	6.179	5.225	1.492	0.95	0.1584	0.87027
8041236	SPAST	spastin	6683	Hs.468091	NM_014946//NM_199436//NP_055761//NP_955468	6.539	7.939	7.004	0.572	0.94	0	0
8111129	ZNF622	zinc finger protein 622	90441	Hs.60300	NM_033414//NP_219482	7.761	7.648	6.704	0.552	0.94	0	0
7918275	WDR47	WD repeat domain 47	22911	Hs.654760	NM_001142550//NM_001142551//NM_014969//NP_001136022//NP_001136023//NP_055784	6.183	6.302	5.366	0.582	0.94	1e-05	0
7908022	DHX9	DEAH (Asp-Glu-Ala-His) box polypeptide 9	1660	Hs.191518	NM_001357//NP_001348	5.666	8.516	7.576	0.602	0.94	2e-05	0
8047228	MOBKL3	MOB1, Mps One Binder kinase activator-like 3 (yeast)	25843	Hs.645458	NM_001100819//NM_015387//NM_199482//NP_001094289//NP_056202//NP_955776	5.273	7.689	6.746	0.621	0.94	6e-05	2e-05
8130383	MTRF1L	mitochondrial translational release factor 1-like	54516	Hs.225836//Hs.304818	NM_001114184//NM_019041//NP_001107656//NP_061914	5.684	7.821	6.884	0.6	0.94	7e-05	0
7894449			NA	NA	NA	5.924	9.966	9.022	0.596	0.94	9e-05	0
7930276	SLK	STE20-like kinase (yeast)	9748	Hs.591922	NM_014720//NP_055535	5.025	8.979	8.04	0.631	0.94	0.00016	5e-05
7976571	C14orf129	chromosome 14 open reading frame 129	51527	Hs.715512	NM_016472//NP_057556	4.739	6.057	5.117	0.648	0.94	0.00017	0.00018
7915160	RRAGC	Ras-related GTP binding C	64121	Hs.532461	NM_022157//NP_071440	5.095	8.181	7.244	0.625	0.94	0.00021	4e-05
8084016	PIK3CA	phosphoinositide-3-kinase, catalytic, alpha polypeptide	5290	Hs.553498//Hs.85701	NM_006218//NP_006209	4.441	7.617	6.675	0.669	0.94	0.00032	0.00058
8008517	NME1	non-metastatic cells 1, protein (NM23A) expressed in	4830	Hs.463456	NM_000269//NM_198175//NP_000260//NP_937818	4.103	7.83	6.888	0.695	0.94	0.0007	0.00199
8095854	2025-09-11	septin 11	55752	Hs.128199	NM_018243//NP_060713	3.939	9.029	8.094	0.705	0.94	0.001	0.0035
8077770	C3orf10	chromosome 3 open reading frame 10	55845	Hs.649307//Hs.707283	NM_018462//NP_060932	4.06	8.679	7.735	0.701	0.94	0.00146	0.00231
8173613	RLIM	ring finger protein, LIM domain interacting	51132	Hs.653288	NM_016120//NM_183353//NP_057204//NP_899196	3.671	8.355	7.413	0.738	0.94	0.00274	0.00833
7895034			NA	NA	NA	3.446	9.986	9.041	0.769	0.94	0.0033	0.01641
8023561	LMAN1	lectin, mannose-binding, 1	3998	Hs.465295	NM_005570//NP_005561	3.112	7.762	6.823	0.814	0.94	0.00614	0.04118
8078905	RPSA	ribosomal protein SA	3921	Hs.449909	NM_001012321//NM_002295//NP_001012321//NP_002286	3.254	10.994	10.058	0.789	0.94	0.00694	0.0282
8081055	CHMP2B	chromatin modifying protein 2B	25978	Hs.476930	NM_014043//NP_054762	2.98	8.251	7.315	0.835	0.94	0.00817	0.05758
7893734			NA	NA	NA	2.925	10.512	9.57	0.851	0.94	0.01086	0.0659
8097647	ABCE1	ATP-binding cassette, sub-family E (OABP), member 1	6059	Hs.12013	NM_001040876//NM_002940//NP_001035809//NP_002931	2.823	7.513	6.569	0.873	0.94	0.01143	0.08402
7950391	PGM2L1	phosphoglucomutase 2-like 1	283209	Hs.26612	NM_173582//NP_775853	2.638	6.611	5.667	0.917	0.94	0.01745	0.12743
7940216	MS4A3	membrane-spanning 4-domains, subfamily A, member 3 (hematopoietic cell-specific)	932	Hs.99960	NM_001031666//NM_001031809//NM_006138//NP_001026836//NP_001026979//NP_006129	2.76	5.138	4.202	0.88	0.94	0.01819	0.09717
7895578			NA	NA	NA	2.425	8.311	7.368	0.974	0.94	0.03085	0.19805
7895255			NA	NA	NA	2.167	3.868	2.924	1.065	0.94	0.05185	0.31992
7894355			NA	NA	NA	2.039	6.185	5.24	1.119	0.94	0.0565	0.39705
7894890			NA	NA	NA	1.898	6.434	5.493	1.183	0.94	0.07952	0.4954
7894200			NA	NA	NA	1.857	5.849	4.909	1.202	0.94	0.07975	0.52661
7892952			NA	NA	NA	1.789	6.824	5.881	1.245	0.94	0.09082	0.5809
8178891	HLA-DPA1	major histocompatibility complex, class II, DP alpha 1	3113	Hs.347270	NM_033554//NP_291032	1.232	8.632	7.692	1.73	0.94	0.23539	1
8086008	DYNC1LI1	dynein, cytoplasmic 1, light intermediate chain 1	51143	Hs.529495	NM_016141//NP_057225	5.52	7.845	6.917	0.6	0.93	3e-05	1e-05
8123767	SSR1	signal sequence receptor, alpha	6745	Hs.114033	NM_003144//NP_003135	5.474	9.465	8.531	0.606	0.93	6e-05	1e-05
8001149	VPS35	vacuolar protein sorting 35 homolog (S. cerevisiae)	55737	Hs.454528	NM_018206//NP_060676	5.12	8.824	7.894	0.619	0.93	7e-05	4e-05
7950128	C11orf51	chromosome 11 open reading frame 51	25906	Hs.38044	NM_014042//NP_054761	5.253	8.358	7.426	0.614	0.93	8e-05	2e-05
8121502	GTF3C6	general transcription factor IIIC, polypeptide 6, alpha 35kDa	112495	Hs.418520//Hs.648342	NM_138408//NP_612417	4.661	8.962	8.036	0.643	0.93	0.0005	0.00024
8174509	GNG5	guanine nucleotide binding protein (G protein), gamma 5	2787	Hs.645427	NM_005274//NP_005265	4.528	8.448	7.513	0.657	0.93	0.00052	0.00041
7979196	GNPNAT1	glucosamine-phosphate N-acetyltransferase 1	64841	Hs.702056	NM_198066//NP_932332	4.049	6.583	5.658	0.688	0.93	0.00086	0.0024
8169984	HPRT1	hypoxanthine phosphoribosyltransferase 1	3251	Hs.412707	NM_000194//NP_000185	3.973	7.575	6.647	0.696	0.93	0.00089	0.00312
8056113	LY75	lymphocyte antigen 75	4065	Hs.153563	NM_002349//NP_002340	4.01	6.865	5.934	0.696	0.93	0.00093	0.00275
7974697	DAAM1	dishevelled associated activator of morphogenesis 1	23002	Hs.654934	NM_014992//NP_055807	3.955	6.709	5.782	0.697	0.93	0.00097	0.00332
7988838	LEO1	Leo1, Paf1/RNA polymerase II complex component, homolog (S. cerevisiae)	123169	Hs.567662	NM_138792//NP_620147	4.126	8.925	8	0.681	0.93	0.00098	0.00184
7896397			NA	NA	NA	4.18	12.722	11.79	0.681	0.93	0.00106	0.00152
7918825	CSDE1	cold shock domain containing E1, RNA-binding	7812	Hs.69855	NM_001007553//NM_001130523//NM_007158//NP_001007554//NP_001123995//NP_009089	4.405	10.591	9.665	0.659	0.93	0.00107	0.00066
8081256	TBC1D23	TBC1 domain family, member 23	55773	Hs.477003	NM_018309//NP_060779	3.951	8.773	7.84	0.702	0.93	0.00145	0.00336
7914139			NA	NA	NA	3.759	7.976	7.049	0.716	0.93	0.00153	0.00631
8089954	IQCB1	IQ motif containing B1	9657	Hs.604110	NM_001023570//NM_001023571//NP_001018864//NP_001018865	3.601	7.696	6.769	0.735	0.93	0.00204	0.01034
8009366	NOL11	nucleolar protein 11	25926	Hs.463936	NM_015462//NP_056277	3.533	7.231	6.306	0.742	0.93	0.00237	0.0127
7894461			NA	NA	NA	3.424	7.347	6.418	0.759	0.93	0.00311	0.01749
7892549			NA	NA	NA	3.219	7.882	6.95	0.791	0.93	0.0053	0.03101
7902345	TYW3	tRNA-yW synthesizing protein 3 homolog (S. cerevisiae)	127253	Hs.348411	NM_138467//NP_612476	3.21	8.686	7.752	0.794	0.93	0.00603	0.03177
7905147	C1orf54	chromosome 1 open reading frame 54	79630	Hs.91283	NM_024579//NP_078855	2.46	6.86	5.931	0.95	0.93	0.02481	0.18473
7893482			NA	NA	NA	2.294	5.597	4.667	1.003	0.93	0.03447	0.25454
7893559			NA	NA	NA	2.385	11.009	10.075	0.978	0.93	0.03453	0.21417
7895187			NA	NA	NA	2.152	7.068	6.136	1.057	0.93	0.04561	0.32837
7896035			NA	NA	NA	2.112	4.347	3.421	1.066	0.93	0.04892	0.35166
8138805	CPVL	carboxypeptidase, vitellogenic-like	54504	Hs.233389	NM_019029//NM_031311//NP_061902//NP_112601	1.894	5.827	4.897	1.17	0.93	0.0813	0.49839
8118979			NA	NA	NA	1.881	6.758	5.827	1.178	0.93	0.08621	0.5082
8148467	CHRAC1	chromatin accessibility complex 1	54108	Hs.279704	NM_017444//NP_059140//NR_023360	5.924	6.739	5.819	0.58	0.92	1e-05	0
8004175	TXNDC17	thioredoxin domain containing 17	84817	Hs.408236	NM_032731//NP_116120	5.116	7.704	6.785	0.613	0.92	8e-05	4e-05
7908421	TROVE2	TROVE domain family, member 2	6738	Hs.288178	NM_001042369//NM_001042370//NM_004600//NP_001035828//NP_001035829//NP_004591	4.691	8.732	7.816	0.634	0.92	0.0003	0.00022
8080419	GNL3	guanine nucleotide binding protein-like 3 (nucleolar)	26354	Hs.313544	NM_014366//NM_206825//NM_206826//NP_055181//NP_996561//NP_996562	4.326	8.518	7.6	0.66	0.92	0.00049	0.00089
8117630	ZNF165	zinc finger protein 165	7718	Hs.535177	NM_003447//NP_003438	4.464	5.898	4.974	0.654	0.92	0.00058	0.00053
8039905	TMEM167B	transmembrane protein 167B	56900	Hs.82933	NM_020141//NP_064526	4.248	7.569	6.646	0.669	0.92	0.00114	0.00119
8085287	C3orf10	chromosome 3 open reading frame 10	55845	Hs.649307//Hs.707283	NM_018462//NP_060932	3.988	8.83	7.914	0.687	0.92	0.00126	0.00296
8043310	RMND5A	required for meiotic nuclear division 5 homolog A (S. cerevisiae)	64795	Hs.75277	NM_022780//NP_073617	3.809	7.452	6.535	0.705	0.92	0.00129	0.00537
8147447	PTDSS1	phosphatidylserine synthase 1	9791	Hs.292579	NM_014754//NP_055569	3.743	6.758	5.838	0.714	0.92	0.0015	0.00664
7957186	TBC1D15	TBC1 domain family, member 15	64786	Hs.284630	NM_022771//NP_073608	3.831	9.418	8.501	0.702	0.92	0.00161	0.005
7894411			NA	NA	NA	3.762	9.658	8.739	0.71	0.92	0.002	0.00625
7903294	HIAT1	hippocampus abundant transcript 1	64645	Hs.124156	NM_033055//NP_149044	3.431	7.708	6.792	0.747	0.92	0.00445	0.01714
7893582			NA	NA	NA	3.554	11.384	10.466	0.734	0.92	0.00456	0.01192
7895081			NA	NA	NA	2.921	6.35	5.432	0.831	0.92	0.00912	0.06654
7895077			NA	NA	NA	2.93	8.767	7.847	0.83	0.92	0.01032	0.0651
8043278	MRPL35	mitochondrial ribosomal protein L35	51318	Hs.433439	NM_016622//NM_145644//NP_057706//NP_663619	2.834	6.659	5.74	0.849	0.92	0.01346	0.08189
8160297	ADFP	adipose differentiation-related protein	123	Hs.3416	NM_001122//NP_001113	2.434	7.797	6.881	0.945	0.92	0.0256	0.19456
8097098	USP53	ubiquitin specific peptidase 53	54532	Hs.431081//Hs.595368	NM_019050//NP_061923	2.312	6.812	5.888	0.991	0.92	0.03604	0.24614
8124459	ZNF322A	zinc finger protein 322A	79692	Hs.126280//Hs.530271	NM_024639//NP_078915	2.09	6.27	5.351	1.067	0.92	0.05185	0.36494
7895259			NA	NA	NA	2.014	6.848	5.931	1.097	0.92	0.06353	0.41346
7894700			NA	NA	NA	1.718	7.352	6.434	1.255	0.92	0.11246	0.64085
7999532	GSPT1	G1 to S phase transition 1	2935	Hs.528780	NM_001130006//NM_001130007//NM_002094//NP_001123478//NP_001123479//NP_002085	7.59	8.293	7.388	0.532	0.91	0	0
8076374	NHP2L1	NHP2 non-histone chromosome protein 2-like 1 (S. cerevisiae)	4809	Hs.182255	NM_001003796//NM_005008//NP_001003796//NP_004999	6.293	8.118	7.21	0.562	0.91	1e-05	0
7953697			NA	NA	NA	5.975	5.178	4.271	0.571	0.91	2e-05	0
7970655	MTMR6	myotubularin related protein 6	9107	Hs.643702	NM_004685//NP_004676	5.302	6.946	6.034	0.599	0.91	7e-05	2e-05
8082911	NCK1	NCK adaptor protein 1	4690	Hs.477693	NM_006153//NP_006144	5.267	7.074	6.161	0.602	0.91	7e-05	2e-05
7900413	ZMPSTE24	zinc metallopeptidase (STE24 homolog, S. cerevisiae)	10269	Hs.132642//Hs.591501	NM_005857//NP_005848	5.031	7.539	6.628	0.612	0.91	9e-05	5e-05
7898739	CDC42	cell division cycle 42 (GTP binding protein, 25kDa)	998	Hs.690198	NM_001039802//NM_001791//NM_044472//NP_001034891//NP_001782//NP_426359	4.973	8.476	7.57	0.611	0.91	0.0001	7e-05
7910001	DEGS1	degenerative spermatocyte homolog 1, lipid desaturase (Drosophila)	8560	Hs.299878	NM_003676//NM_144780//NP_003667//NP_659004	4.877	8.003	7.095	0.618	0.91	0.00013	0.0001
7894716			NA	NA	NA	4.947	11.627	10.718	0.614	0.91	0.00026	8e-05
8121161	KIAA0776	KIAA0776	23376	Hs.149367	NM_015323//NP_056138	4.344	7.476	6.563	0.655	0.91	0.00043	0.00083
8061262	NAT5	N-acetyltransferase 5 (GCN5-related, putative)	51126	Hs.368783	NM_016100//NM_181527//NM_181528//NP_057184//NP_852668//NP_852669	4.099	7.2	6.285	0.675	0.91	0.00071	0.00202
7989323	BNIP2	BCL2/adenovirus E1B 19kDa interacting protein 2	663	Hs.646490	NM_004330//NP_004321	4.57	9.153	8.242	0.637	0.91	0.00072	0.00035
8128429	CCNC	cyclin C	892	Hs.430646	NM_001013399//NM_005190//NP_001013417//NP_005181	3.934	8.341	7.434	0.685	0.91	0.00097	0.00356
8077663	JAGN1	jagunal homolog 1 (Drosophila)	84522	Hs.24054	NM_032492//NP_115881	3.973	7.249	6.336	0.685	0.91	0.00126	0.00312
8058927	TMBIM1	transmembrane BAX inhibitor motif containing 1	64114	Hs.591605	NM_022152//NP_071435	4.079	9.336	8.429	0.672	0.91	0.00132	0.00217
7983763	MAPK6	mitogen-activated protein kinase 6	5597	Hs.411847	NM_002748//NP_002739	3.744	8.489	7.577	0.707	0.91	0.00152	0.00662
8135235	PMPCB	peptidase (mitochondrial processing) beta	9512	Hs.184211	NM_004279//NP_004270	3.671	8.528	7.615	0.716	0.91	0.00247	0.00833
7895347			NA	NA	NA	3.513	4.992	4.078	0.736	0.91	0.00248	0.01348
8136248	MEST	mesoderm specific transcript homolog (mouse)	4232	Hs.270978	NM_002402//NM_177524//NM_177525//NP_002393//NP_803490//NP_803491	3.327	5.403	4.49	0.758	0.91	0.00556	0.02305
8110678	CCDC127	coiled-coil domain containing 127	133957	Hs.294145	NM_145265//NP_660308	3.06	7.183	6.27	0.801	0.91	0.00692	0.04708
7980463	SNW1	SNW domain containing 1	22938	Hs.445498	NM_012245//NP_036377	3.188	9.291	8.376	0.781	0.91	0.0103	0.0337
7951679	TIMM8B	translocase of inner mitochondrial membrane 8 homolog B (yeast)	26521	Hs.279915	NM_012459//NP_036591	2.879	7.436	6.524	0.834	0.91	0.01115	0.07362
7948906	SNORD27	small nucleolar RNA, C/D box 27	9301	NA	NR_002563	2.552	4.809	3.9	0.904	0.91	0.02004	0.15301
8081073	C3orf38	chromosome 3 open reading frame 38	285237	Hs.476944//Hs.518099	NM_173824//NP_776185	2.413	7.245	6.333	0.945	0.91	0.02696	0.20279
7892684			NA	NA	NA	2.259	8.36	7.451	0.993	0.91	0.04451	0.27148
7969243	CKAP2	cytoskeleton associated protein 2	26586	Hs.444028//Hs.640434//Hs.711762	NM_001098525//NM_018204//NP_001091995//NP_060674	2.107	7.604	6.696	1.048	0.91	0.05022	0.35465
7895056			NA	NA	NA	2.022	8.013	7.107	1.08	0.91	0.06332	0.40816
7911178	NLRP3	NLR family, pyrin domain containing 3	114548	Hs.159483	NM_001079821//NM_001127461//NM_001127462//NM_004895//NM_183395//NP_001073289//NP_001120933//NP_001120934//NP_004886//NP_899632	1.978	7.589	6.678	1.107	0.91	0.06349	0.43788
8117402	HIST1H4E	histone cluster 1, H4e	8367	Hs.662174	NM_003545//NP_003536	1.978	10.1	9.189	1.107	0.91	0.06439	0.43788
8151871	CCNE2	cyclin E2	9134	Hs.567387	NM_057749//NP_477097	1.629	6.428	5.52	1.3	0.91	0.12118	0.72042
8148265	RNF139	ring finger protein 139	11236	Hs.715660	NM_007218//NP_009149	7.9	7.47	6.572	0.523	0.9	0	0
8160487	PLAA	phospholipase A2-activating protein	9373	Hs.27182	NM_001031689//NM_004253//NP_001026859//NP_004244	6.647	7.833	6.938	0.545	0.9	2e-05	0
7982878	CHP	calcium binding protein P22	11261	Hs.406234//Hs.706184	NM_007236//NP_009167	5.576	9.37	8.472	0.579	0.9	3e-05	0
7989849	DENND4A	DENN/MADD domain containing 4A	10260	Hs.654567	NM_001144823//NM_005848//NP_001138295//NP_005839	5.896	8.373	7.474	0.568	0.9	3e-05	0
8015490	DNAJC7	DnaJ (Hsp40) homolog, subfamily C, member 7	7266	Hs.500156	NM_001144766//NM_003315//NP_001138238//NP_003306	5.553	9.23	8.334	0.578	0.9	9e-05	0
8081786	QTRTD1	queuine tRNA-ribosyltransferase domain containing 1	79691	Hs.477162	NM_024638//NP_078914	4.934	6.399	5.498	0.61	0.9	0.00013	8e-05
8041197	YPEL5	yippee-like 5 (Drosophila)	51646	Hs.515890	NM_001127399//NM_001127400//NM_001127401//NM_016061//NP_001120871//NP_001120872//NP_001120873//NP_057145	5.027	8.955	8.054	0.605	0.9	0.00015	5e-05
8143957	RHEB	Ras homolog enriched in brain	6009	Hs.283521//Hs.568850//Hs.647068	NM_005614//NP_005605	4.721	8.033	7.133	0.621	0.9	0.0002	0.00019
7985695	AKAP13	A kinase (PRKA) anchor protein 13	11214	Hs.459211//Hs.710656	NM_006738//NM_007200//NM_144767//NP_006729//NP_009131//NP_658913	4.306	8.402	7.498	0.651	0.9	0.00043	0.00096
8070557	ZNF295	zinc finger protein 295	49854	Hs.434947//Hs.618406	NM_001098402//NM_001098403//NM_020727//NP_001091872//NP_001091873//NP_065778	4.264	6.762	5.866	0.649	0.9	0.00047	0.00112
8090256	SNX4	sorting nexin 4	8723	Hs.507243	NM_003794//NP_003785	4.412	6.642	5.741	0.641	0.9	0.00052	0.00065
7955425	ATF1	activating transcription factor 1	466	Hs.648565	NM_005171//NP_005162	4.287	8.24	7.342	0.648	0.9	0.00055	0.00103
8148270	NDUFB9	NADH dehydrogenase (ubiquinone) 1 beta subcomplex, 9, 22kDa	4715	Hs.15977	NM_005005//NP_004996	4.039	9.286	8.391	0.666	0.9	0.00078	0.00249
8041212	LCLAT1	lysocardiolipin acyltransferase 1	253558	Hs.468048//Hs.662770	NM_001002257//NM_182551//NP_001002257//NP_872357	4.383	6.399	5.497	0.644	0.9	0.00082	0.00072
7982527	ZNF770	zinc finger protein 770	54989	Hs.718498	NM_014106//NP_054825	3.818	6.731	5.832	0.689	0.9	0.00133	0.00522
7896310			NA	NA	NA	3.232	9.316	8.416	0.762	0.9	0.00503	0.02994
8051573	CDC42EP3	CDC42 effector protein (Rho GTPase binding) 3	10602	Hs.369574	NM_006449//NP_006440	3.183	7.123	6.221	0.771	0.9	0.00581	0.03416
8094556	PGM2	phosphoglucomutase 2	55276	Hs.23363//Hs.607816	NM_018290//NP_060760	3.026	7.341	6.446	0.791	0.9	0.00809	0.05132
7917359	ZNHIT6	zinc finger, HIT type 6	54680	Hs.5111	NM_017953//NP_060423	2.626	7.787	6.884	0.88	0.9	0.01928	0.13078
7932069	NUDT5	nudix (nucleoside diphosphate linked moiety X)-type motif 5	11164	Hs.555956	NM_014142//NP_054861	2.558	7.33	6.434	0.89	0.9	0.02027	0.15111
7972557	GPR183	G protein-coupled receptor 183	1880	Hs.784	NM_004951//NP_004942	2.335	9.536	8.635	0.959	0.9	0.0314	0.2357
8012110	GABARAP	GABA(A) receptor-associated protein	11337	Hs.647421	NM_007278//NP_009209	2.376	8.695	7.791	0.949	0.9	0.03638	0.21793
7981978	SNRPN	small nuclear ribonucleoprotein polypeptide N	6638	Hs.555970//Hs.564847//Hs.578619//Hs.585703//Hs.592473//Hs.621316//Hs.632166	NM_003097//NM_022805//NM_022806//NM_022807//NM_022808//NP_003088//NP_073716//NP_073717//NP_073718//NP_073719//NR_001289//NR_001290//NR_001292//NR_001293//NR_001294//NR_001295//NR_003294//NR_003298//NR_003299//NR_003300//NR_003301//NR_003302//NR_003303//NR_003304//NR_003305//NR_003306//NR_003307//NR_003308//NR_003309//NR_003310//NR_003311//NR_003312//NR_003313//NR_003314//NR_003315//NR_003316//NR_…	2.123	7.429	6.532	1.028	0.9	0.04785	0.34514
8084878			NA	NA	NA	2.079	5.759	4.862	1.046	0.9	0.05254	0.37171
7895734			NA	NA	NA	1.801	5.814	4.913	1.183	0.9	0.0887	0.5711
7894479			NA	NA	NA	1.773	9.111	8.207	1.202	0.9	0.09987	0.59413
8147132	CA2	carbonic anhydrase II	760	Hs.155097	NM_000067//NP_000058	1.36	6.628	5.727	1.514	0.9	0.19087	0.98532
8177635	TAF9	TAF9 RNA polymerase II, TATA box binding protein (TBP)-associated factor, 32kDa	6880	Hs.653163	NM_001015891//NM_001015892//NM_003187//NM_016283//NP_001015891//NP_001015892//NP_003178//NP_057367	7.772	7.975	7.081	0.523	0.89	0	0
8138640	CYCS	cytochrome c, somatic	54205	Hs.437060//Hs.617193	NM_018947//NP_061820	6.067	9.466	8.576	0.557	0.89	2e-05	0
8172056	RPGR	retinitis pigmentosa GTPase regulator	6103	Hs.61438	NM_000328//NM_001034853//NP_000319//NP_001030025	5.653	7.722	6.833	0.57	0.89	2e-05	0
8130539	TAGAP	T-cell activation RhoGTPase activating protein	117289	Hs.529984	NM_054114//NM_138810//NM_152133//NP_473455//NP_620165//NP_687034	5.586	6.604	5.719	0.57	0.89	3e-05	0
7957746	SLC25A3	solute carrier family 25 (mitochondrial carrier; phosphate carrier), member 3	5250	Hs.290404	NM_002635//NM_005888//NM_213611//NP_002626//NP_005879//NP_998776	5.968	9.513	8.626	0.558	0.89	4e-05	0
8020129	VAPA	VAMP (vesicle-associated membrane protein)-associated protein A, 33kDa	9218	Hs.699980	NM_003574//NM_194434//NP_003565//NP_919415	5.485	8.667	7.775	0.578	0.89	7e-05	1e-05
8046306	GORASP2	golgi reassembly stacking protein 2, 55kDa	26003	Hs.431317	NM_015530//NP_056345	5.245	8.259	7.373	0.585	0.89	8e-05	2e-05
7955464	DAZAP2	DAZ associated protein 2	9802	Hs.369761	NM_001136264//NM_001136266//NM_001136267//NM_001136268//NM_001136269//NM_014764//NP_001129736//NP_001129738//NP_001129739//NP_001129740//NP_001129741//NP_055579	5.029	8.963	8.075	0.596	0.89	0.00015	5e-05
8092265	MRPL47	mitochondrial ribosomal protein L47	57129	Hs.283734	NM_020409//NM_177988//NP_065142//NP_817125	4.476	7.543	6.652	0.63	0.89	0.00035	0.00051
8180389	NME2	non-metastatic cells 2, protein (NM23B) expressed in	4831	Hs.463456	NM_001018137//NM_001018138//NM_001018139//NM_002512//NP_001018147//NP_001018148//NP_001018149//NP_002503	4.644	10.244	9.35	0.621	0.89	0.00039	0.00026
8044745	DDX18	DEAD (Asp-Glu-Ala-Asp) box polypeptide 18	8886	Hs.715574	NM_006773//NP_006764	4.61	9.424	8.534	0.62	0.89	0.00047	0.0003
8109475	MRPL22	mitochondrial ribosomal protein L22	29093	Hs.483924	NM_001014990//NM_014180//NP_001014990//NP_054899	4.264	8.162	7.277	0.64	0.89	0.00048	0.00112
7990879	EFTUD1	elongation factor Tu GTP binding domain containing 1	79631	Hs.459114	NM_001040610//NM_024580//NP_001035700//NP_078856	4.339	5.909	5.015	0.642	0.89	0.00051	0.00085
8152465	EIF3H	eukaryotic translation initiation factor 3, subunit H	8667	Hs.492599	NM_003756//NP_003747	4.704	9.852	8.96	0.616	0.89	0.00055	0.00021
7979906	COX16	COX16 cytochrome c oxidase assembly homolog (S. cerevisiae)	51241	Hs.709581	NM_016468//NP_057552	4.218	9.207	8.313	0.65	0.89	0.00063	0.00132
7912670	UQCRH	ubiquinol-cytochrome c reductase hinge protein	7388	Hs.481571	NM_006004//NP_005995	4.538	10.78	9.886	0.628	0.89	0.00082	0.0004
7935359			NA	NA	NA	3.85	7.179	6.29	0.679	0.89	0.00124	0.0047
8050302	ROCK2	Rho-associated, coiled-coil containing protein kinase 2	9475	Hs.591600	NM_004850//NP_004841	3.801	8.562	7.671	0.685	0.89	0.00132	0.00552
8169750	STAG2	stromal antigen 2	10735	Hs.496710//Hs.624663	NM_001042749//NM_001042750//NM_001042751//NM_006603//NP_001036214//NP_001036215//NP_001036216//NP_006594	3.847	8.361	7.474	0.678	0.89	0.00154	0.00475
7903119	ABCD3	ATP-binding cassette, sub-family D (ALD), member 3	5825	Hs.700576	NM_001122674//NM_002858//NP_001116146//NP_002849	3.382	6.767	5.881	0.729	0.89	0.00343	0.01973
8180298	TCEB1	transcription elongation factor B (SIII), polypeptide 1 (15kDa, elongin C)	6921	Hs.554594	NM_005648//NP_005639	3.629	10.016	9.125	0.703	0.89	0.00361	0.00949
7925589	SMYD3	SET and MYND domain containing 3	64754	Hs.567571	NM_022743//NP_073580	3.274	6.225	5.335	0.748	0.89	0.00428	0.0267
8180395	GRINL1A	glutamate receptor, ionotropic, N-methyl D-aspartate-like 1A	81488	Hs.437256	NM_001018102//NM_001018103//NM_015532//NP_001018112//NP_001018113//NP_056347	3.26	7.222	6.329	0.751	0.89	0.00475	0.02774
8078214	RAB5A	RAB5A, member RAS oncogene family	5868	Hs.475663	NM_004162//NP_004153	3.138	9.134	8.245	0.767	0.89	0.00833	0.03847
8148280	SQLE	squalene epoxidase	6713	Hs.71465	NM_003129//NP_003120	2.835	7.767	6.874	0.825	0.89	0.01137	0.0817
8035765	ZNF14	zinc finger protein 14	7561	Hs.659932	NM_021030//NP_066358	2.857	4.951	4.064	0.814	0.89	0.01151	0.07757
8047372	NDUFB3	NADH dehydrogenase (ubiquinone) 1 beta subcomplex, 3, 12kDa	4709	Hs.109760	NM_002491//NP_002482	2.84	7.733	6.84	0.823	0.89	0.01471	0.08074
7895671			NA	NA	NA	2.533	4.413	3.528	0.887	0.89	0.02134	0.15918
7913869	STMN1	stathmin 1/oncoprotein 18	3925	Hs.209983	NM_001145454//NM_005563//NM_203399//NM_203401//NP_001138926//NP_005554//NP_981944//NP_981946//XR_042017//XR_042018//XR_042019	2.556	8.258	7.365	0.888	0.89	0.02242	0.15174
7894515			NA	NA	NA	2.198	8.225	7.338	0.99	0.89	0.04302	0.30296
8132013	CHN2	chimerin (chimaerin) 2	1124	Hs.654611//Hs.654753//Hs.663145//Hs.710429	NM_001039936//NM_004067//NP_001035025//NP_004058	2.161	7.066	6.176	1.006	0.89	0.05479	0.32328
7901052	SNORD38B	small nucleolar RNA, C/D box 38B	94163	NA	NR_001457	1.93	6.704	5.81	1.108	0.89	0.06997	0.47185
8115327	SPARC	secreted protein, acidic, cysteine-rich (osteonectin)	6678	Hs.111779//Hs.708558	NM_003118//NP_003109	1.902	6.448	5.554	1.122	0.89	0.07685	0.49241
7906377	MNDA	myeloid cell nuclear differentiation antigen	4332	Hs.153837	NM_002432//NP_002423	1.534	6.313	5.426	1.337	0.89	0.1424	0.81025
8179481	HLA-DRA	major histocompatibility complex, class II, DR alpha	3122	Hs.520048	NM_019111//NP_061984	1.547	10.488	9.6	1.329	0.89	0.14609	0.79769
7931226	ZRANB1	zinc finger, RAN-binding domain containing 1	54764	Hs.595158	NM_017580//NP_060050	8.359	8.477	7.595	0.507	0.88	0	0
8135718	ING3	inhibitor of growth family, member 3	54556	Hs.489811	NM_019071//NM_198267//NP_061944//NP_938008	6.565	8.268	7.389	0.537	0.88	1e-05	0
7934920	LIPA	lipase A, lysosomal acid, cholesterol esterase	3988	Hs.643030	NM_000235//NM_001127605//NP_000226//NP_001121077	5.67	6.079	5.204	0.561	0.88	5e-05	0
8127544	EEF1A1	eukaryotic translation elongation factor 1 alpha 1	1915	Hs.520703//Hs.586423//Hs.644639//Hs.697944//Hs.708256//Hs.713109	NM_001402//NP_001393	5.359	6.742	5.858	0.579	0.88	5e-05	1e-05
7917771	DNTTIP2	deoxynucleotidyltransferase, terminal, interacting protein 2	30836	Hs.85769	NM_014597//NP_055412	5.564	9.551	8.669	0.569	0.88	7e-05	0
8050278	PDIA6	protein disulfide isomerase family A, member 6	10130	Hs.212102	NM_005742//NP_005733	5.118	8.345	7.462	0.588	0.88	8e-05	4e-05
8010949	GLOD4	glyoxalase domain containing 4	51031	Hs.279061//Hs.595572	NM_016080//NP_057164	5.023	7.509	6.631	0.589	0.88	0.00011	5e-05
8130087	PPIL4	peptidylprolyl isomerase (cyclophilin)-like 4	85313	Hs.593411	NM_139126//NP_624311	4.93	8.868	7.992	0.593	0.88	0.00011	8e-05
8139859	GUSB	glucuronidase, beta	2990	Hs.255230	NM_000181//NP_000172	4.768	8.024	7.14	0.607	0.88	0.00015	0.00016
8052149	PSME4	proteasome (prosome, macropain) activator subunit 4	23198	Hs.413801	NM_014614//NP_055429	4.633	7.956	7.078	0.611	0.88	0.00023	0.00027
7927972	VPS26A	vacuolar protein sorting 26 homolog A (S. pombe)	9559	Hs.499925	NM_001035260//NM_004896//NP_001030337//NP_004887	4.89	8.723	7.845	0.596	0.88	0.0003	0.0001
8022473	ESCO1	establishment of cohesion 1 homolog 1 (S. cerevisiae)	114799	Hs.464733	NM_052911//NP_443143	4.452	6.902	6.018	0.627	0.88	0.00034	0.00055
8043105	KCMF1	potassium channel modulatory factor 1	56888	Hs.654968	NM_020122//NP_064507	4.505	9.582	8.699	0.622	0.88	0.00099	0.00045
7938422	CTR9	Ctr9, Paf1/RNA polymerase II complex component, homolog (S. cerevisiae)	9646	Hs.173288	NM_014633//NP_055448	3.894	7.973	7.092	0.669	0.88	0.00106	0.00407
8064879	TRMT6	tRNA methyltransferase 6 homolog (S. cerevisiae)	51605	Hs.128791	NM_015939//NP_057023	3.861	7.991	7.111	0.671	0.88	0.00119	0.00454
7922095	BRP44	brain protein 44	25874	Hs.517768	NM_001143674//NM_015415//NP_001137146//NP_056230//NR_026550	3.827	7.947	7.07	0.672	0.88	0.00138	0.00507
7983744	TMOD3	tropomodulin 3 (ubiquitous)	29766	Hs.4998	NM_014547//NP_055362	3.964	8.714	7.833	0.663	0.88	0.00173	0.00322
8170859	RPL10	ribosomal protein L10	6134	Hs.534404//Hs.657751	NM_006013//NP_006004//NR_026898	3.803	8.109	7.224	0.68	0.88	0.0018	0.00548
7892680			NA	NA	NA	3.861	11.899	11.021	0.669	0.88	0.00198	0.00454
8001876	NAE1	NEDD8 activating enzyme E1 subunit 1	8883	Hs.460978	NM_001018159//NM_001018160//NM_003905//NP_001018169//NP_001018170//NP_003896	3.324	5.597	4.716	0.733	0.88	0.00378	0.02324
8151644	FAM82B	family with sequence similarity 82, member B	51115	Hs.145386	NM_016033//NP_057117	3.36	6.195	5.32	0.723	0.88	0.00396	0.021
8180373	SUMO1	SMT3 suppressor of mif two 3 homolog 1 (S. cerevisiae)	7341	Hs.596171//Hs.81424	NM_001005781//NM_001005782//NM_003352//NP_001005781//NP_001005782//NP_003343	3.168	7.331	6.454	0.752	0.88	0.00532	0.03555
7905691	RPS27	ribosomal protein S27	6232	Hs.546291//Hs.654475	NM_001030//NP_001021	3.072	12.603	11.721	0.772	0.88	0.00823	0.04566
8102311	CASP6	caspase 6, apoptosis-related cysteine peptidase	839	Hs.654616	NM_001226//NM_032992//NP_001217//NP_116787	2.787	5.968	5.085	0.825	0.88	0.01255	0.09134
7952069	C11orf60	chromosome 11 open reading frame 60	56912	Hs.533738	NM_020153//NP_064538	2.703	6.4	5.524	0.837	0.88	0.01456	0.11047
8097513	MGST2	microsomal glutathione S-transferase 2	4258	Hs.81874	NM_002413//NP_002404	2.69	9.374	8.495	0.842	0.88	0.02223	0.11371
8173812	NSBP1	nucleosomal binding protein 1	79366	Hs.282204	NM_030763//NP_110390	2.522	5.97	5.094	0.88	0.88	0.02244	0.16284
8138553	FAM126A	family with sequence similarity 126, member A	84668	Hs.85603	NM_032581//NP_115970	2.441	6.93	6.049	0.906	0.88	0.02578	0.19187
7895878			NA	NA	NA	2.369	11.071	10.189	0.928	0.88	0.03423	0.22089
8178598	CLIC1	chloride intracellular channel 1	1192	Hs.414565	NM_001288//NP_001279	2.112	4.896	4.018	1.011	0.88	0.04897	0.35166
7894491			NA	NA	NA	2.106	5.196	4.313	1.019	0.88	0.04996	0.35525
8047443	STRADB	STE20-related kinase adaptor beta	55437	Hs.652338	NM_018571//NP_061041	1.9	6.46	5.582	1.102	0.88	0.07589	0.4939
7941444	CTSW	cathepsin W	1521	Hs.416848	NM_001335//NP_001326	1.791	7.001	6.123	1.159	0.88	0.09029	0.57926
8133876	CD36	CD36 molecule (thrombospondin receptor)	948	Hs.120949	NM_000072//NM_001001547//NM_001001548//NM_001127443//NM_001127444//NP_000063//NP_001001547//NP_001001548//NP_001120915//NP_001120916	1.038	6.285	5.4	1.909	0.88	0.31317	1
8128322	C6orf66	chromosome 6 open reading frame 66	29078	Hs.512144//Hs.591333	NM_014165//NP_054884	5.008	6.796	5.924	0.586	0.87	0.0001	6e-05
8114158	PPP2CA	protein phosphatase 2 (formerly 2A), catalytic subunit, alpha isoform	5515	Hs.105818	NM_002715//NP_002706	5.372	9.237	8.363	0.571	0.87	0.00014	1e-05
7906662	UFC1	ubiquitin-fold modifier conjugating enzyme 1	51506	Hs.301412	NM_016406//NP_057490	4.817	9.936	9.063	0.597	0.87	0.00021	0.00013
8132929	GBAS	glioblastoma amplified sequence	2631	Hs.591069	NM_001483//NP_001474	4.557	6.281	5.413	0.609	0.87	0.00028	0.00037
8018439	H3F3B	H3 histone, family 3B (H3.3B)	3021	Hs.180877//Hs.718428	NM_005324//NP_005315	4.984	9.686	8.82	0.583	0.87	0.00042	6e-05
7919751	MCL1	myeloid cell leukemia sequence 1 (BCL2-related)	4170	Hs.632486	NM_021960//NM_182763//NP_068779//NP_877495	4.094	9.724	8.85	0.646	0.87	0.00106	0.00206
8051998	MCFD2	multiple coagulation factor deficiency 2	90411	Hs.293689	NM_139279//NP_644808	3.864	8.065	7.197	0.661	0.87	0.0012	0.00449
8083757	NMD3	NMD3 homolog (S. cerevisiae)	51068	Hs.598836	NM_015938//NP_057022	4.101	8.411	7.543	0.641	0.87	0.00121	0.00201
8021228	SMAD4	SMAD family member 4	4089	Hs.75862	NM_005359//NP_005350	3.924	7.93	7.064	0.654	0.87	0.00136	0.00368
8044965	TSN	translin	7247	Hs.75066	NM_004622//NP_004613	3.897	8.57	7.7	0.659	0.87	0.00151	0.00403
8129095			NA	NA	NA	3.551	9.351	8.482	0.695	0.87	0.00246	0.01203
8151587	C8orf59	chromosome 8 open reading frame 59	401466	Hs.443072	NM_001099670//NM_001099671//NM_001099672//NM_001099673//NP_001093140//NP_001093141//NP_001093142//NP_001093143	3.457	7.283	6.414	0.706	0.87	0.00297	0.01589
8150266	LSM1	LSM1 homolog, U6 small nuclear RNA associated (S. cerevisiae)	27257	Hs.425311	NM_014462//NP_055277	3.508	8.298	7.424	0.704	0.87	0.00328	0.01368
7893630			NA	NA	NA	3.481	9.556	8.682	0.707	0.87	0.00343	0.01481
7980438	SPTLC2	serine palmitoyltransferase, long chain base subunit 2	9517	Hs.435661	NM_004863//NP_004854	3.54	8.698	7.824	0.7	0.87	0.00405	0.01243
8163481	CDC26	cell division cycle 26 homolog (S. cerevisiae)	246184	Hs.718531	NM_139286//NP_644815	3.473	8.575	7.702	0.707	0.87	0.00494	0.01517
7915594			NA	NA	NA	3.181	9.006	8.134	0.746	0.87	0.00522	0.03434
8138912	LSM5	LSM5 homolog, U6 small nuclear RNA associated (S. cerevisiae)	23658	Hs.424908	NM_001130710//NM_001139499//NM_012322//NP_001124182//NP_001132971//NP_036454//NR_024466	3.022	6.039	5.167	0.77	0.87	0.00733	0.05184
7892742			NA	NA	NA	3.083	8.321	7.453	0.758	0.87	0.00771	0.04439
8055624	ZEB2	zinc finger E-box binding homeobox 2	9839	Hs.34871	NM_014795//NP_055610//XM_001723541//XM_001723999//XM_001724917//XP_001723593//XP_001724051//XP_001724969	3.111	9.329	8.461	0.753	0.87	0.00822	0.04129
8177478	RAD17	RAD17 homolog (S. pombe)	5884	Hs.16184	NM_002873//NM_133338//NM_133339//NM_133340//NM_133341//NM_133342//NM_133343//NM_133344//NP_002864//NP_579916//NP_579917//NP_579918//NP_579919//NP_579920//NP_579921//NP_579922	2.68	6.387	5.516	0.837	0.87	0.01538	0.11625
8068898	HIST1H2BK	histone cluster 1, H2bk	85236	Hs.437275//Hs.689116	NM_080593//NP_542160	2.633	8.343	7.476	0.843	0.87	0.01798	0.12881
7893001			NA	NA	NA	2.514	9.296	8.426	0.875	0.87	0.02256	0.16555
7985202	PSMA4	proteasome (prosome, macropain) subunit, alpha type, 4	5685	Hs.251531	NM_001102667//NM_001102668//NM_002789//NP_001096137//NP_001096138//NP_002780	2.454	9.781	8.907	0.896	0.87	0.03384	0.18696
7975779	FOS	v-fos FBJ murine osteosarcoma viral oncogene homolog	2353	Hs.718415	NM_005252//NP_005243	2.221	7.575	6.707	0.96	0.87	0.03958	0.2908
7892882			NA	NA	NA	2.082	9.03	8.158	1.016	0.87	0.06018	0.36986
7896291			NA	NA	NA	1.91	5.219	4.347	1.089	0.87	0.07387	0.48648
7893751			NA	NA	NA	1.958	7.35	6.48	1.064	0.87	0.07414	0.45183
8068610			NA	NA	NA	1.81	5.351	4.478	1.141	0.87	0.08828	0.5638
7894399			NA	NA	NA	1.581	7.43	6.558	1.282	0.87	0.1407	0.76522
8020508	RIOK3	RIO kinase 3 (yeast)	8780	Hs.445511	NM_003831//NP_003822	7.045	8.104	7.245	0.514	0.86	0	0
8130567	TCP1	t-complex 1	6950	Hs.363137	NM_001008897//NM_030752//NP_001008897//NP_110379	7.099	10.853	9.99	0.516	0.86	0	0
7927285	RHEB	Ras homolog enriched in brain	6009	Hs.283521//Hs.568850//Hs.647068	NM_005614//NP_005605	5.979	8.412	7.55	0.542	0.86	2e-05	0
7999326	USP7	ubiquitin specific peptidase 7 (herpes virus-associated)	7874	Hs.706830	NM_003470//NP_003461	6.098	9.282	8.417	0.54	0.86	3e-05	0
8055672	MMADHC	methylmalonic aciduria (cobalamin deficiency) cblD type, with homocystinuria	27249	Hs.5324	NM_015702//NP_056517	5.49	9.2	8.337	0.559	0.86	3e-05	1e-05
8016552	PHB	prohibitin	5245	Hs.514303	NM_002634//NP_002625	4.959	8.861	8.006	0.577	0.86	0.00011	7e-05
7894041			NA	NA	NA	4.924	8.133	7.276	0.58	0.86	0.00021	8e-05
8070655	U2AF1	U2 small nuclear RNA auxiliary factor 1	7307	Hs.365116	NM_001025203//NM_001025204//NM_006758//NP_001020374//NP_001020375//NP_006749	4.819	8.56	7.701	0.587	0.86	0.00033	0.00013
8105545	IPO11	importin 11	51194	Hs.482269	NM_001134779//NM_016338//NP_001128251//NP_057422	4.438	6.001	5.142	0.61	0.86	0.00035	0.00058
8161192	RNF38	ring finger protein 38	152006	Hs.333503	NM_022781//NM_194328//NM_194329//NM_194330//NM_194332//NP_073618//NP_919309//NP_919310//NP_919311//NP_919313	4.299	8.206	7.344	0.621	0.86	0.00049	0.00098
8020323	RNMT	RNA (guanine-7-) methyltransferase	8731	Hs.592347	NM_003799//NP_003790	4.242	6.307	5.446	0.625	0.86	0.0005	0.00121
7916910	LRRC40	leucine rich repeat containing 40	55631	Hs.147836	NM_017768//NP_060238	4.315	6.54	5.68	0.619	0.86	0.00051	0.00093
8106271	TINP1	TGF beta-inducible nuclear protein 1	10412	Hs.482526	NM_014886//NP_055701	4.098	9.419	8.555	0.638	0.86	0.00068	0.00203
7944285	ARCN1	archain 1	372	Hs.33642	NM_001142281//NM_001655//NP_001135753//NP_001646	4.441	9.073	8.213	0.61	0.86	0.00071	0.00058
7908988	SNRPE	small nuclear ribonucleoprotein polypeptide E	6635	Hs.334612//Hs.654418	NM_003094//NP_003085	4.049	7.239	6.382	0.637	0.86	0.00075	0.0024
7922656	ACBD6	acyl-Coenzyme A binding domain containing 6	84320	Hs.200051	NM_032360//NP_115736	4.08	6.21	5.354	0.633	0.86	0.00086	0.00216
7962194	LOC440093	histone H3-like	440093	Hs.448697	NM_001013699//NP_001013721	4.389	7.442	6.58	0.615	0.86	0.00091	0.0007
8021147	IER3IP1	immediate early response 3 interacting protein 1	51124	Hs.653122	NM_016097//NP_057181	3.817	8.724	7.863	0.661	0.86	0.00137	0.00524
8103755	FBXO8	F-box protein 8	26269	Hs.76917	NM_012180//NP_036312	3.752	7.405	6.543	0.667	0.86	0.00153	0.00646
7896427			NA	NA	NA	4.028	10.959	10.097	0.642	0.86	0.00174	0.00259
7895559			NA	NA	NA	3.797	10.386	9.528	0.66	0.86	0.00181	0.00559
8042107			NA	NA	NA	3.712	7.981	7.122	0.669	0.86	0.00215	0.00733
8130988	C6orf35	chromosome 6 open reading frame 35	729515	Hs.157212//Hs.535817	NM_018452//NP_060922	3.574	6.757	5.899	0.683	0.86	0.00261	0.01123
7995479	PAPD5	PAP associated domain containing 5	64282	Hs.514342	NM_001040284//NM_001040285//NP_001035374//NP_001035375	3.537	6.238	5.38	0.687	0.86	0.00297	0.01255
8172035	DYNLT3	dynein, light chain, Tctex-type 3	6990	Hs.446392	NM_006520//NP_006511	3.407	8.496	7.641	0.701	0.86	0.00319	0.01837
8162276	NFIL3	nuclear factor, interleukin 3 regulated	4783	Hs.79334	NM_005384//NP_005375	3.319	8.438	7.574	0.719	0.86	0.00382	0.02357
8043197	VAMP8	vesicle-associated membrane protein 8 (endobrevin)	8673	Hs.714302	NM_003761//NP_003752	3.54	10.5	9.636	0.692	0.86	0.0043	0.01243
8032480	LSM7	LSM7 homolog, U6 small nuclear RNA associated (S. cerevisiae)	51690	Hs.512610	NM_016199//NP_057283	3.351	7.756	6.893	0.714	0.86	0.00451	0.02154
8151993	COX6C	cytochrome c oxidase subunit VIc	1345	Hs.351875	NM_004374//NP_004365	3.351	10.897	10.04	0.709	0.86	0.00673	0.02154
8101260	ANTXR2	anthrax toxin receptor 2	118429	Hs.162963	NM_058172//NP_477520	3.236	9.938	9.083	0.723	0.86	0.00681	0.02962
8150877	SNORD54	small nucleolar RNA, C/D box 54	26795	NA	NR_002437	2.877	7.066	6.206	0.786	0.86	0.01046	0.07397
7896651			NA	NA	NA	2.89	9.356	8.497	0.783	0.86	0.01192	0.07171
7980744	RPS6KA5	ribosomal protein S6 kinase, 90kDa, polypeptide 5	9252	Hs.510225	NM_004755//NM_182398//NP_004746//NP_872198	2.779	6.067	5.203	0.809	0.86	0.01341	0.09304
7895846			NA	NA	NA	2.709	8.423	7.565	0.818	0.86	0.01494	0.10901
7968344	ALOX5AP	arachidonate 5-lipoxygenase-activating protein	241	Hs.507658	NM_001629//NP_001620	2.587	7.828	6.964	0.851	0.86	0.01876	0.14215
8112967	TMEM167A	transmembrane protein 167A	153339	Hs.355606	NM_174909//NP_777569	2.668	7.889	7.033	0.825	0.86	0.02189	0.11936
7965335	DUSP6	dual specificity phosphatase 6	1848	Hs.298654	NM_001946//NM_022652//NP_001937//NP_073143	2.43	7.801	6.941	0.888	0.86	0.0258	0.1961
7896619			NA	NA	NA	2.318	5.365	4.506	0.92	0.86	0.03435	0.24338
7893955			NA	NA	NA	2.278	5.007	4.149	0.93	0.86	0.03515	0.26218
8083592			NA	NA	NA	2.289	8.593	7.731	0.931	0.86	0.03608	0.25691
7936091	USMG5	up-regulated during skeletal muscle growth 5 homolog (mouse)	84833	Hs.500921	NM_032747//NP_116136	2.316	10.003	9.14	0.924	0.86	0.04084	0.2443
7894242			NA	NA	NA	2.22	6.095	5.237	0.949	0.86	0.04579	0.29132
7896082			NA	NA	NA	2.041	10.105	9.244	1.019	0.86	0.06654	0.39576
7983306	WDR76	WD repeat domain 76	79968	Hs.250154	NM_024908//NP_079184	1.861	6.749	5.887	1.102	0.86	0.07943	0.52351
7968637	CCNA1	cyclin A1	8900	Hs.417050	NM_001111045//NM_001111046//NM_001111047//NM_003914//NP_001104515//NP_001104516//NP_001104517//NP_003905	1.425	6.911	6.056	1.378	0.86	0.17252	0.91859
7969703	IPO5	importin 5	3843	Hs.712598	NM_002271//NP_002262	5.675	8.334	7.485	0.544	0.85	2e-05	0
7912928	SDHB	succinate dehydrogenase complex, subunit B, iron sulfur (Ip)	6390	Hs.465924	NM_003000//NP_002991	5.322	7.415	6.562	0.56	0.85	6e-05	1e-05
7909992	FBXO28	F-box protein 28	23219	Hs.64691	NM_001136115//NM_015176//NP_001129587//NP_055991	4.873	6.936	6.087	0.578	0.85	0.00015	0.0001
8150089	TMEM66	transmembrane protein 66	51669	Hs.521487	NM_016127//NP_057211	4.97	10.391	9.536	0.577	0.85	0.00017	7e-05
8067382	PSMA7	proteasome (prosome, macropain) subunit, alpha type, 7	5688	Hs.233952	NM_002792//NP_002783	4.748	9.949	9.103	0.582	0.85	0.00037	0.00017
8083523	GMPS	guanine monphosphate synthetase	8833	Hs.591314	NM_003875//NP_003866	4.315	7.283	6.431	0.613	0.85	0.00059	0.00093
8150126	PPP2CB	protein phosphatase 2 (formerly 2A), catalytic subunit, beta isoform	5516	Hs.491440	NM_001009552//NM_004156//NP_001009552//NP_004147	3.988	7.533	6.682	0.637	0.85	0.00119	0.00296
8067011	ADNP	activity-dependent neuroprotector homeobox	23394	Hs.570355	NM_015339//NM_181442//NP_056154//NP_852107	4.185	8.418	7.567	0.621	0.85	0.00132	0.00149
7990090	hCG_2004593	ribosomal protein L17 pseudogene 39	645296	Hs.551944	NM_001093733//NP_001087202	3.701	9.551	8.702	0.663	0.85	0.00194	0.00759
8033987	ICAM3	intercellular adhesion molecule 3	3385	Hs.654563	NM_002162//NP_002153	3.569	6.925	6.079	0.674	0.85	0.00232	0.0114
8034416	RPL10	ribosomal protein L10	6134	Hs.534404//Hs.657751	NM_006013//NP_006004//NR_026898	3.575	8.531	7.677	0.68	0.85	0.00245	0.01119
8157933	ZBTB43	zinc finger and BTB domain containing 43	23099	Hs.355581//Hs.718657	NM_001135776//NM_014007//NP_001129248//NP_054726	3.451	7.833	6.987	0.688	0.85	0.00297	0.01617
8052680	RAB1A	RAB1A, member RAS oncogene family	5861	Hs.310645	NM_004161//NM_015543//NP_004152//NP_056358	3.74	10.505	9.65	0.663	0.85	0.00322	0.00671
8047815	FASTKD2	FAST kinase domains 2	22868	Hs.5930	NM_001136193//NM_001136194//NM_014929//NP_001129665//NP_001129666//NP_055744	3.207	6.207	5.354	0.726	0.85	0.00489	0.03203
7971858			NA	NA	NA	3.24	8.813	7.964	0.718	0.85	0.00549	0.0293
8013741	SDF2	stromal cell-derived factor 2	6388	Hs.514036	NM_006923//NP_008854	3.164	8.858	8.004	0.733	0.85	0.00619	0.03592
8088384	PDHB	pyruvate dehydrogenase (lipoamide) beta	5162	Hs.161357	NM_000925//NP_000916	3.042	7.868	7.017	0.749	0.85	0.00748	0.04929
7896200			NA	NA	NA	3.179	8.459	7.606	0.73	0.85	0.00774	0.03452
7972577	RPS26P47	ribosomal protein S26 pseudogene 47	400156	NA	NR_002225	2.988	9.95	9.095	0.761	0.85	0.00789	0.05645
8090893	MSL2	male-specific lethal 2 homolog (Drosophila)	55167	Hs.18631	NM_001145417//NM_018133//NP_001138889//NP_060603	3.058	8.399	7.553	0.742	0.85	0.00985	0.04732
7950906	CTSC	cathepsin C	1075	Hs.128065//Hs.706874	NM_001114173//NM_001814//NM_148170//NP_001107645//NP_001805//NP_680475	2.855	6.219	5.367	0.783	0.85	0.01053	0.07794
7892786			NA	NA	NA	2.646	7.806	6.956	0.824	0.85	0.01725	0.12523
8135638	ST7	suppression of tumorigenicity 7	7982	Hs.368131	NM_018412//NM_021908//NP_060882//NP_068708	2.672	5.353	4.507	0.814	0.85	0.01939	0.11832
8009008	METTL2A	methyltransferase like 2A	339175	Hs.381204	NM_001005372//NM_181725//NP_001005372//NP_859076	2.54	5.923	5.072	0.85	0.85	0.02102	0.15689
7894937			NA	NA	NA	2.351	3.77	2.918	0.902	0.85	0.03082	0.22864
8046975	WDR75	WD repeat domain 75	84128	Hs.399984	NM_032168//NP_115544	2.32	7.765	6.919	0.905	0.85	0.03749	0.24247
8124540	HIST1H2AM	histone cluster 1, H2am	8336	Hs.134999	NM_003514//NP_003505	2.144	5.544	4.692	0.968	0.85	0.0467	0.33294
7926545	PLXDC2	plexin domain containing 2	84898	Hs.658134	NM_032812//NP_116201	1.864	6.387	5.534	1.087	0.85	0.08124	0.5212
8107005	CAST	calpastatin	831	Hs.436186	NM_001042440//NM_001042441//NM_001042442//NM_001042443//NM_001042444//NM_001042445//NM_001042446//NM_001750//NM_173060//NM_173061//NM_173063//NP_001035905//NP_001035906//NP_001035907//NP_001035908//NP_001035909//NP_001035910//NP_001035911//NP_001741//NP_775083//NP_775084//NP_775086	1.483	7.779	6.925	1.328	0.85	0.15554	0.86032
8077513	THUMPD3	THUMP domain containing 3	25917	Hs.443081	NM_001114092//NM_015453//NP_001107564//NP_056268	7.101	7.502	6.662	0.502	0.84	0	0
8090546	CNBP	CCHC-type zinc finger, nucleic acid binding protein	7555	Hs.518249	NM_001127192//NM_001127193//NM_001127194//NM_001127195//NM_001127196//NM_003418//NP_001120664//NP_001120665//NP_001120666//NP_001120667//NP_001120668//NP_003409	6.586	8.839	8.003	0.51	0.84	0	0
7996290	CMTM1	CKLF-like MARVEL transmembrane domain containing 1	113540	Hs.15159//Hs.698621//Hs.710181	NM_052999//NM_181268//NM_181269//NM_181270//NM_181271//NM_181272//NM_181283//NM_181296//NP_443725//NP_851785//NP_851786//NP_851787//NP_851788//NP_851789//NP_851800//NP_851813	6.365	6.433	5.596	0.516	0.84	1e-05	0
7965471	UBE2N	ubiquitin-conjugating enzyme E2N (UBC13 homolog, yeast)	7334	Hs.524630	NM_003348//NP_003339	6.161	7.823	6.986	0.522	0.84	3e-05	0
8123148	MRPL18	mitochondrial ribosomal protein L18	29074	Hs.416998	NM_014161//NP_054880	5.507	7.605	6.76	0.547	0.84	3e-05	1e-05
8040173	TAF1B	TATA box binding protein (TBP)-associated factor, RNA polymerase I, B, 63kDa	9014	Hs.584833	NM_005680//NP_005671	5.456	6.102	5.26	0.548	0.84	0.00015	1e-05
8047518	NOP58	NOP58 ribonucleoprotein homolog (yeast)	51602	Hs.471104	NM_015934//NP_057018	4.594	9.428	8.592	0.583	0.84	0.00024	0.00032
8101143	NUP54	nucleoporin 54kDa	53371	Hs.430435	NM_017426//NP_059122	4.524	6.862	6.018	0.593	0.84	0.00035	0.00042
8090277	OSBPL11	oxysterol binding protein-like 11	114885	Hs.477440	NM_022776//NP_073613	4.456	6.252	5.41	0.596	0.84	0.00043	0.00055
8115606	SLU7	SLU7 splicing factor homolog (S. cerevisiae)	10569	Hs.435342	NM_006425//NP_006416	4.03	9.072	8.231	0.627	0.84	0.0008	0.00257
7930470	SHOC2	soc-2 suppressor of clear homolog (C. elegans)	8036	Hs.104315	NM_007373//NP_031399	4.297	9.193	8.357	0.602	0.84	0.00124	0.00099
8050548	LAPTM4A	lysosomal protein transmembrane 4 alpha	9741	Hs.467807	NM_014713//NP_055528	4.039	10.541	9.7	0.626	0.84	0.00127	0.00249
8171001	FUNDC2	FUN14 domain containing 2	65991	Hs.356050	NM_023934//NP_076423	3.697	6.852	6.013	0.655	0.84	0.00178	0.00768
8039961	ACP1	acid phosphatase 1, soluble	52	Hs.558296	NM_001040649//NM_004300//NM_007099//NP_001035739//NP_004291//NP_009030//NR_024080	4.068	9.179	8.337	0.624	0.84	0.00186	0.00225
7995994	RSPRY1	ring finger and SPRY domain containing 1	89970	Hs.460885	NM_133368//NP_588609	3.652	6.655	5.82	0.657	0.84	0.00194	0.00884
8084844	OPA1	optic atrophy 1 (autosomal dominant)	4976	Hs.594504	NM_015560//NM_130831//NM_130832//NM_130833//NM_130834//NM_130835//NM_130836//NM_130837//NP_056375//NP_570844//NP_570845//NP_570846//NP_570847//NP_570848//NP_570849//NP_570850	3.688	8.59	7.747	0.66	0.84	0.00238	0.0079
8103011	OTUD4	OTU domain containing 4	54726	Hs.270851	NM_001102653//NM_017493//NM_199324//NP_001096123//NP_059963//NP_955356	3.394	6.189	5.353	0.687	0.84	0.00343	0.01907
8028104	HCST	hematopoietic cell signal transducer	10870	Hs.117339	NM_001007469//NM_014266//NP_001007470//NP_055081	3.332	7.936	7.095	0.698	0.84	0.00375	0.02273
7932160	FAM107B	family with sequence similarity 107, member B	83641	Hs.446315	NM_031453//NP_113641	3.308	8.406	7.564	0.702	0.84	0.00412	0.0243
7944722	UBASH3B	ubiquitin associated and SH3 domain containing, B	84959	Hs.444075	NM_032873//NP_116262	3.361	6.019	5.18	0.692	0.84	0.00463	0.02094
8084704	EIF4A2	eukaryotic translation initiation factor 4A, isoform 2	1974	Hs.518475//Hs.599481	NM_001967//NP_001958	3.172	5.823	4.981	0.721	0.84	0.0054	0.03517
7960359			NA	NA	NA	3.158	11.998	11.158	0.722	0.84	0.00692	0.0365
8014063	EVI2B	ecotropic viral integration site 2B	2124	Hs.5509	NM_006495//NP_006486	3.023	8.298	7.46	0.741	0.84	0.00739	0.05171
8111629	NUP155	nucleoporin 155kDa	9631	Hs.547696	NM_004298//NM_153485//NP_004289//NP_705618	2.804	6.927	6.088	0.781	0.84	0.01196	0.08782
7968242	GTF3A	general transcription factor IIIA	2971	Hs.445977	NM_002097//NP_002088//XM_001715623//XM_001716951//XM_001717641//XP_001715675//XP_001717003//XP_001717693	2.845	8.801	7.963	0.772	0.84	0.01214	0.0798
7896586			NA	NA	NA	2.725	8.914	8.071	0.8	0.84	0.01733	0.10517
7969060	FNDC3A	fibronectin type III domain containing 3A	22862	Hs.508010	NM_001079673//NM_014923//NP_001073141//NP_055738	2.484	8.036	7.201	0.849	0.84	0.0231	0.176
7893079			NA	NA	NA	2.471	9.668	8.826	0.859	0.84	0.027	0.18069
7985555			NA	NA	NA	2.4	6.271	5.429	0.878	0.84	0.02744	0.20801
8035579			NA	NA	NA	2.44	4.076	3.237	0.862	0.84	0.0281	0.19225
7894280			NA	NA	NA	2.361	7.225	6.381	0.89	0.84	0.03274	0.22431
7894927			NA	NA	NA	2.276	5.732	4.895	0.908	0.84	0.0359	0.26315
7964271	PRIM1	primase, DNA, polypeptide 1 (49kDa)	5557	Hs.534339	NM_000946//NP_000937	2.151	6.202	5.358	0.957	0.84	0.04667	0.32894
7919166			NA	NA	NA	1.845	7.572	6.737	1.074	0.84	0.08186	0.53596
7893534			NA	NA	NA	1.646	7.423	6.587	1.186	0.84	0.12501	0.70486
8180331	UBE2D3	ubiquitin-conjugating enzyme E2D 3 (UBC4/5 homolog, yeast)	7323	Hs.518773	NM_003340//NM_181886//NM_181887//NM_181888//NM_181889//NM_181890//NM_181891//NM_181892//NM_181893//NP_003331//NP_871615//NP_871616//NP_871617//NP_871618//NP_871619//NP_871620//NP_871621//NP_871622	1.543	4.694	3.853	1.262	0.84	0.14109	0.80155
7911078	PPPDE1	PPPDE peptidase domain containing 1	51029	Hs.498317	NM_016076//NP_057160	6.226	7.007	6.177	0.515	0.83	1e-05	0
8122732			NA	NA	NA	5.825	4.843	4.009	0.529	0.83	4e-05	0
8091941	PDCD10	programmed cell death 10	11235	Hs.478150	NM_007217//NM_145859//NM_145860//NP_009148//NP_665858//NP_665859	5.053	9.008	8.183	0.553	0.83	0.00019	5e-05
7918847	RP5-1000E10.4	suppressor of IKK epsilon	80143	Hs.709277	NM_001102396//NM_025073//NP_001095866//NP_079349	4.695	6.493	5.662	0.574	0.83	0.00031	0.00021
8017235	APPBP2	amyloid beta precursor protein (cytoplasmic tail) binding protein 2	10513	Hs.84084	NM_006380//NP_006371	4.19	7.486	6.658	0.604	0.83	0.00057	0.00146
7974566	MUDENG	MU-2/AP1M2 domain containing, death-inducing	55745	Hs.648385	NM_018229//NP_060699//NR_026895	4.155	6.415	5.585	0.608	0.83	0.00063	0.00166
8068612	WRB	tryptophan rich basic protein	7485	Hs.198308	NM_004627//NP_004618	4.101	7.142	6.314	0.611	0.83	0.00071	0.00201
7975068	ZBTB1	zinc finger and BTB domain containing 1	22890	Hs.655536	NM_001123329//NM_014950//NP_001116801//NP_055765	4.052	7.319	6.486	0.619	0.83	0.00075	0.00238
7974473	FBXO34	F-box protein 34	55030	Hs.525348//Hs.654725//Hs.716492	NM_017943//NM_152231//NP_060413//NP_689417	4.004	8.14	7.311	0.619	0.83	0.00114	0.00281
7936614	EIF3A	eukaryotic translation initiation factor 3, subunit A	8661	Hs.523299	NM_003750//NP_003741	4.314	10.187	9.356	0.599	0.83	0.00128	0.00093
7943176	MED17	mediator complex subunit 17	9440	Hs.444931	NM_004268//NP_004259	4.14	6.988	6.163	0.606	0.83	0.00128	0.00175
7896482			NA	NA	NA	3.821	9.144	8.311	0.639	0.83	0.00133	0.00517
7951873	KIAA0999	KIAA0999 protein	23387	Hs.167451	NM_025164//NP_079440	3.621	7.182	6.35	0.658	0.83	0.00197	0.00973
8085815	TOP2B	topoisomerase (DNA) II beta 180kDa	7155	Hs.475733	NM_001068//NP_001059	3.677	9.2	8.366	0.653	0.83	0.00206	0.00818
7895873			NA	NA	NA	3.572	10.401	9.569	0.663	0.83	0.00342	0.01129
8128698	SESN1	sestrin 1	27244	Hs.591336	NM_014454//NP_055269	3.396	7.164	6.334	0.681	0.83	0.00363	0.01896
8122222	PDE7B	phosphodiesterase 7B	27115	Hs.594417	NM_018945//NP_061818	3.345	6.246	5.418	0.686	0.83	0.0043	0.02191
8022914	RPRD1A	regulation of nuclear pre-mRNA domain containing 1A	55197	Hs.464912	NM_018170//NP_060640	3.184	7.633	6.805	0.708	0.83	0.00633	0.03407
7895441			NA	NA	NA	3.086	7.059	6.226	0.727	0.83	0.0064	0.04404
7896185			NA	NA	NA	3.18	8.544	7.717	0.708	0.83	0.00683	0.03443
8083223	C3orf58	chromosome 3 open reading frame 58	205428	Hs.288954	NM_001134470//NM_173552//NP_001127942//NP_775823	2.988	7.054	6.226	0.738	0.83	0.00815	0.05645
7983335	CTDSPL2	CTD (carboxy-terminal domain, RNA polymerase II, polypeptide A) small phosphatase like 2	51496	Hs.497967	NM_016396//NP_057480	3.006	7.987	7.16	0.734	0.83	0.0085	0.05397
7892919			NA	NA	NA	2.93	8.021	7.19	0.751	0.83	0.00929	0.0651
7898957	RCAN3	RCAN family member 3	11123	Hs.656799	NM_013441//NP_038469	3.061	6.731	5.899	0.73	0.83	0.00947	0.04696
7973056	APEX1	APEX nuclease (multifunctional DNA repair enzyme) 1	328	Hs.73722	NM_001641//NM_080648//NM_080649//NP_001632//NP_542379//NP_542380	2.943	9.337	8.503	0.751	0.83	0.01014	0.06307
8106193	UTP15	UTP15, U3 small nucleolar ribonucleoprotein, homolog (S. cerevisiae)	84135	Hs.406703	NM_032175//NP_115551	2.929	5.71	4.875	0.754	0.83	0.01031	0.06526
7893550			NA	NA	NA	2.887	10.446	9.613	0.76	0.83	0.01083	0.07222
8166500	ZFX	zinc finger protein, X-linked	7543	Hs.336681	NM_003410//NP_003401	2.82	7.903	7.074	0.768	0.83	0.01383	0.08462
8137709	ZFAND2A	zinc finger, AN1-type domain 2A	90637	Hs.648111	NM_182491//NP_872297	2.66	8.801	7.969	0.803	0.83	0.01611	0.12147
8162006	GKAP1	G kinase anchoring protein 1	80318	Hs.522255	NM_001135953//NM_025211//NP_001129425//NP_079487	2.703	6.282	5.451	0.794	0.83	0.01716	0.11047
7896139			NA	NA	NA	2.57	7.503	6.674	0.822	0.83	0.02102	0.14735
7895490			NA	NA	NA	2.425	8.651	7.82	0.859	0.83	0.02811	0.19805
7965515	NDUFA12	NADH dehydrogenase (ubiquinone) 1 alpha subcomplex, 12	55967	Hs.506374	NM_018838//NP_061326	2.211	8.414	7.582	0.923	0.83	0.04211	0.29604
7979281	WDHD1	WD repeat and HMG-box DNA binding protein 1	11169	Hs.385998	NM_001008396//NM_007086//NP_001008397//NP_009017	2.156	7.01	6.179	0.941	0.83	0.04483	0.3261
7894112			NA	NA	NA	2.006	5.518	4.688	0.997	0.83	0.06092	0.41881
8133860	GNAI1	guanine nucleotide binding protein (G protein), alpha inhibiting activity polypeptide 1	2770	Hs.134587	NM_002069//NP_002060	1.935	6.024	5.194	1.025	0.83	0.07092	0.46823
7928821			NA	NA	NA	1.903	6.825	5.999	1.035	0.83	0.0733	0.49167
7896561			NA	NA	NA	1.808	8.602	7.772	1.086	0.83	0.0879	0.56542
8105340	GZMA	granzyme A (granzyme 1, cytotoxic T-lymphocyte-associated serine esterase 3)	3001	Hs.90708	NM_006144//NP_006135	1.751	5.811	4.983	1.113	0.83	0.10047	0.61259
7894038			NA	NA	NA	1.081	4.674	3.841	1.732	0.83	0.29915	1
8041000	GPN1	GPN-loop GTPase 1	11321	Hs.18259	NM_001145047//NM_001145048//NM_001145049//NM_007266//NP_001138519//NP_001138520//NP_001138521//NP_009197//NR_026735	5.369	7.734	6.911	0.538	0.82	5e-05	1e-05
8101043	G3BP2	GTPase activating protein (SH3 domain) binding protein 2	9908	Hs.303676	NM_012297//NM_203504//NM_203505//NP_036429//NP_987100//NP_987101	5.244	8.609	7.785	0.544	0.82	7e-05	2e-05
7961489	WBP11	WW domain binding protein 11	51729	Hs.655138	NM_016312//NP_057396	5.012	8.612	7.787	0.554	0.82	0.00015	6e-05
8100541	IGFBP7	insulin-like growth factor binding protein 7	3490	Hs.479808	NM_001553//NP_001544	4.582	7.099	6.276	0.575	0.82	0.00029	0.00033
8031899			NA	NA	NA	4.415	8.617	7.798	0.583	0.82	0.00034	0.00064
8062748	IFT52	intraflagellar transport 52 homolog (Chlamydomonas)	51098	Hs.444332	NM_016004//NP_057088	4.193	6.232	5.414	0.597	0.82	0.00058	0.00145
8087409	RHOA	ras homolog gene family, member A	387	Hs.247077//Hs.709788	NM_001664//NP_001655	4.299	9.938	9.118	0.591	0.82	0.00081	0.00098
7902874	LRRC8C	leucine rich repeat containing 8 family, member C	84230	Hs.412836	NM_032270//NP_115646	4.176	7.956	7.14	0.597	0.82	0.00099	0.00154
8062349	RPN2	ribophorin II	6185	Hs.370895	NM_001135771//NM_002951//NP_001129243//NP_002942	3.842	8.05	7.227	0.629	0.82	0.00119	0.00483
8167305	EBP	emopamil binding protein (sterol isomerase)	10682	Hs.30619	NM_006579//NP_006570	4.179	7.974	7.15	0.603	0.82	0.00136	0.00152
8135955	CALU	calumenin	813	Hs.718425//Hs.7753	NM_001130674//NM_001219//NP_001124146//NP_001210	3.732	7.199	6.379	0.637	0.82	0.00154	0.00688
8084035	ZNF639	zinc finger protein 639	51193	Hs.632578	NM_016331//NP_057415	3.8	6.521	5.696	0.634	0.82	0.00187	0.00553
8150797	ATP6V1H	ATPase, H+ transporting, lysosomal 50/57kDa, V1 subunit H	51606	Hs.491737	NM_015941//NM_213619//NM_213620//NP_057025//NP_998784//NP_998785	3.877	8.006	7.19	0.62	0.82	0.00235	0.0043
8139840	ERV3	endogenous retroviral sequence 3 (includes zinc finger protein H-plk/HPF9)	2086	Hs.713235	NM_001007253//NP_001007254	3.512	6.219	5.402	0.657	0.82	0.00275	0.01352
7901867	USP1	ubiquitin specific peptidase 1	7398	Hs.35086	NM_001017415//NM_001017416//NM_003368//NP_001017415//NP_001017416//NP_003359	3.461	6.973	6.154	0.664	0.82	0.00279	0.01571
7894725			NA	NA	NA	3.502	9.229	8.41	0.659	0.82	0.00361	0.01392
8131583	BZW2	basic leucine zipper and W2 domains 2	28969	Hs.487635	NM_014038//NP_054757	3.329	7.458	6.64	0.679	0.82	0.00385	0.02292
7958000	CHPT1	choline phosphotransferase 1	56994	Hs.293077	NM_020244//NP_064629	3.286	8.625	7.805	0.687	0.82	0.00416	0.02583
8159876	RFX3	regulatory factor X, 3 (influences HLA class II expression)	5991	Hs.136829	NM_002919//NM_134428//NP_002910//NP_602304	3.066	6.077	5.258	0.717	0.82	0.00675	0.04637
8123598	SERPINB1	serpin peptidase inhibitor, clade B (ovalbumin), member 1	1992	Hs.381167	NM_030666//NP_109591	3.05	10.059	9.235	0.724	0.82	0.00691	0.0483
7909332	CD55	CD55 molecule, decay accelerating factor for complement (Cromer blood group)	1604	Hs.126517	NM_000574//NM_001114752//NP_000565//NP_001108224	3.178	9.6	8.776	0.705	0.82	0.00694	0.03461
7942679	ACER3	alkaline ceramidase 3	55331	Hs.23862	NM_018367//NP_060837	3.072	6.658	5.841	0.714	0.82	0.00698	0.04566
8149475	CNOT7	CCR4-NOT transcription complex, subunit 7	29883	Hs.598387	NM_013354//NM_054026//NP_037486//NP_473367	3.069	8.183	7.363	0.717	0.82	0.00701	0.04601
8020468	RBBP8	retinoblastoma binding protein 8	5932	Hs.546282	NM_002894//NM_203291//NM_203292//NP_002885//NP_976036//NP_976037	2.803	8.234	7.414	0.763	0.82	0.01221	0.08803
8171561	SCML2	sex comb on midleg-like 2 (Drosophila)	10389	Hs.495774	NM_006089//NP_006080	2.867	5.027	4.211	0.747	0.82	0.01351	0.07575
7922137	NME7	non-metastatic cells 7, protein expressed in (nucleoside-diphosphate kinase)	29922	Hs.706952	NM_013330//NM_197972//NP_037462//NP_932076	2.66	7.655	6.835	0.792	0.82	0.01639	0.12147
7961964	C12orf11	chromosome 12 open reading frame 11	55726	Hs.505077	NM_018164//NP_060634	2.623	6.76	5.939	0.802	0.82	0.01758	0.13162
7894264			NA	NA	NA	2.672	8.153	7.335	0.788	0.82	0.01817	0.11832
7943690	DDX10	DEAD (Asp-Glu-Ala-Asp) box polypeptide 10	1662	Hs.591931	NM_004398//NP_004389	2.568	7.031	6.209	0.815	0.82	0.02014	0.14797
7980146	NPC2	Niemann-Pick disease, type C2	10577	Hs.433222	NM_006432//NP_006423	2.605	9.397	8.578	0.803	0.82	0.02225	0.1368
7985493	TM6SF1	transmembrane 6 superfamily member 1	53346	Hs.513094	NM_001144903//NM_023003//NP_001138375//NP_075379	2.185	5.573	4.755	0.916	0.82	0.04296	0.30999
7894193			NA	NA	NA	2.232	6.909	6.093	0.899	0.82	0.04407	0.2851
8146788			NA	NA	NA	1.989	6.768	5.95	0.989	0.82	0.06242	0.43032
7895279			NA	NA	NA	2.006	5.527	4.702	0.99	0.82	0.06499	0.41881
7893551			NA	NA	NA	1.853	6.857	6.038	1.05	0.82	0.08472	0.52971
8099476	PROM1	prominin 1	8842	Hs.614734	NM_006017//NP_006008	1.229	6.042	5.219	1.516	0.82	0.23587	1
8113305	CHD1	chromodomain helicase DNA binding protein 1	1105	Hs.643465	NM_001270//NP_001261	5.447	9.293	8.481	0.528	0.81	4e-05	1e-05
8032484	TIMM13	translocase of inner mitochondrial membrane 13 homolog (yeast)	26517	Hs.75056	NM_012458//NP_036590	4.879	7.748	6.939	0.55	0.81	0.00012	0.0001
8131815	KLHL7	kelch-like 7 (Drosophila)	55975	Hs.654817	NM_001031710//NM_018846//NP_001026880//NP_061334	4.99	5.893	5.082	0.546	0.81	0.00017	6e-05
8179174	TUBB	tubulin, beta	203068	Hs.636480//Hs.714425	NM_178014//NP_821133	4.683	9.277	8.471	0.557	0.81	0.00019	0.00022
8148304	TRIB1	tribbles homolog 1 (Drosophila)	10221	Hs.444947	NM_025195//NP_079471	4.619	7.331	6.524	0.562	0.81	0.00022	0.00029
7902398	SNORD45A	small nucleolar RNA, C/D box 45A	26805	NA	NR_002749	4.869	6.117	5.311	0.548	0.81	0.00041	0.0001
8022251	PPP4R1	protein phosphatase 4, regulatory subunit 1	9989	Hs.464595	NM_001042388//NM_005134//NP_001035847//NP_005125	4.277	8.154	7.34	0.588	0.81	0.00067	0.00107
8135480	DNAJB9	DnaJ (Hsp40) homolog, subfamily B, member 9	4189	Hs.6790	NM_012328//NP_036460	4.106	7.664	6.858	0.594	0.81	0.0008	0.00197
7959164	DYNLL1	dynein, light chain, LC8-type 1	8655	Hs.5120	NM_001037494//NM_001037495//NM_003746//NP_001032583//NP_001032584//NP_003737	3.707	9.146	8.34	0.628	0.81	0.00162	0.00745
8042119	PAPOLG	poly(A) polymerase gamma	64895	Hs.387471	NM_022894//NP_075045	3.7	7.954	7.141	0.634	0.81	0.00168	0.00761
7969796	TM9SF2	transmembrane 9 superfamily member 2	9375	Hs.654824	NM_004800//NP_004791	3.592	9.432	8.62	0.645	0.81	0.0029	0.01063
8036777	FBL	fibrillarin	2091	Hs.299002	NM_001436//NP_001427	3.45	10.463	9.658	0.655	0.81	0.00393	0.01622
8078834	WDR48	WD repeat domain 48	57599	Hs.706774	NM_020839//NP_065890	3.288	7.325	6.515	0.678	0.81	0.00413	0.02569
7956785	XPOT	exportin, tRNA (nuclear export receptor for tRNAs)	11260	Hs.85951	NM_007235//NP_009166	3.263	7.95	7.142	0.681	0.81	0.00435	0.02751
7935707	CHUK	conserved helix-loop-helix ubiquitous kinase	1147	Hs.198998	NM_001278//NP_001269	3.305	6.906	6.099	0.674	0.81	0.00441	0.0245
8171846			NA	NA	NA	2.986	7.75	6.945	0.718	0.81	0.00804	0.05673
8056763			NA	NA	NA	3.007	9.599	8.792	0.716	0.81	0.01007	0.05383
7894732			NA	NA	NA	2.908	10.038	9.225	0.737	0.81	0.01009	0.06867
7949075	HSPC152	hypothetical protein HSPC152	51504	Hs.333579	NM_016404//NP_057488	2.883	9.813	9	0.743	0.81	0.01402	0.07292
8179326	C6orf48	chromosome 6 open reading frame 48	50854	Hs.640836	NM_001040437//NM_001040438//NP_001035527//NP_001035528	2.85	10.031	9.223	0.743	0.81	0.01456	0.07886
8105136	ZNF131	zinc finger protein 131	7690	Hs.535804	NM_003432//NP_003423	2.793	8.185	7.375	0.755	0.81	0.01466	0.09009
8029693	FOSB	FBJ murine osteosarcoma viral oncogene homolog B	2354	Hs.590958	NM_001114171//NM_006732//NP_001107643//NP_006723	2.629	7.02	6.206	0.793	0.81	0.01727	0.12993
7896468			NA	NA	NA	2.777	10.061	9.253	0.757	0.81	0.01794	0.09346
8021653	SERPINB8	serpin peptidase inhibitor, clade B (ovalbumin), member 8	5271	Hs.368077	NM_001031848//NM_002640//NM_198833//NP_001027018//NP_002631//NP_942130	2.438	8.231	7.424	0.831	0.81	0.0259	0.19302
8139232	PSMA2	proteasome (prosome, macropain) subunit, alpha type, 2	5683	Hs.333786	NM_002787//NP_002778	2.529	9.015	8.203	0.814	0.81	0.02799	0.16051
8115464	HAVCR2	hepatitis A virus cellular receptor 2	84868	Hs.710500	NM_032782//NP_116171	2.003	6.171	5.362	0.971	0.81	0.06426	0.42083
8106528			NA	NA	NA	1.935	4.358	3.548	1.002	0.81	0.08047	0.46823
8006123	CPD	carboxypeptidase D	1362	Hs.446079	NM_001304//NP_001295	1.69	8.263	7.457	1.118	0.81	0.11333	0.66537
7893436			NA	NA	NA	1.545	6.575	5.77	1.208	0.81	0.14271	0.79962
7894314			NA	NA	NA	1.496	5.178	4.366	1.253	0.81	0.15201	0.84745
8179519	HLA-DPB1	major histocompatibility complex, class II, DP beta 1	3115	Hs.485130	NM_002121//NP_002112	1.322	7.748	6.933	1.405	0.81	0.20323	1
8149137	DEFA3	defensin, alpha 3, neutrophil-specific	1668	Hs.654448	NM_005217//NP_005208	1.214	6.229	5.424	1.501	0.81	0.24976	1
7933582	TIMM23	translocase of inner mitochondrial membrane 23 homolog (yeast)	10431	Hs.524308//Hs.661964	NM_006327//NP_006318	5.028	9.414	8.611	0.539	0.8	0.00013	5e-05
7990810	MTHFS	5,10-methenyltetrahydrofolate synthetase (5-formyltetrahydrofolate cyclo-ligase)	10588	Hs.459049	NM_006441//NP_006432	4.531	6.776	5.977	0.562	0.8	0.00028	0.00041
7946703	COPB1	coatomer protein complex, subunit beta 1	1315	Hs.339278	NM_001144061//NM_001144062//NM_016451//NP_001137533//NP_001137534//NP_057535	4.455	9.362	8.561	0.567	0.8	0.00031	0.00055
7954388	GOLT1B	golgi transport 1 homolog B (S. cerevisiae)	51026	Hs.62275	NM_016072//NP_057156	4.459	7.036	6.24	0.564	0.8	0.00031	0.00054
7961865	KRAS	v-Ki-ras2 Kirsten rat sarcoma viral oncogene homolog	3845	Hs.505033	NM_004985//NM_033360//NP_004976//NP_203524	4.516	8.591	7.788	0.565	0.8	0.00036	0.00043
7995895	HERPUD1	homocysteine-inducible, endoplasmic reticulum stress-inducible, ubiquitin-like domain member 1	9709	Hs.146393	NM_001010989//NM_001010990//NM_014685//NP_001010989//NP_001010990//NP_055500	4.372	7.375	6.579	0.569	0.8	0.00037	0.00075
8069998	C21orf59	chromosome 21 open reading frame 59	56683	Hs.5811	NM_021254//NP_067077	4.005	8.798	7.994	0.601	0.8	0.00101	0.0028
7951325	DCUN1D5	DCN1, defective in cullin neddylation 1, domain containing 5 (S. cerevisiae)	84259	Hs.503716	NM_032299//NP_115675	4.058	7.097	6.302	0.59	0.8	0.00113	0.00233
8146945	GDAP1	ganglioside-induced differentiation-associated protein 1	54332	Hs.168950	NM_001040875//NM_018972//NP_001035808//NP_061845	4	6.296	5.498	0.596	0.8	0.00122	0.00285
8021914	ADNP2	ADNP homeobox 2	22850	Hs.131915	NM_014913//NP_055728	4.049	5.779	4.977	0.596	0.8	0.00127	0.0024
8133345	WBSCR22	Williams Beuren syndrome chromosome region 22	114049	Hs.647063	NM_017528//NP_059998	3.781	7.601	6.805	0.614	0.8	0.00138	0.00588
7925500	CHML	choroideremia-like (Rab escort protein 2)	1122	Hs.654545	NM_001821//NP_001812	3.992	6.358	5.561	0.596	0.8	0.00146	0.00292
8073457	XRCC6	X-ray repair complementing defective repair in Chinese hamster cells 6	2547	Hs.292493	NM_001469//NP_001460	3.776	8.355	7.558	0.615	0.8	0.00176	0.00598
8095221	PAICS	phosphoribosylaminoimidazole carboxylase, phosphoribosylaminoimidazole succinocarboxamide synthetase	10606	Hs.518774//Hs.709570	NM_001079524//NM_001079525//NM_006452//NP_001072992//NP_001072993//NP_006443	3.613	5.177	4.372	0.637	0.8	0.00199	0.00997
7893980			NA	NA	NA	3.674	3.987	3.188	0.626	0.8	0.0021	0.00826
7917240	CTBS	chitobiase, di-N-acetyl-	1486	Hs.513557	NM_004388//NP_004379	3.541	6.878	6.076	0.642	0.8	0.00244	0.0124
8094974	OCIAD1	OCIA domain containing 1	54940	Hs.518750	NM_001079839//NM_001079840//NM_001079841//NM_001079842//NM_017830//NP_001073308//NP_001073309//NP_001073310//NP_001073311//NP_060300	3.54	7.802	7.006	0.637	0.8	0.00253	0.01243
7904131	DCLRE1B	DNA cross-link repair 1B (PSO2 homolog, S. cerevisiae)	64858	Hs.591412	NM_022836//NP_073747	3.68	5.448	4.65	0.625	0.8	0.00254	0.0081
7956031	ORMDL2	ORM1-like 2 (S. cerevisiae)	29095	Hs.534450	NM_014182//NP_054901	3.447	8.149	7.353	0.647	0.8	0.0035	0.01636
7977674	SUPT16H	suppressor of Ty 16 homolog (S. cerevisiae)	11198	Hs.213724	NM_007192//NP_009123	3.286	8.56	7.756	0.673	0.8	0.00464	0.02583
7901513	SCP2	sterol carrier protein 2	6342	Hs.476365//Hs.709369	NM_001007098//NM_001007099//NM_001007100//NM_001007250//NM_002979//NP_001007099//NP_001007100//NP_001007101//NP_001007251//NP_002970	3.303	5.95	5.152	0.666	0.8	0.00509	0.02464
7957613	VEZT	vezatin, adherens junctions transmembrane protein	55591	Hs.24135	NM_017599//NP_060069	3.067	7.542	6.741	0.702	0.8	0.00668	0.04625
8142110	SYPL1	synaptophysin-like 1	6856	Hs.80919	NM_006754//NM_182715//NP_006745//NP_874384	3.042	7.952	7.153	0.704	0.8	0.00733	0.04929
7935462	EXOSC1	exosome component 1	51013	Hs.632089	NM_016046//NP_057130	2.906	6.766	5.966	0.726	0.8	0.00957	0.069
7902367	ACADM	acyl-Coenzyme A dehydrogenase, C-4 to C-12 straight chain	34	Hs.445040	NM_000016//NM_001127328//NP_000007//NP_001120800	2.791	8.658	7.86	0.745	0.8	0.01379	0.0905
8147687			NA	NA	NA	2.455	5.354	4.551	0.823	0.8	0.0255	0.18659
7894683			NA	NA	NA	2.369	7.186	6.388	0.84	0.8	0.03078	0.22089
8084963	PAK2	p21 protein (Cdc42/Rac)-activated kinase 2	5062	Hs.518530	NM_002577//NP_002568	2.133	8.118	7.316	0.916	0.8	0.05175	0.33929
8017173	TBC1D3H	TBC1 domain family, member 3H	727735	Hs.105891//Hs.714102	NM_001123390//NP_001116862//XM_001125979//XM_001125995//XP_001125979//XP_001125995	2.011	4.525	3.729	0.954	0.8	0.06055	0.41546
7990818	BCL2A1	BCL2-related protein A1	597	Hs.227817	NM_001114735//NM_004049//NP_001108207//NP_004040	1.561	8.553	7.753	1.188	0.8	0.13748	0.78425
7894973			NA	NA	NA	1.537	5.752	4.95	1.209	0.8	0.14402	0.80735
8132897	LANCL2	LanC lantibiotic synthetase component C-like 2 (bacterial)	55915	Hs.595384	NM_018697//NP_061167	5.511	7.188	6.397	0.512	0.79	3e-05	1e-05
8100145	COMMD8	COMM domain containing 8	54951	Hs.23956	NM_017845//NP_060315	4.878	5.656	4.867	0.536	0.79	0.00016	0.0001
7957106	CNOT2	CCR4-NOT transcription complex, subunit 2	4848	Hs.133350	NM_014515//NP_055330	4.709	9.046	8.254	0.547	0.79	0.00018	0.0002
7924686	C1orf55	chromosome 1 open reading frame 55	163859	Hs.520192	NM_152608//NP_689821	4.926	7.931	7.14	0.535	0.79	0.00022	8e-05
8028514	EIF3K	eukaryotic translation initiation factor 3, subunit K	27335	Hs.314359	NM_013234//NP_037366	4.503	9.635	8.846	0.556	0.79	0.00034	0.00046
8129706	HBS1L	HBS1-like (S. cerevisiae)	10767	Hs.378532	NM_001145158//NM_001145207//NM_006620//NP_001138630//NP_001138679//NP_006611	4.381	8.141	7.346	0.567	0.79	0.00044	0.00073
8047078	MFSD6	major facilitator superfamily domain containing 6	54842	Hs.418581//Hs.715029	NM_017694//NP_060164	4.341	6.989	6.196	0.569	0.79	0.00045	0.00084
8104449	CCT5	chaperonin containing TCP1, subunit 5 (epsilon)	22948	Hs.716435	NM_012073//NP_036205	4.459	10.267	9.479	0.558	0.79	0.00047	0.00054
8022441	ROCK1	Rho-associated, coiled-coil containing protein kinase 1	6093	Hs.306307	NM_005406//NP_005397//XM_001713904//XM_001722015//XM_001723570//XP_001713956//XP_001722067//XP_001723622	4.185	9.105	8.314	0.578	0.79	0.00069	0.00149
7951144	CCDC82	coiled-coil domain containing 82	79780	Hs.525088	NM_024725//NP_079001	4.065	8.681	7.891	0.586	0.79	0.00083	0.00228
8119080	SFRS3	splicing factor, arginine/serine-rich 3	6428	Hs.405144	NM_003017//NP_003008	4.205	10.162	9.372	0.576	0.79	0.00086	0.00139
7989023	RAB27A	RAB27A, member RAS oncogene family	5873	Hs.654978	NM_004580//NM_183234//NM_183235//NM_183236//NP_004571//NP_899057//NP_899058//NP_899059	4.008	7.954	7.161	0.593	0.79	0.00136	0.00277
7928752	GHITM	growth hormone inducible transmembrane protein	27069	Hs.352656	NM_014394//NP_055209	4.026	8.336	7.548	0.587	0.79	0.00187	0.0026
8094226	LOC285550	hypothetical protein LOC285550	285550	Hs.399980//Hs.619367	NM_001145191//NP_001138663//XR_017764//XR_017908//XR_040763	3.584	5.189	4.403	0.625	0.79	0.00306	0.01089
7914194	DNAJC8	DnaJ (Hsp40) homolog, subfamily C, member 8	22826	Hs.433540	NM_014280//NP_055095	3.6	8.303	7.509	0.63	0.79	0.00396	0.01037
7922400			NA	NA	NA	3.267	8.974	8.186	0.662	0.79	0.00489	0.02721
7943842	C11orf57	chromosome 11 open reading frame 57	55216	Hs.195060	NM_001082969//NM_001082970//NM_018195//NP_001076438//NP_001076439//NP_060665	3.177	7.402	6.611	0.677	0.79	0.0053	0.03471
8140151	RFC2	replication factor C (activator 1) 2, 40kDa	5982	Hs.647062	NM_002914//NM_181471//NP_002905//NP_852136	3.144	7.077	6.29	0.678	0.79	0.00563	0.03787
7965436	EEA1	early endosome antigen 1	8411	Hs.567367	NM_003566//NP_003557	3.121	7.382	6.589	0.687	0.79	0.00655	0.04022
8046759	DNAJC10	DnaJ (Hsp40) homolog, subfamily C, member 10	54431	Hs.516632	NM_018981//NP_061854	3.111	7.966	7.173	0.688	0.79	0.00735	0.04129
8152582	DSCC1	defective in sister chromatid cohesion 1 homolog (S. cerevisiae)	79075	Hs.315167	NM_024094//NP_076999	2.898	4.915	4.121	0.723	0.79	0.01034	0.07034
8171762	RPS6KA3	ribosomal protein S6 kinase, 90kDa, polypeptide 3	6197	Hs.445387	NM_004586//NP_004577	2.924	8.906	8.119	0.712	0.79	0.01356	0.06606
7938348	WEE1	WEE1 homolog (S. pombe)	7465	Hs.249441	NM_001143976//NM_003390//NP_001137448//NP_003381	2.718	6.904	6.111	0.754	0.79	0.01424	0.10684
8124166	MBOAT1	membrane bound O-acyltransferase domain containing 1	154141	Hs.377830	NM_001080480//NP_001073949	2.8	5.961	5.176	0.731	0.79	0.01476	0.08864
8070826	ITGB2	integrin, beta 2 (complement component 3 receptor 3 and 4 subunit)	3689	Hs.375957	NM_000211//NM_001127491//NP_000202//NP_001120963	2.782	6.541	5.752	0.739	0.79	0.01704	0.0924
8148208	FAM91A1	family with sequence similarity 91, member A1	157769	Hs.459174	NM_144963//NP_659400	2.4	8.389	7.603	0.819	0.79	0.03125	0.20801
7896249			NA	NA	NA	2.361	9.177	8.383	0.838	0.79	0.03294	0.22431
7933139	ZNF33B	zinc finger protein 33B	7582	Hs.499453	NM_006955//NP_008886	2.097	6.412	5.62	0.917	0.79	0.05047	0.36068
7896447			NA	NA	NA	1.874	6.824	6.035	1.002	0.79	0.08545	0.51353
7965040	PHLDA1	pleckstrin homology-like domain, family A, member 1	22822	Hs.602085	NM_007350//NP_031376	1.674	7.734	6.948	1.099	0.79	0.11321	0.6796
8150962	TOX	thymocyte selection-associated high mobility group box	9760	Hs.491805//Hs.634856	NM_014729//NP_055544	1.475	7.364	6.573	1.236	0.79	0.15755	0.86828
8080676	PDE12	phosphodiesterase 12	201626	Hs.572993	NM_177966//NP_808881	4.627	5.706	4.927	0.542	0.78	0.00021	0.00028
8124059	NUP153	nucleoporin 153kDa	9972	Hs.601591//Hs.718703	NM_005124//NP_005115	4.62	8.555	7.776	0.543	0.78	0.00022	0.00029
8082788	CDV3	CDV3 homolog (mouse)	55573	Hs.707466	NM_001134422//NM_001134423//NM_017548//NP_001127894//NP_001127895//NP_060018	4.392	9.17	8.388	0.558	0.78	0.00036	0.0007
7894366			NA	NA	NA	4.545	11.117	10.336	0.548	0.78	0.00047	0.00039
8043861	EIF5B	eukaryotic translation initiation factor 5B	9669	Hs.158688	NM_015904//NP_056988	4.391	8.969	8.186	0.559	0.78	0.00059	0.0007
7924526	TP53BP2	tumor protein p53 binding protein, 2	7159	Hs.523968	NM_001031685//NM_005426//NP_001026855//NP_005417	4.207	8.359	7.584	0.565	0.78	0.00064	0.00138
7893424			NA	NA	NA	4.166	10.623	9.841	0.572	0.78	0.00076	0.00159
7966368	PPP1CC	protein phosphatase 1, catalytic subunit, gamma isoform	5501	Hs.79081	NM_002710//NP_002701	4.14	10.149	9.365	0.576	0.78	0.00083	0.00175
7895626			NA	NA	NA	4.125	11.274	10.492	0.576	0.78	0.0012	0.00184
8163882	RAB14	RAB14, member RAS oncogene family	51552	Hs.371563//Hs.713585	NM_016322//NP_057406	3.97	8.88	8.096	0.588	0.78	0.00206	0.00315
8002660	TXNL4B	thioredoxin-like 4B	54957	Hs.134406	NM_001142317//NM_001142318//NM_017853//NP_001135789//NP_001135790//NP_060323	4.042	7.223	6.448	0.577	0.78	0.00207	0.00246
7922823	EDEM3	ER degradation enhancer, mannosidase alpha-like 3	80267	Hs.523811	NM_025191//NP_079467	3.59	8.122	7.345	0.616	0.78	0.00213	0.01069
7994131	PRKCB	protein kinase C, beta	5579	Hs.460355	NM_002738//NM_212535//NP_002729//NP_997700	3.518	7.542	6.766	0.624	0.78	0.00245	0.01328
8171879			NA	NA	NA	3.666	5.553	4.772	0.613	0.78	0.00314	0.00846
7895704			NA	NA	NA	3.853	11.172	10.396	0.592	0.78	0.0032	0.00466
8112331	ISCA1	iron-sulfur cluster assembly 1 homolog (S. cerevisiae)	81689	Hs.449291	NM_030940//NP_112202	3.353	7.577	6.799	0.643	0.78	0.00378	0.02142
8154951	GLUL	glutamate-ammonia ligase (glutamine synthetase)	2752	Hs.518525	NM_001033044//NM_001033056//NM_002065//NP_001028216//NP_001028228//NP_002056	3.502	8.667	7.882	0.632	0.78	0.00387	0.01392
8174779	LAMP2	lysosomal-associated membrane protein 2	3920	Hs.496684	NM_001122606//NM_002294//NM_013995//NP_001116078//NP_002285//NP_054701	3.311	9.063	8.283	0.651	0.78	0.00394	0.0241
7965508			NA	NA	NA	3.302	7.179	6.395	0.655	0.78	0.00416	0.02471
8085081	CRBN	cereblon	51185	Hs.18925	NM_016302//NP_057386	3.202	8.89	8.114	0.661	0.78	0.00563	0.03246
8083826	SEC62	SEC62 homolog (S. cerevisiae)	7095	Hs.622596	NM_003262//NP_003253	3.219	8.635	7.86	0.658	0.78	0.00635	0.03101
8084219	KLHL24	kelch-like 24 (Drosophila)	54800	Hs.407709	NM_017644//NP_060114	3.067	8.184	7.404	0.682	0.78	0.00665	0.04625
7969693	RAP2A	RAP2A, member of RAS oncogene family	5911	Hs.508480	NM_021033//NP_066361	3.002	6.587	5.808	0.691	0.78	0.00777	0.05451
7954063	hCG_27695	ribosomal protein L13a pseudogene 20	387841	NA	NR_003932//XR_042145//XR_042178//XR_042179	3.052	8.717	7.941	0.682	0.78	0.00779	0.04805
7975545	PSEN1	presenilin 1	5663	Hs.3260	NM_000021//NM_007318//NP_000012//NP_015557	3.082	9.124	8.342	0.683	0.78	0.00849	0.0445
7903988	RAP1A	RAP1A, member of RAS oncogene family	5906	Hs.190334	NM_001010935//NM_002884//NP_001010935//NP_002875	3.142	8.737	7.961	0.669	0.78	0.00878	0.03807
7948606	C11orf10	chromosome 11 open reading frame 10	746	Hs.437779	NM_014206//NP_055021	2.998	10.673	9.893	0.693	0.78	0.01174	0.05506
8027621	GPI	glucose phosphate isomerase	2821	Hs.466471	NM_000175//NP_000166	2.828	7.552	6.77	0.724	0.78	0.01184	0.08305
8127629	COX7A2	cytochrome c oxidase subunit VIIa polypeptide 2 (liver)	1347	Hs.70312	NM_001865//NP_001856	3.003	10.275	9.498	0.69	0.78	0.01201	0.05438
7942527	POLD3	polymerase (DNA-directed), delta 3, accessory subunit	10714	Hs.82502	NM_006591//NP_006582	2.645	8.046	7.261	0.76	0.78	0.01891	0.12551
8046124	DHRS9	dehydrogenase/reductase (SDR family) member 9	10170	Hs.179608	NM_001142270//NM_001142271//NM_005771//NM_199204//NP_001135742//NP_001135743//NP_005762//NP_954674	2.535	5.829	5.048	0.78	0.78	0.02556	0.15852
7922402	SNORD47	small nucleolar RNA, C/D box 47	26802	NA	NR_002746	2.388	8.655	7.871	0.819	0.78	0.02885	0.21293
8045247	PLEKHB2	pleckstrin homology domain containing, family B (evectins) member 2	55041	Hs.469944//Hs.711433	NM_001100623//NM_017958//NP_001094093//NP_060428	2.387	8.469	7.692	0.814	0.78	0.02929	0.21334
8079021	CTNNB1	catenin (cadherin-associated protein), beta 1, 88kDa	1499	Hs.476018	NM_001098209//NM_001098210//NM_001904//NP_001091679//NP_001091680//NP_001895	2.389	9.38	8.596	0.82	0.78	0.03104	0.21252
8123936	NEDD9	neural precursor cell expressed, developmentally down-regulated 9	4739	Hs.37982	NM_001142393//NM_006403//NM_182966//NP_001135865//NP_006394//NP_892011	2.209	6.026	5.25	0.863	0.78	0.04271	0.2971
8169000			NA	NA	NA	2.169	4.664	3.88	0.884	0.78	0.04383	0.31881
8135268	EIF4B	eukaryotic translation initiation factor 4B	1975	Hs.648394//Hs.702041	NM_001417//NP_001408	2.142	9.623	8.84	0.892	0.78	0.04926	0.33409
8129254	MAN1A1	mannosidase, alpha, class 1A, member 1	4121	Hs.102788	NM_005907//NP_005898	2.101	6.963	6.181	0.904	0.78	0.0508	0.35826
8105681	ERBB2IP	erbb2 interacting protein	55914	Hs.591774	NM_001006600//NM_018695//NP_001006600//NP_061165	2.022	9.062	8.282	0.929	0.78	0.05839	0.40816
8100298	OCIAD2	OCIA domain containing 2	132299	Hs.95835	NM_001014446//NM_152398//NP_001014446//NP_689611	1.834	7.231	6.454	1.005	0.78	0.08782	0.54462
7894204			NA	NA	NA	1.477	5.645	4.864	1.218	0.78	0.15812	0.86628
8017096			NA	NA	NA	1.425	9.31	8.527	1.263	0.78	0.1719	0.91859
7895743			NA	NA	NA	1.44	7.237	6.453	1.252	0.78	0.17534	0.9034
8169640	SLC25A5	solute carrier family 25 (mitochondrial carrier; adenine nucleotide translocator), member 5	292	Hs.632282	NM_001152//NP_001143	5.265	9.38	8.613	0.506	0.77	0.0001	2e-05
8043820	UNC50	unc-50 homolog (C. elegans)	25972	Hs.13370	NM_014044//NP_054763	5.161	9.258	8.492	0.509	0.77	0.00012	3e-05
7970681	RNF6	ring finger protein (C3H2C3 type) 6	6049	Hs.136885	NM_005977//NM_183043//NM_183044//NP_005968//NP_898864//NP_898865	4.919	7.502	6.736	0.519	0.77	0.00013	8e-05
7902166	MIER1	mesoderm induction early response 1 homolog (Xenopus laevis)	57708	Hs.652983	NM_001077700//NM_001077701//NM_001077702//NM_001077703//NM_001077704//NM_020948//NP_001071168//NP_001071169//NP_001071170//NP_001071171//NP_001071172//NP_065999	4.941	8.231	7.46	0.521	0.77	0.00014	8e-05
8179139	MRPS18B	mitochondrial ribosomal protein S18B	28973	Hs.655329	NM_014046//NP_054765	4.428	7.918	7.151	0.545	0.77	0.00038	0.00061
8008530	UTP18	UTP18, small subunit (SSU) processome component, homolog (yeast)	51096	Hs.709327	NM_016001//NP_057085	4.436	7.445	6.678	0.544	0.77	0.0004	0.00059
7943882	PTS	6-pyruvoyltetrahydropterin synthase	5805	Hs.503860	NM_000317//NP_000308	4.406	7.365	6.598	0.546	0.77	0.00045	0.00066
8112728	hCG_1757335	hCG1757335	643752	Hs.369920	NM_001089704//NP_001083173	4.084	9.965	9.197	0.568	0.77	0.00097	0.00213
7973918	FAM177A1	family with sequence similarity 177, member A1	283635	Hs.446357	NM_001079519//NM_173607//NP_001072987//NP_775878	3.821	6.348	5.576	0.592	0.77	0.00141	0.00517
7910398	RAB4A	RAB4A, member RAS oncogene family	5867	Hs.296169	NM_004578//NP_004569	3.686	6.947	6.176	0.603	0.77	0.00175	0.00795
7949377	FAU	Finkel-Biskis-Reilly murine sarcoma virus (FBR-MuSV) ubiquitously expressed	2197	Hs.387208	NM_001997//NP_001988	3.69	9.966	9.2	0.598	0.77	0.0018	0.00785
8127425	LMBRD1	LMBR1 domain containing 1	55788	Hs.271643	NM_018368//NP_060838	3.556	6.941	6.17	0.616	0.77	0.0024	0.01185
8005943	RPL23A	ribosomal protein L23a	6147	Hs.419463	NM_000984//NP_000975	3.506	8.881	8.115	0.616	0.77	0.00325	0.01376
7894469			NA	NA	NA	3.604	11.096	10.329	0.607	0.77	0.00332	0.01025
8140828	SRI	sorcin	6717	Hs.489040	NM_003130//NM_198901//NP_003121//NP_944490	3.634	10.049	9.279	0.608	0.77	0.00361	0.00935
7984330	ZWILCH	Zwilch, kinetochore associated, homolog (Drosophila)	55055	Hs.21331	NM_017975//NP_060445//NR_003105	3.322	6.613	5.843	0.641	0.77	0.0038	0.02337
7894542			NA	NA	NA	3.109	9.433	8.659	0.672	0.77	0.00607	0.0415
7970864	HSPH1	heat shock 105kDa/110kDa protein 1	10808	Hs.36927	NM_006644//NP_006635	3.105	9.631	8.857	0.672	0.77	0.00614	0.04193
8027650	UBA2	ubiquitin-like modifier activating enzyme 2	10054	Hs.631580	NM_005499//NP_005490	3.09	7.243	6.47	0.673	0.77	0.00651	0.04359
8160284	FAM29A	family with sequence similarity 29, member A	54801	Hs.533468	NM_017645//NP_060115	3.04	7.157	6.385	0.68	0.77	0.00734	0.04954
8068460	MORC3	MORC family CW-type zinc finger 3	23515	Hs.421150	NM_015358//NP_056173	3.216	7.77	7	0.654	0.77	0.00739	0.03126
7902448	RPL17	ribosomal protein L17	6139	Hs.293653//Hs.374588//Hs.485090	NM_000985//NM_001035006//NP_000976//NP_001030178//XM_001713653//XP_001713705	3.224	10.804	10.034	0.653	0.77	0.00803	0.0306
7893325			NA	NA	NA	3.057	8.552	7.783	0.675	0.77	0.00811	0.04744
7894596			NA	NA	NA	2.914	9.209	8.44	0.697	0.77	0.00985	0.06768
8090448	RUVBL1	RuvB-like 1 (E. coli)	8607	Hs.272822	NM_003707//NP_003698	2.854	6.416	5.642	0.712	0.77	0.01062	0.07812
7948667	AHNAK	AHNAK nucleoprotein	79026	Hs.502756	NM_001620//NM_024060//NP_001611//NP_076965	2.751	8.72	7.95	0.726	0.77	0.01389	0.09918
7904967			NA	NA	NA	2.643	9.135	8.368	0.744	0.77	0.01707	0.12605
7894903			NA	NA	NA	2.725	9.169	8.397	0.733	0.77	0.01779	0.10517
8091922	WDR49	WD repeat domain 49	151790	Hs.213762	NM_178824//NP_849146	2.603	5.685	4.917	0.753	0.77	0.01917	0.13739
8014100	C17orf75	chromosome 17 open reading frame 75	64149	Hs.655257	NM_022344//NP_071739	2.39	5.545	4.779	0.801	0.77	0.02953	0.2121
7974229	KLHDC2	kelch domain containing 2	23588	Hs.509264	NM_014315//NP_055130	2.305	8.252	7.485	0.824	0.77	0.03793	0.24938
7893522			NA	NA	NA	2.234	4.356	3.587	0.847	0.77	0.04148	0.28408
7892516			NA	NA	NA	1.857	8.375	7.607	0.982	0.77	0.08479	0.52661
7930299	C10orf78	chromosome 10 open reading frame 78	119392	Hs.93667	NM_001002759//NM_145247//NP_001002759//NP_660290	1.641	7.272	6.506	1.089	0.77	0.11826	0.70942
8147206	RIPK2	receptor-interacting serine-threonine kinase 2	8767	Hs.103755	NM_003821//NP_003812	1.581	8.295	7.529	1.125	0.77	0.13156	0.76522
7921667	CD48	CD48 molecule	962	Hs.243564	NM_001778//NP_001769	1.173	6.908	6.142	1.474	0.77	0.25622	1
8083630	GFM1	G elongation factor, mitochondrial 1	85476	Hs.518355	NM_024996//NP_079272	4.964	6.532	5.767	0.516	0.76	0.00011	7e-05
8091562	DHX36	DEAH (Asp-Glu-Ala-His) box polypeptide 36	170506	Hs.446270	NM_001114397//NM_020865//NP_001107869//NP_065916	5.054	8.534	7.774	0.509	0.76	0.00012	5e-05
8070083	TMEM50B	transmembrane protein 50B	757	Hs.433668	NM_006134//NP_006125	4.665	7.117	6.359	0.525	0.76	0.00019	0.00024
7987869	TMEM87A	transmembrane protein 87A	25963	Hs.511138	NM_001110503//NM_015497//NP_001103973//NP_056312	4.271	8.285	7.522	0.552	0.76	0.00046	0.00109
7975989	C14orf156	chromosome 14 open reading frame 156	81892	Hs.655105	NM_031210//NP_112487	4.028	9.546	8.783	0.569	0.76	0.00096	0.00259
7899273	NUDC	nuclear distribution gene C homolog (A. nidulans)	10726	Hs.263812	NM_006600//NP_006591	4.234	8.164	7.408	0.549	0.76	0.00098	0.00125
7901447	PRPF38A	PRP38 pre-mRNA processing factor 38 (yeast) domain containing A	84950	Hs.5301	NM_032864//NP_116253	4.262	8.429	7.673	0.547	0.76	0.00102	0.00113
7979260	GMFB	glia maturation factor, beta	2764	Hs.151413	NM_004124//NP_004115	4.083	8.503	7.745	0.561	0.76	0.00102	0.00214
7923141	DENND1B	DENN/MADD domain containing 1B	163486	Hs.657779	NM_001142795//NM_019049//NM_144977//NP_001136267//NP_061922//NP_659414	3.798	6.449	5.691	0.583	0.76	0.00167	0.00557
7991735	SNRNP25	small nuclear ribonucleoprotein 25kDa (U11/U12)	79622	Hs.15277	NM_024571//NP_078847	3.654	7.498	6.738	0.597	0.76	0.00182	0.00879
7968746	WBP4	WW domain binding protein 4 (formin binding protein 21)	11193	Hs.411300	NM_007187//NP_009118	3.673	7.814	7.055	0.595	0.76	0.00219	0.00828
8123642			NA	NA	NA	3.486	5.853	5.097	0.611	0.76	0.00265	0.0146
7970546	EFHA1	EF-hand domain family, member A1	221154	Hs.412103	NM_152726//NP_689939	3.6	6.631	5.875	0.6	0.76	0.00276	0.01037
8082003	EAF2	ELL associated factor 2	55840	Hs.477325	NM_018456//NP_060926	3.4	8.185	7.422	0.625	0.76	0.00327	0.01874
8021716	C18orf55	chromosome 18 open reading frame 55	29090	Hs.532835	NM_014177//NP_054896	3.298	6.975	6.216	0.634	0.76	0.004	0.02498
7925364	HEATR1	HEAT repeat containing 1	55127	Hs.708114	NM_018072//NP_060542	3.334	6.766	6.008	0.629	0.76	0.0043	0.0226
8146216	VDAC3	voltage-dependent anion channel 3	7419	Hs.699301	NM_001135694//NM_005662//NP_001129166//NP_005653	3.187	8.736	7.974	0.651	0.76	0.00588	0.03379
7893272			NA	NA	NA	3.235	10.83	10.074	0.64	0.76	0.00709	0.0297
8138108	KDELR2	KDEL (Lys-Asp-Glu-Leu) endoplasmic reticulum protein retention receptor 2	11014	Hs.654552//Hs.705873	NM_001100603//NM_006854//NP_001094073//NP_006845	3.003	7.926	7.162	0.678	0.76	0.00813	0.05438
7930927	INPP5F	inositol polyphosphate-5-phosphatase F	22876	Hs.369755	NM_014937//NP_055752//NR_003251//NR_003252	2.889	6.493	5.738	0.688	0.76	0.01026	0.07188
8180268	CYP51A1	cytochrome P450, family 51, subfamily A, polypeptide 1	1595	Hs.417077	NM_000786//NP_000777	3.022	7.888	7.128	0.673	0.76	0.0104	0.05184
8161747	ZFAND5	zinc finger, AN1-type domain 5	7763	Hs.406096	NM_001102420//NM_001102421//NM_006007//NP_001095890//NP_001095891//NP_005998	3.068	8.805	8.045	0.665	0.76	0.01045	0.04613
8020527	C18orf8	chromosome 18 open reading frame 8	29919	Hs.464779	NM_013326//NP_037458	2.936	8.167	7.405	0.687	0.76	0.01086	0.06416
7940996	PRDX5	peroxiredoxin 5	25824	Hs.502823	NM_012094//NM_181651//NM_181652//NP_036226//NP_857634//NP_857635	2.803	10.629	9.87	0.707	0.76	0.01448	0.08803
8088478			NA	NA	NA	2.642	8.918	8.161	0.734	0.76	0.01657	0.12633
7893709			NA	NA	NA	2.728	8.842	8.082	0.721	0.76	0.01683	0.10447
8119842	POLR1C	polymerase (RNA) I polypeptide C, 30kDa	9533	Hs.584839	NM_004875//NM_203290//NP_004866//NP_976035	2.573	7.919	7.157	0.754	0.76	0.02147	0.14642
7896342			NA	NA	NA	2.493	4.388	3.628	0.769	0.76	0.02489	0.17281
7953291	CD9	CD9 molecule	928	Hs.114286	NM_001769//NP_001760	2.4	7.995	7.236	0.791	0.76	0.03356	0.20801
7892939			NA	NA	NA	2.27	8.806	8.045	0.827	0.76	0.04472	0.26607
7949672			NA	NA	NA	2.132	4.623	3.86	0.871	0.76	0.04717	0.33988
8027416	C19orf2	chromosome 19 open reading frame 2	8725	Hs.466391	NM_003796//NM_134447//NP_003787//NP_604431	2.185	8.1	7.338	0.854	0.76	0.04719	0.30999
7895772			NA	NA	NA	2.179	7.455	6.695	0.853	0.76	0.04772	0.31328
7893216			NA	NA	NA	2.054	4.719	3.957	0.897	0.76	0.05477	0.38742
8109503			NA	NA	NA	2.086	3.577	2.82	0.881	0.76	0.06605	0.3674
8147221	OSGIN2	oxidative stress induced growth inhibitor family member 2	734	Hs.436445//Hs.647149	NM_001126111//NM_004337//NP_001119583//NP_004328	1.717	8.571	7.814	1.036	0.76	0.10321	0.64172
8157605			NA	NA	NA	1.567	7.704	6.946	1.123	0.76	0.13765	0.77852
8046861	ITGAV	integrin, alpha V (vitronectin receptor, alpha polypeptide, antigen CD51)	3685	Hs.436873	NM_001144999//NM_001145000//NM_002210//NP_001138471//NP_001138472//NP_002201	1.506	7.633	6.872	1.168	0.76	0.152	0.83759
7929438	HELLS	helicase, lymphoid-specific	3070	Hs.655830	NM_018063//NP_060533	1.477	5.371	4.608	1.191	0.76	0.15712	0.86628
7926451	MRC1	mannose receptor, C type 1	4360	Hs.75182	NM_002438//NP_002429	1.386	5.205	4.44	1.264	0.76	0.19522	0.95847
8051622	SFRS7	splicing factor, arginine/serine-rich 7, 35kDa	6432	Hs.309090	NM_001031684//NP_001026854	5.013	9.906	9.156	0.504	0.75	0.0001	6e-05
8083429	MBNL1	muscleblind-like (Drosophila)	4154	Hs.478000//Hs.558914	NM_021038//NM_207292//NM_207293//NM_207294//NM_207295//NM_207296//NM_207297//NP_066368//NP_997175//NP_997176//NP_997177//NP_997178//NP_997179//NP_997180	4.737	9.483	8.729	0.519	0.75	0.00017	0.00018
7938448	USP47	ubiquitin specific peptidase 47	55031	Hs.577256	NM_017944//NP_060414	4.876	8.429	7.675	0.512	0.75	0.00019	0.0001
8001496	NUDT21	nudix (nucleoside diphosphate linked moiety X)-type motif 21	11051	Hs.528834	NM_007006//NP_008937	4.629	8.977	8.225	0.523	0.75	0.00022	0.00028
7919589	HIST2H3D	histone cluster 2, H3d	653604	Hs.712062	NM_001123375//NP_001116847//XM_497711//XP_497711	4.863	7.33	6.575	0.514	0.75	0.00023	0.00011
8099649	DHX15	DEAH (Asp-Glu-Ala-His) box polypeptide 15	1665	Hs.696074	NM_001358//NP_001349	4.718	10.084	9.329	0.52	0.75	0.00038	0.00019
7925174	TOMM20	translocase of outer mitochondrial membrane 20 homolog (yeast)	9804	Hs.533192	NM_014765//NP_055580	4.296	8.316	7.564	0.542	0.75	0.00044	0.001
7925823	GTPBP4	GTP binding protein 4	23560	Hs.215766	NM_012341//NP_036473	4.22	7.763	7.013	0.545	0.75	0.00051	0.00131
8011832	NUP88	nucleoporin 88kDa	4927	Hs.584784	NM_002532//NP_002523	4.215	8.3	7.546	0.549	0.75	0.00052	0.00134
8050695	SF3B14	splicing factor 3B, 14 kDa subunit	51639	Hs.177861	NM_016047//NP_057131	4.018	9.191	8.438	0.561	0.75	0.00083	0.00268
8013908	NUFIP2	nuclear fragile X mental retardation protein interacting protein 2	57532	Hs.462598	NM_020772//NP_065823	3.903	8.671	7.922	0.568	0.75	0.00115	0.00395
8011626	UBE2G1	ubiquitin-conjugating enzyme E2G 1 (UBC7 homolog, yeast)	7326	Hs.714345	NM_003342//NP_003333	3.848	8.384	7.635	0.572	0.75	0.00133	0.00473
8146544	UBXN2B	UBX domain protein 2B	137886	Hs.155572	NM_001077619//NP_001071087	3.889	6.95	6.201	0.568	0.75	0.00141	0.00413
8168087	IGBP1	immunoglobulin (CD79A) binding protein 1	3476	Hs.496267	NM_001551//NP_001542	3.707	8.057	7.309	0.583	0.75	0.00162	0.00745
7962537	SLC38A2	solute carrier family 38, member 2	54407	Hs.221847	NM_018976//NP_061849	3.999	10.909	10.157	0.562	0.75	0.00187	0.00286
8091048	COPB2	coatomer protein complex, subunit beta 2 (beta prime)	9276	Hs.75724	NM_004766//NP_004757//NR_023350	3.771	9.421	8.67	0.579	0.75	0.0021	0.00608
8160839	DCTN3	dynactin 3 (p22)	11258	Hs.511768	NM_007234//NM_024348//NP_009165//NP_077324	3.678	8.5	7.752	0.586	0.75	0.00288	0.00815
7949995	MRPL21	mitochondrial ribosomal protein L21	219927	Hs.503047	NM_181514//NM_181515//NP_852615//NP_852616	3.554	7.57	6.82	0.599	0.75	0.00301	0.01192
8112961	RPS23	ribosomal protein S23	6228	Hs.527193	NM_001025//NP_001016	3.467	8.028	7.279	0.607	0.75	0.00311	0.01544
7892951			NA	NA	NA	3.52	6.629	5.88	0.601	0.75	0.00438	0.0132
8099860	RFC1	replication factor C (activator 1) 1, 145kDa	5981	Hs.507475	NM_002913//NP_002904	2.963	7.71	6.957	0.675	0.75	0.00834	0.06005
8107769	SLC12A2	solute carrier family 12 (sodium/potassium/chloride transporters), member 2	6558	Hs.162585//Hs.712970	NM_001046//NP_001037	2.963	7.44	6.694	0.668	0.75	0.00841	0.06005
8064790	RASSF2	Ras association (RalGDS/AF-6) domain family member 2	9770	Hs.631504	NM_014737//NM_170774//NP_055552//NP_739580	2.728	7.975	7.225	0.711	0.75	0.01381	0.10447
8140782	ABCB1	ATP-binding cassette, sub-family B (MDR/TAP), member 1	5243	Hs.489033	NM_000927//NP_000918	2.769	5.512	4.757	0.709	0.75	0.01501	0.09519
7922051	CREG1	cellular repressor of E1A-stimulated genes 1	8804	Hs.5710	NM_003851//NP_003842	2.485	7.485	6.732	0.764	0.75	0.02597	0.17564
8117377	HIST1H1E	histone cluster 1, H1e	3008	Hs.248133	NM_005321//NP_005312	2.423	7.946	7.194	0.778	0.75	0.02645	0.19883
7997239	NPIP	nuclear pore complex interacting protein	9284	Hs.676266	NM_006985//NP_008916	2.407	6.812	6.063	0.778	0.75	0.02748	0.20519
7894766			NA	NA	NA	2.273	4.933	4.179	0.819	0.75	0.03763	0.26461
8147172	CPNE3	copine III	8895	Hs.191219	NM_003909//NP_003900	2.173	6.895	6.141	0.848	0.75	0.0458	0.31659
7956166	FAM62A	family with sequence similarity 62 (C2 domain containing), member A	23344	Hs.632729	NM_015292//NP_056107	1.971	6.538	5.793	0.907	0.75	0.06631	0.44273
7894114			NA	NA	NA	1.98	11.739	10.99	0.909	0.75	0.07653	0.4365
8137670	PDGFA	platelet-derived growth factor alpha polypeptide	5154	Hs.535898	NM_002607//NM_033023//NP_002598//NP_148983	1.968	6.662	5.912	0.914	0.75	0.07666	0.44482
7895820			NA	NA	NA	1.666	4.927	4.173	1.057	0.75	0.11369	0.68677
7965156	LIN7A	lin-7 homolog A (C. elegans)	8825	Hs.144333	NM_004664//NP_004655	1.569	4.84	4.093	1.104	0.75	0.14193	0.77661
8180341	RAC1	ras-related C3 botulinum toxin substrate 1 (rho family, small GTP binding protein Rac1)	5879	Hs.413812	NM_006908//NM_018890//NM_198829//NP_008839//NP_061485//NP_942126	1.509	6.002	5.251	1.149	0.75	0.15005	0.83465
8132962	SNORA15	small nucleolar RNA, H/ACA box 15	677803	Hs.689706	NR_002957	1.01	4.244	3.492	1.668	0.75	0.33457	1
7997257	ZFP1	zinc finger protein 1 homolog (mouse)	162239	Hs.388813	NM_153688//NP_710155	4.843	5.686	4.943	0.507	0.74	0.00023	0.00012
8151252			NA	NA	NA	4.58	5.328	4.589	0.517	0.74	0.00023	0.00034
8047641	CYP20A1	cytochrome P450, family 20, subfamily A, polypeptide 1	57404	Hs.446065//Hs.707756	NM_177538//NP_803882	4.368	6.888	6.148	0.529	0.74	0.0004	0.00076
8051528	CEBPZ	CCAAT/enhancer binding protein (C/EBP), zeta	10153	Hs.135406	NM_005760//NP_005751	4.368	8.831	8.093	0.528	0.74	0.0004	0.00076
8080685	SLMAP	sarcolemma associated protein	7871	Hs.476432	NM_007159//NP_009090	4.365	8.755	8.017	0.529	0.74	0.00047	0.00077
8167163	CXorf24	chromosome X open reading frame 24	203414	Hs.597617	XM_926772//XM_937342//XP_931865//XP_942435	4.269	6.449	5.71	0.534	0.74	0.00094	0.0011
8042161	PEX13	peroxisomal biogenesis factor 13	5194	Hs.161377	NM_002618//NP_002609	3.937	6.207	5.467	0.558	0.74	0.00113	0.00352
8023175	IER3IP1	immediate early response 3 interacting protein 1	51124	Hs.653122	NM_016097//NP_057181	3.873	8.269	7.531	0.562	0.74	0.00124	0.00436
7907439	PRDX6	peroxiredoxin 6	9588	Hs.120//Hs.715616	NM_004905//NP_004896	3.776	9.12	8.376	0.574	0.74	0.00167	0.00598
8080773	RPP14	ribonuclease P/MRP 14kDa subunit	11102	Hs.446320//Hs.700016	NM_001098783//NM_007042//NP_001092253//NP_008973	3.621	6.927	6.184	0.587	0.74	0.00211	0.00973
8101376	SEC31A	SEC31 homolog A (S. cerevisiae)	22872	Hs.370024	NM_001077206//NM_001077207//NM_001077208//NM_014933//NM_016211//NP_001070674//NP_001070675//NP_001070676//NP_055748//NP_057295	3.793	8.775	8.039	0.566	0.74	0.00221	0.00566
7893385			NA	NA	NA	3.705	11.293	10.554	0.576	0.74	0.0023	0.00749
7897370	VAMP3	vesicle-associated membrane protein 3 (cellubrevin)	9341	Hs.66708	NM_004781//NP_004772	3.876	8.758	8.02	0.561	0.74	0.00234	0.00432
8002760			NA	NA	NA	3.323	5.239	4.496	0.617	0.74	0.00397	0.02331
7954436	LRMP	lymphoid-restricted membrane protein	4033	Hs.124922	NM_006152//NP_006143	3.512	6.695	5.958	0.593	0.74	0.00419	0.01352
8157858	GAPVD1	GTPase activating protein and VPS9 domains 1	26130	Hs.495134	NM_015635//NP_056450	3.294	7.298	6.563	0.615	0.74	0.00427	0.02526
7953564	C12orf57	chromosome 12 open reading frame 57	113246	Hs.405913//Hs.591045	NM_138425//NP_612434	3.283	7.14	6.396	0.624	0.74	0.0044	0.02604
8067113	ZNF217	zinc finger protein 217	7764	Hs.155040//Hs.711564	NM_006526//NP_006517	3.321	7.984	7.243	0.617	0.74	0.00456	0.02344
8031933	RPS5	ribosomal protein S5	6193	Hs.378103	NM_001009//NP_001000	3.218	9.901	9.163	0.626	0.74	0.00499	0.0311
7936559	PDZD8	PDZ domain containing 8	118987	Hs.501149	NM_173791//NP_776152	3.196	7.574	6.836	0.629	0.74	0.00503	0.03299
7971386	SNORA31	small nucleolar RNA, H/ACA box 31	677814	Hs.374596	NR_002967	3.137	7.182	6.443	0.638	0.74	0.00571	0.03857
8180357	SNRPA1	small nuclear ribonucleoprotein polypeptide A'	6627	Hs.528763	NM_003090//NP_003081	3.24	8.794	8.056	0.624	0.74	0.00573	0.0293
7989315	GTF2A2	general transcription factor IIA, 2, 12kDa	2958	Hs.512934	NM_004492//NP_004483	3.095	7.972	7.234	0.643	0.74	0.00624	0.04303
7896319			NA	NA	NA	2.988	9.621	8.88	0.661	0.74	0.00892	0.05645
8116622	RIPK1	receptor (TNFRSF)-interacting serine-threonine kinase 1	8737	Hs.519842	NM_003804//NP_003795	3.071	8.402	7.66	0.65	0.74	0.0101	0.04578
7896324			NA	NA	NA	2.876	8.456	7.718	0.674	0.74	0.01069	0.07415
8112007	EMB	embigin homolog (mouse)	133418	Hs.645309	NM_198449//NP_940851	2.741	7.576	6.839	0.697	0.74	0.01396	0.10145
8170971	DKC1	dyskeratosis congenita 1, dyskerin	1736	Hs.4747	NM_001142463//NM_001363//NP_001135935//NP_001354	2.72	8.29	7.552	0.701	0.74	0.01511	0.10636
7892668			NA	NA	NA	2.586	8.817	8.079	0.728	0.74	0.01881	0.14245
8017251			NA	NA	NA	2.574	6.172	5.434	0.73	0.74	0.01913	0.14611
8046726	SSFA2	sperm specific antigen 2	6744	Hs.591602	NM_001130445//NM_006751//NP_001123917//NP_006742	2.645	8.244	7.508	0.714	0.74	0.02126	0.12551
7918424			NA	NA	NA	2.489	6.41	5.667	0.753	0.74	0.02304	0.17422
7893170			NA	NA	NA	2.471	4.575	3.84	0.749	0.74	0.02385	0.18069
8053733	SETD8	SET domain containing (lysine methyltransferase) 8	387893	Hs.443735//Hs.572262	NM_020382//NP_065115	2.549	8.545	7.807	0.735	0.74	0.02409	0.15398
7991171			NA	NA	NA	2.346	4.488	3.753	0.779	0.74	0.03194	0.23083
7964757	RBMS1	RNA binding motif, single stranded interacting protein 1	5937	Hs.470412//Hs.708357	NM_002897//NM_016836//NM_016839//NP_002888//NP_058520//NP_058523	2.341	5.901	5.157	0.79	0.74	0.03244	0.23304
7896214			NA	NA	NA	2.284	3.579	2.836	0.805	0.74	0.03476	0.2593
7970696	USP12	ubiquitin specific peptidase 12	219333	Hs.42400	NM_182488//NP_872294	2.3	7.385	6.642	0.8	0.74	0.03943	0.25171
7978776	C14orf106	chromosome 14 open reading frame 106	55320	Hs.437941	NM_018353//NP_060823	2.142	7.378	6.639	0.841	0.74	0.04826	0.33409
7892599			NA	NA	NA	2.171	9.14	8.396	0.837	0.74	0.04957	0.3177
8058552	IDH1	isocitrate dehydrogenase 1 (NADP+), soluble	3417	Hs.593422//Hs.714620	NM_005896//NP_005887	2.066	7.788	7.044	0.872	0.74	0.05952	0.37983
8117395	HIST1H2BF	histone cluster 1, H2bf	8343	Hs.182137	NM_003522//NP_003513	1.97	5.771	5.029	0.904	0.74	0.06646	0.44342
7893206			NA	NA	NA	1.781	6.748	6.004	0.986	0.74	0.09205	0.5875
7895473			NA	NA	NA	1.729	4.938	4.199	1.005	0.74	0.10087	0.63136
7892605			NA	NA	NA	1.457	6.511	5.768	1.173	0.74	0.16521	0.88628
7979269	GCH1	GTP cyclohydrolase 1	2643	Hs.86724	NM_000161//NM_001024024//NM_001024070//NM_001024071//NP_000152//NP_001019195//NP_001019241//NP_001019242	1.27	8.007	7.269	1.319	0.74	0.22283	1
8090237	ZNF148	zinc finger protein 148	7707	Hs.592591	NM_021964//NP_068799	4.719	7.221	6.491	0.504	0.73	0.00019	0.00019
7908777			NA	NA	NA	4.574	8.937	8.209	0.509	0.73	0.00024	0.00035
7895790			NA	NA	NA	4.697	11.531	10.799	0.506	0.73	0.00046	0.00021
8139421	H2AFV	H2A histone family, member V	94239	Hs.488189//Hs.624870	NM_012412//NM_138635//NM_201436//NM_201516//NM_201517//NP_036544//NP_619541//NP_958844//NP_958924//NP_958925	4.48	9.315	8.589	0.513	0.73	0.00069	0.0005
7952103	DDX6	DEAD (Asp-Glu-Ala-Asp) box polypeptide 6	1656	Hs.654366	NM_004397//NP_004388	4.022	9.523	8.791	0.546	0.73	0.00099	0.00264
7924405	RAB3GAP2	RAB3 GTPase activating protein subunit 2 (non-catalytic)	25782	Hs.654849//Hs.708165	NM_012414//NP_036546	3.872	7.306	6.572	0.558	0.73	0.00112	0.00437
7996593	CTCF	CCCTC-binding factor (zinc finger protein)	10664	Hs.368367	NM_006565//NP_006556	3.891	8.16	7.428	0.556	0.73	0.00116	0.00411
7947867	PSMC3	proteasome (prosome, macropain) 26S subunit, ATPase, 3	5702	Hs.250758	NM_002804//NP_002795	3.837	8.042	7.316	0.555	0.73	0.00123	0.00491
8090639	PIK3R4	phosphoinositide-3-kinase, regulatory subunit 4	30849	Hs.149032	NM_014602//NP_055417	4.112	6.115	5.38	0.542	0.73	0.00138	0.00193
7967067	DYNLL1	dynein, light chain, LC8-type 1	8655	Hs.5120	NM_001037494//NM_001037495//NM_003746//NP_001032583//NP_001032584//NP_003737	3.76	8.753	8.022	0.565	0.73	0.00144	0.00629
7931754	IDI1	isopentenyl-diphosphate delta isomerase 1	3422	Hs.283652//Hs.705849	NM_004508//NP_004499	3.795	7.315	6.585	0.562	0.73	0.00204	0.00562
8131614	AHR	aryl hydrocarbon receptor	196	Hs.171189	NM_001621//NP_001612	3.559	9.105	8.377	0.582	0.73	0.00231	0.01175
8017651	SMURF2	SMAD specific E3 ubiquitin protein ligase 2	64750	Hs.705442	NM_022739//NP_073576	3.537	7.441	6.715	0.582	0.73	0.00236	0.01255
8113914	FNIP1	folliculin interacting protein 1	96459	Hs.591273	NM_001008738//NM_133372//NP_001008738//NP_588613	3.554	8.588	7.858	0.583	0.73	0.00239	0.01192
8115666	NUDCD2	NudC domain containing 2	134492	Hs.140443	NM_145266//NP_660309	3.319	6.326	5.598	0.607	0.73	0.00382	0.02357
8152628	DERL1	Der1-like domain family, member 1	79139	Hs.241576	NM_001134671//NM_024295//NP_001128143//NP_077271	3.318	8.527	7.796	0.609	0.73	0.00532	0.02363
8084986	FYTTD1	forty-two-three domain containing 1	84248	Hs.277533	NM_001011537//NM_032288//NP_001011537//NP_115664	2.83	8.561	7.834	0.672	0.73	0.01115	0.08266
8061324	XRN2	5'-3' exoribonuclease 2	22803	Hs.255932	NM_012255//NP_036387	2.803	8.448	7.715	0.681	0.73	0.01183	0.08803
7895379			NA	NA	NA	2.82	11.157	10.423	0.681	0.73	0.01369	0.08462
7896321			NA	NA	NA	2.784	8.901	8.17	0.684	0.73	0.01392	0.09197
7895972			NA	NA	NA	2.958	12.479	11.747	0.657	0.73	0.01501	0.06079
7963786	ITGA5	integrin, alpha 5 (fibronectin receptor, alpha polypeptide)	3678	Hs.505654	NM_002205//NP_002196	2.642	7.759	7.024	0.713	0.73	0.01659	0.12633
8126394	MRPS10	mitochondrial ribosomal protein S10	55173	Hs.380887//Hs.669022	NM_018141//NP_060611	2.717	8.995	8.27	0.69	0.73	0.01722	0.10708
8037005	TGFB1	transforming growth factor, beta 1	7040	Hs.645227	NM_000660//NP_000651	2.573	6.888	6.154	0.726	0.73	0.02018	0.14642
8046380	ITGA6	integrin, alpha 6	3655	Hs.133397	NM_000210//NM_001079818//NP_000201//NP_001073286	2.55	6.774	6.041	0.731	0.73	0.02018	0.15365
7896069			NA	NA	NA	2.52	7.383	6.65	0.736	0.73	0.02187	0.16352
8083616	MLF1	myeloid leukemia factor 1	4291	Hs.85195	NM_001130156//NM_001130157//NM_022443//NP_001123628//NP_001123629//NP_071888	2.632	4.368	3.635	0.714	0.73	0.02208	0.12909
7894771			NA	NA	NA	2.511	7.918	7.184	0.739	0.73	0.02894	0.16657
8017210	AP1S2	adaptor-related protein complex 1, sigma 2 subunit	8905	Hs.653504//Hs.656471	NM_003916//NP_003907	2.372	7.319	6.586	0.77	0.73	0.02939	0.21962
8097792	SNORD73A	small nucleolar RNA, C/D box 73A	8944	NA	NR_000007	2.325	8.38	7.649	0.78	0.73	0.03204	0.2402
8057559	PRO2964	hypothetical protein PRO2964	55415	Hs.621377	NA	2.385	3.496	2.762	0.768	0.73	0.03497	0.21417
8112940	SSBP2	single-stranded DNA binding protein 2	23635	Hs.102735	NM_012446//NP_036578	2.232	8.181	7.446	0.81	0.73	0.03867	0.2851
7948908	SNORD26	small nucleolar RNA, C/D box 26	9302	NA	NR_002564	2.018	7.611	6.881	0.871	0.73	0.06353	0.41081
7902594	PRKACB	protein kinase, cAMP-dependent, catalytic, beta	5567	Hs.487325	NM_002731//NM_182948//NM_207578//NP_002722//NP_891993//NP_997461	1.945	7.671	6.939	0.901	0.73	0.06819	0.46106
7945132	FLI1	Friend leukemia virus integration 1	2313	Hs.504281	NM_002017//NP_002008	1.884	7.491	6.765	0.918	0.73	0.07888	0.50592
8021645	SERPINB10	serpin peptidase inhibitor, clade B (ovalbumin), member 10	5273	Hs.158339	NM_005024//NP_005015	1.926	4.562	3.833	0.905	0.73	0.08097	0.47475
7916986	NEGR1	neuronal growth regulator 1	257194	Hs.146542	NM_173808//NP_776169	1.851	6.624	5.892	0.94	0.73	0.08521	0.53127
7925691	ZNF124	zinc finger protein 124	7678	Hs.421238//Hs.655205//Hs.718629	NM_003431//NP_003422	1.805	6.362	5.636	0.951	0.73	0.0879	0.56785
8142975			NA	NA	NA	1.805	4.482	3.749	0.961	0.73	0.09034	0.56785
8040103	ID2	inhibitor of DNA binding 2, dominant negative helix-loop-helix protein	3398	Hs.180919	NM_002166//NP_002157	1.619	6.848	6.115	1.055	0.73	0.12298	0.72965
7959482			NA	NA	NA	1.669	3.94	3.206	1.028	0.73	0.12418	0.68408
7892982			NA	NA	NA	1.354	4.181	3.452	1.229	0.73	0.19431	0.99155
7892732			NA	NA	NA	1.245	5.501	4.768	1.335	0.73	0.2292	1
8180329	UBE2D3	ubiquitin-conjugating enzyme E2D 3 (UBC4/5 homolog, yeast)	7323	Hs.518773	NM_003340//NM_181886//NM_181887//NM_181888//NM_181889//NM_181890//NM_181891//NM_181892//NM_181893//NP_003331//NP_871615//NP_871616//NP_871617//NP_871618//NP_871619//NP_871620//NP_871621//NP_871622	1.102	7.445	6.71	1.499	0.73	0.28901	1
8096301	SPP1	secreted phosphoprotein 1	6696	Hs.313	NM_000582//NM_001040058//NM_001040060//NP_000573//NP_001035147//NP_001035149	1.081	5.372	4.639	1.523	0.73	0.30203	1
7965723	UHRF1BP1L	UHRF1 binding protein 1-like	23074	Hs.620701	NM_001006947//NM_015054//NP_001006948//NP_055869	4.405	8.165	7.446	0.511	0.72	0.00035	0.00066
8084607	SENP2	SUMO1/sentrin/SMT3 specific peptidase 2	59343	Hs.401388	NM_021627//NP_067640	4.391	7.083	6.36	0.515	0.72	0.00039	0.0007
8180312	SKP1	S-phase kinase-associated protein 1	6500	Hs.171626//Hs.710433	NM_006930//NM_170679//NP_008861//NP_733779	4.364	10.201	9.483	0.514	0.72	0.00057	0.00077
7939424	API5	apoptosis inhibitor 5	8539	Hs.435771	NM_001142930//NM_001142931//NM_006595//NP_001136402//NP_001136403//NP_006586//NR_024625	4.082	8.283	7.566	0.53	0.72	0.00074	0.00214
7896308			NA	NA	NA	4.298	10.492	9.768	0.522	0.72	0.00081	0.00099
8099449	FBXL5	F-box and leucine-rich repeat protein 5	26234	Hs.643433	NM_012161//NM_033535//NP_036293//NP_277077	4.124	7.997	7.275	0.532	0.72	0.00123	0.00185
8008834	CLTC	clathrin, heavy chain (Hc)	1213	Hs.491351//Hs.663896	NM_004859//NP_004850	3.969	9.083	8.364	0.54	0.72	0.00163	0.00316
7932678	YME1L1	YME1-like 1 (S. cerevisiae)	10730	Hs.499145//Hs.74647	NM_014263//NM_139312//NP_055078//NP_647473	4.218	9.753	9.031	0.526	0.72	0.00168	0.00132
7958644	ATP2A2	ATPase, Ca++ transporting, cardiac muscle, slow twitch 2	488	Hs.506759	NM_001135765//NM_001681//NM_170665//NP_001129237//NP_001672//NP_733765	3.81	9.078	8.363	0.549	0.72	0.0018	0.00536
7917741	TMED5	transmembrane emp24 protein transport domain containing 5	50999	Hs.482873	NM_016040//NP_057124	3.641	7.143	6.423	0.567	0.72	0.00187	0.00915
8101839	EIF4E	eukaryotic translation initiation factor 4E	1977	Hs.249718	NM_001130678//NM_001130679//NM_001968//NP_001124150//NP_001124151//NP_001959	3.656	6.053	5.332	0.567	0.72	0.00197	0.00873
8016806			NA	NA	NA	3.499	7.042	6.32	0.582	0.72	0.00259	0.01405
7894834			NA	NA	NA	3.709	9.968	9.251	0.558	0.72	0.00269	0.0074
7895328			NA	NA	NA	3.895	12.09	11.373	0.544	0.72	0.00289	0.00405
8075089	TFIP11	tuftelin interacting protein 11	24144	Hs.20225	NM_001008697//NM_012143//NP_001008697//NP_036275	3.361	7.187	6.464	0.597	0.72	0.00349	0.02094
8085852	NGLY1	N-glycanase 1	55768	Hs.368960	NM_001145293//NM_001145294//NM_001145295//NM_018297//NP_001138765//NP_001138766//NP_001138767//NP_060767	3.249	8.366	7.651	0.604	0.72	0.0048	0.02859
8090509			NA	NA	NA	3.239	9.554	8.83	0.611	0.72	0.00488	0.02938
7978558	EAPP	E2F-associated phosphoprotein	55837	Hs.433269	NM_018453//NP_060923	3.19	8.153	7.435	0.613	0.72	0.00509	0.03352
7954382	PYROXD1	pyridine nucleotide-disulphide oxidoreductase domain 1	79912	Hs.709545	NM_024854//NP_079130	3.172	6.923	6.201	0.619	0.72	0.0057	0.03517
7894623			NA	NA	NA	3.154	5.147	4.428	0.619	0.72	0.00591	0.03689
7985166	IREB2	iron-responsive element binding protein 2	3658	Hs.436031	NM_004136//NP_004127	2.985	8.121	7.405	0.638	0.72	0.00865	0.05687
7968670	UFM1	ubiquitin-fold modifier 1	51569	Hs.643655//Hs.718491	NM_016617//NP_057701	2.902	7.442	6.718	0.658	0.72	0.00951	0.06967
8137054	CUL1	cullin 1	8454	Hs.146806	NM_003592//NP_003583	2.861	8.113	7.392	0.661	0.72	0.01095	0.07684
7977409	CRIP1	cysteine-rich protein 1 (intestinal)	1396	Hs.70327	NM_001311//NP_001302	2.836	8.058	7.34	0.663	0.72	0.01103	0.08151
8146550	SDCBP	syndecan binding protein (syntenin)	6386	Hs.200804	NM_001007067//NM_001007068//NM_001007069//NM_001007070//NM_005625//NP_001007068//NP_001007069//NP_001007070//NP_001007071//NP_005616	2.776	10.089	9.366	0.677	0.72	0.01532	0.09368
8073343			NA	NA	NA	2.629	7.865	7.142	0.705	0.72	0.02076	0.12993
7978201	NEDD8	neural precursor cell expressed, developmentally down-regulated 8	4738	Hs.531064	NM_006156//NP_006147	2.718	10.211	9.488	0.688	0.72	0.02215	0.10684
8080416	LOC440957	similar to CG32736-PA	440957	Hs.660577	NM_001124767//NP_001118239//XM_001716881//XM_001717970//XM_001718706//XP_001716933//XP_001718022//XP_001718758	2.529	6.944	6.224	0.721	0.72	0.0222	0.16051
7935660	DNMBP	dynamin binding protein	23268	Hs.500771	NM_015221//NP_056036	2.508	5.627	4.906	0.727	0.72	0.02747	0.1676
7914212	SNORA61	small nucleolar RNA, H/ACA box 61	677838	Hs.719014	NR_002987	2.373	8.509	7.791	0.755	0.72	0.03011	0.2192
7892643			NA	NA	NA	2.182	10.709	9.988	0.809	0.72	0.04524	0.31163
8083677	SCHIP1	schwannomin interacting protein 1	29970	Hs.134665	NM_014575//NP_055390	2.128	6.352	5.637	0.818	0.72	0.04987	0.34221
7995583	CHD9	chromodomain helicase DNA binding protein 9	80205	Hs.59159//Hs.622347	NM_025134//NP_079410	2.072	7.853	7.13	0.844	0.72	0.05485	0.37607
8151709			NA	NA	NA	1.975	5.76	5.035	0.881	0.72	0.06578	0.43995
8124492	HIST1H2BK	histone cluster 1, H2bk	85236	Hs.437275//Hs.689116	NM_080593//NP_542160	1.914	8.242	7.527	0.892	0.72	0.07164	0.48353
8130374	FBXO5	F-box protein 5	26271	Hs.520506	NM_001142522//NM_012177//NP_001135994//NP_036309	1.902	6.79	6.067	0.908	0.72	0.07424	0.49241
7895419			NA	NA	NA	1.951	10.82	10.103	0.88	0.72	0.07678	0.45678
8163002	KLF4	Kruppel-like factor 4 (gut)	9314	Hs.376206	NM_004235//NP_004226	1.834	5.692	4.973	0.93	0.72	0.08557	0.54462
7893115			NA	NA	NA	1.815	4.386	3.664	0.941	0.72	0.08726	0.55978
7894908			NA	NA	NA	1.766	10.132	9.411	0.963	0.72	0.10544	0.59997
7895029			NA	NA	NA	1.692	3.559	2.838	0.999	0.72	0.11228	0.66361
8156982	SMC2	structural maintenance of chromosomes 2	10592	Hs.119023	NM_001042550//NM_001042551//NM_006444//NP_001036015//NP_001036016//NP_006435	1.631	7.54	6.824	1.024	0.72	0.12052	0.71858
7926609	BMI1	BMI1 polycomb ring finger oncogene	648	Hs.380403	NM_005180//NP_005171	1.445	8.052	7.333	1.144	0.72	0.16553	0.89835
7997904	ZNF778	zinc finger protein 778	197320	Hs.647385	NM_182531//NP_872337	1.427	6.515	5.794	1.16	0.72	0.17703	0.91656
8125734	DAXX	death-domain associated protein	1616	Hs.336916	NM_001141969//NM_001141970//NM_001350//NP_001135441//NP_001135442//NP_001341//NR_024517	1.363	4.505	3.783	1.211	0.72	0.19298	0.98221
8144569			NA	NA	NA	1.094	5.209	4.484	1.489	0.72	0.28886	1
7963054	TUBA1A	tubulin, alpha 1a	7846	Hs.654422	NM_006009//NP_006000	4.174	9.195	8.481	0.522	0.71	0.00061	0.00155
7971027	ALG5	asparagine-linked glycosylation 5, dolichyl-phosphate beta-glucosyltransferase homolog (S. cerevisiae)	29880	Hs.507769	NM_001142364//NM_013338//NP_001135836//NP_037470	3.959	7.678	6.97	0.532	0.71	0.00096	0.00327
8174361	TSC22D3	TSC22 domain family, member 3	1831	Hs.716410	NM_001015881//NM_004089//NM_198057//NP_001015881//NP_004080//NP_932174	4.246	6.255	5.544	0.516	0.71	0.00096	0.0012
7985044	UBE2Q2	ubiquitin-conjugating enzyme E2Q family member 2	92912	Hs.714732	NM_001145335//NM_173469//NP_001138807//NP_775740	3.911	7.846	7.133	0.54	0.71	0.00118	0.00384
7930882	FAM45A	family with sequence similarity 45, member A	404636	Hs.434241	NM_207009//NP_996892	3.746	7.716	7.01	0.547	0.71	0.0015	0.00658
8051372	MEMO1	mediator of cell motility 1	51072	Hs.444969	NM_001137602//NM_015955//NP_001131074//NP_057039	3.715	6.486	5.776	0.552	0.71	0.00164	0.00726
7895643			NA	NA	NA	3.682	8.981	8.271	0.556	0.71	0.00172	0.00805
8152255	SLC25A32	solute carrier family 25, member 32	81034	Hs.709278	NM_030780//NP_110407	3.688	7.377	6.665	0.557	0.71	0.00172	0.0079
7935320	TM9SF3	transmembrane 9 superfamily member 3	56889	Hs.500674	NM_020123//NP_064508	3.538	9.647	8.935	0.571	0.71	0.00239	0.01251
8086028	GLB1	galactosidase, beta 1	2720	Hs.443031	NM_000404//NM_001079811//NM_001135602//NP_000395//NP_001073279//NP_001129074	3.285	6.042	5.333	0.594	0.71	0.00423	0.0259
7896029			NA	NA	NA	3.261	9.857	9.151	0.595	0.71	0.00436	0.02767
7896345			NA	NA	NA	3.458	10.006	9.291	0.58	0.71	0.00447	0.01585
7968516	PDS5B	PDS5, regulator of cohesion maintenance, homolog B (S. cerevisiae)	23047	Hs.716441	NM_015032//NP_055847	3.181	7.758	7.045	0.61	0.71	0.00523	0.03434
8052010	CALM2	calmodulin 2 (phosphorylase kinase, delta)	805	Hs.468442	NM_001743//NP_001734	3.244	9.282	8.576	0.596	0.71	0.00668	0.02898
8150101			NA	NA	NA	3.016	5.005	4.29	0.633	0.71	0.00749	0.05263
7941936	GSTP1	glutathione S-transferase pi 1	2950	Hs.523836	NM_000852//NP_000843	3.078	9.632	8.918	0.624	0.71	0.00757	0.04496
7997520	HSBP1	heat shock factor binding protein 1	3281	Hs.250899//Hs.705549	NM_001537//NP_001528	3.176	9.04	8.332	0.607	0.71	0.00768	0.0348
7917148	AIDA	axin interactor, dorsalization associated	64853	Hs.156625//Hs.534965//Hs.707666	NM_022831//NP_073742	3.144	7.413	6.705	0.611	0.71	0.00805	0.03787
8176360	CD99	CD99 molecule	4267	Hs.654354	NM_001122898//NM_002414//NP_001116370//NP_002405	2.955	9.323	8.609	0.641	0.71	0.00851	0.06124
7948904	SNORD28	small nucleolar RNA, C/D box 28	9300	NA	NR_002562	2.959	7.221	6.513	0.635	0.71	0.00852	0.06064
7894513			NA	NA	NA	2.872	10.733	10.027	0.646	0.71	0.01047	0.07486
8130952	PSMB1	proteasome (prosome, macropain) subunit, beta type, 1	5689	Hs.352768	NM_002793//NP_002784	2.999	8.486	7.774	0.633	0.71	0.01133	0.05492
7939411	C11orf74	chromosome 11 open reading frame 74	119710	Hs.159376	NM_138787//NP_620142	2.883	5.814	5.102	0.65	0.71	0.01149	0.07292
7892977			NA	NA	NA	2.974	11.983	11.278	0.631	0.71	0.01276	0.05844
8087271	QRICH1	glutamine-rich 1	54870	Hs.297389	NM_017730//NM_198880//NP_060200//NP_942581	2.828	8.021	7.316	0.653	0.71	0.0146	0.08305
7894252			NA	NA	NA	2.784	9.428	8.72	0.662	0.71	0.01545	0.09197
7950990	SLC36A4	solute carrier family 36 (proton/amino acid symporter), member 4	120103	Hs.148766	NM_152313//NP_689526	2.608	6.56	5.852	0.694	0.71	0.01824	0.13593
8153390	TOP1MT	topoisomerase (DNA) I, mitochondrial	116447	Hs.528574	NM_052963//NP_443195	2.598	6.645	5.936	0.697	0.71	0.01861	0.13886
8068266	IFNAR1	interferon (alpha, beta and omega) receptor 1	3454	Hs.529400	NM_000629//NP_000620	2.664	8.042	7.332	0.685	0.71	0.01937	0.12041
7974214	KLHDC1	kelch domain containing 1	122773	Hs.509258	NM_172193//NP_751943	2.497	5.76	5.053	0.715	0.71	0.02255	0.17141
8155883	OSTF1	osteoclast stimulating factor 1	26578	Hs.494192	NM_012383//NP_036515	2.511	8.492	7.785	0.712	0.71	0.02565	0.16657
8105778	PIK3R1	phosphoinositide-3-kinase, regulatory subunit 1 (alpha)	5295	Hs.132225//Hs.604502	NM_181504//NM_181523//NM_181524//NP_852556//NP_852664//NP_852665	2.306	8.388	7.673	0.768	0.71	0.03362	0.24891
7894421			NA	NA	NA	2.269	9.903	9.192	0.773	0.71	0.04094	0.26656
8146357	MCM4	minichromosome maintenance complex component 4	4173	Hs.460184	NM_005914//NM_182746//NP_005905//NP_877423	2.166	6.462	5.754	0.798	0.71	0.04572	0.32048
7895932			NA	NA	NA	2.238	9.394	8.685	0.779	0.71	0.04627	0.28204
7984132	USP3	ubiquitin specific peptidase 3	9960	Hs.458499	NM_006537//NP_006528	2.1	8.358	7.646	0.822	0.71	0.05202	0.35886
7894430			NA	NA	NA	2.009	5	4.286	0.856	0.71	0.06302	0.4168
8180086	HLA-DMA	major histocompatibility complex, class II, DM alpha	3108	Hs.351279	NM_006120//NP_006111	1.613	7.31	6.602	1.021	0.71	0.12471	0.73521
7980828	CCDC88C	coiled-coil domain containing 88C	440193	Hs.525536	NM_001080414//NP_001073883	1.451	5.688	4.973	1.133	0.71	0.16813	0.89231
8125545	HLA-DOA	major histocompatibility complex, class II, DO alpha	3111	Hs.631991	NM_002119//NP_002110	1.374	5.891	5.18	1.183	0.71	0.18662	0.97084
8151281	TRAM1	translocation associated membrane protein 1	23471	Hs.491988	NM_014294//NP_055109//XM_001721007//XM_001721035//XM_001721065//XP_001721059//XP_001721087//XP_001721117	4.305	9.505	8.802	0.506	0.7	0.00046	0.00096
8089999	KPNA1	karyopherin alpha 1 (importin alpha 5)	3836	Hs.161008	NM_002264//NP_002255//NR_026698	4.142	7.781	7.077	0.517	0.7	0.00065	0.00174
8023656	KDSR	3-ketodihydrosphingosine reductase	2531	Hs.74050	NM_002035//NP_002026	3.921	6.454	5.754	0.529	0.7	0.00107	0.00372
8130765	FAM103A1	family with sequence similarity 103, member A1	83640	Hs.80624	NM_031452//NP_113640	4.216	9.011	8.308	0.511	0.7	0.0011	0.00133
8112607			NA	NA	NA	4.128	3.69	2.989	0.515	0.7	0.00111	0.00182
8101844	ADH5	alcohol dehydrogenase 5 (class III), chi polypeptide	128	Hs.78989	NM_000671//NP_000662	3.931	7.414	6.712	0.53	0.7	0.0014	0.00359
8166826	USP9X	ubiquitin specific peptidase 9, X-linked	8239	Hs.77578	NM_001039590//NM_001039591//NP_001034679//NP_001034680	3.74	8.279	7.583	0.54	0.7	0.00151	0.00671
7970831	UBL3	ubiquitin-like 3	5412	Hs.145575	NM_007106//NP_009037	3.701	7.439	6.735	0.549	0.7	0.0019	0.00759
7979698	ATP6V1D	ATPase, H+ transporting, lysosomal 34kDa, V1 subunit D	51382	Hs.272630	NM_015994//NP_057078	3.69	8.252	7.551	0.548	0.7	0.00232	0.00785
7985488	FAM103A1	family with sequence similarity 103, member A1	83640	Hs.80624	NM_031452//NP_113640	3.668	7.15	6.45	0.549	0.7	0.0025	0.00841
8041888	MSH6	mutS homolog 6 (E. coli)	2956	Hs.445052	NM_000179//NP_000170	3.54	8.402	7.701	0.561	0.7	0.00309	0.01243
7957806	SCYL2	SCY1-like 2 (S. cerevisiae)	55681	Hs.506481	NM_017988//NP_060458	3.447	8.323	7.621	0.571	0.7	0.00361	0.01636
8088680	C3orf64	chromosome 3 open reading frame 64	285203	Hs.518059	NM_173654//NP_775925	3.457	5.315	4.619	0.566	0.7	0.00385	0.01589
8127989	SNORD50B	small nucleolar RNA, C/D box 50B	692088	NA	NR_003044	3.294	8.501	7.802	0.584	0.7	0.00611	0.02526
8036710	GMFG	glia maturation factor, gamma	9535	Hs.5210	NM_004877//NP_004868	3.281	11.499	10.798	0.588	0.7	0.00647	0.02619
8093256	RPL17P18	ribosomal protein L17 pseudogene 18	100129657	Hs.668469	XM_001717890//XM_001719035//XM_001719497//XP_001717942//XP_001719087//XP_001719549	3.115	10.128	9.431	0.605	0.7	0.00668	0.04086
8088526	THOC7	THO complex 7 homolog (Drosophila)	80145	Hs.288151	NM_025075//NP_079351	3.116	8.713	8.018	0.603	0.7	0.00696	0.04075
8005029	MAP2K4	mitogen-activated protein kinase kinase 4	6416	Hs.514681	NM_003010//NP_003001	3.012	6.753	6.051	0.622	0.7	0.00781	0.05316
8156167	MAK10	MAK10 homolog, amino-acid N-acetyltransferase subunit (S. cerevisiae)	60560	Hs.436098	NM_024635//NP_078911	2.989	7.953	7.251	0.626	0.7	0.00797	0.05631
8175420	RBMX	RNA binding motif protein, X-linked	27316	Hs.380118//Hs.710162	NM_002139//NP_002130	3.049	7.865	7.161	0.619	0.7	0.01018	0.04842
8124406	HIST1H2BC	histone cluster 1, H2bc	8347	Hs.658713	NM_003526//NP_003517	2.88	5.618	4.915	0.642	0.7	0.01068	0.07344
8095894	MRPL1	mitochondrial ribosomal protein L1	65008	Hs.532019	NM_020236//NP_064621	2.907	7.571	6.868	0.638	0.7	0.01127	0.06883
8064868	RP5-1022P6.2	hypothetical protein KIAA1434	56261	Hs.636359	NM_019593//NP_062539	2.834	7.459	6.754	0.651	0.7	0.01231	0.08189
8048120	ATIC	5-aminoimidazole-4-carboxamide ribonucleotide formyltransferase/IMP cyclohydrolase	471	Hs.90280	NM_004044//NP_004035	2.826	6.507	5.809	0.646	0.7	0.01264	0.08344
8011077	PITPNA	phosphatidylinositol transfer protein, alpha	5306	Hs.429819	NM_006224//NP_006215	2.845	8.431	7.726	0.649	0.7	0.01405	0.0798
7974471			NA	NA	NA	2.718	7.358	6.653	0.67	0.7	0.01417	0.10684
7894254			NA	NA	NA	2.675	6.718	6.022	0.669	0.7	0.01744	0.11754
8005955	SNORD42A	small nucleolar RNA, C/D box 42A	26809	NA	NR_000014	2.545	5.503	4.801	0.701	0.7	0.02054	0.15526
7892901			NA	NA	NA	2.61	9.255	8.554	0.687	0.7	0.02506	0.13535
7896461			NA	NA	NA	2.506	4.726	4.023	0.709	0.7	0.03082	0.16829
8118594	HLA-DPB1	major histocompatibility complex, class II, DP beta 1	3115	Hs.485130	NM_002121//NP_002112	2.281	5.722	5.022	0.758	0.7	0.03493	0.26074
7962590	RPAP3	RNA polymerase II associated protein 3	79657	Hs.437855	NM_024604//NP_078880	2.261	7.541	6.843	0.762	0.7	0.03766	0.27049
8055445	DARS	aspartyl-tRNA synthetase	1615	Hs.503787	NM_001349//NP_001340	2.176	8.716	8.017	0.786	0.7	0.04656	0.31493
7927062	ZNF33A	zinc finger protein 33A	7581	Hs.435774	NM_006954//NM_006974//NP_008885//NP_008905	2.138	6.951	6.25	0.8	0.7	0.04736	0.33639
7909283			NA	NA	NA	2.131	6.933	6.235	0.797	0.7	0.04738	0.34046
8180394	GRINL1A	glutamate receptor, ionotropic, N-methyl D-aspartate-like 1A	81488	Hs.437256	NM_001018102//NM_001018103//NM_015532//NP_001018112//NP_001018113//NP_056347	2.121	7.985	7.281	0.808	0.7	0.04938	0.34632
8041867	MSH2	mutS homolog 2, colon cancer, nonpolyposis type 1 (E. coli)	4436	Hs.597656	NM_000251//NP_000242	2.065	5.866	5.164	0.824	0.7	0.05375	0.38045
7894120			NA	NA	NA	2.007	4.539	3.838	0.841	0.7	0.06048	0.41814
7896596			NA	NA	NA	1.991	7.799	7.096	0.848	0.7	0.06395	0.42895
8085579			NA	NA	NA	1.653	7.779	7.082	0.984	0.7	0.11563	0.6985
8111197			NA	NA	NA	1.459	3.701	3.006	1.096	0.7	0.17687	0.88427
7914878			NA	NA	NA	1.403	4.979	4.277	1.147	0.7	0.1784	0.94102
7892699			NA	NA	NA	1.233	8.084	7.379	1.296	0.7	0.24263	1
8104621	GUSBL2	glucuronidase, beta-like 2	375513	Hs.561539//Hs.711053	NR_003660//XR_042150//XR_042151	0.943	7.167	6.467	1.656	0.7	0.36684	1
8031784	ZNF134	zinc finger protein 134	7693	Hs.469694	NM_003435//NP_003426	3.975	6.321	5.635	0.515	0.69	0.00102	0.0031
8108927	RBM27	RNA binding motif protein 27	54439	Hs.61441	NM_018989//NP_061862//XM_001720239//XM_001723796//XM_001723897//XP_001720291//XP_001723848//XP_001723949	3.549	7.959	7.27	0.551	0.69	0.00229	0.0121
8095262	REST	RE1-silencing transcription factor	5978	Hs.631513	NM_005612//NP_005603	3.739	8.99	8.295	0.539	0.69	0.00234	0.00673
7893991			NA	NA	NA	3.513	10.136	9.45	0.551	0.69	0.00292	0.01348
8038919	ZNF350	zinc finger protein 350	59348	Hs.407694	NM_021632//NP_067645	3.349	7.343	6.651	0.573	0.69	0.00362	0.02167
8112746	WDR41	WD repeat domain 41	55255	Hs.482573	NM_018268//NP_060738	3.328	7.529	6.835	0.577	0.69	0.00433	0.02298
7912994	IFFO2	intermediate filament family orphan 2	126917	Hs.466625	NM_001136265//NP_001129737//XM_001714732//XM_001721924//XM_001722365//XP_001714784//XP_001721976//XP_001722417	3.423	5.309	4.62	0.563	0.69	0.00436	0.01754
7901123	NASP	nuclear autoantigenic sperm protein (histone-binding)	4678	Hs.319334	NM_002482//NM_152298//NM_172164//NP_002473//NP_689511//NP_751896	3.273	8.417	7.722	0.583	0.69	0.00443	0.02677
7980189	KIAA0317	KIAA0317	9870	Hs.497417	NM_001039479//NP_001034568	3.373	7.439	6.749	0.568	0.69	0.00459	0.02024
7894638			NA	NA	NA	3.338	9.529	8.837	0.574	0.69	0.00569	0.02235
8166140	MOSPD2	motile sperm domain containing 2	158747	Hs.715564	NM_152581//NP_689794	3.135	5.978	5.286	0.597	0.69	0.00573	0.03878
8140859	MTERF	mitochondrial transcription termination factor	7978	Hs.532216	NM_006980//NP_008911	3.12	6.593	5.904	0.596	0.69	0.00597	0.04033
7946807	RPL36AP8	ribosomal protein L36a pseudogene 8	643007	Hs.631697	NM_001101383//NP_001094853	3.221	11.359	10.666	0.588	0.69	0.00603	0.03084
7905163	MRPS21	mitochondrial ribosomal protein S21	54460	Hs.405880	NM_018997//NM_031901//NP_061870//NP_114107	3.164	8.575	7.885	0.593	0.69	0.00624	0.03592
8121510	BXDC1	brix domain containing 1	84154	Hs.372265	NM_032194//NP_115570	3.072	7.527	6.837	0.604	0.69	0.00658	0.04566
8092532			NA	NA	NA	3.071	8.929	8.243	0.6	0.69	0.00702	0.04578
8175369	MAP7D3	MAP7 domain containing 3	79649	Hs.446275	NM_024597//NP_078873	3.028	7.546	6.856	0.609	0.69	0.00725	0.05107
8022927	SLC39A6	solute carrier family 39 (zinc transporter), member 6	25800	Hs.79136	NM_001099406//NM_012319//NP_001092876//NP_036451	2.945	6.55	5.864	0.618	0.69	0.0087	0.06276
7930422	SMC3	structural maintenance of chromosomes 3	9126	Hs.24485	NM_005445//NP_005436	2.948	9.31	8.621	0.62	0.69	0.00894	0.0623
8135497	ZNF277	zinc finger protein 277	11179	Hs.655904	NM_021994//NP_068834	2.922	6.646	5.961	0.62	0.69	0.00943	0.06638
8138116	ZNF12	zinc finger protein 12	7559	Hs.431471	NM_006956//NM_016265//NP_008887//NP_057349	2.987	6.397	5.706	0.616	0.69	0.0096	0.05659
7931873	GDI2	GDP dissociation inhibitor 2	2665	Hs.299055	NM_001115156//NM_001494//NP_001108628//NP_001485	3.069	9.608	8.916	0.606	0.69	0.00967	0.04601
7903582	RPL17	ribosomal protein L17	6139	Hs.293653//Hs.374588//Hs.485090	NM_000985//NM_001035006//NP_000976//NP_001030178//XM_001713653//XP_001713705	2.97	11.775	11.087	0.616	0.69	0.0122	0.05902
7895443			NA	NA	NA	2.985	3.574	2.88	0.618	0.69	0.01245	0.05687
7955277	TMBIM6	transmembrane BAX inhibitor motif containing 6	7009	Hs.35052//Hs.708025	NM_001098576//NM_003217//NP_001092046//NP_003208	2.98	10.303	9.616	0.613	0.69	0.01303	0.05758
8086698	CCDC12	coiled-coil domain containing 12	151903	Hs.692157//Hs.718579	NM_144716//NP_653317	2.79	7.974	7.282	0.646	0.69	0.01355	0.09071
7894107			NA	NA	NA	2.883	11.048	10.356	0.631	0.69	0.01392	0.07292
8016562	SPOP	speckle-type POZ protein	8405	Hs.463382//Hs.718421	NM_001007226//NM_001007227//NM_001007228//NM_001007229//NM_001007230//NM_003563//NP_001007227//NP_001007228//NP_001007229//NP_001007230//NP_001007231//NP_003554	2.771	8.237	7.548	0.647	0.69	0.014	0.09476
8092390			NA	NA	NA	2.713	7.518	6.83	0.656	0.69	0.01461	0.10804
7894402			NA	NA	NA	2.839	9.646	8.957	0.636	0.69	0.01562	0.08093
7919619	HIST2H2AA3	histone cluster 2, H2aa3	8337	Hs.530461//Hs.706714	NM_003516//NP_003507	2.756	9.366	8.677	0.649	0.69	0.01577	0.09806
7895818			NA	NA	NA	2.695	9.912	9.225	0.657	0.69	0.01851	0.11246
7990487	SIN3A	SIN3 homolog A, transcription regulator (yeast)	25942	Hs.513039//Hs.596013	NM_001145357//NM_001145358//NM_015477//NP_001138829//NP_001138830//NP_056292	2.636	7.37	6.677	0.673	0.69	0.01875	0.12798
8107282	WDR36	WD repeat domain 36	134430	Hs.533237	NM_139281//NP_644810	2.522	6.372	5.685	0.689	0.69	0.02132	0.16284
8063283	CSE1L	CSE1 chromosome segregation 1-like (yeast)	1434	Hs.90073	NM_001316//NP_001307	2.471	7.787	7.094	0.707	0.69	0.02372	0.18069
8176263	TAF9B	TAF9B RNA polymerase II, TATA box binding protein (TBP)-associated factor, 31kDa	51616	Hs.592248//Hs.643614//Hs.714006	NM_015975//NP_057059	2.467	7.659	6.967	0.706	0.69	0.02524	0.18215
8033899	EIF3G	eukaryotic translation initiation factor 3, subunit G	8666	Hs.529059	NM_003755//NP_003746	2.379	8.725	8.031	0.728	0.69	0.02932	0.21667
8160637	B4GALT1	UDP-Gal:betaGlcNAc beta 1,4- galactosyltransferase, polypeptide 1	2683	Hs.272011	NM_001497//NP_001488	2.315	7.857	7.171	0.734	0.69	0.035	0.24476
8161737			NA	NA	NA	2.25	4.685	3.996	0.755	0.69	0.04183	0.27597
8086451	HIGD1A	HIG1 domain family, member 1A	25994	Hs.593134//Hs.7917	NM_001099668//NM_001099669//NM_014056//NP_001093138//NP_001093139//NP_054775	2.195	7.761	7.071	0.77	0.69	0.04423	0.30457
7977497	CCNB1IP1	cyclin B1 interacting protein 1	57820	Hs.107003	NM_021178//NM_182849//NM_182851//NM_182852//NP_067001//NP_878269//NP_878271//NP_878272	2.095	6.479	5.784	0.805	0.69	0.05249	0.36189
7917103	ZZZ3	zinc finger, ZZ-type containing 3	26009	Hs.480506	NM_015534//NP_056349	2.051	6.83	6.136	0.818	0.69	0.05632	0.38933
7894978			NA	NA	NA	2.039	9.118	8.426	0.82	0.69	0.058	0.39705
7920123	S100A10	S100 calcium binding protein A10	6281	Hs.143873	NM_002966//NP_002957	1.993	10.512	9.819	0.836	0.69	0.06265	0.42759
8000930			NA	NA	NA	1.825	5.284	4.591	0.899	0.69	0.08472	0.55177
8152867	ASAP1	ArfGAP with SH3 domain, ankyrin repeat and PH domain 1	50807	Hs.655552	NM_018482//NP_060952	1.754	7.776	7.089	0.922	0.69	0.09712	0.61005
7959014			NA	NA	NA	1.809	7.733	7.044	0.902	0.69	0.0975	0.56461
7983648			NA	NA	NA	1.716	8.209	7.518	0.946	0.69	0.10339	0.64259
7905060	FCGR1A	Fc fragment of IgG, high affinity Ia, receptor (CD64)	2209	Hs.77424	NM_000566//NP_000557	1.434	6.223	5.533	1.105	0.69	0.16866	0.90946
7893668			NA	NA	NA	1.371	4.062	3.374	1.148	0.69	0.19269	0.97394
8081343	RG9MTD1	RNA (guanine-9-) methyltransferase domain containing 1	54931	Hs.643184//Hs.715724	NM_017819//NP_060289	3.967	6.696	6.014	0.513	0.68	0.00092	0.00318
8152041	RNF19A	ring finger protein 19A	25897	Hs.292882	NM_015435//NM_183419//NP_056250//NP_904355	4.03	8.861	8.184	0.504	0.68	0.00092	0.00257
7894375			NA	NA	NA	3.921	8.399	7.715	0.516	0.68	0.00125	0.00372
8047217	COQ10B	coenzyme Q10 homolog B (S. cerevisiae)	80219	Hs.715692	NM_025147//NP_079423	3.763	7.394	6.717	0.524	0.68	0.00142	0.00623
8094228	BST1	bone marrow stromal cell antigen 1	683	Hs.399980	NM_004334//NP_004325	3.766	5.897	5.22	0.523	0.68	0.00198	0.00617
8081348	PCNP	PEST proteolytic signal containing nuclear protein	57092	Hs.545311//Hs.654949	NM_020357//NP_065090	3.915	9.985	9.305	0.514	0.68	0.00199	0.00379
7894744			NA	NA	NA	3.891	11.681	10.996	0.52	0.68	0.00218	0.00411
8146482	TGS1	trimethylguanosine synthase homolog (S. cerevisiae)	96764	Hs.335068	NM_024831//NP_079107	3.578	7.959	7.275	0.545	0.68	0.00291	0.01109
8150928	NSMAF	neutral sphingomyelinase (N-SMase) activation associated factor	8439	Hs.372000	NM_001144772//NM_003580//NP_001138244//NP_003571	3.434	7.978	7.298	0.554	0.68	0.00298	0.01699
7993341	BFAR	bifunctional apoptosis regulator	51283	Hs.435556	NM_016561//NP_057645	3.335	7.258	6.581	0.562	0.68	0.00378	0.02254
8061772	MAPRE1	microtubule-associated protein, RP/EB family, member 1	22919	Hs.472437	NM_012325//NP_036457	3.637	9.42	8.745	0.532	0.68	0.00442	0.00926
7937802	CD81	CD81 molecule	975	Hs.54457	NM_004356//NP_004347	3.463	7.069	6.391	0.55	0.68	0.00484	0.01562
8068168	SOD1	superoxide dismutase 1, soluble	6647	Hs.443914	NM_000454//NP_000445	3.217	9.737	9.062	0.574	0.68	0.00715	0.03118
7892541			NA	NA	NA	3.047	10.323	9.644	0.597	0.68	0.00726	0.04867
8107578	SRFBP1	serum response factor binding protein 1	153443	Hs.107622	NM_152546//NP_689759	2.904	8.355	7.672	0.621	0.68	0.01046	0.06933
8110886	MED10	mediator complex subunit 10	84246	Hs.13885	NM_032286//NP_115662	2.841	7.563	6.887	0.624	0.68	0.01251	0.08055
7893313			NA	NA	NA	2.828	10.027	9.35	0.626	0.68	0.01391	0.08305
7972269	TGDS	TDP-glucose 4,6-dehydratase	23483	Hs.12393	NM_014305//NP_055120	2.736	5.809	5.127	0.646	0.68	0.01413	0.1026
7928429	PLAU	plasminogen activator, urokinase	5328	Hs.77274	NM_001145031//NM_002658//NP_001138503//NP_002649	2.922	6.935	6.251	0.619	0.68	0.0143	0.06638
7993185	NUBP1	nucleotide binding protein 1 (MinD homolog, E. coli)	4682	Hs.81469	NM_002484//NP_002475	2.831	7.368	6.688	0.628	0.68	0.01461	0.08247
8006030	TAOK1	TAO kinase 1	57551	Hs.631758	NM_020791//NP_065842	2.687	8.18	7.5	0.652	0.68	0.01703	0.11447
7923453	JARID1B	jumonji, AT rich interactive domain 1B	10765	Hs.443650	NM_006618//NP_006609	2.427	8.728	8.051	0.699	0.68	0.02598	0.19727
7997272	GABARAPL2	GABA(A) receptor-associated protein-like 2	11345	Hs.461379	NM_007285//NP_009216	2.379	8.405	7.722	0.716	0.68	0.0336	0.21667
7894837			NA	NA	NA	2.334	8.718	8.04	0.722	0.68	0.03536	0.23615
8156575			NA	NA	NA	2.249	6.098	5.416	0.747	0.68	0.0374	0.27647
8105579	hCG_2045899	synleurin	353281	Hs.709737	NM_181506//NP_852607	2.319	4.149	3.472	0.724	0.68	0.03857	0.24292
7895084			NA	NA	NA	2.258	8.965	8.286	0.741	0.68	0.04294	0.27198
8071036	S100B	S100 calcium binding protein B	6285	Hs.422181	NM_006272//NP_006263	2.22	4.563	3.882	0.753	0.68	0.04402	0.29132
7924119	INTS7	integrator complex subunit 7	25896	Hs.369285	NM_015434//NP_056249	2.059	7.067	6.389	0.797	0.68	0.05641	0.38424
7895995			NA	NA	NA	2.098	7.727	7.045	0.789	0.68	0.05711	0.36007
8154531	DENND4C	DENN/MADD domain containing 4C	55667	Hs.249591	NM_017925//NP_060395	2.07	6.917	6.236	0.796	0.68	0.05778	0.37732
8078738	OXSR1	oxidative-stress responsive 1	9943	Hs.475970	NM_005109//NP_005100	1.993	8.078	7.403	0.815	0.68	0.06222	0.42759
7896320			NA	NA	NA	1.749	6.924	6.244	0.914	0.68	0.09862	0.61428
7921677	CD244	CD244 molecule, natural killer cell receptor 2B4	51744	Hs.157872	NM_016382//NP_057466	1.737	6.165	5.485	0.921	0.68	0.09954	0.62449
7894316			NA	NA	NA	1.698	7.223	6.546	0.935	0.68	0.11042	0.65832
8066136	RBL1	retinoblastoma-like 1 (p107)	5933	Hs.207745//Hs.617220	NM_002895//NM_183404//NP_002886//NP_899662	1.646	6.565	5.884	0.967	0.68	0.11741	0.70486
7894025			NA	NA	NA	1.607	4.43	3.753	0.981	0.68	0.12565	0.7408
7895352			NA	NA	NA	1.569	3.481	2.798	1.01	0.68	0.14114	0.77661
7896351			NA	NA	NA	1.464	6.377	5.696	1.072	0.68	0.1623	0.87926
7896529			NA	NA	NA	1.46	8.165	7.484	1.072	0.68	0.17347	0.88327
7919133	FCGR1A	Fc fragment of IgG, high affinity Ia, receptor (CD64)	2209	Hs.77424	NM_000566//NP_000557	1.386	6.539	5.86	1.122	0.68	0.18348	0.95847
8007850	LRRC37A	leucine rich repeat containing 37A	9884	Hs.696401	NM_014834//NP_055649	1.162	6.658	5.981	1.315	0.68	0.26157	1
8044669	RABL2A	RAB, member of RAS oncogene family-like 2A	11159	Hs.446425	NM_007082//NM_013412//NP_009013//NP_038198	0.972	6.513	5.832	1.563	0.68	0.34649	1
7981722	IGHA1	immunoglobulin heavy constant alpha 1	3493	Hs.510635	NA	0.953	6.827	6.143	1.6	0.68	0.35652	1
7981990	SNRPN	small nuclear ribonucleoprotein polypeptide N	6638	Hs.555970//Hs.564847//Hs.578619//Hs.585703//Hs.592473//Hs.621316//Hs.632166	NM_003097//NM_022805//NM_022806//NM_022807//NM_022808//NP_003088//NP_073716//NP_073717//NP_073718//NP_073719//NR_001289//NR_001290//NR_001292//NR_001293//NR_001294//NR_001295//NR_003294//NR_003298//NR_003299//NR_003300//NR_003301//NR_003302//NR_003303//NR_003304//NR_003305//NR_003306//NR_003307//NR_003308//NR_003309//NR_003310//NR_003311//NR_003312//NR_003313//NR_003314//NR_003315//NR_003316//NR_…	0.691	5.849	5.173	2.155	0.68	0.4983	1
7899604	ZCCHC17	zinc finger, CCHC domain containing 17	51538	Hs.524094	NM_016505//NP_057589	3.838	7.263	6.593	0.512	0.67	0.00121	0.00489
7920492	C1orf43	chromosome 1 open reading frame 43	25912	Hs.287471	NM_001098616//NM_015449//NM_138740//NP_001092086//NP_056264//NP_620077	3.915	9.363	8.696	0.505	0.67	0.00123	0.00379
8089830	LRRC58	leucine rich repeat containing 58	116064	Hs.518084	NM_001099678//NP_001093148	3.889	5.354	4.688	0.505	0.67	0.00132	0.00413
7975645	ZNF410	zinc finger protein 410	57862	Hs.270869	NM_021188//NP_067011	3.793	7.239	6.573	0.513	0.67	0.00138	0.00566
8011968	MED31	mediator complex subunit 31	51003	Hs.567493	NM_016060//NP_057144	3.762	6.928	6.26	0.517	0.67	0.00143	0.00625
7916274	MAGOH	mago-nashi homolog, proliferation-associated (Drosophila)	4116	Hs.421576	NM_002370//NP_002361	3.769	8.126	7.452	0.521	0.67	0.00146	0.00611
7918188	SLC25A24	solute carrier family 25 (mitochondrial carrier; phosphate carrier), member 24	29957	Hs.656870	NM_013386//NM_213651//NP_037518//NP_998816	3.704	7.229	6.558	0.523	0.67	0.00163	0.00752
8122261	LOC100131120	PRO1828	100131120	Hs.713655	XM_001723538//XM_001724859//XM_001726715//XP_001723590//XP_001724911//XP_001726767	3.669	10.158	9.49	0.524	0.67	0.00204	0.00839
7954752	DNM1L	dynamin 1-like	10059	Hs.556296	NM_005690//NM_012062//NM_012063//NP_005681//NP_036192//NP_036193	3.508	8.785	8.117	0.538	0.67	0.003	0.01368
8046408	PDK1	pyruvate dehydrogenase kinase, isozyme 1	5163	Hs.470633	NM_002610//NP_002601	3.25	7.146	6.478	0.564	0.67	0.00472	0.02851
7919038	WARS2	tryptophanyl tRNA synthetase 2, mitochondrial	10352	Hs.523506	NM_015836//NM_201263//NP_056651//NP_957715	3.362	5.85	5.179	0.554	0.67	0.00497	0.02088
7893394			NA	NA	NA	3.212	9.775	9.104	0.57	0.67	0.00546	0.0316
8084067	ACTL6A	actin-like 6A	86	Hs.435326	NM_004301//NM_177989//NM_178042//NP_004292//NP_817126//NP_829888	3.2	8.01	7.344	0.567	0.67	0.00562	0.03264
8058182	FAM126B	family with sequence similarity 126, member B	285172	Hs.24701	NM_173822//NP_776183	3.092	7.664	6.996	0.582	0.67	0.00641	0.04337
7919761			NA	NA	NA	3.074	7.202	6.536	0.582	0.67	0.00657	0.04542
8152782	KIAA0196	KIAA0196	9897	Hs.270043	NM_014846//NP_055661	3.095	6.585	5.918	0.58	0.67	0.00686	0.04303
7892714			NA	NA	NA	3.237	3.558	2.888	0.566	0.67	0.00784	0.02954
8134699	COPS6	COP9 constitutive photomorphogenic homolog subunit 6 (Arabidopsis)	10980	Hs.15591	NM_006833//NP_006824	3.149	8.606	7.935	0.577	0.67	0.00813	0.03738
7893345			NA	NA	NA	3.046	9.938	9.27	0.588	0.67	0.00826	0.04879
7966343			NA	NA	NA	2.981	6.042	5.373	0.597	0.67	0.00831	0.05744
8142878	CDC26	cell division cycle 26 homolog (S. cerevisiae)	246184	Hs.718531	NM_139286//NP_644815	3.075	9.924	9.253	0.586	0.67	0.0095	0.04531
8144812	PCM1	pericentriolar material 1	5108	Hs.491148	NM_006197//NP_006188	2.885	9.408	8.737	0.611	0.67	0.0116	0.07257
7980454	ALKBH1	alkB, alkylation repair homolog 1 (E. coli)	8846	Hs.94542	NM_006020//NP_006011	2.788	5.773	5.108	0.621	0.67	0.01451	0.09113
8155192	GLIPR2	GLI pathogenesis-related 2	152007	Hs.493819	NM_022343//NP_071738	2.596	8.376	7.703	0.661	0.67	0.0185	0.13946
8110166	HIGD2A	HIG1 domain family, member 2A	192286	Hs.534575	NM_138820//NP_620175	2.466	7.99	7.316	0.688	0.67	0.02393	0.18251
8113130	MCTP1	multiple C2 domains, transmembrane 1	79772	Hs.655087	NM_001002796//NM_024717//NP_001002796//NP_078993	2.459	8.133	7.458	0.69	0.67	0.02438	0.1851
7913712	FUSIP1	FUS interacting protein (serine/arginine-rich) 1	10772	Hs.3530//Hs.652334	NM_006625//NM_054016//NP_006616//NP_473357	2.428	7.01	6.335	0.696	0.67	0.02593	0.19688
7997048	DDX19B	DEAD (Asp-Glu-Ala-As) box polypeptide 19B	11269	Hs.221761	NM_001014449//NM_001014451//NM_007242//NP_001014449//NP_001014451//NP_009173	2.369	6.399	5.724	0.71	0.67	0.03003	0.22089
8079346	SACM1L	SAC1 suppressor of actin mutations 1-like (yeast)	22908	Hs.156509	NM_014016//NP_054735	2.323	8.271	7.605	0.712	0.67	0.03221	0.2411
7895150			NA	NA	NA	2.278	3.905	3.235	0.726	0.67	0.03701	0.26218
7895858			NA	NA	NA	2.308	3.802	3.133	0.717	0.67	0.03734	0.24798
8116929	RPL15	ribosomal protein L15	6138	Hs.381219	NM_002948//NP_002939	2.261	10.326	9.656	0.731	0.67	0.03896	0.27049
8028186	ZNF146	zinc finger protein 146	7705	Hs.643436	NM_001099638//NM_001099639//NM_007145//NP_001093108//NP_001093109//NP_009076	2.081	7.481	6.811	0.781	0.67	0.05551	0.37048
7896372			NA	NA	NA	2.073	4.619	3.95	0.781	0.67	0.05606	0.37544
7893397			NA	NA	NA	2.041	6.7	6.027	0.796	0.67	0.05636	0.39576
7894993			NA	NA	NA	2.032	6.25	5.581	0.794	0.67	0.05716	0.4016
8180345	TMEM189-UBE2V1	TMEM189-UBE2V1 readthrough transcript	387522	Hs.420529	NM_003349//NM_199203//NP_003340//NP_954673	2.019	8.765	8.095	0.799	0.67	0.05863	0.41015
7895640			NA	NA	NA	2.106	11.37	10.696	0.778	0.67	0.05963	0.35525
7936673	RGS10	regulator of G-protein signaling 10	6001	Hs.501200	NM_001005339//NM_002925//NP_001005339//NP_002916	1.852	6.907	6.234	0.863	0.67	0.08345	0.53049
7960865	SLC2A3	solute carrier family 2 (facilitated glucose transporter), member 3	6515	Hs.419240	NM_006931//NP_008862	1.819	9.225	8.553	0.874	0.67	0.08625	0.55657
8173755	ITM2A	integral membrane protein 2A	9452	Hs.17109//Hs.694944	NM_004867//NP_004858	1.802	7.672	7.004	0.876	0.67	0.09006	0.57028
7925525	CEP170	centrosomal protein 170kDa	9859	Hs.533635	NM_001042404//NM_001042405//NM_014812//NP_001035863//NP_001035864//NP_055627	1.788	8.396	7.726	0.886	0.67	0.09082	0.58173
7894901			NA	NA	NA	1.65	5.785	5.116	0.947	0.67	0.12348	0.70122
7893023			NA	NA	NA	1.445	8.224	7.555	1.065	0.67	0.16925	0.89835
8139033	AOAH	acyloxyacyl hydrolase (neutrophil)	313	Hs.488007	NM_001637//NP_001628	1.197	7.157	6.483	1.273	0.67	0.24807	1
8129618	VNN1	vanin 1	8876	Hs.12114//Hs.708336	NM_004666//NP_004657	1.066	5.546	4.88	1.402	0.67	0.30038	1
7933084	NAMPT	nicotinamide phosphoribosyltransferase	10135	Hs.489615	NM_005746//NP_005737	1.065	9.918	9.245	1.419	0.67	0.31061	1
7894852			NA	NA	NA	0.976	5.662	4.991	1.533	0.67	0.34274	1
8100827	IGJ	immunoglobulin J polypeptide, linker protein for immunoglobulin alpha and mu polypeptides	3512	Hs.643431	NM_144646//NP_653247	0.828	6.533	5.866	1.786	0.67	0.41831	1
8123802	TXNDC5	thioredoxin domain containing 5 (endoplasmic reticulum)	81567	Hs.150837	NM_001145549//NM_022085//NM_030810//NP_001139021//NP_071368//NP_110437	3.908	7.266	6.601	0.503	0.66	0.00108	0.00388
7961532	ARHGDIB	Rho GDP dissociation inhibitor (GDI) beta	397	Hs.504877	NM_001175//NP_001166	3.716	10.737	10.072	0.518	0.66	0.00162	0.00724
7918050	RPSA	ribosomal protein SA	3921	Hs.449909	NM_001012321//NM_002295//NP_001012321//NP_002286	3.697	8.255	7.597	0.514	0.66	0.00171	0.00768
8098500	CDKN2AIP	CDKN2A interacting protein	55602	Hs.699392	NM_017632//NP_060102	3.679	7.296	6.638	0.516	0.66	0.00175	0.00813
8078360	STT3B	STT3, subunit of the oligosaccharyltransferase complex, homolog B (S. cerevisiae)	201595	Hs.475812	NM_178862//NP_849193	3.688	8.125	7.467	0.515	0.66	0.00184	0.0079
7900201	UTP11L	UTP11-like, U3 small nucleolar ribonucleoprotein, (yeast)	51118	Hs.472038//Hs.637686	NM_016037//NP_057121	3.639	8.437	7.773	0.524	0.66	0.00215	0.0092
8090898	STAG1	stromal antigen 1	10274	Hs.412586	NM_005862//NP_005853	3.574	7.151	6.492	0.525	0.66	0.0023	0.01123
7936661	PRDX3	peroxiredoxin 3	10935	Hs.523302	NM_006793//NM_014098//NP_006784//NP_054817	3.436	7.788	7.124	0.541	0.66	0.00298	0.01689
7944216	ATP5L	ATP synthase, H+ transporting, mitochondrial F0 complex, subunit G	10632	Hs.486360	NM_006476//NP_006467	3.588	10.511	9.856	0.521	0.66	0.00365	0.01076
8142084	YBX1P2	Y box binding protein 1 pseudogene 2	646531	Hs.604234	NA	3.37	9.387	8.728	0.544	0.66	0.00398	0.02042
8108099	SEC24A	SEC24 family, member A (S. cerevisiae)	10802	Hs.595540	NM_021982//NP_068817	3.298	7.058	6.398	0.552	0.66	0.00428	0.02498
8026541	FAM32A	family with sequence similarity 32, member A	26017	Hs.631614	NM_014077//NP_054796	3.251	7.068	6.407	0.558	0.66	0.00447	0.02843
8080923	PSMC1	proteasome (prosome, macropain) 26S subunit, ATPase, 1	5700	Hs.356654	NM_002802//NP_002793	3.592	10.321	9.66	0.525	0.66	0.00462	0.01063
7928491	MYST4	MYST histone acetyltransferase (monocytic leukemia) 4	23522	Hs.35758//Hs.599543	NM_012330//NP_036462	3.223	7.818	7.158	0.559	0.66	0.00503	0.03068
7983274	PDIA3	protein disulfide isomerase family A, member 3	2923	Hs.591095//Hs.712781	NM_005313//NP_005304	3.387	9.138	8.477	0.543	0.66	0.00509	0.01945
7966427	BRAP	BRCA1 associated protein	8315	Hs.530940	NM_006768//NP_006759	3.218	8.247	7.585	0.563	0.66	0.0053	0.0311
7903619	SARS	seryl-tRNA synthetase	6301	Hs.531176	NM_006513//NP_006504	3.157	7.64	6.983	0.564	0.66	0.00569	0.0366
8120758	SENP6	SUMO1/sentrin specific peptidase 6	26054	Hs.485784	NM_001100409//NM_015571//NP_001093879//NP_056386	3.089	8.448	7.783	0.579	0.66	0.00658	0.04371
8089527	ATG3	ATG3 autophagy related 3 homolog (S. cerevisiae)	64422	Hs.477126	NM_022488//NP_071933	3.191	9.134	8.474	0.563	0.66	0.00675	0.03343
8008795	C17orf71	chromosome 17 open reading frame 71	55181	Hs.7296	NM_018149//NP_060619	3.011	6.551	5.889	0.587	0.66	0.00783	0.0533
8061364	RPL41P5	ribosomal protein L41 pseudogene 5	6172	Hs.632703	NA	3.039	11.135	10.473	0.584	0.66	0.00859	0.04966
7925622	AHCTF1	AT hook containing transcription factor 1	25909	Hs.300887	NM_015446//NP_056261	2.891	7.143	6.48	0.604	0.66	0.01013	0.07154
8096533			NA	NA	NA	2.901	6.123	5.463	0.599	0.66	0.01077	0.06984
7893554			NA	NA	NA	2.867	10.259	9.601	0.603	0.66	0.0116	0.07575
7974447	SOCS4	suppressor of cytokine signaling 4	122809	Hs.708344	NM_080867//NM_199421//NP_543143//NP_955453	2.813	6.043	5.386	0.61	0.66	0.01161	0.08601
7896371			NA	NA	NA	2.862	11.572	10.915	0.602	0.66	0.01233	0.07666
8136473	TRIM24	tripartite motif-containing 24	8805	Hs.490287	NM_003852//NM_015905//NP_003843//NP_056989	2.757	8.45	7.787	0.624	0.66	0.01338	0.09783
8072979	POLR2F	polymerase (RNA) II (DNA directed) polypeptide F	5435	Hs.436578	NM_021974//NP_068809	2.835	10.271	9.608	0.612	0.66	0.01534	0.0817
7894427			NA	NA	NA	2.621	5.574	4.917	0.642	0.66	0.01808	0.13219
7997168	KIAA0174	KIAA0174	9798	Hs.232194	NM_014761//NP_055576	2.648	9.63	8.974	0.635	0.66	0.01814	0.12469
7974303	TMX1	thioredoxin-related transmembrane protein 1	81542	Hs.125221	NM_030755//NP_110382	2.564	8.792	8.129	0.658	0.66	0.02245	0.14922
8096765	RPL34	ribosomal protein L34	6164	Hs.438227	NM_000995//NM_033625//NP_000986//NP_296374	2.478	6.492	5.829	0.674	0.66	0.02361	0.17815
8112182	MIER3	mesoderm induction early response 1, family member 3	166968	Hs.657594	NM_152622//NP_689835	2.469	6.76	6.096	0.676	0.66	0.02391	0.18142
7996891	CIRH1A	cirrhosis, autosomal recessive 1A (cirhin)	84916	Hs.461113	NM_032830//NP_116219	2.447	7.366	6.707	0.676	0.66	0.0251	0.18959
7916356	HSPB11	heat shock protein family B (small), member 11	51668	Hs.525462//Hs.624686	NM_016126//NP_057210	2.42	8.111	7.454	0.679	0.66	0.02673	0.20001
8026300	CD97	CD97 molecule	976	Hs.466039	NM_001025160//NM_001784//NM_078481//NP_001020331//NP_001775//NP_510966	2.413	8.811	8.15	0.687	0.66	0.02679	0.20279
7893455			NA	NA	NA	2.367	11.002	10.341	0.697	0.66	0.03474	0.22174
7894217			NA	NA	NA	2.259	6.231	5.571	0.72	0.66	0.03831	0.27148
8038086	RPL18	ribosomal protein L18	6141	Hs.515517	NM_000979//NP_000970	2.206	11.535	10.876	0.733	0.66	0.04729	0.29869
7919584	HIST2H2BF	histone cluster 2, H2bf	440689	Hs.632451	NM_001024599//NP_001019770	2.064	6.141	5.481	0.774	0.66	0.05393	0.38108
7896426			NA	NA	NA	1.984	8.28	7.625	0.793	0.66	0.06269	0.43374
8093053	TFRC	transferrin receptor (p90, CD71)	7037	Hs.529618	NM_001128148//NM_003234//NP_001121620//NP_003225	1.911	8.926	8.263	0.829	0.66	0.07262	0.48574
7896156			NA	NA	NA	1.931	8.206	7.551	0.812	0.66	0.07348	0.47112
7937915	RRM1	ribonucleotide reductase M1	6240	Hs.445705	NM_001033//NP_001024	1.853	6.693	6.031	0.849	0.66	0.08054	0.52971
7967318	NIACR1	niacin receptor 1	338442	Hs.524812	NM_177551//NP_808219	1.589	7.797	7.135	0.968	0.66	0.1296	0.75767
7896039			NA	NA	NA	1.443	6.378	5.72	1.048	0.66	0.16609	0.90037
8103932	MLF1IP	MLF1 interacting protein	79682	Hs.481307//Hs.575032	NM_024629//NP_078905	1.332	6.721	6.058	1.135	0.66	0.19986	1
7893315			NA	NA	NA	1.295	6.413	5.756	1.155	0.66	0.21564	1
7896584			NA	NA	NA	1.111	7.386	6.724	1.34	0.66	0.28728	1
8125436	HLA-DRB5	major histocompatibility complex, class II, DR beta 5	3127	Hs.534322	NM_002125//NP_002116	1.003	5.781	5.119	1.476	0.66	0.32956	1
8089234	ZBTB11	zinc finger and BTB domain containing 11	27107	Hs.655286//Hs.715553//Hs.715814	NM_014415//NP_055230	3.677	6.596	5.941	0.513	0.65	0.00172	0.00818
8094271	MED28	mediator complex subunit 28	80306	Hs.434075//Hs.644788	NM_025205//NP_079481	3.723	7.968	7.321	0.503	0.65	0.00192	0.00708
7929168	TNKS2	tankyrase, TRF1-interacting ankyrin-related ADP-ribose polymerase 2	80351	Hs.329327	NM_025235//NP_079511	3.61	8.128	7.474	0.518	0.65	0.00244	0.01006
8179819	DDAH2	dimethylarginine dimethylaminohydrolase 2	23564	Hs.247362	NM_013974//NP_039268	3.694	7.005	6.355	0.508	0.65	0.00262	0.00776
8151842	KIAA1429	KIAA1429	25962	Hs.202238	NM_015496//NM_183009//NP_056311//NP_892121	3.449	7.002	6.347	0.532	0.65	0.00287	0.01627
8166493	EIF2S3	eukaryotic translation initiation factor 2, subunit 3 gamma, 52kDa	1968	Hs.539684	NM_001415//NP_001406	3.497	9.972	9.326	0.521	0.65	0.00307	0.01413
7990211	HEXA	hexosaminidase A (alpha polypeptide)	3073	Hs.604479//Hs.709495	NM_000520//NP_000511	3.43	6.778	6.125	0.533	0.65	0.00313	0.01719
7896247			NA	NA	NA	3.405	11.035	10.383	0.534	0.65	0.00327	0.01847
8089801	GSK3B	glycogen synthase kinase 3 beta	2932	Hs.445733	NM_002093//NP_002084	3.328	8.05	7.4	0.54	0.65	0.00375	0.02298
8111796	PRKAA1	protein kinase, AMP-activated, alpha 1 catalytic subunit	5562	Hs.43322	NM_006251//NM_206907//NP_006242//NP_996790	3.315	7.631	6.982	0.541	0.65	0.00396	0.02383
8143132	LUZP6	leucine zipper protein 6	767558	Hs.654894	NG_008063//NM_001128619//NP_001122091	3.572	9.614	8.961	0.52	0.65	0.00401	0.01129
8142663	NDUFA5	NADH dehydrogenase (ubiquinone) 1 alpha subcomplex, 5, 13kDa	4698	Hs.651219	NM_005000//NP_004991	3.315	7.491	6.839	0.543	0.65	0.00456	0.02383
8115524	CLINT1	clathrin interactor 1	9685	Hs.711787	NM_014666//NP_055481//XM_001715730//XM_001723151//XM_001725023//XP_001715782//XP_001723203//XP_001725075	3.232	9.41	8.764	0.547	0.65	0.00539	0.02994
8179851	NEU1	sialidase 1 (lysosomal sialidase)	4758	Hs.520037	NM_000434//NP_000425	3.209	7.165	6.515	0.553	0.65	0.00563	0.03186
8105353	SKIV2L2	superkiller viralicidic activity 2-like 2 (S. cerevisiae)	23517	Hs.274531	NM_015360//NP_056175	3.136	8.601	7.949	0.563	0.65	0.00586	0.03868
8117020	MYLIP	myosin regulatory light chain interacting protein	29116	Hs.484738	NM_013262//NP_037394	2.984	7.266	6.616	0.58	0.65	0.00797	0.05701
8082816	SRPRB	signal recognition particle receptor, B subunit	58477	Hs.12152	NM_021203//NP_067026	3.044	6.607	5.958	0.571	0.65	0.00846	0.04904
8110894	NSUN2	NOL1/NOP2/Sun domain family, member 2	54888	Hs.481526	NM_017755//NP_060225	2.983	7.685	7.039	0.576	0.65	0.00904	0.05715
8111892	OXCT1	3-oxoacid CoA transferase 1	5019	Hs.278277	NM_000436//NP_000427	2.891	6.151	5.498	0.595	0.65	0.00988	0.07154
8081667	SLC35A5	solute carrier family 35, member A5	55032	Hs.237480	NM_017945//NP_060415	2.867	7.077	6.428	0.595	0.65	0.01032	0.07575
8156263	SPIN1	spindlin 1	10927	Hs.146804	NM_006717//NP_006708	2.832	7.962	7.314	0.598	0.65	0.0115	0.08227
8113602	CCDC112	coiled-coil domain containing 112	153733	Hs.436121	NM_001040440//NM_152549//NP_001035530//NP_689762	2.929	4.967	4.316	0.587	0.65	0.01215	0.06526
8173338			NA	NA	NA	2.82	4.234	3.583	0.604	0.65	0.01562	0.08462
8042588	MPHOSPH10	M-phase phosphoprotein 10 (U3 small nucleolar ribonucleoprotein)	10199	Hs.656208	NM_005791//NP_005782	2.715	7.806	7.158	0.617	0.65	0.01588	0.10756
7894544			NA	NA	NA	2.595	4.43	3.779	0.64	0.65	0.01829	0.13975
8122457	STX11	syntaxin 11	8676	Hs.118958	NM_003764//NP_003755	2.593	6.906	6.255	0.64	0.65	0.01856	0.14035
8005736			NA	NA	NA	2.808	9.69	9.036	0.608	0.65	0.01905	0.08701
7918223	C1orf59	chromosome 1 open reading frame 59	113802	Hs.7962	NM_001102592//NM_144584//NP_001096062//NP_653185	2.371	6.222	5.574	0.681	0.65	0.02932	0.22004
7894086			NA	NA	NA	2.417	12.234	11.585	0.673	0.65	0.0327	0.2012
8080184	ALAS1	aminolevulinate, delta-, synthase 1	211	Hs.476308	NM_000688//NM_199166//NP_000679//NP_954635	2.218	7.968	7.315	0.724	0.65	0.03992	0.29236
8109821	RPL10	ribosomal protein L10	6134	Hs.534404//Hs.657751	NM_006013//NP_006004//NR_026898	2.287	11.279	10.626	0.706	0.65	0.04342	0.25786
7896498			NA	NA	NA	2.163	8.069	7.424	0.729	0.65	0.04431	0.32216
8117646	ZNF192	zinc finger protein 192	7745	Hs.57679	NM_006298//NP_006289	2.152	7.318	6.67	0.735	0.65	0.04523	0.32837
8083136	ATP1B3	ATPase, Na+/K+ transporting, beta 3 polypeptide	483	Hs.477789	NM_001679//NP_001670	2.16	6.701	6.051	0.735	0.65	0.04624	0.32385
8088844			NA	NA	NA	2.131	4.313	3.659	0.748	0.65	0.04933	0.34046
8052945			NA	NA	NA	2.161	4.127	3.475	0.736	0.65	0.05105	0.32328
7944667	SORL1	sortilin-related receptor, L(DLR class) A repeats-containing	6653	Hs.368592	NM_003105//NP_003096	2.114	6.524	5.873	0.748	0.65	0.05248	0.35047
7896331			NA	NA	NA	2.129	8.307	7.653	0.748	0.65	0.05346	0.34162
8106280	HMGCR	3-hydroxy-3-methylglutaryl-Coenzyme A reductase	3156	Hs.643495//Hs.698445//Hs.713530	NM_000859//NM_001130996//NP_000850//NP_001124468	2.089	8.046	7.396	0.754	0.65	0.05754	0.36556
7916570	OMA1	OMA1 homolog, zinc metallopeptidase (S. cerevisiae)	115209	Hs.425769	NM_145243//NP_660286	2.007	6.03	5.378	0.782	0.65	0.06188	0.41814
8042468	ANXA4	annexin A4	307	Hs.422986	NM_001153//NP_001144	1.869	7.592	6.94	0.83	0.65	0.07803	0.51735
7965486	CCDC41	coiled-coil domain containing 41	51134	Hs.279209	NM_001042399//NM_016122//NP_001035858//NP_057206	1.821	6.1	5.454	0.841	0.65	0.08544	0.55496
8019709	RNU2-1	RNA, U2 small nuclear 1	6066	NA	NR_002716	1.824	9.01	8.357	0.848	0.65	0.08627	0.55257
8047174	SLC39A10	solute carrier family 39 (zinc transporter), member 10	57181	Hs.650158	NM_001127257//NM_020342//NP_001120729//NP_065075	1.73	7.189	6.542	0.879	0.65	0.10147	0.6305
8068522	TTC3	tetratricopeptide repeat domain 3	7267	Hs.368214	NM_001001894//NM_003316//NP_001001894//NP_003307	1.673	7.467	6.819	0.906	0.65	0.11653	0.68049
7894805			NA	NA	NA	1.577	4.661	4.007	0.962	0.65	0.13517	0.76901
8016429			NA	NA	NA	1.57	3.492	2.838	0.966	0.65	0.14536	0.77566
7978405			NA	NA	NA	1.297	3.978	3.331	1.135	0.65	0.21914	1
8107750	PRRC1	proline-rich coiled-coil 1	133619	Hs.483259	NM_130809//NP_570721	3.506	6.95	6.307	0.518	0.64	0.00272	0.01376
8041122	PPP1CB	protein phosphatase 1, catalytic subunit, beta isoform	5500	Hs.702907	NM_002709//NM_206876//NP_002700//NP_996759	3.641	9.43	8.795	0.5	0.64	0.00291	0.00915
7970428	ZMYM5	zinc finger, MYM-type 5	9205	Hs.530988	NM_001039649//NM_001039650//NM_001142684//NP_001034738//NP_001034739//NP_001136156	3.498	6.824	6.182	0.518	0.64	0.00302	0.01409
8136849	GSTK1	glutathione S-transferase kappa 1	373156	Hs.390667	NM_001143679//NM_001143680//NM_001143681//NM_015917//NP_001137151//NP_001137152//NP_001137153//NP_057001	3.426	6.02	5.379	0.524	0.64	0.00321	0.01739
8145440	PPP2R2A	protein phosphatase 2 (formerly 2A), regulatory subunit B, alpha isoform	5520	Hs.146339	NM_002717//NP_002708	3.548	8.337	7.697	0.512	0.64	0.00326	0.01214
7951734	ZW10	ZW10, kinetochore associated, homolog (Drosophila)	9183	Hs.503886	NM_004724//NP_004715	3.388	5.562	4.926	0.523	0.64	0.00356	0.0194
8060839	CRLS1	cardiolipin synthase 1	54675	Hs.224764	NM_001127458//NM_019095//NP_001120930//NP_061968	3.278	7.07	6.427	0.539	0.64	0.00422	0.0264
8101228	CNOT6L	CCR4-NOT transcription complex, subunit 6-like	246175	Hs.592519	NM_144571//NP_653172	3.363	7.871	7.235	0.525	0.64	0.00436	0.02083
7959282	RNF34	ring finger protein 34	80196	Hs.292804	NM_025126//NM_194271//NP_079402//NP_919247	3.328	7.868	7.229	0.531	0.64	0.00461	0.02298
7967473	EIF2B1	eukaryotic translation initiation factor 2B, subunit 1 alpha, 26kDa	1967	Hs.716475	NM_001414//NP_001405	3.355	7.324	6.683	0.53	0.64	0.00462	0.0213
7893530			NA	NA	NA	3.165	10.841	10.197	0.553	0.64	0.00576	0.03583
8089988	CCDC58	coiled-coil domain containing 58	131076	Hs.220594	NM_001017928//NP_001017928	3.052	8.355	7.711	0.566	0.64	0.00748	0.04805
7895547			NA	NA	NA	3.003	9.056	8.421	0.565	0.64	0.00783	0.05438
8048980	CAB39	calcium binding protein 39	51719	Hs.632536	NM_001130849//NM_001130850//NM_016289//NP_001124321//NP_001124322//NP_057373	2.952	7.508	6.866	0.576	0.64	0.0104	0.0617
7903742	GSTM4	glutathione S-transferase mu 4	2948	Hs.348387	NM_000850//NM_147148//NP_000841//NP_671489//NR_024538	2.987	5.517	4.879	0.569	0.64	0.01118	0.05659
8138224	NDUFA4	NADH dehydrogenase (ubiquinone) 1 alpha subcomplex, 4, 9kDa	4697	Hs.50098	NM_002489//NP_002480	2.964	8.097	7.458	0.573	0.64	0.01248	0.0599
8180310	DNAJB6	DnaJ (Hsp40) homolog, subfamily B, member 6	10049	Hs.490745	NM_005494//NM_058246//NP_005485//NP_490647	2.944	9.445	8.806	0.575	0.64	0.01253	0.06292
7895928			NA	NA	NA	2.667	9.498	8.859	0.616	0.64	0.0161	0.11962
7894712			NA	NA	NA	2.649	9.298	8.66	0.618	0.64	0.0182	0.12442
7942858	ANKRD42	ankyrin repeat domain 42	338699	Hs.503438//Hs.657164	NM_182603//NP_872409	2.625	5.984	5.34	0.627	0.64	0.01918	0.13106
8090533	ISY1	ISY1 splicing factor homolog (S. cerevisiae)	57461	Hs.512661	NM_020701//NP_065752	2.609	7.116	6.471	0.631	0.64	0.02091	0.13564
8040362	LOC729992	similar to ST13 protein	729992	NA	XR_038318//XR_038756//XR_039754	2.51	6.087	5.447	0.644	0.64	0.02185	0.16691
8120428	FKBP1A	FK506 binding protein 1A, 12kDa	2280	Hs.471933//Hs.700839	NM_000801//NM_054014//NP_000792//NP_463460	2.59	8.358	7.719	0.629	0.64	0.02306	0.14125
8128894	REV3L	REV3-like, catalytic subunit of DNA polymerase zeta (yeast)	5980	Hs.232021	NM_002912//NP_002903	2.54	6.888	6.247	0.639	0.64	0.02522	0.15689
8054090			NA	NA	NA	2.385	6.755	6.113	0.672	0.64	0.03254	0.21417
7976336	UBR7	ubiquitin protein ligase E3 component n-recognin 7 (putative)	55148	Hs.648806	NM_001100417//NM_175748//NP_001093887//NP_786924	2.318	5.84	5.203	0.681	0.64	0.03375	0.24338
7892674			NA	NA	NA	2.257	5.748	5.107	0.7	0.64	0.04038	0.27247
7997933	RPL13	ribosomal protein L13	6137	Hs.410817	NM_000977//NM_033251//NP_000968//NP_150254	2.112	6.581	5.943	0.735	0.64	0.04893	0.35166
8076533	PACSIN2	protein kinase C and casein kinase substrate in neurons 2	11252	Hs.162877	NM_007229//NP_009160	2.11	7.433	6.794	0.736	0.64	0.04917	0.35285
7936762	ATE1	arginyltransferase 1	11101	Hs.632080	NM_001001976//NM_007041//NP_001001976//NP_008972	2.107	6.731	6.094	0.734	0.64	0.05039	0.35465
7925701			NA	NA	NA	1.967	6.092	5.449	0.784	0.64	0.07068	0.44552
8106141	FCHO2	FCH domain only 2	115548	Hs.165762	NM_138782//NP_620137	1.877	5.564	4.926	0.808	0.64	0.07793	0.51124
8061416	CST7	cystatin F (leukocystatin)	8530	Hs.143212	NM_003650//NP_003641	1.851	7.936	7.297	0.82	0.64	0.08097	0.53127
7893682			NA	NA	NA	1.577	6.085	5.44	0.95	0.64	0.13372	0.76901
7895264			NA	NA	NA	1.437	7.23	6.592	1.02	0.64	0.16873	0.90643
7933872	EGR2	early growth response 2 (Krox-20 homolog, Drosophila)	1959	Hs.1395	NM_000399//NM_001136177//NM_001136178//NM_001136179//NP_000390//NP_001129649//NP_001129650//NP_001129651	1.399	7.799	7.162	1.043	0.64	0.17951	0.94512
7895363			NA	NA	NA	1.386	4.462	3.817	1.065	0.64	0.18375	0.95847
7893902			NA	NA	NA	1.193	5.696	5.06	1.205	0.64	0.24831	1
8157691	LOC729012	similar to Spindle and kinetochore-associated protein 2 (Protein FAM33A)	729012	NA	XM_001130187//XM_001131195//XM_001718380//XP_001130187//XP_001131195//XP_001718432	1.185	8.887	8.247	1.221	0.64	0.25525	1
7980990	C14orf142	chromosome 14 open reading frame 142	84520	Hs.20142	NM_032490//NP_115879	3.594	6.748	6.116	0.501	0.63	0.00208	0.01056
8170428	MTM1	myotubularin 1	4534	Hs.655056	NM_000252//NP_000243	3.546	5.963	5.333	0.504	0.63	0.0025	0.01221
8013581	IFT20	intraflagellar transport 20 homolog (Chlamydomonas)	90410	Hs.705431	NM_174887//NP_777547	3.509	8.047	7.421	0.504	0.63	0.0026	0.01364
7916219	C1orf163	chromosome 1 open reading frame 163	65260	Hs.584966	NM_023077//NP_075565	3.469	5.2	4.573	0.508	0.63	0.00283	0.01535
7965048	NAP1L1	nucleosome assembly protein 1-like 1	4673	Hs.524599//Hs.695185	NM_004537//NM_139207//NP_004528//NP_631946	3.425	10.276	9.645	0.515	0.63	0.00342	0.01744
8007397	PSME3	proteasome (prosome, macropain) activator subunit 3 (PA28 gamma; Ki)	10197	Hs.152978	NM_005789//NM_176863//NP_005780//NP_789839	3.432	8.305	7.672	0.517	0.63	0.00355	0.01709
7943580	CUL5	cullin 5	8065	Hs.440320	NM_003478//NP_003469	3.33	7.014	6.385	0.523	0.63	0.00377	0.02285
7998978	ZNF597	zinc finger protein 597	146434	Hs.88630	NM_152457//NP_689670	3.312	5.914	5.287	0.522	0.63	0.00389	0.02403
8150175	C8orf41	chromosome 8 open reading frame 41	80185	Hs.583805//Hs.77135	NM_001102401//NM_025115//NP_001095871//NP_079391	3.29	5.413	4.779	0.531	0.63	0.00423	0.02554
8130003	SF3B5	splicing factor 3b, subunit 5, 10kDa	83443	Hs.110695	NM_031287//NP_112577	3.216	7.502	6.869	0.537	0.63	0.0052	0.03126
7893139			NA	NA	NA	3.296	11.583	10.951	0.529	0.63	0.00539	0.02512
8172119	MED14	mediator complex subunit 14	9282	Hs.407604	NM_004229//NP_004220	3.162	8.144	7.518	0.537	0.63	0.00639	0.03612
7955896	COPZ1	coatomer protein complex, subunit zeta 1	22818	Hs.505652	NM_016057//NP_057141	3.017	7.133	6.506	0.556	0.63	0.00791	0.0525
8120441	PHF3	PHD finger protein 3	23469	Hs.348921	NM_015153//NP_055968	2.967	8.533	7.903	0.564	0.63	0.00843	0.05946
8050128	KIDINS220	kinase D-interacting substrate, 220kDa	57498	Hs.9873	NM_020738//NP_065789	2.963	7.951	7.326	0.561	0.63	0.00893	0.06005
7984289	RAB11A	RAB11A, member RAS oncogene family	8766	Hs.321541	NM_004663//NP_004654	2.963	8.603	7.972	0.565	0.63	0.00922	0.06005
8135392	HBP1	HMG-box transcription factor 1	26959	Hs.162032	NM_012257//NP_036389	2.977	8.117	7.484	0.565	0.63	0.01	0.05801
8131292	RBAK	RB-associated KRAB zinc finger	57786	Hs.396178	NM_021163//NP_066986	2.899	6.104	5.476	0.571	0.63	0.01035	0.07017
7895312			NA	NA	NA	2.85	8.699	8.07	0.579	0.63	0.01078	0.07886
7978824	RPS29	ribosomal protein S29	6235	Hs.156367	NM_001030001//NM_001032//NP_001023//NP_001025172	2.731	9.226	8.598	0.595	0.63	0.01384	0.10376
7960150	ZNF140	zinc finger protein 140	7699	Hs.181552	NM_003440//NP_003431	2.726	5.78	5.15	0.598	0.63	0.01399	0.10494
8040552	NCOA1	nuclear receptor coactivator 1	8648	Hs.596314	NM_003743//NM_147223//NM_147233//NP_003734//NP_671756//NP_671766	2.789	7.327	6.7	0.586	0.63	0.0142	0.09092
8139758	CHCHD2	coiled-coil-helix-coiled-coil-helix domain containing 2	51142	Hs.389996//Hs.547257	NM_016139//NP_057223	2.674	7.973	7.344	0.605	0.63	0.01588	0.1178
7918284	TAF13	TAF13 RNA polymerase II, TATA box binding protein (TBP)-associated factor, 18kDa	6884	Hs.632426	NM_005645//NP_005636	2.837	9.943	9.318	0.577	0.63	0.01742	0.08131
7988970	KIAA1370	KIAA1370	56204	Hs.152385	NM_019600//NP_062546	2.605	6.959	6.333	0.614	0.63	0.01793	0.1368
7990700	WDR61	WD repeat domain 61	80349	Hs.513055	NM_025234//NP_079510	2.624	6.759	6.125	0.619	0.63	0.0192	0.13134
8098508	ING2	inhibitor of growth family, member 2	3622	Hs.107153	NM_001564//NP_001555	2.579	6.954	6.324	0.623	0.63	0.01941	0.14458
7918622	SLC16A1	solute carrier family 16, member 1 (monocarboxylic acid transporter 1)	6566	Hs.75231	NM_003051//NP_003042	2.511	5.582	4.955	0.632	0.63	0.02275	0.16657
8081277	NIT2	nitrilase family, member 2	56954	Hs.439152	NM_020202//NP_064587	2.458	7.471	6.84	0.646	0.63	0.02701	0.18547
7985134	IDH3A	isocitrate dehydrogenase 3 (NAD+) alpha	3419	Hs.591110	NM_005530//NP_005521	2.388	7.083	6.454	0.658	0.63	0.03017	0.21293
7902822	PKN2	protein kinase N2	5586	Hs.440833	NM_006256//NP_006247	2.358	8.407	7.776	0.667	0.63	0.03226	0.2256
8013348	RPS2	ribosomal protein S2	6187	Hs.356366//Hs.381079//Hs.498569//Hs.506997//Hs.709223//Hs.709308	NM_002952//NP_002943	2.374	10.021	9.39	0.663	0.63	0.03414	0.21877
8078138	EAF1	ELL associated factor 1	85403	Hs.716733	NM_033083//NP_149074	2.251	7.831	7.206	0.685	0.63	0.03775	0.27547
8150830	LYPLA1	lysophospholipase I	10434	Hs.435850	NM_006330//NP_006321	2.131	7.37	6.738	0.721	0.63	0.04734	0.34046
7892847			NA	NA	NA	2.104	8.813	8.181	0.73	0.63	0.0501	0.35645
8013529			NA	NA	NA	2.07	4.743	4.114	0.737	0.63	0.05608	0.37732
8025927	ZNF627	zinc finger protein 627	199692	Hs.526665	NM_145295//NP_660338	2.029	5.986	5.355	0.75	0.63	0.05756	0.40356
7896123			NA	NA	NA	1.926	8.326	7.698	0.779	0.63	0.07241	0.47475
7895038			NA	NA	NA	1.985	8.117	7.484	0.767	0.63	0.07319	0.43306
8076515	ARFGAP3	ADP-ribosylation factor GTPase activating protein 3	26286	Hs.162877	NM_001142293//NM_014570//NP_001135765//NP_055385	1.884	7.821	7.192	0.795	0.63	0.07755	0.50592
7944970			NA	NA	NA	1.868	5.771	5.138	0.806	0.63	0.0793	0.51812
7895971			NA	NA	NA	1.85	6.197	5.571	0.803	0.63	0.08321	0.53205
8053801	ANKRD36B	ankyrin repeat domain 36B	57730	Hs.532921	NM_025190//NP_079466	1.782	8.616	7.983	0.839	0.63	0.0976	0.58667
8098328	GALNT7	UDP-N-acetyl-alpha-D-galactosamine:polypeptide N-acetylgalactosaminyltransferase 7 (GalNAc-T7)	51809	Hs.548088	NM_017423//NP_059119	1.749	7.872	7.246	0.843	0.63	0.09794	0.61428
7893619			NA	NA	NA	1.661	6.895	6.267	0.884	0.63	0.12101	0.69127
8105828	CCNB1	cyclin B1	891	Hs.23960	NM_031966//NP_114172	1.59	6.3	5.674	0.916	0.63	0.12952	0.75673
7922889	IVNS1ABP	influenza virus NS1A binding protein	10625	Hs.497183	NM_006469//NP_006460	1.555	8.541	7.907	0.946	0.63	0.14334	0.79
7893202			NA	NA	NA	1.369	6.362	5.732	1.052	0.63	0.18927	0.976
8139057	ELMO1	engulfment and cell motility 1	9844	Hs.656638	NM_001039459//NM_014800//NM_130442//NP_001034548//NP_055615//NP_569709	1.323	7.904	7.275	1.085	0.63	0.20301	1
8040223	RRM2	ribonucleotide reductase M2 polypeptide	6241	Hs.226390	NM_001034//NP_001025	1.229	5.931	5.303	1.157	0.63	0.2362	1
7893143			NA	NA	NA	1.12	8.272	7.641	1.267	0.63	0.28666	1
7895739			NA	NA	NA	0.783	7.963	7.338	1.767	0.63	0.44441	1
8016891	VEZF1	vascular endothelial zinc finger 1	7716	Hs.463569	NM_007146//NP_009077	3.504	9.025	8.401	0.502	0.62	0.00304	0.01384
8004111	RABEP1	rabaptin, RAB GTPase binding effector protein 1	9135	Hs.592121	NM_001083585//NM_004703//NP_001077054//NP_004694	3.284	7.598	6.983	0.516	0.62	0.00422	0.02597
7956401	SHMT2	serine hydroxymethyltransferase 2 (mitochondrial)	6472	Hs.75069	NM_005412//NP_005403	3.204	7.067	6.443	0.531	0.62	0.00494	0.03229
7909400	CD46	CD46 molecule, complement regulatory protein	4179	Hs.510402	NM_002389//NM_153826//NM_172350//NM_172351//NM_172352//NM_172353//NM_172354//NM_172355//NM_172356//NM_172357//NM_172358//NM_172359//NM_172360//NM_172361//NP_002380//NP_722548//NP_758860//NP_758861//NP_758862//NP_758863//NP_758864//NP_758865//NP_758866//NP_758867//NP_758868//NP_758869//NP_758870//NP_758871	3.24	8.792	8.171	0.525	0.62	0.00509	0.0293
8061075	SNRPB2	small nuclear ribonucleoprotein polypeptide B''	6629	Hs.280378	NM_003092//NM_198220//NP_003083//NP_937863	3.284	7.911	7.288	0.522	0.62	0.00513	0.02597
8133690	MDH2	malate dehydrogenase 2, NAD (mitochondrial)	4191	Hs.520967	NM_005918//NP_005909	3.281	8.757	8.135	0.522	0.62	0.00555	0.02619
8106931	ANKRD32	ankyrin repeat domain 32	84250	Hs.657315	NM_032290//NP_115666	3.318	5.076	4.461	0.513	0.62	0.00586	0.02363
7895964			NA	NA	NA	3.245	11.874	11.25	0.527	0.62	0.00596	0.0289
7947540	TRAF6	TNF receptor-associated factor 6	7189	Hs.591983	NM_004620//NM_145803//NP_004611//NP_665802	3.002	7.069	6.449	0.55	0.62	0.00782	0.05451
7987361	ZNF770	zinc finger protein 770	54989	Hs.718498	NM_014106//NP_054825	2.981	7.362	6.738	0.557	0.62	0.00804	0.05744
8086555	LZTFL1	leucine zipper transcription factor-like 1	54585	Hs.30824	NM_020347//NP_065080	3.004	4.945	4.322	0.553	0.62	0.00993	0.05424
8065756			NA	NA	NA	2.844	4.356	3.733	0.574	0.62	0.01082	0.07999
8056716	METTL5	methyltransferase like 5	29081	Hs.470553	NM_014168//NP_054887	2.855	8.351	7.731	0.569	0.62	0.01165	0.07794
8160011	KIAA2026	KIAA2026	158358	Hs.535060	NM_001017969//NP_001017969	2.746	7.208	6.584	0.59	0.62	0.01337	0.10031
8155246			NA	NA	NA	2.75	6.072	5.45	0.587	0.62	0.01341	0.0994
8180417	METTL2B	methyltransferase like 2B	55798	Hs.433213	NM_018396//NP_060866	2.675	7.033	6.418	0.592	0.62	0.01599	0.11754
7893103			NA	NA	NA	2.806	11.094	10.478	0.573	0.62	0.01616	0.08742
7965357	GALNT4	UDP-N-acetyl-alpha-D-galactosamine:polypeptide N-acetylgalactosaminyltransferase 4 (GalNAc-T4)	8693	Hs.25130//Hs.713979	NM_003774//NP_003765	2.657	7.684	7.06	0.603	0.62	0.01644	0.12227
8154363	RPS26P47	ribosomal protein S26 pseudogene 47	400156	NA	NR_002225	2.499	8.39	7.769	0.628	0.62	0.023	0.17071
7947015	TSG101	tumor susceptibility gene 101	7251	Hs.523512	NM_006292//NP_006283	2.485	8.294	7.671	0.633	0.62	0.02307	0.17564
8179268	LST1	leukocyte specific transcript 1	7940	Hs.436066	NM_007161//NM_205837//NM_205838//NM_205839//NM_205840//NP_009092//NP_995309//NP_995310//NP_995311//NP_995312	2.567	9.23	8.615	0.61	0.62	0.02311	0.14828
8102730	MFSD8	major facilitator superfamily domain containing 8	256471	Hs.480701	NM_152778//NP_689991	2.475	5.878	5.262	0.627	0.62	0.02351	0.17923
8152133	RRM2B	ribonucleotide reductase M2 B (TP53 inducible)	50484	Hs.512592	NM_015713//NP_056528	2.463	6.97	6.353	0.63	0.62	0.02469	0.18362
8126450			NA	NA	NA	2.534	11.315	10.695	0.621	0.62	0.02668	0.15885
8040655	SELI	selenoprotein I	85465	Hs.189073	NM_033505//NP_277040	2.406	6.455	5.832	0.648	0.62	0.02725	0.20559
8152553	TAF2	TAF2 RNA polymerase II, TATA box binding protein (TBP)-associated factor, 150kDa	6873	Hs.122752	NM_003184//NP_003175	2.41	8.105	7.484	0.645	0.62	0.02837	0.20398
7893740			NA	NA	NA	2.413	7.443	6.825	0.641	0.62	0.02875	0.20279
7893392			NA	NA	NA	2.355	6.924	6.305	0.654	0.62	0.03027	0.2269
7999718	C16orf63	chromosome 16 open reading frame 63	123811	Hs.514179	NM_144600//NP_653201	2.383	7.755	7.131	0.654	0.62	0.03074	0.215
[truncated: 7,726 more rows]
