# Supplementary material for: Patients with AML with WT TP53 but defective TP53-mediated apoptosis have a dismal survival
Source: JCI Insight. 2026 Jan 27;11(5):e197261. doi: 10.1172/jci.insight.197261 (PMC13041678; doi:10.1172/jci.insight.197261)
Supplement: Supporting data values [file jciinsight-11-197261-s033.xlsx]

## Sheet: Fig.4 and Fig. S4
gene	group	time0	time2	time6
GADD45A	Sensitive AML	6.79289	6.91387	7.00903
GADD45A	Sensitive AML	6.79656	7.39358	7.23713
GADD45A	Sensitive AML	7.04534	6.96454	7.29348
GADD45A	Sensitive AML	6.76162	7.00716	7.54924
GADD45A	Sensitive AML	6.42511	7.43337	7.57046
GADD45A	Sensitive AML	6.36295	7.08159	7.68692
GADD45A	Sensitive AML	6.92735	7.62504	7.75756
GADD45A	Sensitive AML	6.66874	7.36602	7.88768
GADD45A	Sensitive AML	6.86595	7.15039	8.1085
GADD45A	Sensitive AML	6.87866	7.16909	8.18309
GADD45A	Resistant AML	7.09073	7.25581	6.52187
GADD45A	Resistant AML	7.18542	7.83893	6.79236
GADD45A	Resistant AML	6.95413	7.3917	6.81228
GADD45A	Resistant AML	7.20711	7.60796	7.14315
GADD45A	Resistant AML	7.1041	6.91143	7.19595
GADD45A	Resistant AML	6.88312	7.11461	7.22626
GADD45A	Resistant AML	5.97118	6.84867	7.25801
GADD45A	Resistant AML	6.98748	7.11411	7.49068
GADD45A	Resistant AML	7.07343	8.12143	7.74334
GADD45A	Resistant AML	7.6332	8.04698	7.75465
FAS	Sensitive AML	6.63084	7.06698	7.48623
FAS	Sensitive AML	6.03888	7.69789	7.52775
FAS	Sensitive AML	6.33214	6.92647	7.74632
FAS	Sensitive AML	6.44178	7.64423	7.79221
FAS	Sensitive AML	6.87999	7.2933	7.99112
FAS	Sensitive AML	7.18516	7.58406	8.19277
FAS	Sensitive AML	8.2574	8.43015	8.21865
FAS	Sensitive AML	7.2899	7.81528	8.30203
FAS	Sensitive AML	7.23503	7.57625	8.3114
FAS	Sensitive AML	7.08574	7.36131	8.31932
FAS	Resistant AML	7.07978	7.35112	6.42
FAS	Resistant AML	7.24394	8.72871	6.79301
FAS	Resistant AML	7.30273	7.51397	7.0641
FAS	Resistant AML	6.90928	7.5203	7.1976
FAS	Resistant AML	7.39436	7.87169	7.46599
FAS	Resistant AML	6.80901	8.19802	7.59421
FAS	Resistant AML	7.92794	8.3256	7.88836
FAS	Resistant AML	7.43971	7.47886	8.00089
FAS	Resistant AML	7.80411	8.29046	8.39889
FAS	Resistant AML	6.99868	7.75041	8.40127
ACTA2	Sensitive AML	6.09409	5.58539	6.85461
ACTA2	Sensitive AML	6.06269	6.82979	6.99843
ACTA2	Sensitive AML	5.60209	5.5419	7.5991
ACTA2	Sensitive AML	6.19548	6.08351	7.85388
ACTA2	Sensitive AML	6.7059	6.67317	7.96602
ACTA2	Sensitive AML	7.12372	7.33429	8.03202
ACTA2	Sensitive AML	7.14827	6.74319	8.49923
ACTA2	Sensitive AML	7.16493	6.55043	8.56464
ACTA2	Sensitive AML	6.1851	6.64965	8.76535
ACTA2	Sensitive AML	6.86795	7.1782	8.97723
ACTA2	Resistant AML	5.84934	5.72798	5.21898
ACTA2	Resistant AML	6.50734	5.34921	5.3747
ACTA2	Resistant AML	4.99738	5.7702	5.51462
ACTA2	Resistant AML	5.93345	5.71942	5.67374
ACTA2	Resistant AML	5.36229	5.27381	6.38353
ACTA2	Resistant AML	6.74112	6.60434	6.68437
ACTA2	Resistant AML	6.22081	5.99168	6.76986
ACTA2	Resistant AML	6.14233	5.98009	7.61899
ACTA2	Resistant AML	6.85259	6.51356	7.85987
ACTA2	Resistant AML	6.98749	6.54434	8.15282
DDB2	Sensitive AML	6.10131	6.39387	6.77309
DDB2	Sensitive AML	5.6023	6.017	7.16826
DDB2	Sensitive AML	6.59152	6.84133	7.24349
DDB2	Sensitive AML	6.28581	6.81181	7.38914
DDB2	Sensitive AML	5.60088	6.53748	7.43286
DDB2	Sensitive AML	6.86551	6.73236	7.68342
DDB2	Sensitive AML	6.2661	5.53733	7.72471
DDB2	Sensitive AML	6.18949	7.04936	7.78602
DDB2	Sensitive AML	6.79991	6.79342	7.86133
DDB2	Sensitive AML	7.08596	7.33152	8.20198
DDB2	Resistant AML	7.29663	5.38342	5.89217
DDB2	Resistant AML	6.49279	6.49664	6.60075
DDB2	Resistant AML	7.53836	6.86355	6.66058
DDB2	Resistant AML	7.30342	6.66199	6.69082
DDB2	Resistant AML	6.63384	5.88531	6.74447
DDB2	Resistant AML	6.42375	6.07025	7.15575
DDB2	Resistant AML	6.36812	6.77357	7.25199
DDB2	Resistant AML	7.18807	6.84884	7.47103
DDB2	Resistant AML	5.58278	6.45557	7.53198
DDB2	Resistant AML	7.01144	6.78434	8.12194
MDM2	Sensitive AML	7.85024	8.92918	9.36512
MDM2	Sensitive AML	8.37834	8.60127	9.47617
MDM2	Sensitive AML	7.74552	8.94692	9.58068
MDM2	Sensitive AML	7.91587	8.61027	9.64097
MDM2	Sensitive AML	9.51929	9.31555	9.81581
MDM2	Sensitive AML	7.37815	8.45679	9.89436
MDM2	Sensitive AML	8.01385	9.2413	9.94409
MDM2	Sensitive AML	7.81648	8.76956	9.97259
MDM2	Sensitive AML	8.16755	8.57729	10.1
MDM2	Sensitive AML	8.45617	9.37766	10.2691
MDM2	Resistant AML	8.66342	8.85014	6.98394
MDM2	Resistant AML	8.4363	8.18765	7.77858
MDM2	Resistant AML	8.79574	9.07347	8.7247
MDM2	Resistant AML	7.82645	8.67844	9.00662
MDM2	Resistant AML	8.77703	9.95067	9.43132
MDM2	Resistant AML	8.20076	9.26965	9.78452
MDM2	Resistant AML	8.60112	8.84699	9.80132
MDM2	Resistant AML	8.00512	8.97544	10.0332
MDM2	Resistant AML	9.18725	9.28974	10.0477
MDM2	Resistant AML	8.49793	8.89584	10.1553
IKIP	Sensitive AML	5.22342	5.88764	5.63966
IKIP	Sensitive AML	5.82704	6.18271	5.85463
IKIP	Sensitive AML	5.57074	5.32197	6.08333
IKIP	Sensitive AML	5.7788	5.79215	6.20092
IKIP	Sensitive AML	5.40434	5.91289	6.30159
IKIP	Sensitive AML	5.50295	6.56453	6.40853
IKIP	Sensitive AML	5.15676	6.07849	6.425
IKIP	Sensitive AML	6.04879	6.24489	6.52408
IKIP	Sensitive AML	5.23908	6.27963	6.61129
IKIP	Sensitive AML	5.51861	5.5987	6.69251
IKIP	Resistant AML	5.22558	5.84752	5.17603
IKIP	Resistant AML	5.43369	6.33127	5.17663
IKIP	Resistant AML	5.55997	5.2776	5.36415
IKIP	Resistant AML	5.37448	5.40976	5.50867
IKIP	Resistant AML	5.74736	5.96914	5.67326
IKIP	Resistant AML	5.82122	6.27449	5.95963
IKIP	Resistant AML	6.03887	6.52466	5.98953
IKIP	Resistant AML	5.85464	6.03187	6.30412
IKIP	Resistant AML	5.90704	6.33759	6.31808
IKIP	Resistant AML	5.57005	5.75781	6.62584
TRIAP1	Sensitive AML	8.90475	9.18049	9.5999
TRIAP1	Sensitive AML	9.38067	9.19656	9.67333
TRIAP1	Sensitive AML	9.07606	9.16468	9.6838
TRIAP1	Sensitive AML	9.49911	9.26859	9.76305
TRIAP1	Sensitive AML	9.19274	9.20132	9.88006
TRIAP1	Sensitive AML	9.43918	9.57474	9.91459
TRIAP1	Sensitive AML	9.10874	9.57309	9.94933
TRIAP1	Sensitive AML	9.51125	9.60793	9.97419
TRIAP1	Sensitive AML	9.38611	9.4874	9.98968
TRIAP1	Sensitive AML	9.18519	9.67196	10.0389
TRIAP1	Resistant AML	9.1755	9.27853	9.17845
TRIAP1	Resistant AML	9.05704	9.28046	9.28674
TRIAP1	Resistant AML	9.69489	9.31556	9.30838
TRIAP1	Resistant AML	9.11512	9.28211	9.33842
TRIAP1	Resistant AML	9.05178	9.28173	9.36833
TRIAP1	Resistant AML	8.95754	9.2375	9.42096
TRIAP1	Resistant AML	9.35366	9.23464	9.42964
TRIAP1	Resistant AML	8.69837	9.38049	9.76443
TRIAP1	Resistant AML	9.42892	9.47014	9.9162
TRIAP1	Resistant AML	9.13423	9.43408	9.95761
PCNP	Sensitive AML	8.76139	8.94012	9.11244
PCNP	Sensitive AML	9.04174	9.50399	9.14474
PCNP	Sensitive AML	8.92888	9.17694	9.15897
PCNP	Sensitive AML	8.84414	9.38406	9.28091
PCNP	Sensitive AML	9.19977	9.32199	9.42978
PCNP	Sensitive AML	8.82781	9.76926	9.47469
PCNP	Sensitive AML	9.10272	9.5504	9.52355
PCNP	Sensitive AML	8.96388	9.31855	9.59599
PCNP	Sensitive AML	9.26255	9.55356	9.75503
PCNP	Sensitive AML	8.96054	9.63282	9.85127
PCNP	Resistant AML	8.43663	9.74072	7.81474
PCNP	Resistant AML	8.95101	9.47016	8.06399
PCNP	Resistant AML	8.64928	8.96558	8.33215
PCNP	Resistant AML	8.53244	9.32464	8.52078
PCNP	Resistant AML	8.41169	9.36109	8.58577
PCNP	Resistant AML	7.44823	9.21438	8.6396
PCNP	Resistant AML	8.42335	9.13216	8.66769
PCNP	Resistant AML	9.17378	9.70731	9.11703
PCNP	Resistant AML	8.31012	9.18871	9.1606
PCNP	Resistant AML	6.47461	9.6542	9.36551
FBXO22	Sensitive AML	6.82088	7.0422	6.83258
FBXO22	Sensitive AML	6.74691	7.40203	6.94963
FBXO22	Sensitive AML	6.97578	7.39124	7.50144
FBXO22	Sensitive AML	6.63351	6.73482	7.53236
FBXO22	Sensitive AML	7.07822	7.33515	7.86014
FBXO22	Sensitive AML	6.85175	7.00152	7.8686
FBXO22	Sensitive AML	7.13492	7.59133	7.88988
FBXO22	Sensitive AML	7.10851	7.45456	8.09076
FBXO22	Sensitive AML	6.79759	7.23128	8.12463
FBXO22	Sensitive AML	6.89727	7.16069	8.29678
FBXO22	Resistant AML	6.94927	7.26637	5.70233
FBXO22	Resistant AML	6.73695	6.698	5.99658
FBXO22	Resistant AML	7.02174	6.38443	6.01957
FBXO22	Resistant AML	6.35306	7.01462	6.34628
FBXO22	Resistant AML	6.58012	6.84634	6.50568
FBXO22	Resistant AML	6.11609	6.62739	6.81643
FBXO22	Resistant AML	6.49423	6.81251	6.82282
FBXO22	Resistant AML	6.58261	7.65009	7.06404
FBXO22	Resistant AML	6.189	7.00308	7.83307
FBXO22	Resistant AML	7.22801	7.65582	8.25644
RPS27L	Sensitive AML	8.32946	9.03529	8.82933
RPS27L	Sensitive AML	7.70872	8.60583	8.84985
RPS27L	Sensitive AML	7.92567	8.46042	9.07352
RPS27L	Sensitive AML	7.4107	8.43519	9.09047
RPS27L	Sensitive AML	8.20816	8.49534	9.14235
RPS27L	Sensitive AML	7.58444	8.48793	9.25554
RPS27L	Sensitive AML	7.77626	8.42353	9.33734
RPS27L	Sensitive AML	7.91174	8.44386	9.35379
RPS27L	Sensitive AML	6.77367	8.61011	9.36696
RPS27L	Sensitive AML	8.36831	8.48812	9.45901
RPS27L	Resistant AML	7.844	8.48615	5.38471
RPS27L	Resistant AML	7.92763	6.1573	6.97749
RPS27L	Resistant AML	6.79438	7.9089	7.1362
RPS27L	Resistant AML	6.88564	7.96655	8.48662
RPS27L	Resistant AML	7.48825	7.93534	8.51665
RPS27L	Resistant AML	6.36176	8.49793	8.6875
RPS27L	Resistant AML	6.35608	8.42286	8.77374
RPS27L	Resistant AML	6.45525	7.71524	8.90033
RPS27L	Resistant AML	8.2174	8.78326	9.13437
RPS27L	Resistant AML	6.17389	8.63999	9.18232
BAX	Sensitive AML	8.20212	7.54248	7.93892
BAX	Sensitive AML	8.042	7.40122	8.0885
BAX	Sensitive AML	7.52639	7.46916	8.37191
BAX	Sensitive AML	8.26936	8.09011	8.42987
BAX	Sensitive AML	8.12369	7.83786	8.53632
BAX	Sensitive AML	7.64791	8.06656	8.67901
BAX	Sensitive AML	7.65741	7.79479	8.69646
BAX	Sensitive AML	7.58152	7.30701	8.77514
BAX	Sensitive AML	7.97106	7.53294	8.92382
BAX	Sensitive AML	8.17748	7.8902	8.97146
BAX	Resistant AML	7.58115	6.9877	7.53108
BAX	Resistant AML	7.65521	6.92656	7.92641
BAX	Resistant AML	7.46899	7.95636	8.18873
BAX	Resistant AML	7.69458	7.28318	8.23412
BAX	Resistant AML	7.25779	7.26811	8.27545
BAX	Resistant AML	7.89879	8.05694	8.2949
BAX	Resistant AML	7.85609	7.88562	8.3891
BAX	Resistant AML	6.54771	7.46994	8.49805
BAX	Resistant AML	7.71696	7.44707	8.51196
BAX	Resistant AML	8.00054	7.27944	8.88743
XPC	Sensitive AML	5.6831	6.61042	5.89951
XPC	Sensitive AML	5.93755	6.28765	6.13909
XPC	Sensitive AML	5.66305	6.29336	6.68971
XPC	Sensitive AML	6.37617	6.22097	6.99303
XPC	Sensitive AML	6.32818	6.35892	6.9937
XPC	Sensitive AML	5.96571	5.90408	7.0729
XPC	Sensitive AML	6.32886	6.31923	7.09879
XPC	Sensitive AML	5.85984	6.25082	7.1265
XPC	Sensitive AML	6.03785	6.29527	7.35201
XPC	Sensitive AML	6.21811	6.13573	7.89609
XPC	Resistant AML	6.20424	5.19355	5.2572
XPC	Resistant AML	5.41503	5.34588	5.42368
XPC	Resistant AML	5.85157	6.03815	5.75658
XPC	Resistant AML	5.59929	6.35087	5.8665
XPC	Resistant AML	5.25879	5.53916	5.9544
XPC	Resistant AML	6.61493	6.74937	6.02808
XPC	Resistant AML	5.3733	5.89319	6.24616
XPC	Resistant AML	5.45171	5.9646	6.42127
XPC	Resistant AML	5.60278	6.17616	7.02884
XPC	Resistant AML	5.43056	5.93451	7.07417
PLK2	Sensitive AML	4.03169	4.40124	4.48795
PLK2	Sensitive AML	4.99078	5.73413	5.33299
PLK2	Sensitive AML	4.4114	6.19143	5.66476
PLK2	Sensitive AML	5.08164	7.23755	5.73334
PLK2	Sensitive AML	4.59597	4.37971	5.92463
PLK2	Sensitive AML	5.19629	6.36221	6.0823
PLK2	Sensitive AML	4.84018	7.30128	6.6097
PLK2	Sensitive AML	4.20471	5.55904	7.19533
PLK2	Sensitive AML	5.20681	6.20204	7.38815
PLK2	Sensitive AML	5.0503	5.32363	7.49716
PLK2	Resistant AML	3.99205	4.49027	4.27055
PLK2	Resistant AML	5.1941	5.20303	4.59637
PLK2	Resistant AML	5.28595	6.01252	4.60087
PLK2	Resistant AML	4.3936	6.3034	4.8776
PLK2	Resistant AML	5.09619	8.05138	5.05723
PLK2	Resistant AML	4.9501	6.5531	5.71978
PLK2	Resistant AML	5.99278	6.364	5.76567
PLK2	Resistant AML	4.86983	5.58027	5.89716
PLK2	Resistant AML	5.57242	6.45116	6.43855
PLK2	Resistant AML	4.86971	6.44545	7.26198
PTP4A1	Sensitive AML	7.59033	8.37373	7.94069
PTP4A1	Sensitive AML	8.27951	8.40742	8.43566
PTP4A1	Sensitive AML	7.11017	8.18894	8.48826
PTP4A1	Sensitive AML	8.33567	8.66787	8.68881
PTP4A1	Sensitive AML	7.73309	8.42991	8.74144
PTP4A1	Sensitive AML	7.53391	8.41951	8.90946
PTP4A1	Sensitive AML	8.07517	8.90498	8.92126
PTP4A1	Sensitive AML	8.14494	8.76138	8.95794
PTP4A1	Sensitive AML	8.41152	8.60927	9.19791
PTP4A1	Sensitive AML	8.00697	8.56757	9.20507
PTP4A1	Resistant AML	7.63745	8.92094	6.146
PTP4A1	Resistant AML	8.12035	8.74298	7.52272
PTP4A1	Resistant AML	7.88476	8.63557	7.77684
PTP4A1	Resistant AML	7.83818	8.38894	7.8622
PTP4A1	Resistant AML	7.90915	8.58734	8.02631
PTP4A1	Resistant AML	8.16393	8.54857	8.42978
PTP4A1	Resistant AML	8.84199	8.63248	8.45915
PTP4A1	Resistant AML	7.96945	8.829	8.47897
PTP4A1	Resistant AML	7.67457	8.5682	8.54816
PTP4A1	Resistant AML	8.44327	8.94443	8.71307
TMEM30A	Sensitive AML	6.395	7.01246	7.02172
TMEM30A	Sensitive AML	7.03175	7.14096	7.38704
TMEM30A	Sensitive AML	6.27263	7.23268	7.84243
TMEM30A	Sensitive AML	6.57199	6.96321	7.94769
TMEM30A	Sensitive AML	6.90019	7.0086	7.95345
TMEM30A	Sensitive AML	7.00554	7.35411	8.11951
TMEM30A	Sensitive AML	6.65968	7.2553	8.20328
TMEM30A	Sensitive AML	7.51085	7.87818	8.29038
TMEM30A	Sensitive AML	7.3826	7.29562	8.37137
TMEM30A	Sensitive AML	6.79633	7.4435	8.42188
TMEM30A	Resistant AML	6.51491	7.11579	5.42732
TMEM30A	Resistant AML	6.54384	6.89501	6.6233
TMEM30A	Resistant AML	6.76528	7.27454	6.63031
TMEM30A	Resistant AML	6.37475	6.73163	6.72213
TMEM30A	Resistant AML	7.08828	8.15236	7.22313
TMEM30A	Resistant AML	6.83582	7.09188	7.57785
TMEM30A	Resistant AML	7.3043	7.02145	7.99573
TMEM30A	Resistant AML	6.50123	7.29722	8.05281
TMEM30A	Resistant AML	7.50063	7.51798	8.23282
TMEM30A	Resistant AML	6.40775	7.29319	8.37561
ASCC3	Sensitive AML	6.81449	6.75498	7.55159
ASCC3	Sensitive AML	7.90411	7.70776	8.28225
ASCC3	Sensitive AML	7.66512	7.63227	8.34522
ASCC3	Sensitive AML	7.41269	7.94694	8.54441
ASCC3	Sensitive AML	7.68822	7.31536	8.61544
ASCC3	Sensitive AML	7.41399	7.62637	8.8375
ASCC3	Sensitive AML	7.59749	7.96122	8.88071
ASCC3	Sensitive AML	7.07592	7.53208	8.91098
ASCC3	Sensitive AML	7.69133	7.52164	8.9708
ASCC3	Sensitive AML	7.52197	7.98375	9.34309
ASCC3	Resistant AML	7.67434	7.52108	5.7552
ASCC3	Resistant AML	6.78832	7.25986	7.06196
ASCC3	Resistant AML	7.88931	7.11039	7.26204
ASCC3	Resistant AML	7.39156	6.78426	7.41725
ASCC3	Resistant AML	7.17867	7.27187	7.45852
ASCC3	Resistant AML	7.78502	7.55832	7.48572
ASCC3	Resistant AML	6.99133	7.17089	7.73663
ASCC3	Resistant AML	7.2745	7.00049	7.83029
ASCC3	Resistant AML	7.57498	7.90583	8.44127
ASCC3	Resistant AML	6.92319	7.14725	8.53791
SESN1	Sensitive AML	6.21556	7.1194	7.09019
SESN1	Sensitive AML	7.60241	7.81511	7.50702
SESN1	Sensitive AML	7.09714	7.6402	8.02031
SESN1	Sensitive AML	7.73983	8.09424	8.19842
SESN1	Sensitive AML	7.21548	7.34542	8.28843
SESN1	Sensitive AML	6.95071	7.5027	8.54376
SESN1	Sensitive AML	8.04247	8.38943	8.81488
SESN1	Sensitive AML	7.03885	7.28732	8.83637
SESN1	Sensitive AML	7.47645	8.18213	8.88196
SESN1	Sensitive AML	6.95434	8.03406	8.9762
SESN1	Resistant AML	7.06795	7.8413	5.78631
SESN1	Resistant AML	5.48746	6.68928	6.11649
SESN1	Resistant AML	6.13532	6.95675	6.54549
SESN1	Resistant AML	6.03124	6.80618	6.57161
SESN1	Resistant AML	6.16539	6.88124	6.70361
SESN1	Resistant AML	5.47271	7.16014	6.726
SESN1	Resistant AML	7.16967	7.67925	6.75194
SESN1	Resistant AML	6.4859	6.72881	6.88734
SESN1	Resistant AML	6.17317	7.09533	7.47714
SESN1	Resistant AML	7.15166	7.79977	8.56172
TNFRSF10B	Sensitive AML	6.23483	6.51424	6.81132
TNFRSF10B	Sensitive AML	6.8218	6.69765	7.0619
TNFRSF10B	Sensitive AML	6.18699	6.83346	7.11065
TNFRSF10B	Sensitive AML	6.48436	6.90013	7.403
TNFRSF10B	Sensitive AML	6.65219	6.45217	7.45578
TNFRSF10B	Sensitive AML	6.72528	7.33893	7.60082
TNFRSF10B	Sensitive AML	6.55678	6.87418	7.62374
TNFRSF10B	Sensitive AML	7.02471	7.23444	7.71556
TNFRSF10B	Sensitive AML	6.83919	7.17509	7.87303
TNFRSF10B	Sensitive AML	7.12686	7.05626	8.11266
TNFRSF10B	Resistant AML	6.60934	6.49438	6.47163
TNFRSF10B	Resistant AML	6.91476	7.47483	6.57676
TNFRSF10B	Resistant AML	6.87838	7.00477	6.64081
TNFRSF10B	Resistant AML	7.13449	6.94312	6.95516
TNFRSF10B	Resistant AML	6.89418	6.20341	7.02078
TNFRSF10B	Resistant AML	7.30248	7.12358	7.0527
TNFRSF10B	Resistant AML	6.98676	6.95428	7.28622
TNFRSF10B	Resistant AML	6.6959	6.70229	7.50676
TNFRSF10B	Resistant AML	6.43579	6.95469	7.527
TNFRSF10B	Resistant AML	6.74748	6.80451	8.12964
TMEM68	Sensitive AML	4.56374	5.00581	4.3906
TMEM68	Sensitive AML	4.60358	5.2492	5.01135
TMEM68	Sensitive AML	4.69655	4.58764	5.05813
TMEM68	Sensitive AML	4.66309	5.27388	5.2659
TMEM68	Sensitive AML	4.61561	5.20949	5.33527
TMEM68	Sensitive AML	4.7655	4.9533	5.39602
TMEM68	Sensitive AML	4.87367	4.66817	5.56292
TMEM68	Sensitive AML	4.59813	4.89645	5.59359
TMEM68	Sensitive AML	4.79212	4.82203	5.80033
TMEM68	Sensitive AML	5.01703	4.88592	5.97688
TMEM68	Resistant AML	4.3575	4.40553	4.17549
TMEM68	Resistant AML	4.99552	5.21939	4.24797
TMEM68	Resistant AML	4.18827	4.90192	4.48875
TMEM68	Resistant AML	4.82049	4.96937	4.57125
TMEM68	Resistant AML	4.43596	4.87529	4.66309
TMEM68	Resistant AML	4.22689	4.43494	4.68559
TMEM68	Resistant AML	4.72314	4.05678	4.85168
TMEM68	Resistant AML	4.23132	4.7648	4.9727
TMEM68	Resistant AML	4.64784	5.74508	5.10602
TMEM68	Resistant AML	4.98599	5.28191	5.29389
RRM2B	Sensitive AML	5.95943	6.48324	6.56268
RRM2B	Sensitive AML	7.02901	7.19266	7.19923
RRM2B	Sensitive AML	6.32403	7.484	7.32745
RRM2B	Sensitive AML	5.56981	7.01438	7.4766
RRM2B	Sensitive AML	6.75585	6.48582	7.50018
RRM2B	Sensitive AML	6.83135	6.8159	7.74042
RRM2B	Sensitive AML	6.73082	7.49493	7.9371
RRM2B	Sensitive AML	6.36037	6.87159	8.00423
RRM2B	Sensitive AML	6.28675	7.53776	8.39647
RRM2B	Sensitive AML	6.71058	7.90014	8.54945
RRM2B	Resistant AML	6.62254	6.33884	5.4803
RRM2B	Resistant AML	6.92942	7.62352	6.04108
RRM2B	Resistant AML	6.20227	7.35941	6.34267
RRM2B	Resistant AML	5.84619	6.07668	6.57172
RRM2B	Resistant AML	6.96978	7.18729	7.10372
RRM2B	Resistant AML	6.25904	6.86541	7.141
RRM2B	Resistant AML	5.97055	6.1265	7.15086
RRM2B	Resistant AML	5.69774	6.93373	7.49308
RRM2B	Resistant AML	6.04213	7.31049	8.38234
RRM2B	Resistant AML	6.99274	7.87583	8.49455
EDA2R	Sensitive AML	4.61459	4.73122	4.5583
EDA2R	Sensitive AML	4.81742	4.35324	5.11875
EDA2R	Sensitive AML	4.95765	4.88518	5.41434
EDA2R	Sensitive AML	4.68091	4.66815	5.46909
EDA2R	Sensitive AML	4.39185	4.48489	5.88434
EDA2R	Sensitive AML	5.27547	5.29646	5.98991
EDA2R	Sensitive AML	4.84494	5.38461	6.05927
EDA2R	Sensitive AML	4.58244	4.82674	6.66062
EDA2R	Sensitive AML	4.38837	4.55057	6.79895
EDA2R	Sensitive AML	5.0641	4.9921	7.02311
EDA2R	Resistant AML	4.34254	4.31116	4.61625
EDA2R	Resistant AML	5.18122	4.20257	4.94879
EDA2R	Resistant AML	4.8161	4.51254	4.97194
EDA2R	Resistant AML	4.78915	4.20134	5.13344
EDA2R	Resistant AML	5.47478	5.13534	5.22269
EDA2R	Resistant AML	5.18744	4.75259	5.28675
EDA2R	Resistant AML	5.00481	5.46706	5.34439
EDA2R	Resistant AML	4.38202	4.68381	5.37708
EDA2R	Resistant AML	4.81643	4.62074	6.34271
EDA2R	Resistant AML	5.00401	4.90863	6.82023

## Sheet: Fig.5 p21 
	Sample	Ct1	Ct2	Ctm	Ctc	Ctm GAPDH	delta Ct p21-GAPDH	ddCt 6h-0h	MDM2 INHIBITOR RESPONSE	P53 PROTEN
	p21-MIAML-5-MI219-0Hours	23.99	24.1709	24.0804	24.0804	23.2411	0.839277		SENSITIVE	+
	p21-MIAML-5-MI219-2Hours	23.7353	23.7118	23.7236	23.7236	23.3652	0.358363		SENSITIVE	+
	p21-MIAML-5-MI219-6Hours	22.5518	22.5766	22.5642	22.5642	23.4832	-0.919027	-1.7583	SENSITIVE	+
	p21-MIAML-7-MI219-0Hours	22.7725	22.664	22.7183	22.7183	22.7869	-0.0685958		RESISTANT	-
	p21-MIAML-7-MI219-2Hours	23.9849	23.9021	23.9435	23.9435	22.6051	1.33845		RESISTANT	-
	p21-MIAML-7-MI219-6Hours	21.726	21.6143	21.6702	21.6702	23.2664	-1.59624	-1.52764	RESISTANT	-
	p21-MIAML-8-MI219-0Hours	27.2256	27.0508	27.1382	27.1382	24.7644	2.37374		SENSITIVE	+
	p21-MIAML-8-MI219-2Hours	25.5743	25.2361	25.4052	25.4052	23.3589	2.0463		SENSITIVE	+
	p21-MIAML-8-MI219-6Hours	24.1988	24.1461	24.1725	24.1725	22.8427	1.32976	-1.04398	SENSITIVE	+
	p21-MIAML-9-MI219-0Hours	21.4279	21.2057	21.3168	21.3168	22.6744	-1.3576		RESISTANT	+
	p21-MIAML-9-MI219-2Hours	21.2681	21.0852	21.1767	21.1767	22.5603	-1.38365		RESISTANT	+
	p21-MIAML-9-MI219-6Hours	21.3812	21.2666	21.3239	21.3239	23.4843	-2.1604	-0.802794	RESISTANT	+
	p21-MIAML-35-MI219-0Hours	22.9755	23.0308	23.0032	23.0032	24.0243	-1.02115		SENSITIVE	+
	p21-MIAML-35-MI219-2Hours	21.934	21.9466	21.9403	21.9403	23.0253	-1.08495		SENSITIVE	+
	p21-MIAML-35-MI219-6Hours	23.1239	23.0601	23.092	23.092	24.3497	-1.2577	-0.236549	SENSITIVE	+
	p21-MIAML-36-MI219-0Hours	23.776	23.7745	23.7753	23.7753	25.1291	-1.35384		RESISTANT	-
	p21-MIAML-36-MI219-2Hours	23.4721	23.3956	23.4339	23.4339	24.5746	-1.14074		RESISTANT	-
	p21-MIAML-36-MI219-6Hours	22.7116	22.6182	22.6649	22.6649	25.2558	-2.5909	-1.23706	RESISTANT	-
	p21-MIAML-60-MI219-0Hours	29.1402	29.0805	29.1103	29.1103	24.1078	5.00251		SENSITIVE	+
	p21-MIAML-60-MI219-2Hours	26.4907	26.4942	26.4924	26.4924	23.0594	3.433		SENSITIVE	+
	p21-MIAML-60-MI219-6Hours	24.5511	24.4867	24.5189	24.5189	24.994	-0.475136	-5.47764	SENSITIVE	+
	p21-MIAML-81-MI219-0Hours	26.1329	26.0736	26.1032	26.1032	24.5423	1.56096		SENSITIVE	+
	p21-MIAML-81-MI219-2Hours	25.8755	25.8773	25.8764	25.8764	24.1126	1.76376		SENSITIVE	+
	p21-MIAML-81-MI219-6Hours	24.4601	24.633	24.5466	24.5466	26.4316	-1.88508	-3.44603	SENSITIVE	+
	p21-MIAML-86-MI219-0Hours	23.449	23.6634	23.5562	23.5562	22.1952	1.36104		SENSITIVE	+
	p21-MIAML-86-MI219-2Hours	22.0917	21.9939	22.0428	22.0428	22.2172	-0.174375		SENSITIVE	+
	p21-MIAML-86-MI219-6Hours	20.7777	20.6783	20.728	20.728	22.3783	-1.65034	-3.01138	SENSITIVE	+
	p21-MIAML-90-MI219-0Hours	22.4475	22.3313	22.3894	22.3894	22.1292	0.260219		SENSITIVE	+
	p21-MIAML-90-MI219-2Hours	23.7257	23.5936	23.6597	23.6597	21.6523	2.00732		SENSITIVE	+
	p21-MIAML-90-MI219-6Hours	22.4402	22.3908	22.4155	22.4155	22.8501	-0.434588	-0.694807	SENSITIVE	+
	p21-MIAML-98-MI219-0Hours	24.2844	24.1894	24.2369	24.2369	23.4259	0.810946		RESISTANT	-
	p21-MIAML-98-MI219-2Hours	20.9755	20.7768	20.8761	20.8761	22.168	-1.29193		RESISTANT	-
	p21-MIAML-98-MI219-6Hours	22.2818	22.173	22.2274	22.2274	24.8336	-2.60618	-3.41713	RESISTANT	-
	p21-MIAML-99-MI219-0Hours	25.3002	25.2036	25.2519	25.2519	26.2454	-0.993493		RESISTANT	+
	p21-MIAML-99-MI219-2Hours	23.7207	23.6469	23.6838	23.6838	22.3527	1.33102		RESISTANT	+
	p21-MIAML-99-MI219-6Hours	21.6805	21.6289	21.6547	21.6547	23.6409	-1.9862	-0.992712	RESISTANT	+
	p21-MIAML-24-MI219-0Hours	25.707	25.788	25.7475	25.7475	23.5282	2.21929		SENSITIVE	+
	p21-MIAML-24-MI219-2Hours	24.5953	24.5575	24.5764	24.5764	22.8903	1.68613		SENSITIVE	+
	p21-MIAML-24-MI219-6Hours	22.1341	22.1104	22.1222	22.1222	23.1438	-1.02162	-3.24091	SENSITIVE	+
	p21-MIAML-80-MI219-0Hours	23.5445	23.4965	23.5205	23.5205	24.5816	-1.06108		RESISTANT	-
	p21-MIAML-80-MI219-2Hours	22.232	22.2212	22.2266	22.2266	23.7509	-1.52427		RESISTANT	-
	p21-MIAML-80-MI219-6Hours	21.3269	21.2584	21.2927	21.2927	22.125	-0.832308	0.228767	RESISTANT	-
	p21-MIAML-101-MI219-0Hours	23.8205	23.8203	23.8204	23.8204	24.7008	-0.880434		RESISTANT	-
	p21-MIAML-101-MI219-2Hours	22.2404	22.2647	22.2526	22.2526	22.6939	-0.441379		RESISTANT	-
	p21-MIAML-101-MI219-6Hours	21.0004	20.9313	20.9659	20.9659	23.8569	-2.89103	-2.01059	RESISTANT	-
	p21-MIAML-122-MI219-0Hours	30.983	30.8125	30.8977	30.8977	30.6879	0.20985		RESISTANT	+
	p21-MIAML-122-MI219-2Hours	21.5298	21.4132	21.4715	21.4715	22.5214	-1.04991		RESISTANT	+
	p21-MIAML-122-MI219-6Hours	20.3495	20.3127	20.3311	20.3311	23.3175	-2.9864	-3.19625	RESISTANT	+
	p21-MIAML-138-MI219-0Hours	24.5003	24.5607	24.5305	24.5305	24.6414	-0.110886		RESISTANT	-
	p21-MIAML-138-MI219-2Hours	20.9835	20.8507	20.9171	20.9171	20.9825	-0.0654092		RESISTANT	-
	p21-MIAML-138-MI219-6Hours	23.0924	23.115	23.1037	23.1037	25.3812	-2.27744	-2.16655	RESISTANT	-
	p21-MIAML-139-MI219-0Hours	23.7674	23.6943	23.7308	23.7308	23.944	-0.213158		RESISTANT	+
	p21-MIAML-139-MI219-2Hours	21.5744	21.5168	21.5456	21.5456	20.4728	1.07281		RESISTANT	+
	p21-MIAML-139-MI219-6Hours	25.146	25.1266	25.1363	25.1363	26.1476	-1.01133	-0.798168	RESISTANT	+
	p21-MIAML-150-MI219-0Hours	22.3635	22.3421	22.3528	22.3528	21.0412	1.31161		SENSITIVE	+
	p21-MIAML-150-MI219-2Hours	22.2896	22.1013	22.1954	22.1954	24.0179	-1.82241		SENSITIVE	+
	p21-MIAML-150-MI219-6Hours	20.3474	20.3271	20.3372	20.3372	22.0561	-1.7189	-3.03051	SENSITIVE	+
	p21-MIAML-162-MI219-0Hours	25.0834	24.9744	25.0289	25.0289	21.9086	3.12032		SENSITIVE	+
	p21-MIAML-162-MI219-2Hours	24.1383	24.0219	24.0801	24.0801	22.5417	1.53839		SENSITIVE	+
	p21-MIAML-162-MI219-6Hours	23.4193	23.4974	23.4584	23.4584	24.3433	-0.884912	-4.00523	SENSITIVE	+

## Sheet: Fig.5 Noxa 
	Sample	Ct1	Ct2	Ctm	Ctc	Ctm GAPDH	delta Ct PMAIP1-GAPDH	ddCt 6h-0h	MDM2 INHIBITOR RESPONSE	P53 PROTEN
	PMAIP1-MIAML-5-MI219-0Hours	26.7138	26.7692	26.7415	26.7415	23.2411	3.50037		SENSITIVE	+
	PMAIP1-MIAML-5-MI219-2Hours	25.62	25.531	25.5755	25.5755	23.3652	2.21032		SENSITIVE	+
	PMAIP1-MIAML-5-MI219-6Hours	26.601	26.5818	26.5914	26.5914	23.4832	3.10816	-0.392212	SENSITIVE	+
	PMAIP1-MIAML-7-MI219-0Hours	26.1014	26.0586	26.08	26.08	22.7869	3.29313		RESISTANT	-
	PMAIP1-MIAML-7-MI219-2Hours	25.3013	25.2256	25.2635	25.2635	22.6051	2.65841		RESISTANT	-
	PMAIP1-MIAML-7-MI219-6Hours	26.438	26.4455	26.4418	26.4418	23.2664	3.17536	-0.117771	RESISTANT	-
	PMAIP1-MIAML-8-MI219-0Hours	27.2635	27.1997	27.2316	27.2316	24.7644	2.46715		SENSITIVE	+
	PMAIP1-MIAML-8-MI219-2Hours	26.5883	26.5218	26.555	26.555	23.3589	3.19614		SENSITIVE	+
	PMAIP1-MIAML-8-MI219-6Hours	27.8532	27.7627	27.808	27.808	22.8427	4.96528	2.49812	SENSITIVE	+
	PMAIP1-MIAML-9-MI219-0Hours	25.4269	25.2612	25.3441	25.3441	22.6744	2.66963		RESISTANT	+
	PMAIP1-MIAML-9-MI219-2Hours	24.6929	24.475	24.5839	24.5839	22.5603	2.02362		RESISTANT	+
	PMAIP1-MIAML-9-MI219-6Hours	25.27	25.3999	25.3349	25.3349	23.4843	1.85062	-0.819008	RESISTANT	+
	PMAIP1-MIAML-35-MI219-0Hours	26.7959	26.8634	26.8296	26.8296	24.0243	2.80531		SENSITIVE	+
	PMAIP1-MIAML-35-MI219-2Hours	24.531	24.4349	24.483	24.483	23.0253	1.4577		SENSITIVE	+
	PMAIP1-MIAML-35-MI219-6Hours	26.0587	25.9814	26.02	26.02	24.3497	1.67036	-1.13495	SENSITIVE	+
	PMAIP1-MIAML-36-MI219-0Hours	27.2154	27.1536	27.1845	27.1845	25.1291	2.05544		RESISTANT	-
	PMAIP1-MIAML-36-MI219-2Hours	25.6529	25.8444	25.7487	25.7487	24.5746	1.17408		RESISTANT	-
	PMAIP1-MIAML-36-MI219-6Hours	26.5561	26.4281	26.4921	26.4921	25.2558	1.23634	-0.819096	RESISTANT	-
	PMAIP1-MIAML-60-MI219-0Hours	28.5148	28.5168	28.5158	28.5158	24.1078	4.40798		SENSITIVE	+
	PMAIP1-MIAML-60-MI219-2Hours	26.3515	26.3423	26.3469	26.3469	23.0594	3.2875		SENSITIVE	+
	PMAIP1-MIAML-60-MI219-6Hours	26.5649	26.4247	26.4948	26.4948	24.994	1.50074	-2.90725	SENSITIVE	+
	PMAIP1-MIAML-81-MI219-0Hours	29.4158	29.2723	29.344	29.344	24.5423	4.80176		SENSITIVE	+
	PMAIP1-MIAML-81-MI219-2Hours	27.0536	26.9822	27.0179	27.0179	24.1126	2.90527		SENSITIVE	+
	PMAIP1-MIAML-81-MI219-6Hours	28.8821	29.0241	28.9531	28.9531	26.4316	2.52143	-2.28033	SENSITIVE	+
	PMAIP1-MIAML-86-MI219-0Hours	27.2199	27.4329	27.3264	27.3264	22.1952	5.13122		SENSITIVE	+
	PMAIP1-MIAML-86-MI219-2Hours	25.1128	25.3543	25.2336	25.2336	22.2172	3.01642		SENSITIVE	+
	PMAIP1-MIAML-86-MI219-6Hours	25.5561	25.6881	25.6221	25.6221	22.3783	3.24382	-1.8874	SENSITIVE	+
	PMAIP1-MIAML-90-MI219-0Hours	27.943	28.0448	27.9939	27.9939	22.1292	5.86471		SENSITIVE	+
	PMAIP1-MIAML-90-MI219-2Hours	24.7426	24.8743	24.8085	24.8085	21.6523	3.15612		SENSITIVE	+
	PMAIP1-MIAML-90-MI219-6Hours	27.1481	27.2817	27.2149	27.2149	22.8501	4.36483	-1.49988	SENSITIVE	+
	PMAIP1-MIAML-98-MI219-0Hours	27.0231	26.9953	27.0092	27.0092	23.4259	3.58324		RESISTANT	-
	PMAIP1-MIAML-98-MI219-2Hours	25.9129	25.7979	25.8554	25.8554	22.168	3.68732		RESISTANT	-
	PMAIP1-MIAML-98-MI219-6Hours	28.3545	28.4424	28.3985	28.3985	24.8336	3.56489	-0.0183544	RESISTANT	-
	PMAIP1-MIAML-99-MI219-0Hours	28.9499	29.0259	28.9879	28.9879	26.2454	2.74252		RESISTANT	+
	PMAIP1-MIAML-99-MI219-2Hours	25.9712	25.9842	25.9777	25.9777	22.3527	3.62492		RESISTANT	+
	PMAIP1-MIAML-99-MI219-6Hours	26.6347	26.4614	26.548	26.548	23.6409	2.90717	0.164646	RESISTANT	+
	PMAIP1-MIAML-24-MI219-0Hours	26.6619	26.9161	26.789	26.789	23.5282	3.26077		SENSITIVE	+
	PMAIP1-MIAML-24-MI219-2Hours	25.7326	25.7615	25.7471	25.7471	22.8903	2.8568		SENSITIVE	+
	PMAIP1-MIAML-24-MI219-6Hours	26.9839	27.1888	27.0864	27.0864	23.1438	3.94254	0.681777	SENSITIVE	+
	PMAIP1-MIAML-80-MI219-0Hours	27.2823	27.4643	27.3733	27.3733	24.5816	2.79171		RESISTANT	-
	PMAIP1-MIAML-80-MI219-2Hours	25.2195	25.3593	25.2894	25.2894	23.7509	1.53854		RESISTANT	-
	PMAIP1-MIAML-80-MI219-6Hours	26.4166	26.5932	26.5049	26.5049	22.125	4.37995	1.58824	RESISTANT	-
	PMAIP1-MIAML-101-MI219-0Hours	27.4823	27.7464	27.6144	27.6144	24.7008	2.91357		RESISTANT	-
	PMAIP1-MIAML-101-MI219-2Hours	25.6716	26.0161	25.8438	25.8438	22.6939	3.14987		RESISTANT	-
	PMAIP1-MIAML-101-MI219-6Hours	28.1069	28.3533	28.2301	28.2301	23.8569	4.37324	1.45966	RESISTANT	-
	PMAIP1-MIAML-122-MI219-0Hours	38.0623	38.0583	38.0603	38.0603	30.6879	7.37239		RESISTANT	+
	PMAIP1-MIAML-122-MI219-2Hours	25.9979	26.1271	26.0625	26.0625	22.5214	3.54109		RESISTANT	+
	PMAIP1-MIAML-122-MI219-6Hours	25.8931	26.1519	26.0225	26.0225	23.3175	2.70507	-4.66732	RESISTANT	+
	PMAIP1-MIAML-138-MI219-0Hours	30.5241	30.7632	30.6436	30.6436	24.6414	6.00226		RESISTANT	-
	PMAIP1-MIAML-138-MI219-2Hours	24.3593	24.4858	24.4226	24.4226	20.9825	3.44004		RESISTANT	-
	PMAIP1-MIAML-138-MI219-6Hours	25.5616	25.7339	25.6477	25.6477	25.3812	0.266567	-5.73569	RESISTANT	-
	PMAIP1-MIAML-139-MI219-0Hours	33.2761	33.3383	33.3072	33.3072	23.944	9.36322		RESISTANT	+
	PMAIP1-MIAML-139-MI219-2Hours	27.3928	27.5151	27.4539	27.4539	20.4728	6.98113		RESISTANT	+
	PMAIP1-MIAML-139-MI219-6Hours	29.7711	29.9333	29.8522	29.8522	26.1476	3.70452	-5.6587	RESISTANT	+
	PMAIP1-MIAML-150-MI219-0Hours	26.2821	26.6103	26.4462	26.4462	21.0412	5.40499		SENSITIVE	+
	PMAIP1-MIAML-150-MI219-2Hours	25.1511	25.4678	25.3095	25.3095	24.0179	1.29162		SENSITIVE	+
	PMAIP1-MIAML-150-MI219-6Hours	25.215	25.5051	25.36	25.36	22.0561	3.30389	-2.1011	SENSITIVE	+
	PMAIP1-MIAML-162-MI219-0Hours	25.5152	25.4466	25.4809	25.4809	21.9086	3.5723		SENSITIVE	+
	PMAIP1-MIAML-162-MI219-2Hours	24.5506	24.7939	24.6722	24.6722	22.5417	2.13053		SENSITIVE	+
	PMAIP1-MIAML-162-MI219-6Hours	26.1589	26.7186	26.4388	26.4388	24.3433	2.09551	-1.47679	SENSITIVE	+

## Sheet: Fig.5 Puma 
	Sample	Ct1	Ct2	Ctm	Ctc	Ctm GAPDH	delta Ct p21-GAPDH	ddCt 6h-0h	MDM2 INHIBITOR RESPONSE	P53 PROTEN
	BBC3-MIAML-5-MI219-0Hours	39.9345	41.4552	40.6948	40.6948	23.2411	17.4537		SENSITIVE	+
	BBC3-MIAML-5-MI219-2Hours	39.885	40.2775	40.0813	40.0813	23.3652	16.7161		SENSITIVE	+
	BBC3-MIAML-5-MI219-6Hours	35.9016	35.9537	35.9277	35.9277	23.4832	12.4444	-5.00925	SENSITIVE	+
	BBC3-MIAML-7-MI219-0Hours	30.3566	30.2111	30.2839	30.2839	22.7869	7.49701		RESISTANT	-
	BBC3-MIAML-7-MI219-2Hours	38.4595	38.7149	38.5872	38.5872	22.6051	15.9821		RESISTANT	-
	BBC3-MIAML-7-MI219-6Hours	31.6363	31.7083	31.6723	31.6723	23.2664	8.40594	0.908933	RESISTANT	-
	BBC3-MIAML-8-MI219-0Hours	42.3965		42.3965	42.3965	24.7644	17.6321		SENSITIVE	+
	BBC3-MIAML-8-MI219-2Hours	41.2919	39.65	40.471	40.471	23.3589	17.1121		SENSITIVE	+
	BBC3-MIAML-8-MI219-6Hours	34.7799	35.5652	35.1726	35.1726	22.8427	12.3298	-5.30222	SENSITIVE	+
	BBC3-MIAML-9-MI219-0Hours	41.8387		41.8387	41.8387	22.6744	19.1643		RESISTANT	+
	BBC3-MIAML-9-MI219-2Hours	40.0504	39.9421	39.9962	39.9962	22.5603	17.4359		RESISTANT	+
	BBC3-MIAML-9-MI219-6Hours	40.0412	40.0313	40.0363	40.0363	23.4843	16.5519	-2.61236	RESISTANT	+
	BBC3-MIAML-35-MI219-0Hours	37.5894	37.0964	37.3429	37.3429	24.0243	13.3186		SENSITIVE	+
	BBC3-MIAML-35-MI219-2Hours	36.523	36.8024	36.6627	36.6627	23.0253	13.6375		SENSITIVE	+
	BBC3-MIAML-35-MI219-6Hours	33.2942	33.1353	33.2147	33.2147	24.3497	8.86506	-4.4535	SENSITIVE	+
	BBC3-MIAML-36-MI219-0Hours	40.7607		40.7607	40.7607	25.1291	15.6316		RESISTANT	-
	BBC3-MIAML-36-MI219-2Hours	40.2522	40.4818	40.367	40.367	24.5746	15.7924		RESISTANT	-
	BBC3-MIAML-36-MI219-6Hours	41.6555	39.8356	40.7456	40.7456	25.2558	15.4898	-0.141835	RESISTANT	-
	BBC3-MIAML-60-MI219-0Hours		39.6569	39.6569	39.6569	24.1078	15.5491		SENSITIVE	+
	BBC3-MIAML-60-MI219-2Hours	36.4567	36.2996	36.3782	36.3782	23.0594	13.3187		SENSITIVE	+
	BBC3-MIAML-60-MI219-6Hours	28.9424	28.7232	28.8328	28.8328	24.994	3.83876	-11.7104	SENSITIVE	+
	BBC3-MIAML-81-MI219-0Hours	40.0347	39.6976	39.8662	39.8662	24.5423	15.3239		SENSITIVE	+
	BBC3-MIAML-81-MI219-2Hours	37.5106	37.0824	37.2965	37.2965	24.1126	13.1838		SENSITIVE	+
	BBC3-MIAML-81-MI219-6Hours		39.3978	39.3978	39.3978	26.4316	12.9662	-2.35771	SENSITIVE	+
	BBC3-MIAML-86-MI219-0Hours	40.7679	39.0386	39.9033	39.9033	22.1952	17.7081		SENSITIVE	+
	BBC3-MIAML-86-MI219-2Hours	38.9861	40.9613	39.9737	39.9737	22.2172	17.7565		SENSITIVE	+
	BBC3-MIAML-86-MI219-6Hours	38.5862	38.16	38.3731	38.3731	22.3783	15.9948	-1.7133	SENSITIVE	+
	BBC3-MIAML-90-MI219-0Hours	38.006	37.5598	37.7829	37.7829	22.1292	15.6537		SENSITIVE	+
	BBC3-MIAML-90-MI219-2Hours	35.7989	35.4927	35.6458	35.6458	21.6523	13.9935		SENSITIVE	+
	BBC3-MIAML-90-MI219-6Hours	37.5698	37.6385	37.6041	37.6041	22.8501	14.7541	-0.899618	SENSITIVE	+
	BBC3-MIAML-98-MI219-0Hours	42.3166		42.3166	42.3166	23.4259	18.8907		RESISTANT	-
	BBC3-MIAML-98-MI219-2Hours	39.0104	38.8415	38.9259	38.9259	22.168	16.7579		RESISTANT	-
	BBC3-MIAML-98-MI219-6Hours				42	24.8336	17.1664	-1.72425	RESISTANT	-
	BBC3-MIAML-99-MI219-0Hours	34.0715	34.3292	34.2003	34.2003	26.2454	7.95495		RESISTANT	+
	BBC3-MIAML-99-MI219-2Hours	35.3766	35.1598	35.2682	35.2682	22.3527	12.9154		RESISTANT	+
	BBC3-MIAML-99-MI219-6Hours	33.0345	33.2546	33.1445	33.1445	23.6409	9.50369	1.54874	RESISTANT	+
	BBC3-MIAML-24-MI219-0Hours	39.2064	39.2151	39.2108	39.2108	23.5282	15.6825		SENSITIVE	+
	BBC3-MIAML-24-MI219-2Hours	39.6593	39.472	39.5657	39.5657	22.8903	16.6754		SENSITIVE	+
	BBC3-MIAML-24-MI219-6Hours	37.8659	37.6591	37.7625	37.7625	23.1438	14.6187	-1.06385	SENSITIVE	+
	BBC3-MIAML-80-MI219-0Hours	37.918	38.4241	38.1711	38.1711	24.5816	13.5895		RESISTANT	-
	BBC3-MIAML-80-MI219-2Hours	41.6487	42.0595	41.8541	41.8541	23.7509	18.1033		RESISTANT	-
	BBC3-MIAML-80-MI219-6Hours	41.4344	40.3403	40.8873	40.8873	22.125	18.7624	5.17286	RESISTANT	-
	BBC3-MIAML-101-MI219-0Hours	36.7244	37.4666	37.0955	37.0955	24.7008	12.3947		RESISTANT	-
	BBC3-MIAML-101-MI219-2Hours	36.4469	36.0296	36.2382	36.2382	22.6939	13.5443		RESISTANT	-
	BBC3-MIAML-101-MI219-6Hours	39.448	40.8371	40.1426	40.1426	23.8569	16.2857	3.89098	RESISTANT	-
	BBC3-MIAML-122-MI219-0Hours				42	30.6879	11.3121		RESISTANT	+
	BBC3-MIAML-122-MI219-2Hours	36.2653	36.0825	36.1739	36.1739	22.5214	13.6525		RESISTANT	+
	BBC3-MIAML-122-MI219-6Hours	32.5825	32.8616	32.7221	32.7221	23.3175	9.4046	-1.90751	RESISTANT	+
	BBC3-MIAML-138-MI219-0Hours	37.693	37.7422	37.7176	37.7176	24.6414	13.0763		RESISTANT	-
	BBC3-MIAML-138-MI219-2Hours	37.2055	36.5213	36.8634	36.8634	20.9825	15.8809		RESISTANT	-
	BBC3-MIAML-138-MI219-6Hours				42	25.3812	16.6188	3.54256	RESISTANT	-
	BBC3-MIAML-139-MI219-0Hours	30.7618	31.1573	30.9595	30.9595	23.944	7.01556		RESISTANT	+
	BBC3-MIAML-139-MI219-2Hours	35.4191	35.4769	35.448	35.448	20.4728	14.9752		RESISTANT	+
	BBC3-MIAML-139-MI219-6Hours		39.6448	39.6448	39.6448	26.1476	13.4972	6.48162	RESISTANT	+
	BBC3-MIAML-150-MI219-0Hours	38.7151	38.1915	38.4533	38.4533	21.0412	17.4121		SENSITIVE	+
	BBC3-MIAML-150-MI219-2Hours	34.318	34.2753	34.2967	34.2967	24.0179	10.2788		SENSITIVE	+
	BBC3-MIAML-150-MI219-6Hours	34.124	34.1444	34.1342	34.1342	22.0561	12.078	-5.33403	SENSITIVE	+
	BBC3-MIAML-162-MI219-0Hours	35.6672	35.9183	35.7928	35.7928	21.9086	13.8842		SENSITIVE	+
	BBC3-MIAML-162-MI219-2Hours	38.5223	40.0113	39.2668	39.2668	22.5417	16.7251		SENSITIVE	+
	BBC3-MIAML-162-MI219-6Hours	28.801	28.8831	28.842	28.842	24.3433	4.49876	-9.38545	SENSITIVE	+
		Ctm of 42 imputed to calculate delta CT values for cases with absent expression
